# Supplementary material for: The head-regeneration transcriptome of the planarian Schmidtea mediterranea
Source: Genome Biol. 2011 Aug 16;12(8):R76. doi: 10.1186/gb-2011-12-8-r76 (PMC3245616; doi:10.1186/gb-2011-12-8-r76)
Supplement: Additional file 7 — Illumina+ assembly annotations and expression data. A spreadsheet containing the length, annotation and differential gene expression data for all sequences of the Illumina+ assembly. [file gb-2011-12-8-r76-S7.ZIP]

Archive with 3 entries (2 files):
- Additional_file_7.xls
- __MACOSX/
- __MACOSX/._Additional_file_7.xls
