# Supplementary material for: The head-regeneration transcriptome of the planarian Schmidtea mediterranea
Source: Genome Biol. 2011 Aug 16;12(8):R76. doi: 10.1186/gb-2011-12-8-r76 (PMC3245616; doi:10.1186/gb-2011-12-8-r76)
Supplement: Additional file 7 — Illumina+ assembly annotations and expression data. A spreadsheet containing the length, annotation and differential gene expression data for all sequences of the Illumina+ assembly. [file gb-2011-12-8-r76-S7.ZIP › Additional_file_7.xls]

## Sheet: Sheet 1
Additional File 7: Results of global expression profiling experiments
cluster	The identifier of the temporal expression cluster this gene was assigned to
logCon	A measure of transcript abundance, calculated as log2(average number of counts/million reads)
logFC	Expression fold change on a log2 scale, indicating the gene expression change detected at the indicated time point compared to the control (0hrs) samples
pValue	raw p-value (not corrected for multiple testin); SOLiD data: calculated comparing each timepoint to the two control samples using a negative binomial distribution with common dispersion estimated through the quantile-adjusted conditional maximum likelihood (qCML); Illumina data: calculated based comparing each sample to its corresponding control sample using a Poisson distribution
p.adj	adjusted p-value, calculated according to the method of Benjamini and Hochberg (Benjamini Y, Hochberg Y (1995). J R Statist Soc B 57: 289–300) to correct for multiple hypotheses testing.
SeqID	length (bp)	Maker (Reciprocal-best-blat-match)	Blast2GO-SeqDesc	Blast2GO-GO_Desriptions	Blast2GO-GO_terms	cluster	05-1hr (logCon)	05-1hr (logFC)	05-1hr (pValue)	05-1hr (p.adj)	2-3hr (logCon)	2-3hr (logFC)	2-3hr (pValue)	2-3hr (p.adj)	4-8hr (logCon)	4-8hr (logFC)	4-8hr (pValue)	4-8hr (p.adj)	18hr (logCon)	18hr (logFC)	18hr (pValue)	18hr (p.adj)	72hr (logCon)	72hr (logFC)	72hr (pValue)	72hr (p.adj)	1hr.solid (logCon)	1hr.solid (logFC)	1hr.solid (pValue)	1hr.solid (p.adj)	6hr.solid (logCon)	6hr.solid (logFC)	6hr.solid (pValue)	6hr.solid (p.adj)
Gene_790	17609	mk4.002042.03.01	NA	NA	NA	1	-9.5822	-0.104793	4.24327e-13	1.76041e-11	-9.59365	-0.127708	3.48698e-19	3.00549e-17	-9.6281	-0.196611	4.17973e-38	4.85058e-36	-9.63996	0.42068	7.79926e-139	2.33514e-136	-9.41247	0.87567	0	0	-9.9005	-0.344981	4.73768e-13	4.93051e-11	-10.0449	-0.633785	2.67223e-39	2.41826e-36
Gene_2591	16721	mk4.004410.01.01	heavy chain 5-like	cell motility; dynein complex; microtubule-based process; motor activity; auxin metabolic process; cysteine-type endopeptidase activity; proteolysis; ATP binding; ATPase activity	GO:0048870; GO:0030286; GO:0007017; GO:0003774; GO:0009850; GO:0004197; GO:0006508; GO:0005524; GO:0016887	NA	-11.0685	0.0474334	0.0517319	0.166961	-11.0191	0.146314	4.24374e-10	1.89461e-08	-10.9364	0.311706	8.17336e-39	9.80664e-37	-11.5677	0.0918861	0.00508494	0.0331283	-11.3001	0.627227	8.83243e-107	2.36973e-104	-11.8277	0.24545	7.83157e-07	2.23603e-05	-11.8479	0.205116	3.49938e-05	0.000883934
Gene_3840	16027	mk4.000643.04.01	titin	protein binding; transferase activity; myofibril assembly; intracellular organelle; biological regulation; metabolic process; multicellular organismal process; sarcomere	GO:0005515; GO:0016740; GO:0030239; GO:0043229; GO:0065007; GO:0008152; GO:0032501; GO:0030017	NA	-11.0452	-0.152101	2.36736e-10	7.29804e-09	-10.9153	0.107578	1.92019e-06	5.29756e-05	-10.9385	0.0612365	0.0108944	0.0583015	-12.0194	-0.309302	7.39138e-16	3.29092e-14	-12.0908	-0.451973	1.90203e-33	1.51131e-31	-11.1208	0.0111743	0.808393	0.927913	-11.0788	0.0951712	0.0468465	0.198628
Gene_1791	14294	mk4.000300.08.01	dynein heavy chain axonemal-like	protein complex; microtubule-based process; cytoskeletal part; motor activity; nucleotide binding; cell projection; microtubule cytoskeleton	GO:0043234; GO:0007017; GO:0044430; GO:0003774; GO:0000166; GO:0042995; GO:0015630	NA	-12.3368	0.0510672	0.175926	0.385216	-12.3458	0.0330731	0.376366	0.692428	-12.2121	0.30044	7.81374e-16	3.86423e-14	-12.6961	-0.0440634	0.374257	0.657253	-12.4518	0.444642	1.66241e-25	9.92594e-24	-12.6868	0.162549	0.0021987	0.01714	-12.6727	0.190813	0.000285411	0.00497534
Gene_1393	13681	mk4.000624.04.01	beta heavy chain of outer-arm axonemal dynein atpase	adenyl ribonucleotide binding; auxin metabolic process; cell projection; microtubule motor activity; microtubule-based movement; dynein complex	GO:0032559; GO:0009850; GO:0042995; GO:0003777; GO:0007018; GO:0030286	NA	-11.146	-0.105129	2.35266e-05	0.00031644	-11.0432	0.100489	2.04851e-05	0.000447809	-10.9777	0.231578	1.5264e-21	1.05682e-19	-11.9561	0.161323	1.74656e-05	0.000251443	-11.7519	0.569833	3.41695e-65	5.88256e-63	-11.4423	0.301282	5.75302e-10	3.5959e-08	-11.3971	0.39169	4.53149e-16	8.65306e-14
Gene_1033	13367	mk4.000152.18.01	NA	NA	NA	NA	-12.5501	-0.10674	0.00879807	0.0448332	-12.4743	0.0447996	0.254566	0.564976	-12.4248	0.143917	0.000359644	0.00358744	-12.8688	-0.0433909	0.412966	0.692096	-12.7138	0.266517	1.13674e-08	1.88475e-07	-13.056	0.231979	2.55275e-05	0.00045181	-13.077	0.189998	0.000497284	0.00770698
Gene_965	12885	mk4.000477.04.01	kiaa1410 protein	cell motility; dynein complex; response to external stimulus; axoneme; adenyl ribonucleotide binding; microtubule motor activity; microtubule-based movement	GO:0048870; GO:0030286; GO:0009605; GO:0005930; GO:0032559; GO:0003777; GO:0007018	NA	-12.3466	0.0145168	0.70491	0.884468	-12.2796	0.148549	4.23806e-05	0.000848294	-12.1791	0.349551	2.28165e-21	1.54428e-19	-13.1059	0.233417	2.99616e-05	0.000403769	-12.9465	0.552187	1.11735e-27	7.16871e-26	-12.6247	0.231638	1.12954e-05	0.00022976	-12.6312	0.218657	2.92797e-05	0.000763695
Gene_355	12639	mk4.017197.02.01	NA	NA	NA	NA	-11.0811	-0.118917	9.99022e-07	1.81708e-05	-11.0514	-0.0596852	0.0116676	0.082348	-10.9259	0.191339	1.06915e-15	5.23832e-14	-10.8569	-0.134574	1.58227e-07	3.25903e-06	-10.6724	0.234544	1.71754e-24	9.91136e-23	-12.1829	-0.241142	3.46208e-06	8.34025e-05	-12.1448	-0.164916	0.00133413	0.0163441
Gene_167	12261	mk4.003138.05.01	NA	NA	NA	NA	-7.55498	0.169075	2.92729e-123	1.54539e-120	-7.80977	-0.340494	0	0	-7.59391	0.0912126	6.91028e-34	7.15315e-32	-6.94309	-0.684873	0	0	-6.83286	-0.464412	0	0	-9.07961	0.0290746	0.523977	0.736555	-9.26367	-0.339044	6.84118e-13	1.02441e-10
Gene_647	12244	mk4.019641.03.01	retrotransposon-like family member (retr-1)-like	RNA binding; RNA-directed DNA polymerase activity; RNA-dependent DNA replication; DNA binding; DNA integration; zinc ion binding; aspartic-type endopeptidase activity; proteolysis; regulation of apoptosis	GO:0003723; GO:0003964; GO:0006278; GO:0003677; GO:0015074; GO:0008270; GO:0004190; GO:0006508; GO:0042981	NA	-9.89569	-0.127006	3.49135e-15	1.74708e-13	-9.91236	-0.160358	7.62094e-24	7.8888e-22	-9.9461	-0.227834	6.53052e-41	8.30753e-39	-10.4347	-0.328598	8.84708e-50	1.07513e-47	-10.3911	-0.241385	4.05173e-31	3.01096e-29	-11.1775	0.0789757	0.10147	0.269938	-11.1667	0.100419	0.0364721	0.171091
Gene_202	12218	mk4.011151.01.01	myosin heavy nonmuscle or smooth muscle	instar larval or pupal morphogenesis; protein complex assembly; metamorphosis; myofibril assembly; cytoskeletal protein binding; localization; dorsal closure; salivary gland development; cytoplasmic part; myosin complex; motor activity; ATP binding	GO:0048707; GO:0006461; GO:0007552; GO:0030239; GO:0008092; GO:0051179; GO:0007391; GO:0007431; GO:0044444; GO:0016459; GO:0003774; GO:0005524	NA	-11.0617	-0.0121589	0.615712	0.824479	-11.0773	-0.0435248	0.0691086	0.270905	-11.0828	-0.0544612	0.0313822	0.127923	-11.2681	-0.311366	5.93834e-26	4.18703e-24	-11.1429	-0.0608887	0.0247669	0.0887529	-11.4068	-0.157636	0.00147474	0.0125903	-11.3916	-0.127338	0.00984041	0.0709444
Gene_1670	12097	mk4.004116.02.01	dystonin isoform 2	protein binding; intracellular part	GO:0005515; GO:0044424	NA	-9.79734	-0.15636	1.13353e-23	9.61319e-22	-9.76095	-0.0835769	3.22307e-08	1.16544e-06	-9.74384	-0.0493424	0.0018946	0.014501	-10.1274	-0.374041	8.46396e-79	1.50739e-76	-9.88875	0.103322	3.60986e-09	6.42624e-08	-10.7862	0.132755	0.00525638	0.0331233	-10.8253	0.054463	0.24985	0.533537
Gene_1354	12050	mk4.023503.01.01	ubiquitin protein ligase e3 component n-recognin 4	binding	GO:0005488	NA	-11.7233	-0.272319	3.5171e-19	2.38812e-17	-11.6544	-0.134531	3.99682e-06	0.000104199	-11.6606	-0.146979	1.89316e-06	3.35667e-05	-12.1852	-0.173838	2.00506e-05	0.000283522	-12.0845	0.0276647	0.467961	0.696413	-12.0923	-0.0189716	0.71849	0.871991	-12.0591	0.0474705	0.3435	0.631479
Gene_271	11369	mk4.000873.06.01	NA	NA	NA	NA	-10.4049	0.0703257	0.000261401	0.00257343	-10.5628	-0.245359	9.30389e-35	1.40336e-32	-10.4648	-0.0493303	0.0155408	0.0761955	-11.5366	0.627923	7.02967e-84	1.37006e-81	-11.534	0.633071	9.42852e-93	2.26493e-90	-10.675	-0.112195	0.020082	0.089009	-10.8942	-0.550561	3.639e-29	2.16406e-26
Gene_1297	10391	mk4.015096.00.01	NA	NA	NA	NA	-12.5792	-0.164924	5.87483e-05	0.000712982	-12.5086	-0.023793	0.550549	0.828768	-12.5468	-0.100128	0.0176671	0.0839504	-13.2795	-0.328385	3.77369e-08	8.43731e-07	-13.1596	-0.0887417	0.105637	0.262619	-12.4949	-0.0749383	0.16006	0.362843	-12.4964	-0.0779452	0.14022	0.387127
Gene_2329	10230	mk4.033754.00.01	NA	NA	NA	NA	-11.4786	-0.278046	2.50948e-23	2.10288e-21	-11.4012	-0.123205	3.9815e-06	0.000103927	-11.3937	-0.108168	0.000122487	0.00140803	-11.8365	-0.254671	1.45982e-12	5.09431e-11	-11.8631	-0.307746	6.90378e-19	2.80758e-17	-11.5477	-0.0560565	0.262113	0.492918	-11.5264	-0.0135392	0.792914	0.931523
Gene_2405	10198	mk4.000770.10.01	NA	NA	NA	4	-12.6975	-0.318384	8.54588e-14	3.76778e-12	-12.6491	-0.221611	7.35525e-08	2.53792e-06	-12.7603	-0.444007	9.32162e-23	6.6727e-21	-13.6175	-0.751695	2.62843e-29	1.99635e-27	-13.6075	-0.731637	8.99367e-31	6.54226e-29	-12.6656	0.227959	1.6182e-05	0.000311287	-12.7046	0.149994	0.00437762	0.0399897
Gene_140	9905	NA	non-structural polyprotein	cysteine-type endopeptidase activity; proteolysis; RNA binding; RNA helicase activity; RNA-directed RNA polymerase activity; transcription; ATP binding; viral genome replication	GO:0004197; GO:0006508; GO:0003723; GO:0003724; GO:0003968; GO:0006350; GO:0005524; GO:0019079	1	-7.14862	0.413992	0	0	-7.31483	0.0815855	2.16152e-36	3.40633e-34	-7.3497	0.0118302	0.0874197	0.260373	-6.2915	0.14845	2.66042e-175	9.31554e-173	-5.72398	1.2835	0	0	-7.16818	0.333943	1.76763e-13	2.01047e-11	-7.37131	-0.0723238	0.119115	0.351867
Gene_514	9490	mk4.006247.00.01	ryanodine receptor homologue	calcium channel activity; muscle system process; membrane part; divalent metal ion transport	GO:0005262; GO:0003012; GO:0044425; GO:0070838	NA	-12.2447	-0.133158	0.000270898	0.00265455	-12.1832	-0.0103215	0.771136	0.958394	-12.2344	-0.112741	0.00283271	0.0201609	-13.3569	-0.284176	3.38216e-06	5.57637e-05	-13.4503	-0.471005	5.12703e-15	1.62453e-13	-12.2735	0.15803	0.00207411	0.0163277	-12.3187	0.0675857	0.184719	0.453282
Gene_19813	9442	NA	NA	NA	NA	NA	-9.55355	0.257333	3.22837e-72	8.85371e-70	-9.63812	0.0881817	1.18088e-09	4.92819e-08	-9.53367	0.297091	1.15037e-90	3.28276e-88	-9.19848	-0.313585	8.46642e-105	1.96526e-102	-8.85047	0.382439	3.18625e-215	1.82847e-212	-10.6266	0.314045	2.75905e-11	2.20873e-09	-10.6738	0.219612	3.30605e-06	0.00012571
Gene_3909	9431	mk4.012312.00.01	myotubularin-related protein 13	identical protein binding; phospholipid binding; organelle membrane; enzyme regulator activity; protein oligomerization; dephosphorylation; phosphatase activity	GO:0042802; GO:0005543; GO:0031090; GO:0030234; GO:0051259; GO:0016311; GO:0016791	NA	-13.3455	-0.166345	0.00193736	0.0137424	-13.2353	0.0541392	0.295169	0.611026	-13.2812	-0.0376887	0.501524	0.753027	-13.9703	-0.0252323	0.754386	0.941967	-13.9393	0.0367536	0.639572	0.835838	-13.1211	-0.094017	0.0962548	0.260222	-13.094	-0.0397423	0.479373	0.746664
Gene_1530	9271	NA	NA	NA	NA	NA	-13.9116	-0.0948579	0.150642	0.346903	-13.8905	-0.0527692	0.417659	0.730347	-13.9081	-0.0878389	0.202197	0.448559	-14.3073	-0.171658	0.0434453	0.166828	-14.1017	0.239562	0.00163854	0.00959146	-14.155	-0.0966816	0.142291	0.33659	-14.1431	-0.0729195	0.259199	0.544289
Gene_3747	8527	mk4.000497.09.01	fk506 binding protein 12-rapamycin associated protein 1	intracellular organelle part; macromolecule catabolic process; reproductive developmental process; endothelial cell proliferation; organelle membrane; protein kinase activity; glycogen biosynthetic process; neuron projection; response to peptide hormone stimulus; response to food; protein complex; endomembrane system; positive regulation of protein amino acid phosphorylation; intracellular membra…	GO:0044446; GO:0009057; GO:0003006; GO:0001935; GO:0031090; GO:0004672; GO:0005978; GO:0043005; GO:0043434; GO:0032094; GO:0043234; GO:0012505; GO:0001934; GO:0043231; GO:0009758; GO:0040007; GO:0043549; GO:0010740; GO:0010591; GO:0010507; GO:0005515; GO:0008361; GO:0001101; GO:0000267; GO:0032233; GO:0030041; GO:0006412; GO:0044444; GO:0032319; GO:0006635; GO:0044297	NA	-13.1325	-0.185067	0.000200556	0.00206491	-13.0582	-0.0363577	0.450185	0.756778	-13.077	-0.0741307	0.144085	0.359311	-13.4666	-0.0353355	0.584133	0.830029	-13.4363	0.0251637	0.693996	0.875087	-13.0744	0.019835	0.714957	0.870106	-13.1163	-0.0639451	0.252718	0.537565
Gene_936	8357	mk4.034488.00.01	neurobeachin	protein localization; intracellular transport; Golgi apparatus part; membrane; kinase binding	GO:0008104; GO:0046907; GO:0044431; GO:0016020; GO:0019900	NA	-12.4642	-0.309281	3.82931e-15	1.91167e-13	-12.3603	-0.101582	0.00679775	0.0558335	-12.4059	-0.192686	1.46374e-06	2.6351e-05	-13.0669	-0.110764	0.0475266	0.178001	-13.029	-0.0349356	0.505802	0.729903	-12.2687	0.00474884	0.919697	1	-12.2693	0.00356457	0.937073	1
Gene_2299	8226	mk4.004686.01.01	nipped-b-like protein	embryonic skeletal system morphogenesis; binding; multicellular organism growth; cell differentiation; regulation of ossification	GO:0048704; GO:0005488; GO:0035264; GO:0030154; GO:0030278	NA	-11.056	0.0224847	0.358398	0.604388	-11.135	-0.135336	2.78713e-08	1.01827e-06	-11.1372	-0.139864	5.37689e-08	1.24777e-06	-11.0236	-0.199141	2.27155e-13	8.62646e-12	-11.006	-0.163976	2.01575e-10	4.23636e-09	-11.1013	0.0956949	0.0465671	0.159468	-11.2284	-0.158482	0.00121273	0.0151602
Gene_388	8162	mk4.009646.00.01	NA	NA	NA	NA	-11.8633	-0.037555	0.246181	0.477071	-11.8501	-0.0111294	0.72967	0.934071	-11.8012	0.0866604	0.0077696	0.0448525	-12.0945	0.00766678	0.848866	0.991513	-11.9908	0.215011	3.37306e-09	6.03326e-08	-11.6006	-0.175769	0.000450613	0.00486718	-11.5835	-0.141651	0.00439211	0.0400687
Gene_2324	8135	mk4.002023.05.01	NA	NA	NA	NA	-12.3073	-0.183996	8.20144e-07	1.52322e-05	-12.3183	-0.205891	1.99379e-08	7.38647e-07	-12.2824	-0.134086	0.000471401	0.00451659	-12.9564	-0.182448	0.000611178	0.00566457	-12.9863	-0.242217	2.45904e-06	2.88152e-05	-12.3612	0.0266385	0.601342	0.793384	-12.3608	0.0273662	0.59031	0.819467
Gene_4102	8087	mk4.007189.01.01	dystrophin-like protein	transcription regulator activity; structural molecule activity; establishment or maintenance of cell polarity; intracellular membrane-bounded organelle; open tracheal system development; regulation of neuronal synaptic plasticity; protein dimerization activity; organ development; cytoskeletal protein binding; metal ion binding; regionalization; protein domain specific binding; cellular homeostasi…	GO:0030528; GO:0005198; GO:0007163; GO:0043231; GO:0007424; GO:0048168; GO:0046983; GO:0048513; GO:0008092; GO:0046872; GO:0003002; GO:0019904; GO:0019725; GO:0043234; GO:0035146; GO:0003677; GO:0010551; GO:0043232	NA	-13.0263	-0.303139	2.37632e-10	7.31498e-09	-12.9257	-0.101851	0.0259955	0.143104	-12.9342	-0.118953	0.0137195	0.0691276	-13.5171	-0.303575	2.77035e-06	4.63048e-05	-13.4616	-0.192485	0.00149681	0.00885779	-12.9511	-0.00252722	0.972014	1	-12.9981	-0.0965454	0.0797552	0.276164
Gene_3320	8053	mk4.000017.10.01	ankyrin unc44	skeletal muscle fiber development; synapse; cytoskeleton organization; developmental cell growth; axon part; membrane	GO:0048741; GO:0045202; GO:0007010; GO:0048588; GO:0033267; GO:0016020	4	-10.1648	0.0252403	0.154939	0.353322	-10.132	0.0907989	1.3038e-07	4.34265e-06	-10.2099	-0.0650528	0.000495831	0.00471142	-10.6576	-0.90436	6.20234406550778e-312	0	-10.4995	-0.58823	1.47404e-163	5.97101e-161	-10.7202	0.137291	0.00381186	0.0259451	-10.6395	0.298597	2.24946e-10	2.46422e-08
Gene_97	7873	mk4.012777.00.01	spectrin alpha chain	cytoskeleton organization; transport; cell morphogenesis; cell development; cytoskeletal protein binding; regulation of synapse organization; intracellular non-membrane-bounded organelle; nervous system development; cytoplasmic part; germarium-derived egg chamber formation; regulation of developmental process	GO:0007010; GO:0006810; GO:0000902; GO:0048468; GO:0008092; GO:0050807; GO:0043232; GO:0007399; GO:0044444; GO:0007293; GO:0050793	NA	-8.83023	-0.0768639	5.28131e-12	1.94295e-10	-8.8113	-0.0390087	0.000340142	0.00513055	-8.80451	-0.0254253	0.0267025	0.113479	-8.99603	-0.028156	0.0363823	0.147928	-8.9469	0.0700968	2.83078e-08	4.4371e-07	-8.58388	-0.187034	6.24259e-05	0.000950042	-8.57458	-0.16845	0.000306479	0.00522874
Gene_3268	7858	mk4.007060.01.01	myst-related protein	protein amino acid methylation; methyltransferase activity; protein binding; zinc ion binding	GO:0006479; GO:0008168; GO:0005515; GO:0008270	NA	-13.0758	-0.629827	2.04483e-38	2.80394e-36	-12.8575	-0.193245	1.28299e-05	0.000296097	-12.9111	-0.300548	2.95993e-10	8.96769e-09	-13.8603	-0.483062	3.27125e-11	1.01473e-09	-13.7311	-0.224656	0.000750602	0.00489324	-12.4743	-0.193216	0.000273172	0.00322507	-12.4639	-0.172442	0.00104205	0.0135388
Gene_2316	7823	NA	baculoviral iap repeat-containing 6	binding; apoptosis; regulation of cellular process	GO:0005488; GO:0006915; GO:0050794	NA	-13.5773	-0.338956	4.98185e-09	1.29879e-07	-13.4983	-0.180954	0.0010795	0.0132456	-13.4943	-0.173081	0.00317552	0.0222191	-14.0582	-0.401472	2.78624e-07	5.53471e-06	-13.9876	-0.260439	0.000338445	0.00243198	-13.6968	0.0376223	0.524972	0.736653	-13.6969	0.0373831	0.524866	0.775783
Gene_26	7805	mk4.000654.03.01	atp8a1 protein	ATPase activity, coupled to movement of substances; phospholipid transporter activity; lipid transport; hydrolase activity, acting on acid anhydrides, catalyzing transmembrane movement of substances; ion transmembrane transporter activity; membrane; ATP binding	GO:0043492; GO:0005548; GO:0006869; GO:0016820; GO:0015075; GO:0016020; GO:0005524	NA	-12.2332	-0.243764	1.9569e-11	6.76331e-10	-12.1448	-0.0668358	0.0541348	0.232209	-12.16	-0.0973463	0.00818604	0.0466571	-12.3853	-0.2407	3.52199e-08	7.952e-07	-12.3955	-0.260963	4.13779e-10	8.36424e-09	-12.7808	-0.131946	0.0157099	0.0748596	-12.7705	-0.11138	0.0391143	0.178968
Gene_3714	7793	mk4.006865.00.01	NA	NA	NA	NA	-13.2208	0.189025	0.000222159	0.00225328	-13.3091	0.0125359	0.81597	0.979637	-13.3088	0.0130775	0.821009	0.965814	-13.0823	0.0474265	0.398949	0.679856	-12.95	0.311965	7.4469e-10	1.44592e-08	-14.4197	-0.570955	2.50497e-16	4.38138e-14	-14.4197	-0.571079	5.56706e-17	1.15873e-14
Gene_1577	7736	NA	adenylate cyclase type	memory; nucleoside monophosphate biosynthetic process; learning; adenylate cyclase activity; signaling pathway; synaptic transmission; multicellular organismal development; cell part; response to stress	GO:0007613; GO:0009124; GO:0007612; GO:0004016; GO:0023033; GO:0007268; GO:0007275; GO:0044464; GO:0006950	NA	-13.0722	-0.30398	4.05739e-10	1.22575e-08	-12.9685	-0.0966733	0.0371141	0.180668	-13.0361	-0.231826	3.25356e-06	5.51407e-05	-13.7634	-0.434947	6.47265e-10	1.77581e-08	-13.6222	-0.152643	0.0180947	0.0696252	-12.9283	0.00353416	0.944775	1	-12.9378	-0.0154301	0.78714	0.929141
Gene_1715	7714	mk4.003811.00.01	myosin xv	ear morphogenesis; binding; sensory perception of mechanical stimulus; behavior; intracellular part	GO:0042471; GO:0005488; GO:0050954; GO:0007610; GO:0044424	NA	-12.533	0.0719749	0.0746133	0.216579	-12.5299	0.0780792	0.0507389	0.222894	-12.3819	0.37401	2.80119e-21	1.88385e-19	-12.6822	-0.0375131	0.44284	0.719066	-12.3888	0.549416	1.24044e-39	1.23798e-37	-13.1293	0.0191343	0.73048	0.879771	-13.1253	0.0271681	0.61409	0.833929
Gene_1863	7675	mk4.001754.02.01	filamin-c-like isoform 3	cytoplasm; protein binding	GO:0005737; GO:0005515	NA	-9.8879	-0.0703241	1.26418e-05	0.000183688	-9.87131	-0.0371459	0.0182365	0.11185	-9.89942	-0.093363	2.44032e-08	5.88939e-07	-10.9941	-0.303063	1.86823e-29	1.4242e-27	-11.1022	-0.519339	7.37421e-85	1.62068e-82	-9.79793	0.150106	0.00124024	0.0109476	-9.82097	0.104027	0.0250643	0.133932
Gene_264	7665	mk4.004747.04.01	NA	NA	NA	NA	-13.0585	-0.0671341	0.170588	0.377127	-13.0427	-0.0355401	0.462557	0.765382	-12.9997	0.0505092	0.309455	0.575395	-13.5672	0.278424	2.48477e-05	0.000341991	-13.5557	0.301411	1.43196e-06	1.72999e-05	-13.1283	-0.0805076	0.155109	0.354723	-13.0833	0.0096252	0.853829	0.960027
Gene_5553	7655	mk4.014446.03.01	NA	NA	NA	NA	-12.9529	-0.00174304	0.987145	1	-12.9257	0.0526593	0.246129	0.553751	-12.9218	0.060421	0.210078	0.458838	-13.6124	-0.540547	6.12391e-16	2.7384e-14	-13.5318	-0.379319	9.78135e-10	1.87104e-08	-13.2237	0.126007	0.0247647	0.103235	-13.2523	0.0686792	0.2204	0.499207
Gene_5655	7527	mk4.021025.00.01	talin 2	intracellular non-membrane-bounded organelle; protein binding; cellular process; structural molecule activity	GO:0043232; GO:0005515; GO:0009987; GO:0005198	NA	-12.6677	0.00959028	0.826702	0.957203	-12.6562	0.0324596	0.440689	0.748561	-12.6357	0.0736004	0.0914947	0.268682	-13.4167	-0.000106134	1	1	-13.5062	-0.179038	0.00391061	0.0201772	-12.6587	0.193985	0.000247056	0.00297067	-12.7277	0.0559802	0.289255	0.57613
Gene_6235	7434	mk4.001346.04.02	centrosomal protein of 290 kda	microtubule organizing center; metencephalon development; transcription regulator activity; microtubule binding; intracellular membrane-bounded organelle; protein complex; anatomical structure formation involved in morphogenesis; sensory organ development; kidney development	GO:0005815; GO:0022037; GO:0030528; GO:0008017; GO:0043231; GO:0043234; GO:0048646; GO:0007423; GO:0001822	NA	-13.4368	0.126471	0.0222721	0.0899617	-13.5822	-0.164332	0.00406111	0.038081	-13.5518	-0.103561	0.085144	0.256359	-14.1733	-0.489846	1.66467e-09	4.4147e-08	-14.0193	-0.181948	0.0139662	0.056375	-13.7861	0.176272	0.00373332	0.025561	-13.8302	0.0880947	0.142312	0.390025
Gene_489	7384	mk4.025185.00.01	short isoform e	cytoskeleton organization; microtubule-based process; protein binding; axonogenesis; organ development; cytoskeleton; biological regulation; respiratory system development	GO:0007010; GO:0007017; GO:0005515; GO:0007409; GO:0048513; GO:0005856; GO:0065007; GO:0060541	NA	-9.50531	-0.0603859	1.807e-05	0.000251539	-9.53781	-0.125385	3.25197e-19	2.81442e-17	-9.51397	-0.0777103	1.12303e-07	2.48847e-06	-9.30508	-0.622121	0	0	-9.10167	-0.215301	6.99793e-59	1.09523e-56	-11.2611	0.0853375	0.0777816	0.225794	-11.2306	0.14638	0.00234628	0.0250054
Gene_1005	7382	mk4.000044.13.01	NA	NA	NA	NA	-12.3076	-0.0615435	0.101827	0.268249	-12.263	0.027674	0.447251	0.75424	-12.2422	0.0691669	0.0680907	0.220093	-12.5748	-0.125373	0.00730165	0.0440551	-12.4682	0.0878478	0.0411362	0.130362	-12.1322	-0.158094	0.00221949	0.0172439	-12.1091	-0.111817	0.0291643	0.148649
Gene_256	7339	NA	uncoordinated family member (unc-89)	anatomical structure morphogenesis; multicellular organismal development; cellular component assembly; striated muscle cell development; actin cytoskeleton organization; sarcomere; protein binding	GO:0009653; GO:0007275; GO:0022607; GO:0055002; GO:0030036; GO:0030017; GO:0005515	NA	-14.0326	0.481971	1.15302e-12	4.54259e-11	-14.2351	0.0769243	0.300122	0.616565	-14.1284	0.290398	6.15191e-05	0.000768698	-13.3677	-0.183537	0.00289463	0.0209165	-13.1832	0.185364	0.000747449	0.00488503	-16.223	0.274096	0.00896157	0.0494918	-16.2529	0.214407	0.0352983	0.167226
Gene_4291	7259	mk4.002192.04.01	ankyrin node of ranvier (ankyrin g)	cell part; protein binding; signal transduction	GO:0044464; GO:0005515; GO:0007165	NA	-11.6114	-0.109001	0.000204224	0.00209555	-11.5364	0.0410623	0.143636	0.414479	-11.5796	-0.0452817	0.133393	0.342667	-12.0159	-0.0107428	0.780899	0.95476	-12.006	0.00907184	0.810579	0.950599	-11.3327	-0.0649615	0.189336	0.403982	-11.3172	-0.0340847	0.492619	0.75448
Gene_3399	7213	mk4.006394.02.01	NA	NA	NA	NA	-13.8228	0.203559	0.00127804	0.00978903	-13.849	0.151199	0.0157203	0.101395	-13.7053	0.438541	2.57825e-12	9.3548e-11	-14.2635	0.0341736	0.707471	0.91798	-14.0163	0.528428	6.73117e-13	1.82973e-11	-14.3641	0.145149	0.0312527	0.121093	-14.3438	0.185891	0.00451494	0.0407519
Gene_190	7206	NA	cadherin egf lag seven-pass g-type receptor 1 precursor	signal transducer activity; signaling	GO:0004871; GO:0023052	NA	-13.5463	0.0212292	0.721666	0.896542	-13.5594	-0.00497395	0.953282	1	-13.5013	0.111286	0.0580919	0.198964	-14.0602	-0.422717	6.45029e-08	1.39829e-06	-14.0605	-0.423391	1.42156e-08	2.3345e-07	-13.3847	0.246286	1.75245e-05	0.000333415	-13.3843	0.247021	1.27159e-05	0.000382469
Gene_3870	7190	mk4.003641.01.01	NA	NA	NA	NA	-13.1911	0.287308	1.36658e-08	3.4192e-07	-13.2287	0.212081	2.58274e-05	0.000550906	-13.2287	0.211949	6.86845e-05	0.000850216	-12.9759	0.245827	4.23343e-06	6.87566e-05	-12.9351	0.327391	8.65395e-11	1.91211e-09	-13.5894	0.0994408	0.0928306	0.254468	-13.6482	-0.0181786	0.774177	0.921415
Gene_4244	7176	NA	small gtp-binding protein	binding; transmembrane receptor activity; signal transduction; intrinsic to membrane; innate immune response	GO:0005488; GO:0004888; GO:0007165; GO:0031224; GO:0045087	NA	-13.4318	0.136462	0.0134451	0.0618698	-13.4572	0.0855165	0.117911	0.371149	-13.3505	0.298974	6.9318e-08	1.57736e-06	-13.5023	0.218365	0.000693179	0.00631132	-13.3331	0.556859	7.21366e-22	3.53983e-20	-13.8169	0.304531	5.78979e-07	1.7191e-05	-13.9397	0.0589125	0.339427	0.627595
Gene_508	7172	mk4.003768.00.01	beta chain spectrin	phosphoinositide binding; neuron projection; neurotransmitter secretion; axon choice point recognition; microtubule depolymerization; tubulin binding; regulation of synaptic growth at neuromuscular junction; intracellular non-membrane-bounded organelle; plasma membrane part; cytoplasmic part; synapse; actin binding	GO:0035091; GO:0043005; GO:0007269; GO:0016198; GO:0007019; GO:0015631; GO:0008582; GO:0043232; GO:0044459; GO:0044444; GO:0045202; GO:0003779	NA	-10.0497	-0.101556	2.42789e-09	6.61545e-08	-10.0087	-0.0196749	0.23315	0.538786	-9.99624	0.00530199	0.760324	0.932344	-9.98788	0.148448	4.53588e-15	1.91238e-13	-9.85772	0.408762	3.47981e-123	9.98465e-121	-10.1404	-0.194241	4.61539e-05	0.000735565	-10.1094	-0.13215	0.00538978	0.0460521
Gene_2401	7125	NA	pre-mrna-processing-splicing factor 8	RNA splicing, via transesterification reactions with bulged adenosine as nucleophile; sensory perception of light stimulus; nucleic acid binding; small nuclear ribonucleoprotein complex; nuclear body	GO:0000377; GO:0050953; GO:0003676; GO:0030532; GO:0016604	NA	-12.63	-0.31521	3.95174e-14	1.80235e-12	-12.4756	-0.00641251	0.882701	1	-12.54	-0.13525	0.0012943	0.0105773	-13.3795	-0.108385	0.081705	0.25637	-13.364	-0.0774175	0.196094	0.400207	-12.0052	-0.367374	1.01556e-12	9.92393e-11	-11.8952	-0.147385	0.00354291	0.0341482
Gene_768	7124	mk4.002683.00.01	NA	NA	NA	NA	-10.1237	0.0469744	0.00715647	0.0384439	-10.131	0.0324048	0.0600536	0.248219	-10.1293	0.0358592	0.0477456	0.173113	-10.5878	0.397537	2.95836e-65	4.49388e-63	-10.6748	0.223388	2.56955e-22	1.28533e-20	-9.86676	0.185754	6.47826e-05	0.000980644	-9.79894	0.321393	3.60716e-12	5.07294e-10
Gene_201	7096	mk4.000405.05.01	NA	NA	NA	NA	-12.5279	-0.297097	1.52952e-13	6.5979e-12	-12.4218	-0.0849753	0.0260835	0.143364	-12.4732	-0.187706	4.68272e-06	7.70733e-05	-13.4166	-0.276741	9.7662e-06	0.000147593	-13.3486	-0.140793	0.0159292	0.0626821	-12.1368	-0.081597	0.114373	0.292201	-12.1287	-0.0654173	0.203352	0.478527
Gene_4597	7023	mk4.001172.04.01	NA	NA	NA	NA	-12.4999	-0.195449	9.64492e-07	1.76492e-05	-12.3976	0.00909737	0.824376	0.982888	-12.4185	-0.0326888	0.421975	0.685624	-12.6358	-0.0963919	0.0435463	0.167019	-12.5805	0.0142505	0.75821	0.917947	-12.5038	-0.130934	0.013746	0.0678625	-12.4508	-0.0248893	0.641656	0.848128
Gene_7764	6981	mk4.000401.06.01	hect domain and rld 2	binding; organelle inner membrane; male gamete generation; protein modification process; acid-amino acid ligase activity	GO:0005488; GO:0019866; GO:0048232; GO:0006464; GO:0016881	NA	-13.3043	-0.122532	0.0208598	0.0854815	-13.2348	0.0163527	0.753485	0.947802	-13.2474	-0.0087989	0.897212	1	-13.6348	-0.24385	0.000303469	0.00313312	-13.5451	-0.0644541	0.312106	0.54126	-13.5454	0.103807	0.0775314	0.225194	-13.5758	0.0430755	0.448409	0.723609
Gene_3436	6966	mk4.002021.01.01	nuclear migration protein nudc	cytoskeleton; response to hormone stimulus; binding; multicellular organismal process; intracellular membrane-bounded organelle; cell cycle; establishment of nucleus localization	GO:0005856; GO:0009725; GO:0005488; GO:0032501; GO:0043231; GO:0007049; GO:0040023	NA	-11.8154	-0.104409	0.000924949	0.00746927	-11.7624	0.00143498	0.966578	1	-11.7534	0.0194192	0.552576	0.790887	-12.3311	0.0808425	0.0605616	0.210064	-12.2574	0.228232	1.10125e-08	1.83325e-07	-11.6847	-0.140716	0.00513561	0.0325793	-11.634	-0.0393905	0.432962	0.711149
Gene_7235	6956	mk4.000457.04.01	isoform g	cellular process; anatomical structure development; multicellular organismal development; protein binding	GO:0009987; GO:0048856; GO:0007275; GO:0005515	NA	-12.5173	-0.0899579	0.0257316	0.100032	-12.3936	0.157534	3.08145e-05	0.000644267	-12.2932	0.358252	9.34673e-21	6.16797e-19	-12.4094	0.385262	1.67218e-18	8.81263e-17	-12.4849	0.234209	5.80543e-08	8.75433e-07	-11.971	-0.403748	4.58383e-15	6.67188e-13	-11.7887	-0.0392105	0.438641	0.715383
Gene_4245	6943	NA	heavy chain 2	dynein complex; cell motility; auxin metabolic process; adenyl ribonucleotide binding; axoneme; microtubule motor activity; microtubule-based movement	GO:0030286; GO:0048870; GO:0009850; GO:0032559; GO:0005930; GO:0003777; GO:0007018	NA	-13.2048	0.126373	0.0132043	0.061001	-13.1937	0.148455	0.00294303	0.0295801	-13.2012	0.13357	0.0115514	0.0607397	-13.7545	0.127389	0.0695308	0.23042	-13.5978	0.440696	3.71157e-12	9.31682e-11	-13.5513	0.223246	0.000133041	0.00176152	-13.6106	0.10461	0.0737851	0.264058
Gene_4967	6927	mk4.022352.00.01	NA	NA	NA	NA	-12.4534	0.170804	1.29517e-05	0.000186945	-12.5403	-0.00301885	0.956245	1	-12.4393	0.198976	8.41121e-07	1.59015e-05	-12.1432	-0.384913	7.67647e-22	4.70588e-20	-11.8074	0.286619	4.16366e-17	1.53055e-15	-12.9853	-0.0529843	0.345274	0.583227	-13.064	-0.210375	0.000154548	0.00300912
Gene_582	6917	mk4.014585.00.01	NA	NA	NA	NA	-12.3878	-0.14499	0.000160869	0.00170621	-12.3086	0.0134239	0.723019	0.931292	-12.322	-0.0133744	0.737783	0.918119	-12.5926	0.0348631	0.466567	0.737533	-12.5081	0.203834	2.92127e-06	3.39812e-05	-12.2678	-0.198036	0.00015225	0.00198326	-12.2521	-0.166454	0.0012902	0.0159278
Gene_5452	6895	mk4.018236.00.01	NA	NA	NA	NA	-13.0098	-0.0212838	0.669193	0.861639	-13.0113	-0.024226	0.616622	0.872534	-13.092	-0.185652	0.000264068	0.00274696	-13.6228	-0.292648	1.32774e-05	0.000195787	-13.7803	-0.607529	2.11415e-19	8.87727e-18	-12.7726	0.0706621	0.185253	0.398662	-12.801	0.0138479	0.78679	0.928885
Gene_9150	6875	mk4.030143.00.01	myosin viia	nonmotile primary cilium; cell cortex part; vesicle localization; actin filament-based process; sensory perception of light stimulus; microvillus; vesicle fusion; epidermal cell differentiation; myosin binding; pigment granule; sensory perception of mechanical stimulus; inner ear receptor stereocilium organization; adenyl ribonucleotide binding; endocytosis; ear morphogenesis; ATPase activity, co…	GO:0031513; GO:0044448; GO:0051648; GO:0030029; GO:0050953; GO:0005902; GO:0006906; GO:0009913; GO:0017022; GO:0048770; GO:0050954; GO:0060122; GO:0032559; GO:0006897; GO:0042471; GO:0042623; GO:0044459; GO:0007476; GO:0016459; GO:0050906	NA	-12.6727	0.0897986	0.0340323	0.122974	-12.6898	0.0555149	0.188742	0.482254	-12.5789	0.277336	5.96699e-11	1.92668e-09	-12.5064	-0.0195761	0.671684	0.894262	-12.3592	0.274801	2.83881e-11	6.57477e-10	-13.1157	0.233549	2.511e-05	0.000445558	-13.2004	0.0641745	0.245025	0.528055
Gene_449	6864	mk4.036568.00.01	NA	NA	NA	NA	-13.2728	-0.197388	0.00015852	0.00168468	-13.2787	-0.209014	4.98851e-05	0.000973589	-13.27	-0.191733	0.000390032	0.00384335	-13.7105	-0.252915	0.000250691	0.00263296	-13.8731	-0.57821	1.03835e-16	3.73715e-15	-13.6403	-7.515e-06	1	1	-13.5672	0.146194	0.011987	0.080629
Gene_479	6863	mk4.005840.05.01	integrator complex subunit 1	cellular process; nucleus	GO:0009987; GO:0005634	NA	-13.1586	-0.198777	7.52183e-05	0.000877076	-13.064	-0.0095589	0.84355	0.989479	-13.1342	-0.149997	0.0036547	0.0248823	-13.4941	-0.277106	1.71255e-05	0.000247064	-13.5349	-0.358741	7.55936e-09	1.29279e-07	-13.1622	-0.134736	0.0178793	0.0819692	-13.1331	-0.0766539	0.171709	0.433889
Gene_3509	6861	mk4.021943.00.02	axonemal heavy chain dynein type 3	microtubule associated complex; microtubule-based process; motor activity; adenyl ribonucleotide binding; auxin metabolic process	GO:0005875; GO:0007017; GO:0003774; GO:0032559; GO:0009850	NA	-12.9817	-0.0338686	0.484079	0.717967	-12.9591	0.0113829	0.811974	0.978984	-12.8239	0.281681	9.35629e-10	2.68082e-08	-13.3278	-0.106006	0.0834884	0.260227	-13.0014	0.546778	3.56518e-26	2.18555e-24	-13.5641	0.297672	3.64631e-07	1.16046e-05	-13.5776	0.270748	3.11332e-06	0.000119119
Gene_1517	6852	mk4.003839.00.01	ciliary rootlet coiled- rootletin	cytoplasm; cytoskeletal part; cellular process	GO:0005737; GO:0044430; GO:0009987	NA	-12.5378	-0.0114809	0.790921	0.938098	-12.4965	0.0712844	0.0703397	0.273709	-12.3917	0.280828	1.4493e-12	5.41681e-11	-13.1827	-0.336567	4.82413e-09	1.21985e-07	-12.8365	0.355829	2.77154e-13	7.75843e-12	-12.5681	0.0379832	0.468937	0.69356	-12.5827	0.00861591	0.862453	0.963362
Gene_2537	6788	mk4.024884.01.01	fibropellin ia	regulation of neurogenesis; negative regulation of cell differentiation; epithelium development; embryonic development; epidermis development; reproductive process; regulation of cell proliferation; neuron differentiation; intracellular part; cell fate commitment; positive regulation of cellular process; membrane; organ morphogenesis; regulation of transcription, DNA-dependent; protein binding	GO:0050767; GO:0045596; GO:0060429; GO:0009790; GO:0008544; GO:0022414; GO:0042127; GO:0030182; GO:0044424; GO:0045165; GO:0048522; GO:0016020; GO:0009887; GO:0006355; GO:0005515	NA	-13.0166	-0.217684	5.15572e-06	8.1492e-05	-12.8886	0.0383358	0.394714	0.709015	-12.9117	-0.00783909	0.882472	0.994564	-13.9352	-0.27088	0.000322114	0.00329433	-14.052	-0.5045	1.0667e-11	2.55057e-10	-12.5512	-0.05993	0.263883	0.494951	-12.5043	0.0338778	0.510552	0.769108
Gene_1743	6770	mk4.001226.02.01	NA	NA	NA	NA	-13.6324	-0.0794151	0.185109	0.397171	-13.6055	-0.0256071	0.676921	0.906937	-13.5544	0.0765737	0.202907	0.449272	-13.5442	-0.611883	6.74545e-21	3.93656e-19	-13.4606	-0.444731	1.90145e-13	5.39589e-12	-13.806	0.106291	0.0803578	0.230635	-13.8397	0.0388977	0.515931	0.772727
Gene_7098	6755	mk4.032945.00.01	dynein heavy chain axonemal	dynein complex; cell motility; auxin metabolic process; motor activity; microtubule-based process; adenyl ribonucleotide binding; axoneme	GO:0030286; GO:0048870; GO:0009850; GO:0003774; GO:0007017; GO:0032559; GO:0005930	NA	-13.8425	-0.123722	0.0536968	0.170565	-13.7117	0.137848	0.0212566	0.124287	-13.5642	0.432933	3.8363e-13	1.52563e-11	-14.5453	-0.0785538	0.40839	0.687383	-14.1914	0.62919	8.86683e-16	2.98825e-14	-14.0264	-0.106031	0.0978306	0.262803	-14.0035	-0.0603343	0.343337	0.631406
Gene_2965	6678	mk4.002694.04.01	centrosomal protein 110kda	cytoskeleton; cytoplasmic part; cellular process	GO:0005856; GO:0044444; GO:0009987	NA	-13.2929	0.0680162	0.19813	0.41631	-13.3251	0.00356104	0.971277	1	-13.267	0.119769	0.0269451	0.114211	-13.4144	-0.223196	0.00036713	0.0036729	-13.1755	0.254473	3.7529e-06	4.26465e-05	-13.4456	0.00452811	0.925715	1	-13.4797	-0.0637272	0.277259	0.564112
Gene_382	6673	mk4.002244.00.01	activating signal cointegrator 1 complex subunit 3-like 1	small nuclear ribonucleoprotein complex; RNA splicing; mRNA processing; nucleic acid binding; ATP binding; ATP-dependent helicase activity	GO:0030532; GO:0008380; GO:0006397; GO:0003676; GO:0005524; GO:0008026	NA	-12.8806	-0.158331	0.00051872	0.00460508	-12.788	0.0268264	0.549968	0.828347	-12.8112	-0.0196131	0.679985	0.881638	-13.5011	0.114849	0.0761359	0.244808	-13.4812	0.154623	0.0117083	0.0490871	-12.2574	-0.245374	2.67957e-06	6.62382e-05	-12.2142	-0.158975	0.00203574	0.022419
Gene_1909	6663	mk4.006889.01.01	egf-like domain-containing	catalytic activity	GO:0003824	NA	-11.7563	0.138599	6.46154e-06	9.95634e-05	-11.8242	0.00274109	0.931772	1	-11.8773	-0.103467	0.00188059	0.0144147	-12.854	-0.679579	4.86008e-40	4.97051e-38	-12.7485	-0.468577	2.68851e-23	1.43149e-21	-12.6535	0.169695	0.00136186	0.0118255	-12.7145	0.0475991	0.361887	0.649169
Gene_4079	6658	mk4.000700.02.01	NA	NA	NA	NA	-13.0145	0.0208623	0.668687	0.861542	-12.9757	0.0984772	0.0326538	0.166865	-13.0062	0.0373977	0.455037	0.712571	-13.3319	-0.166929	0.00624636	0.0389978	-13.2167	0.0634672	0.265828	0.487808	-12.7408	-0.20153	0.000214724	0.00264298	-12.7034	-0.126597	0.0184936	0.10889
Gene_71	6648	mk4.048479.00.01	ciliary rootlet coiled- rootletin	cytoskeletal protein binding; centrosome; cellular process	GO:0008092; GO:0005813; GO:0009987	NA	-9.80729	0.0382676	0.0143624	0.0647226	-9.82762	-0.00238515	0.880759	1	-9.75082	0.151208	1.65973e-21	1.14164e-19	-9.95076	-0.58626	5.63292e-215	2.37491e-212	-9.6734	-0.0315353	0.05247	0.156784	-9.99464	0.185955	6.65289e-05	0.00100384	-10.0317	0.111884	0.016364	0.100118
Gene_2644	6535	mk4.025195.00.01	otoferlin	cellular membrane organization; plasma membrane; intracellular membrane-bounded organelle; cytoplasmic part; insoluble fraction; membrane part; protein binding	GO:0016044; GO:0005886; GO:0043231; GO:0044444; GO:0005626; GO:0044425; GO:0005515	NA	-12.7043	-0.0500523	0.248935	0.480201	-12.7501	-0.141649	0.000951896	0.0119572	-12.697	-0.0354673	0.427839	0.688935	-12.8478	-0.312109	1.09685e-09	2.93903e-08	-12.8949	-0.406308	2.60265e-16	9.08245e-15	-12.535	0.0611418	0.241818	0.469078	-12.6272	-0.123198	0.0206077	0.11713
Gene_7088	6455	mk4.018588.01.01	NA	NA	NA	NA	-14.0958	-0.160618	0.021603	0.0877794	-13.9662	0.0986079	0.13212	0.397563	-13.9438	0.143523	0.0364141	0.142505	-14.3572	-0.19014	0.027597	0.12092	-14.3313	-0.138297	0.0956527	0.244656	-13.5463	-0.110328	0.0650117	0.200646	-13.5498	-0.117357	0.0468999	0.198773
Gene_1307	6425	mk4.004984.00.01	nucleoporin 205kda	endomembrane system; transport; macromolecule localization; cellular process	GO:0012505; GO:0006810; GO:0033036; GO:0009987	NA	-13.4256	-0.041824	0.459179	0.696286	-13.4193	-0.0291069	0.602419	0.863331	-13.4109	-0.0122815	0.84514	0.974597	-13.9536	-0.164456	0.029675	0.127853	-13.9851	-0.22765	0.00174596	0.0101263	-13.2904	-0.067978	0.240648	0.467591	-13.2529	0.00705075	0.89226	0.979923
Gene_2157	6418	mk4.000669.03.01	glutamate synthase	glutamate synthase activity, NADH or NADPH as acceptor; nitrogen compound metabolic process; nucleotide binding; oxidation reduction	GO:0045181; GO:0006807; GO:0000166; GO:0055114	NA	-13.0627	-0.315666	7.29745e-11	2.35268e-09	-12.94	-0.0703173	0.126412	0.385645	-13.0314	-0.25304	3.59741e-07	7.22115e-06	-13.568	-0.211954	0.00130682	0.0108497	-13.6906	-0.457311	2.68553e-12	6.86639e-11	-12.4875	-0.0558962	0.296263	0.532598	-12.4331	0.0529185	0.303861	0.592298
Gene_3473	6396	mk4.001665.08.01	down syndrome cell adhesion molecule	cell part; nervous system development; cellular process; protein binding	GO:0044464; GO:0007399; GO:0009987; GO:0005515	NA	-13.3618	-0.224786	3.00717e-05	0.000391266	-13.2973	-0.095721	0.0636529	0.258095	-13.3427	-0.186605	0.000751158	0.00671274	-14.1013	-0.231	0.0035738	0.0249258	-13.9952	-0.0187925	0.801562	0.94512	-12.9491	-0.0829707	0.136518	0.327512	-12.9269	-0.0386489	0.485746	0.751139
Gene_7642	6395	mk4.003513.01.01	viral a-type inclusion protein	neurotransmitter secretion; regulation of synaptic transmission; synapse part; membrane; locomotory behavior	GO:0007269; GO:0050804; GO:0044456; GO:0016020; GO:0007626	4	-14.1555	-0.335665	2.23308e-06	3.78155e-05	-14.1958	-0.416346	3.56011e-09	1.4158e-07	-14.2142	-0.453214	1.47398e-09	4.1077e-08	-14.9193	-1.10057	2.00242e-25	1.38819e-23	-14.5011	-0.264216	0.00250709	0.0137603	-14.0541	0.0898967	0.153874	0.352729	-14.1049	-0.011759	0.871368	0.968839
Gene_1009	6394	NA	atp-binding sub-family a member 1	signaling pathway; cholesterol efflux; steroid metabolic process; regulation of localization; lipid homeostasis; cellular membrane organization; establishment of localization in cell; transmembrane transporter activity; phospholipid transport; integral to membrane; organelle organization; vesicle-mediated transport; endocytic vesicle; lipid transporter activity; cellular macromolecule biosyntheti…	GO:0023033; GO:0033344; GO:0008202; GO:0032879; GO:0055088; GO:0016044; GO:0051649; GO:0022857; GO:0015914; GO:0016021; GO:0006996; GO:0016192; GO:0030139; GO:0005319; GO:0034645; GO:0044281; GO:0046903; GO:0034185; GO:0005524; GO:0016887	NA	-11.5167	0.0913636	0.00123074	0.00948179	-11.5251	0.0745252	0.0077682	0.0616928	-11.4441	0.236444	1.32811e-16	6.90783e-15	-11.4613	0.329018	2.04659e-25	1.41406e-23	-11.3727	0.506267	6.7266e-67	1.20839e-64	-12.0523	0.0114548	0.814986	0.931989	-12.0686	-0.0210478	0.686471	0.874004
Gene_8361	6390	mk4.000218.17.01	sperm associated antigen 17	cell part	GO:0044464	NA	-14.3532	0.315493	3.27137e-05	0.000420971	-14.4007	0.220595	0.00377569	0.0358826	-14.2894	0.443109	8.13543e-09	2.09507e-07	-14.6127	0.256925	0.00687321	0.0419355	-14.4586	0.565104	3.76034e-11	8.61251e-10	-14.7471	0.172078	0.0176076	0.0811527	-14.7998	0.0668478	0.347301	0.635716
Gene_7030	6387	mk4.047018.00.01	cytoplasmic dynein 2 heavy chain 1	regionalization; organelle organization; intracellular membrane-bounded organelle; cell projection organization; brain development; protein maturation; cell projection; limb morphogenesis; determination of bilateral symmetry; protein localization; microtubule motor activity; microtubule-based movement; dynein complex	GO:0003002; GO:0006996; GO:0043231; GO:0030030; GO:0007420; GO:0051604; GO:0042995; GO:0035108; GO:0009855; GO:0008104; GO:0003777; GO:0007018; GO:0030286	NA	-13.9654	0.179476	0.00696254	0.0375598	-13.9936	0.123231	0.0629541	0.256147	-13.8948	0.320686	1.56191e-06	2.80229e-05	-14.1271	-0.0504437	0.544691	0.803367	-13.9002	0.403341	1.12392e-08	1.86798e-07	-14.5401	0.243584	0.000424658	0.00464469	-14.5791	0.16554	0.0159314	0.0980763
Gene_2122	6365	mk4.014335.00.01	NA	NA	NA	NA	-10.9545	-0.152031	6.39705e-11	2.0797e-09	-10.9006	-0.0442238	0.0501893	0.221401	-10.8066	0.143801	3.48018e-10	1.04688e-08	-10.8623	-0.0378175	0.142901	0.369552	-10.8343	0.0183168	0.454506	0.682734	-10.8184	-0.263667	5.78796e-08	2.19837e-06	-10.7895	-0.205764	2.06986e-05	0.000568364
Gene_141	6360	mk4.001097.00.01	NA	NA	NA	NA	-12.4118	-0.173628	7.28249e-06	0.000111277	-12.2809	0.0881821	0.0155758	0.100788	-12.3412	-0.0323584	0.410951	0.674495	-13.4924	-0.231967	0.000299193	0.00309516	-13.5117	-0.270448	1.09079e-05	0.000112001	-12.1127	-0.111858	0.0301037	0.118178	-12.0897	-0.0659545	0.1989	0.472701
Gene_2303	6355	mk4.001392.11.01	otoferlin	cytoplasmic part; membrane; protein binding	GO:0044444; GO:0016020; GO:0005515	NA	-11.3259	0.273638	4.86936e-25	4.41315e-23	-11.467	-0.00853725	0.762195	0.953116	-11.3458	0.233941	2.23351e-17	1.21873e-15	-10.7492	-0.10519	2.06174e-05	0.000290345	-10.5127	0.367744	3.11565e-64	5.31952e-62	-11.6485	0.258775	1.41649e-07	4.98221e-06	-11.7863	-0.016849	0.743911	0.905166
Gene_5825	6349	mk4.002463.00.01	phosphatidylinositol 4-kinase	transport; inositol or phosphatidylinositol kinase activity; phosphoinositide phosphorylation; phosphoinositide-mediated signaling; binding	GO:0006810; GO:0004428; GO:0046854; GO:0048015; GO:0005488	NA	-13.6836	-0.0773064	0.20554	0.426783	-13.6927	-0.0955307	0.110657	0.358396	-13.6594	-0.0289167	0.65495	0.864736	-14.2809	-0.132173	0.124089	0.338827	-14.2499	-0.070126	0.394603	0.628196	-13.9967	-0.0230544	0.722132	0.874169	-13.9961	-0.0218243	0.7445	0.905568
Gene_1030	6347	mk4.037544.00.01	mgc82112 protein	endopeptidase inhibitor activity; protein binding	GO:0004866; GO:0005515	NA	-9.76083	-0.463311	2.51004e-199	1.70982e-196	-9.57211	-0.0858718	1.3509e-09	5.5935e-08	-9.6805	-0.302662	1.01377e-84	2.67597e-82	-10.5292	-0.072548	0.00151642	0.0122518	-10.6175	-0.24932	1.66523e-28	1.11333e-26	-9.24344	-0.458781	4.32719e-22	1.40728e-19	-9.14426	-0.260429	3.01903e-08	1.97993e-06
Gene_809	6336	NA	NA	NA	NA	NA	-11.183	0.259902	6.52048e-25	5.85927e-23	-11.3107	0.00434425	0.871909	1	-11.2072	0.211451	9.12346e-16	4.48047e-14	-11.1668	-0.293088	1.03715e-24	7.02507e-23	-10.8499	0.340562	3.89499e-44	4.39054e-42	-12.1768	0.135735	0.00771275	0.0443217	-12.2347	0.0199357	0.690582	0.876002
Gene_1535	6331	mk4.000265.18.01	NA	NA	NA	NA	-11.1057	0.151868	6.37508e-10	1.88041e-08	-11.2137	-0.0641533	0.0106074	0.0769223	-11.2029	-0.0425388	0.107854	0.298657	-11.6121	-0.532561	1.98158e-57	2.72916e-55	-11.5493	-0.407072	3.18199e-39	3.04336e-37	-11.4232	0.188933	0.000105155	0.00146446	-11.5228	-0.0103496	0.84055	0.955135
Gene_5896	6293	mk4.015082.00.01	NA	NA	NA	NA	-13.8356	0.0853755	0.182089	0.394012	-13.8464	0.0637319	0.32128	0.63908	-13.767	0.222663	0.000518903	0.00489838	-14.3458	-0.0836894	0.342195	0.623543	-14.1757	0.256556	0.000932647	0.00590486	-14.1006	0.372394	5.14273e-09	2.5793e-07	-14.1064	0.360729	9.29395e-09	6.67049e-07
Gene_675	6286	mk4.001040.00.01	si: (novel protein human dynein heavy chain ) partial	microtubule associated complex; microtubule-based process; motor activity; adenyl ribonucleotide binding; auxin metabolic process	GO:0005875; GO:0007017; GO:0003774; GO:0032559; GO:0009850	NA	-13.3755	-0.0243406	0.667911	0.860962	-13.399	-0.0714903	0.189622	0.482964	-13.2837	0.159209	0.00333162	0.0231047	-13.6455	-0.114356	0.0936658	0.280807	-13.6156	-0.0544442	0.402349	0.638412	-14.5714	0.145879	0.0366406	0.135291	-14.5225	0.243781	0.000307274	0.00523801
Gene_2302	6230	NA	wd repeat and fyve domain containing 3 isoform 2	vacuole; endomembrane system; phosphoinositide binding; membrane part	GO:0005773; GO:0012505; GO:0035091; GO:0044425	NA	-12.9119	-0.348872	3.19352e-14	1.47566e-12	-12.8388	-0.202777	4.05393e-06	0.000105427	-12.8516	-0.228316	1.06262e-06	1.97181e-05	-13.3984	-0.445821	6.68526e-13	2.43581e-11	-13.379	-0.407066	4.1942e-12	1.04774e-10	-13.0163	0.124441	0.0233098	0.098689	-13.0458	0.0654995	0.231733	0.512785
Gene_77	6201	NA	NA	NA	NA	NA	-13.4201	-0.0975654	0.0781667	0.223594	-13.4318	-0.121099	0.0262092	0.143793	-13.3795	-0.0164399	0.786794	0.948506	-13.8601	0.0611932	0.421827	0.70011	-13.8148	0.151758	0.0282615	0.0982258	-13.0145	-0.263787	2.45356e-06	6.13066e-05	-12.9569	-0.148665	0.00681377	0.0545661
Gene_776	6165	mk4.001486.05.01	NA	NA	NA	NA	-12.9943	-0.258916	4.54606e-08	1.05726e-06	-12.9296	-0.129576	0.00448668	0.0409236	-12.9977	-0.265652	6.05486e-08	1.39282e-06	-13.5661	-0.304048	3.61893e-06	5.93361e-05	-13.5486	-0.268882	1.68321e-05	0.000166062	-13.0877	-0.143039	0.0110563	0.0577625	-13.0827	-0.133051	0.0167976	0.102051
Gene_143	6160	mk4.011151.00.01	myosin-10 (myosin heavy nonmuscle iib) (nonmuscle myosin heavy chain iib) (nmmhc ii-b) (nmmhc-iib) (cellular myosin heavy type b) (nonmuscle myosin heavy chain-b) (nmmhc-b)	myosin complex; cellular component assembly; muscle system process; muscle fiber development; nucleotide binding; structural molecule activity; protein binding; motor activity	GO:0016459; GO:0022607; GO:0003012; GO:0048747; GO:0000166; GO:0005198; GO:0005515; GO:0003774	NA	-9.52229	-0.0982513	4.00665e-12	1.48697e-10	-9.51927	-0.0922075	3.35118e-11	1.66903e-09	-9.51519	-0.0840508	9.6056e-09	2.45571e-07	-9.80404	-0.101948	1.03e-08	2.48004e-07	-9.67223	0.161656	2.38588e-23	1.27364e-21	-9.81686	-0.316587	2.84902e-11	2.26334e-09	-9.77083	-0.22452	2.08622e-06	8.56651e-05
Gene_1036	6149	mk4.005080.06.01	myosin heavy chain	actin binding; myosin complex; motor activity; ATP binding	GO:0003779; GO:0016459; GO:0003774; GO:0005524	NA	-9.75157	-0.052037	0.000700855	0.00591998	-9.73699	-0.022872	0.128193	0.389504	-9.81078	-0.170453	8.12632e-26	6.45126e-24	-10.0225	0.0172836	0.370155	0.653592	-10.3247	-0.587052	1.25297e-183	5.88299e-181	-9.55371	0.00473641	0.911017	0.993551	-9.48347	0.145212	0.00167349	0.0194266
Gene_6383	6115	mk4.001644.02.01	NA	NA	NA	NA	-14.3723	-0.148446	0.0545197	0.172582	-14.3285	-0.0608534	0.41468	0.728398	-14.3493	-0.102443	0.204137	0.451246	-14.5855	-0.042671	0.674819	0.896953	-14.4161	0.296181	0.00050165	0.00344077	-14.4864	-0.291312	3.36951e-05	0.000565588	-14.4344	-0.187443	0.00580229	0.0488152
Gene_4593	6089	mk4.031619.01.01	myeloid lymphoid or mixed-lineage leukemia (trithorax drosophila)	multicellular organismal development; transcription from RNA polymerase II promoter; histone-lysine N-methyltransferase activity; regulation of transcription, DNA-dependent; metal ion binding; histone methyltransferase complex; identical protein binding; sequence-specific DNA binding; histone lysine methylation	GO:0007275; GO:0006366; GO:0018024; GO:0006355; GO:0046872; GO:0035097; GO:0042802; GO:0043565; GO:0034968	NA	-13.9755	-0.228273	0.000630604	0.00542202	-13.8824	-0.0420504	0.526459	0.810885	-13.911	-0.0992465	0.143625	0.358641	-14.5687	-0.30924	0.000991336	0.00853333	-14.656	-0.483794	1.43122e-07	2.02796e-06	-13.8455	0.109851	0.0739944	0.218457	-13.8674	0.0660821	0.274868	0.561609
Gene_402	6079	NA	cylindromatosis (turban tumor syndrome)	intracellular	GO:0005622	NA	-10.8406	-0.0854703	0.000133692	0.00145525	-10.821	-0.0462758	0.0349276	0.174476	-10.7754	0.0450398	0.0473927	0.172106	-11.0604	-0.0211097	0.446736	0.723569	-10.9239	0.251795	9.83708e-24	5.4338e-22	-11.2329	-0.036675	0.458861	0.685426	-11.2456	-0.0620914	0.206637	0.482927
Gene_3329	6059	mk4.000555.03.01	NA	NA	NA	NA	-12.899	0.101482	0.0268634	0.103253	-12.8898	0.119909	0.00743298	0.0597952	-12.8815	0.136525	0.00378846	0.0255758	-12.9608	0.165785	0.00189644	0.0147775	-12.7766	0.534012	4.11766e-29	2.82613e-27	-13.427	0.126463	0.0283631	0.113361	-13.5358	-0.0912266	0.120823	0.354048
Gene_255	6058	NA	myosin heavy chain	cytoskeletal protein binding; myosin complex; contractile fiber; motor activity; ATP binding	GO:0008092; GO:0016459; GO:0043292; GO:0003774; GO:0005524	NA	-7.17695	-0.00470157	0.455306	0.693851	-7.20871	-0.0682394	7.88357e-28	9.90937e-26	-7.25281	-0.156431	4.29976e-121	1.65087e-118	-7.96615	-0.682608	0	0	-7.86857	-0.48744	0	0	-7.85355	0.158059	0.000535868	0.00563388	-7.93401	-0.00284351	0.959336	1
Gene_887	6052	mk4.005609.01.01	viral a-type inclusion protein	cell part	GO:0044464	NA	-9.76825	0.246364	1.94817e-57	4.07322e-55	-9.84473	0.0933928	2.02888e-09	8.33537e-08	-9.75405	0.274767	4.4124e-67	8.62746e-65	-9.87601	-0.296744	1.68261e-59	2.3809e-57	-9.63743	0.180419	2.37545e-29	1.65233e-27	-10.9994	0.0645155	0.177718	0.38839	-11.0718	-0.0802339	0.0995346	0.316003
Gene_3304	6049	mk4.016463.00.01	NA	NA	NA	NA	-11.5963	-0.142936	9.51414e-07	1.74401e-05	-11.5996	-0.149512	1.81197e-07	5.8686e-06	-11.6341	-0.218513	8.76055e-13	3.35139e-11	-12.6431	-0.306404	1.39462e-10	4.1042e-09	-12.8359	-0.692128	3.73078e-46	4.5606e-44	-11.6491	-0.289162	9.29241e-09	4.47714e-07	-11.4848	0.0394592	0.416615	0.697325
Gene_5391	6043	NA	microtubule associated protein xmap215	mitotic cell cycle; binding; microtubule cytoskeleton; oocyte construction; microtubule cytoskeleton organization; M phase; cytoskeletal part	GO:0000278; GO:0005488; GO:0015630; GO:0007308; GO:0000226; GO:0000279; GO:0044430	NA	-13.2817	-0.147885	0.00486908	0.0285524	-13.2142	-0.0130492	0.808341	0.977201	-13.2377	-0.059994	0.262037	0.52395	-13.381	-0.191693	0.00194188	0.015059	-13.3274	-0.0843346	0.145397	0.326496	-13.5419	-0.13393	0.0250294	0.103964	-13.5205	-0.0910418	0.120243	0.353613
Gene_568	6042	mk4.002658.00.01	ppar-alpha interacting complex protein 285	RNA binding; ribonuclease activity	GO:0003723; GO:0004540	NA	-13.6493	0.00339672	0.96728	1	-13.6248	0.052515	0.368888	0.684518	-13.5931	0.115807	0.0555213	0.192931	-13.5649	-0.0711536	0.287172	0.565111	-13.3965	0.265527	8.11593e-06	8.5895e-05	-13.9925	0.0920917	0.145777	0.341575	-14.0065	0.0639511	0.297538	0.585435
Gene_1093	5977	mk4.004742.02.01	NA	NA	NA	NA	-12.9324	0.268183	6.67629e-09	1.71721e-07	-13.0431	0.0467276	0.327381	0.644236	-12.9576	0.2178	7.06989e-06	0.000111165	-13.1297	-0.00593269	0.922393	1	-12.9357	0.381928	3.60653e-14	1.07982e-12	-13.3073	0.186382	0.00103942	0.009577	-13.3235	0.153896	0.0060937	0.0504512
Gene_2496	5928	mk4.009878.00.01	isoform c	regulation of transcription, DNA-dependent; dorsal/ventral pattern formation, imaginal disc; imaginal disc-derived wing morphogenesis; SWI/SNF-type complex; cell surface receptor linked signaling pathway; small conjugating protein binding; neuron differentiation; DNA binding	GO:0006355; GO:0007450; GO:0007476; GO:0070603; GO:0007166; GO:0032182; GO:0030182; GO:0003677	NA	-13.5407	-0.213952	0.000191686	0.00198521	-13.4857	-0.103978	0.0594868	0.246954	-13.4762	-0.0849513	0.150586	0.370021	-14.2223	-0.442668	8.94121e-08	1.91416e-06	-14.0434	-0.0849117	0.260788	0.484063	-13.3611	-0.135763	0.0193534	0.0867881	-13.3493	-0.11216	0.0517161	0.211187
Gene_851	5917	mk4.002240.08.01	NA	NA	NA	NA	-12.7502	-0.120621	0.00573327	0.0323975	-12.7421	-0.104603	0.0145986	0.0965178	-12.8162	-0.252747	4.14958e-08	9.82362e-07	-13.1623	-0.34544	1.48381e-09	3.94518e-08	-13.1193	-0.259533	1.4211e-06	1.71888e-05	-12.8479	-0.0662331	0.229073	0.454131	-12.8679	-0.106369	0.0509086	0.208962
Gene_19	5907	mk4.003243.00.01	ribosomal protein s11	RNA binding; gene expression; small ribosomal subunit; structural molecule activity	GO:0003723; GO:0010467; GO:0015935; GO:0005198	NA	-9.95533	0.221077	3.69995e-41	5.74498e-39	-9.95368	0.224376	8.56543e-44	1.53285e-41	-9.95942	0.212899	1.00324e-35	1.08643e-33	-10.1362	-0.074679	0.00018344	0.00202657	-10.184	-0.170328	1.51537e-18	6.04363e-17	-10.125	-0.0120448	0.806641	0.926732	-10.1884	-0.138883	0.00349953	0.0338158
Gene_251	5892	mk4.004800.00.01	NA	NA	NA	4	-10.6217	0.0414329	0.0466474	0.154259	-10.7454	-0.205965	3.63069e-22	3.53297e-20	-10.623	0.0388357	0.0708523	0.226215	-10.9944	-0.816806	2.80122e-202	1.11289e-199	-10.9266	-0.681159	2.98174e-163	1.18461e-160	-12.7572	-0.180802	0.00091308	0.0086268	-12.81	-0.286417	1.3274e-07	7.56945e-06
Gene_4981	5862	mk4.000503.08.01	kinesin-like protein kif13a	aster; establishment of spindle localization; protein complex; protein binding	GO:0005818; GO:0051293; GO:0043234; GO:0005515	NA	-13.7239	-0.329319	6.76447e-08	1.50681e-06	-13.5904	-0.0623861	0.277582	0.591792	-13.5922	-0.0660428	0.289051	0.552754	-14.3247	-0.147948	0.0875738	0.269224	-14.2406	0.0202228	0.826697	0.959857	-13.3994	-0.134009	0.0222773	0.095429	-13.3147	0.0352778	0.526717	0.776762
Gene_1556	5857	mk4.024745.00.01	multiple pdz domain protein	protein binding; membrane	GO:0005515; GO:0016020	NA	-13.0689	-0.212742	1.22119e-05	0.00017834	-13.0505	-0.175877	0.000216438	0.00349161	-13.0667	-0.208287	3.55491e-05	0.000476629	-14.0342	-0.614797	1.9553e-15	8.43312e-14	-14.0706	-0.6875	2.83767e-20	1.24466e-18	-12.8111	0.159473	0.00299542	0.0217315	-12.8864	0.00878915	0.865346	0.965707
Gene_4808	5813	mk4.001778.08.01	isoform d	system development	GO:0048731	NA	-12.4085	-0.183487	2.06973e-06	3.51622e-05	-12.292	0.0495184	0.17818	0.469098	-12.3227	-0.0119291	0.768227	0.937726	-12.8083	-0.0517225	0.312149	0.590539	-12.7662	0.0325115	0.500987	0.727125	-12.4344	-0.170959	0.00124751	0.0109875	-12.3575	-0.0170753	0.748272	0.90753
Gene_19814	5811	mk4.002725.06.01	dna-directed rna omega subunit family protein	microtubule cytoskeleton organization; membrane; cytoskeletal part; regulation of biological quality; axonogenesis; microtubule cytoskeleton; organ development; cytoskeletal protein binding; regulation of cellular process; tube morphogenesis; respiratory system development	GO:0000226; GO:0016020; GO:0044430; GO:0065008; GO:0007409; GO:0015630; GO:0048513; GO:0008092; GO:0050794; GO:0035239; GO:0060541	NA	-11.1849	0.196015	8.20438e-15	3.96457e-13	-11.2457	0.0745014	0.00335836	0.0325913	-11.1024	0.361058	4.8227e-46	6.97541e-44	-10.8842	-0.639705	9.26921e-135	2.69708e-132	-10.3692	0.390258	1.97469e-79	4.16277e-77	-13.2812	-0.0197168	0.73987	0.885569	-13.2786	-0.0145592	0.810286	0.940317
Gene_6970	5802	mk4.006357.01.01	bromodomain adjacent to zinc finger 2b	DNA binding	GO:0003677	NA	-13.6318	-0.322173	4.9765e-08	1.14476e-06	-13.6062	-0.270956	2.59865e-06	7.03535e-05	-13.6205	-0.299549	9.72162e-07	1.82158e-05	-14.3119	-0.464691	4.90031e-08	1.07355e-06	-14.178	-0.1969	0.0118172	0.0494124	-13.6035	-0.0886426	0.1412	0.33473	-13.6309	-0.143447	0.0162128	0.0994317
Gene_5712	5790	NA	fibronectin type iii domain containing 3a	intracellular organelle; membrane-bounded organelle; cytoplasmic part	GO:0043229; GO:0043227; GO:0044444	NA	-13.2775	-0.256942	8.84124e-07	1.63342e-05	-13.1409	0.0161788	0.748304	0.945538	-13.1745	-0.0509775	0.340365	0.609832	-14.0134	-0.0362118	0.652821	0.879488	-14.007	-0.0234342	0.781318	0.933398	-12.5036	-0.14972	0.00487147	0.0313237	-12.4813	-0.105119	0.0455554	0.195584
Gene_670	5772	mk4.005538.02.01	NA	NA	NA	NA	-13.0529	0.119346	0.0135876	0.0622539	-13.1121	0.000903322	1	1	-13.0715	0.0822814	0.102534	0.28854	-13.1585	0.0447762	0.431085	0.707088	-12.9081	0.545576	9.88853e-28	6.36408e-26	-13.6305	0.124435	0.0367917	0.135657	-13.69	0.00554569	0.9173	0.993686
Gene_9906	5760	NA	rna binding motif protein 24	nucleic acid binding; multicellular organismal process; intracellular membrane-bounded organelle; cytoplasmic part; RNA processing	GO:0003676; GO:0032501; GO:0043231; GO:0044444; GO:0006396	NA	-14.0457	-0.460017	1.49975e-11	5.2434e-10	-13.8019	0.0274441	0.671019	0.903866	-13.8176	-0.00381533	0.964124	1	-14.2191	0.00468916	0.977328	1	-14.0654	0.312091	2.856e-05	0.000268435	-13.4521	-0.100344	0.0894383	0.24799	-13.4505	-0.0972084	0.0958068	0.309659
Gene_895	5753	mk4.000422.03.01	leucine-rich repeats and wd repeat domain containing 1	binding; hydrolase activity	GO:0005488; GO:0016787	NA	-12.5737	-0.411791	6.68337e-24	5.7371e-22	-12.4049	-0.0743225	0.0495969	0.220063	-12.5051	-0.274655	3.38191e-11	1.11587e-09	-13.3456	-0.378873	5.31671e-10	1.46842e-08	-13.3411	-0.369762	1.73242e-10	3.6859e-09	-12.1883	-0.221233	2.07008e-05	0.000380289	-12.1126	-0.0699948	0.171609	0.433691
Gene_826	5750	mk4.000454.14.01	chromodomain helicase dna binding protein 4	DNA helicase activity; transcription regulator activity; ATPase activity, coupled; histone deacetylase complex; neuron projection morphogenesis; organ development; nucleosome organization; chromosome; chromatin binding; DNA binding; ATP binding; zinc ion binding; regulation of transcription	GO:0003678; GO:0030528; GO:0042623; GO:0000118; GO:0048812; GO:0048513; GO:0034728; GO:0005694; GO:0003682; GO:0003677; GO:0005524; GO:0008270; GO:0045449	NA	-11.8411	-0.215631	1.04759e-11	3.74312e-10	-11.7951	-0.123735	5.41615e-05	0.00104575	-11.8448	-0.223021	1.26932e-11	4.33726e-10	-12.4632	-0.250613	2.3262e-08	5.38754e-07	-12.4136	-0.151288	0.000314208	0.00227363	-11.6951	-0.11997	0.0171365	0.0794563	-11.6944	-0.118595	0.0177918	0.1062
Gene_5387	5718	mk4.004514.03.01	coiled-coil domain containing 88a	primary metabolic process; regulation of cellular metabolic process; cellular macromolecule metabolic process; microtubule cytoskeleton organization; cytoplasm; microtubule binding	GO:0044238; GO:0031323; GO:0044260; GO:0000226; GO:0005737; GO:0008017	NA	-12.2929	0.274301	1.2602e-13	5.47565e-12	-12.4068	0.0464077	0.223299	0.525979	-12.3553	0.149471	0.000139796	0.00158458	-11.9078	-0.202677	4.3295e-08	9.60721e-07	-11.6624	0.288039	6.13499e-19	2.50976e-17	-13.0173	-0.00775945	0.903291	0.987868	-13.0693	-0.111616	0.0450202	0.194611
Gene_4269	5689	mk4.013368.00.01	NA	NA	NA	NA	-13.2378	0.112894	0.0287494	0.108702	-13.3378	-0.086994	0.0998316	0.337308	-13.2281	0.132424	0.0132916	0.0676336	-13.685	-0.0217753	0.776884	0.952148	-13.4941	0.360064	4.33522e-09	7.65481e-08	-13.8483	0.110753	0.0704513	0.211679	-13.8487	0.109924	0.0691088	0.253778
Gene_4644	5685	mk4.004233.00.01	NA	NA	NA	NA	-13.5368	0.0289468	0.62192	0.828794	-13.5982	-0.0938063	0.104595	0.348325	-13.5484	0.00572306	0.934696	1	-13.5659	-0.176117	0.00756662	0.045205	-13.3329	0.289881	5.73176e-07	7.33658e-06	-13.9466	-0.269304	2.15822e-05	0.000394046	-13.8925	-0.161016	0.00939963	0.0687676
Gene_2075	5663	mk4.006798.00.01	NA	NA	NA	NA	-12.5455	-0.264207	6.81973e-11	2.20539e-09	-12.4845	-0.142104	0.000266113	0.00415337	-12.5224	-0.217978	1.70997e-07	3.64743e-06	-12.9177	-0.170233	0.00120914	0.010142	-12.9265	-0.187927	0.000190368	0.00146147	-12.5246	-0.0527919	0.323396	0.561914	-12.5425	-0.0885723	0.0941293	0.306397
Gene_6840	5622	NA	regulator of cohesion homolog b ( cerevisiae)	regulation of cell proliferation; protein binding; mitosis; intracellular organelle	GO:0042127; GO:0005515; GO:0007067; GO:0043229	NA	-13.5133	-0.347367	8.85615e-10	2.54789e-08	-13.3718	-0.0643704	0.234233	0.540698	-13.4419	-0.204644	0.00036224	0.00360652	-14.1054	-0.357735	7.14259e-06	0.000111365	-14.0724	-0.291697	0.00010904	0.000895689	-13.5384	-0.177561	0.00285995	0.0210744	-13.49	-0.0807853	0.169035	0.430266
Gene_2089	5587	mk4.000282.03.01	microtubule-associated serine threonine-protein kinase 1	kinase activity; cell part; organelle organization; protein binding	GO:0016301; GO:0044464; GO:0006996; GO:0005515	NA	-11.0301	-0.136317	1.14711e-08	2.8872e-07	-11.0418	-0.159695	1.26167e-11	6.53009e-10	-11.0759	-0.227922	1.45793e-19	8.92377e-18	-11.1627	-0.200508	1.9941e-12	6.86603e-11	-11.2566	-0.388224	1.86436e-43	2.04872e-41	-10.9761	0.198006	3.4913e-05	0.000580878	-11.0811	-0.0119869	0.81145	0.940764
Gene_29	5566	mk4.000540.03.01	family c2 unassigned peptidase (c02 family)	intracellular part; protein processing; cysteine-type endopeptidase activity; calcium ion binding	GO:0044424; GO:0016485; GO:0004197; GO:0005509	3	-12.5179	-0.417682	1.88813e-25	1.74112e-23	-12.4403	-0.262442	6.93055e-12	3.65881e-10	-12.5584	-0.498721	2.86259e-32	2.8649e-30	-13.8302	1.43412	1.69528e-89	3.46761e-87	-14.4522	0.190163	0.0274829	0.0962322	-11.4243	-0.0703227	0.157177	0.357852	-11.3583	0.0617918	0.201345	0.476119
Gene_1063	5539	mk4.001289.06.01	NA	NA	NA	NA	-14.0395	-0.173545	0.0112679	0.0540783	-13.9094	0.0866055	0.178937	0.470275	-13.983	-0.0604824	0.391506	0.655118	-14.4858	-0.0502482	0.596341	0.840334	-14.4685	-0.0157007	0.882282	0.993238	-13.9811	0.168279	0.00718269	0.0420891	-14.0317	0.0669987	0.281554	0.567859
Gene_6906	5527	mk4.004183.01.01	nfx1-type zinc finger-containing protein 1	binding	GO:0005488	NA	-13.475	-0.0658577	0.246715	0.477883	-13.4718	-0.0594566	0.280183	0.59337	-13.4957	-0.107342	0.067408	0.218333	-13.8224	-0.599898	7.35961e-17	3.53587e-15	-13.7661	-0.487454	3.63999e-13	1.01209e-11	-14.2062	0.287111	9.70882e-06	0.000203095	-14.3378	0.024027	0.705009	0.883554
Gene_6245	5514	NA	ankyrin isoform cra_l	insoluble fraction; extracellular structure organization; neuron projection; cellular component movement; protein binding; signal transduction	GO:0005626; GO:0043062; GO:0043005; GO:0006928; GO:0005515; GO:0007165	NA	-13.131	-0.213614	1.72647e-05	0.000241283	-13.0289	-0.00954118	0.858156	0.994753	-13.0881	-0.127837	0.0120046	0.0626548	-13.9781	-0.265554	0.000522943	0.00495573	-14.0107	-0.330679	6.20332e-06	6.72373e-05	-12.5079	-0.114307	0.0318548	0.122465	-12.4548	-0.008134	0.886182	0.976494
Gene_1536	5478	mk4.000169.02.01	NA	NA	NA	NA	-12.9161	-0.286743	4.79736e-10	1.439e-08	-12.8152	-0.0849302	0.0534448	0.229997	-12.7934	-0.0413035	0.36889	0.63627	-13.4547	0.204767	0.001251	0.0104506	-13.4863	0.141583	0.0217785	0.0804726	-12.2571	-0.153588	0.0031938	0.0227969	-12.1731	0.0144181	0.771284	0.919761
Gene_3985	5464	NA	sporozoite threonine-asparagine-rich protein	catalytic activity	GO:0003824	NA	-12.539	0.171138	2.22515e-05	0.000302177	-12.5343	0.180475	5.30425e-06	0.000133983	-12.5184	0.212274	3.30587e-07	6.69962e-06	-12.1914	0.0757836	0.063099	0.216072	-12.0387	0.3811	6.05571e-25	3.57443e-23	-13.0833	0.0761056	0.169316	0.376684	-13.1769	-0.111104	0.0491441	0.204437
Gene_6954	5460	mk4.003949.00.01	cdc42 binding protein kinase alpha (dmpk-like)	protein binding; small GTPase regulator activity; intracellular signaling pathway	GO:0005515; GO:0005083; GO:0023034	NA	-12.4702	-0.239594	1.26254e-09	3.55618e-08	-12.3946	-0.0882752	0.0195702	0.117138	-12.4441	-0.187386	3.6551e-06	6.15018e-05	-12.8036	0.0885856	0.0817534	0.256483	-12.8697	-0.0434623	0.385381	0.620157	-12.1033	-0.06709	0.195272	0.413377	-12.0895	-0.0395216	0.443557	0.719702
Gene_697	5443	mk4.030799.00.01	speg complex locus	cellular process; developmental process; protein binding	GO:0009987; GO:0032502; GO:0005515	NA	-13.6474	-0.139598	0.0195087	0.0813687	-13.6761	-0.197011	0.000855306	0.0109681	-13.6131	-0.0710931	0.249378	0.506893	-13.6555	-0.263397	0.000108258	0.00128313	-13.6491	-0.250647	0.000115622	0.00094115	-13.7662	0.0961095	0.112138	0.288296	-13.8732	-0.117812	0.0574151	0.226617
Gene_5170	5439	mk4.005629.03.01	NA	NA	NA	5	-12.2198	-0.127737	0.000426616	0.00389656	-12.2034	-0.0949519	0.0072458	0.058557	-12.2209	-0.130033	0.000536503	0.00503217	-12.8741	-0.272214	1.40074e-07	2.91419e-06	-13.1059	-0.735971	2.09814e-43	2.28134e-41	-12.0132	-0.210104	4.22573e-05	0.000683937	-11.9131	-0.00995141	0.849945	0.957896
Gene_1444	5435	mk4.000070.26.01	intraflagellar transport protein 172 homolog	intracellular organelle; regionalization; binding; embryonic epithelial tube formation; protein maturation; TOR signaling pathway; cell projection; determination of bilateral symmetry; kidney development; cell surface receptor linked signaling pathway; cell projection assembly	GO:0043229; GO:0003002; GO:0005488; GO:0001838; GO:0051604; GO:0031929; GO:0042995; GO:0009855; GO:0001822; GO:0007166; GO:0030031	NA	-14.2364	0.165597	0.0237524	0.094158	-14.2986	0.0410554	0.596365	0.858496	-14.1945	0.249433	0.000786353	0.00696536	-14.4502	-0.0156319	0.877611	1	-14.3142	0.256413	0.00171281	0.00995918	-14.2104	0.151515	0.0200743	0.0889939	-14.2235	0.125471	0.0497817	0.205872
Gene_986	5416	mk4.000792.11.01	neuron navigator 2	nuclear lumen; nucleoside-triphosphatase activity; ATP binding	GO:0031981; GO:0017111; GO:0005524	NA	-12.1909	-0.149035	3.24795e-05	0.000418468	-12.1148	0.00311684	0.933969	1	-12.1416	-0.0504569	0.166553	0.396115	-12.5994	-0.0534983	0.263374	0.538664	-12.6349	-0.124492	0.00604211	0.0289749	-11.8907	-0.0125977	0.811634	0.929739	-11.9589	-0.149139	0.00333107	0.0327971
Gene_5305	5405	mk4.003224.04.01	NA	NA	NA	NA	-13.2224	-0.0860106	0.0964012	0.257913	-13.1317	0.0954438	0.0509072	0.223401	-13.1501	0.058558	0.268458	0.528433	-13.7221	-0.267499	0.000121848	0.00141757	-13.7423	-0.307938	4.20709e-06	4.71591e-05	-12.6673	-0.298336	3.65267e-08	1.47054e-06	-12.539	-0.0416975	0.436904	0.714546
Gene_3891	5374	mk4.013958.00.02	nucleoporin 98kd	cellular process; transport; binding; nuclear pore	GO:0009987; GO:0006810; GO:0005488; GO:0005643	NA	-13.6446	-0.0401711	0.512316	0.741921	-13.5869	0.0753301	0.193374	0.488947	-13.6181	0.0128779	0.850177	0.977827	-13.9791	0.0862061	0.260755	0.537297	-13.9909	0.0625677	0.393701	0.626954	-13.5298	-0.1798	0.00256502	0.0193506	-13.4575	-0.035179	0.549492	0.794271
Gene_88	5370	mk4.003200.01.01	intersectin 1 isoform itsn-l	binding; GTPase regulator activity; induction of apoptosis; intracellular signaling pathway; cytoplasmic part; endocytosis; regulation of signaling pathway; membrane	GO:0005488; GO:0030695; GO:0006917; GO:0023034; GO:0044444; GO:0006897; GO:0035466; GO:0016020	NA	-12.8368	-0.285236	1.93908e-10	6.0217e-09	-12.715	-0.0414822	0.328835	0.645957	-12.795	-0.201477	1.11633e-05	0.000167425	-13.4498	-0.0865559	0.170403	0.414404	-13.5793	-0.345619	4.3003e-08	6.60029e-07	-12.5397	0.0453654	0.385022	0.62251	-12.5196	0.0856634	0.0982773	0.313534
Gene_1350	5365	mk4.003416.02.01	NA	NA	NA	5	-11.894	-0.233345	4.98491e-13	2.05197e-11	-11.8953	-0.235855	1.05376e-13	6.39435e-12	-11.9077	-0.260683	9.16184e-15	4.16066e-13	-12.8255	-0.337703	3.15119e-11	9.83025e-10	-13.008	-0.702697	2.13424e-42	2.27274e-40	-11.7698	-0.24282	1.6084e-06	4.22158e-05	-11.7185	-0.140317	0.00509239	0.0443115
Gene_3074	5348	mk4.005819.00.01	adp-ribosylation factor guanine nucleotide-exchange factor 2 (brefeldin a-inhibited)	endomembrane system; Golgi apparatus part; cytoskeletal protein binding; vesicle-mediated transport; receptor binding; ARF guanyl-nucleotide exchange factor activity; regulation of ARF protein signal transduction	GO:0012505; GO:0044431; GO:0008092; GO:0016192; GO:0005102; GO:0005086; GO:0032012	NA	-13.6169	0.0128112	0.839282	0.963321	-13.5884	0.0699158	0.229046	0.53344	-13.5819	0.0829764	0.17124	0.40286	-13.7159	0.0536523	0.459191	0.730511	-13.6126	0.260274	4.84812e-05	0.000433206	-13.4513	-0.0633474	0.285205	0.519676	-13.4837	-0.128206	0.0276343	0.1434
Gene_2187	5331	NA	kinesin family member 1b	vesicle membrane; intracellular membrane-bounded organelle; microtubule cytoskeleton; RNA localization; cytoskeletal protein binding; axon extension; lateral line ganglion development; synaptic transmission; axon cargo transport; microtubule motor activity; ATP binding	GO:0012506; GO:0043231; GO:0015630; GO:0006403; GO:0008092; GO:0048675; GO:0048890; GO:0007268; GO:0008088; GO:0003777; GO:0005524	NA	-13.6213	-0.209594	0.000383087	0.00356059	-13.5859	-0.138717	0.0153581	0.0998823	-13.6564	-0.279693	5.73199e-06	9.254e-05	-14.4682	-0.434996	1.53446e-06	2.69104e-05	-14.4897	-0.478002	3.1474e-08	4.90363e-07	-13.264	0.0802271	0.155791	0.355592	-13.2772	0.0537384	0.330887	0.619186
Gene_2596	5313	NA	dynein heavy chain axonemal	nucleotide binding; cell projection; microtubule motor activity; microtubule-based movement; dynein complex	GO:0000166; GO:0042995; GO:0003777; GO:0007018; GO:0030286	NA	-13.3636	-0.0460486	0.403205	0.647441	-13.3544	-0.0276273	0.610578	0.86697	-13.2899	0.101375	0.0635643	0.210998	-13.836	-0.0321895	0.672197	0.894545	-13.6524	0.33494	2.19497e-07	3.04949e-06	-13.893	0.404513	4.59066e-11	3.5e-09	-13.899	0.392631	9.99377e-11	1.14923e-08
Gene_5744	5313	mk4.005764.00.01	spectrin beta chain	regulation of biological quality; axonogenesis; cytoskeletal protein binding; organelle organization; synaptic transmission; regulation of cellular process; regulation of cellular component organization; plasma membrane; cytoplasmic part	GO:0065008; GO:0007409; GO:0008092; GO:0006996; GO:0007268; GO:0050794; GO:0051128; GO:0005886; GO:0044444	NA	-13.8471	-0.190843	0.00283487	0.0185395	-13.6928	0.117856	0.0497822	0.220712	-13.7535	-0.00356967	0.964913	1	-14.7906	-0.211515	0.0380249	0.153579	-14.6363	0.0970235	0.300525	0.529485	-13.7113	-0.088997	0.148477	0.345759	-13.6481	0.0374793	0.519284	0.773426
Gene_3593	5306	NA	transcription initiation factor tfiid subunit 1	positive regulation of cellular metabolic process; protein amino acid phosphorylation; kinase activity; regulation of transcription from RNA polymerase II promoter; interphase; nucleic acid binding; protein complex; transcription initiation; nucleoplasm part; transcription factor binding	GO:0031325; GO:0006468; GO:0016301; GO:0006357; GO:0051325; GO:0003676; GO:0043234; GO:0006352; GO:0044451; GO:0008134	NA	-14.7114	-0.228112	0.00841902	0.0433101	-14.6297	-0.064703	0.444709	0.75111	-14.5964	0.00183962	1	1	-14.8698	-0.289135	0.00563477	0.0358401	-14.6875	0.0756316	0.424539	0.65535	-14.4846	-0.126941	0.0681555	0.20742	-14.537	-0.231781	0.000831062	0.0114252
Gene_34	5290	mk4.003441.00.01	clathrin heavy chain 1	cytoskeletal protein binding; insoluble fraction; organelle organization; Golgi vesicle transport; receptor-mediated endocytosis; sarcolemma; pigment granule; intracellular protein transport; structural molecule activity; clathrin coat of trans-Golgi network vesicle; clathrin coat of coated pit	GO:0008092; GO:0005626; GO:0006996; GO:0048193; GO:0006898; GO:0042383; GO:0048770; GO:0006886; GO:0005198; GO:0030130; GO:0030132	NA	-9.83772	-0.378673	5.54404e-127	3.00188e-124	-9.7594	-0.222036	6.13437e-49	1.19944e-46	-9.73755	-0.178336	1.89328e-29	1.65894e-27	-10.2096	-0.0972858	2.03791e-06	3.48809e-05	-10.2174	-0.112929	8.60713e-09	1.4575e-07	-9.33986	-0.186068	7.67373e-05	0.00112638	-9.28607	-0.0784918	0.0945103	0.306923
Gene_511	5287	NA	NA	NA	NA	NA	-13.4744	0.0556638	0.324911	0.56991	-13.4768	0.050763	0.362543	0.677505	-13.4972	0.00996047	0.872097	0.988623	-13.7993	-0.198041	0.0055587	0.0354764	-13.6573	0.0858838	0.194981	0.398428	-13.4131	-0.182009	0.00192784	0.0154253	-13.3925	-0.140833	0.0148328	0.0930138
Gene_773	5229	mk4.005252.01.01	NA	NA	NA	NA	-12.6913	-0.110819	0.00961596	0.047869	-12.6813	-0.0908082	0.0296218	0.155952	-12.7246	-0.177307	7.31835e-05	0.000901768	-13.0877	0.0141242	0.817731	0.973128	-13.1072	-0.025024	0.657443	0.849041	-13.5417	0.181182	0.0020123	0.0159619	-13.5907	0.083354	0.151251	0.403659
Gene_3617	5225	mk4.026699.03.01	low quality protein: dynein heavy chain axonemal-like	dynein complex; binding; cell motility; cell projection; motor activity	GO:0030286; GO:0005488; GO:0048870; GO:0042995; GO:0003774	1	-15.263	-0.0782474	0.473091	0.709191	-15.1875	0.0727605	0.492485	0.78806	-14.9933	0.46113	2.73603e-06	4.69348e-05	-15.8122	-0.0382024	0.804997	0.966436	-15.3423	0.90174	1.31559e-14	4.06261e-13	-15.713	-0.21243	0.0217461	0.0940224	-15.6731	-0.132714	0.140647	0.387893
Gene_7544	5220	mk4.000481.01.01	tata-binding protein-associated factor 172	DNA binding; ATP binding; helicase activity	GO:0003677; GO:0005524; GO:0004386	NA	-13.0858	0.0137181	0.787204	0.937174	-13.1538	-0.122251	0.0132486	0.0905112	-13.1866	-0.187911	0.000354603	0.00354553	-13.4619	0.129249	0.0419963	0.163421	-13.6132	-0.173449	0.00676738	0.03176	-12.9916	0.104901	0.0559624	0.181716	-13.0762	-0.0641401	0.25109	0.535525
Gene_1596	5203	mk4.002065.07.01	atp-dependent rna helicase	gamete generation; binding; regulation of biological process; macromolecule metabolic process; intracellular part; cellular metabolic process	GO:0007276; GO:0005488; GO:0050789; GO:0043170; GO:0044424; GO:0044237	NA	-14.3626	-0.244748	0.00137398	0.0103882	-14.3279	-0.175191	0.0190686	0.115578	-14.3181	-0.155601	0.0451357	0.166108	-14.7672	-0.337531	0.000793972	0.00709233	-14.5711	0.0547194	0.559893	0.775858	-14.0746	-0.468744	6.90772e-13	7.0479e-11	-13.9877	-0.294872	2.81918e-06	0.000109885
Gene_2090	5167	mk4.000701.07.01	NA	NA	NA	NA	-13.6146	0.00330998	0.967671	1	-13.5901	0.0521715	0.374542	0.69082	-13.5738	0.084829	0.166022	0.395118	-13.8949	0.0667721	0.387661	0.667394	-13.8256	0.205409	0.00286625	0.0154043	-13.3083	-0.218711	0.000154812	0.00201014	-13.2722	-0.146411	0.00996824	0.0715691
Gene_578	5152	mk4.000472.05.01	NA	NA	NA	NA	-12.3047	0.0269991	0.471074	0.708119	-12.2429	0.150588	2.63507e-05	0.000560371	-12.1989	0.238674	1.26879e-10	3.95761e-09	-12.278	0.170915	4.57034e-05	0.000589749	-12.24	0.247058	4.44114e-10	8.92504e-09	-12.1473	-0.0415436	0.424848	0.658352	-12.2041	-0.155174	0.00261038	0.0271527
Gene_3711	5150	mk4.001377.10.01	voltage-dependent p q type calcium channel	synapse part; locomotory behavior; calcium channel activity; regulation of heart contraction; male courtship behavior; detection of visible light; vesicle-mediated transport; divalent metal ion transport; regulation of synaptic transmission; regulation of neurotransmitter levels; regulation of synaptic growth at neuromuscular junction; plasma membrane part; fluid transport; transmembrane transport	GO:0044456; GO:0007626; GO:0005262; GO:0008016; GO:0008049; GO:0009584; GO:0016192; GO:0070838; GO:0050804; GO:0001505; GO:0008582; GO:0044459; GO:0042044; GO:0055085	NA	-13.3068	0.181526	0.000581207	0.00505909	-13.3732	0.0487385	0.360109	0.676731	-13.4761	-0.157058	0.00708059	0.0418006	-13.9367	-0.134258	0.0755596	0.24341	-13.8781	-0.0169536	0.828012	0.961204	-13.6584	0.100351	0.093922	0.256649	-13.6826	0.0518534	0.377429	0.662939
Gene_1904	5113	mk4.003634.02.01	type alpha 1	binding; cartilage development; macromolecule metabolic process; organ morphogenesis; cellular component organization; extracellular matrix structural constituent; collagen; cell adhesion	GO:0005488; GO:0051216; GO:0043170; GO:0009887; GO:0016043; GO:0005201; GO:0005581; GO:0007155	NA	-10.6075	-0.100899	1.01963e-06	1.84442e-05	-10.5038	0.106633	5.0797e-08	1.78186e-06	-10.5935	-0.0727979	0.000628292	0.00574855	-11.8176	-0.132115	0.000231552	0.00246198	-11.9257	-0.348358	8.52381e-23	4.33514e-21	-10.0309	-0.0083011	0.868987	0.966501	-10.0535	-0.0534023	0.261405	0.546413
Gene_7435	5105	mk4.001126.00.01	dynein heavy	nucleotide binding; microtubule motor activity; microtubule-based movement; dynein complex	GO:0000166; GO:0003777; GO:0007018; GO:0030286	NA	-14.3703	-0.21214	0.00573953	0.0324242	-14.2703	-0.0121475	0.90059	1	-14.3622	-0.195975	0.0136426	0.0688882	-14.6508	0.0557817	0.574764	0.82587	-14.6697	0.0180048	0.873876	0.987807	-14.3411	-0.214082	0.00159244	0.0133434	-14.2976	-0.127105	0.0557145	0.222239
Gene_5456	5098	mk4.004188.05.01	NA	NA	NA	NA	-14.9816	-0.0124712	0.922224	1	-14.9149	0.121021	0.189973	0.483292	-14.9418	0.0672927	0.506655	0.755475	-15.343	-0.040184	0.769007	0.950884	-15.1387	0.368423	0.000709001	0.00466075	-14.882	0.0368061	0.623093	0.810096	-14.8738	0.0531817	0.463171	0.734174
Gene_827	5090	mk4.009799.00.01	alpha1a-voltage-dependent calcium channel	intrinsic to membrane; synaptic transmission; cellular component organization; secretion; cellular metabolic process; calcium channel activity; intracellular membrane-bounded organelle; SNARE binding; cellular ion homeostasis; neuron differentiation; regulation of cellular process; cerebellum development	GO:0031224; GO:0007268; GO:0016043; GO:0046903; GO:0044237; GO:0005262; GO:0043231; GO:0000149; GO:0006873; GO:0030182; GO:0050794; GO:0021549	NA	-13.6152	-0.219345	0.00019466	0.00201107	-13.5849	-0.158849	0.00547595	0.0476259	-13.5757	-0.140412	0.0207115	0.0944223	-14.1453	-0.167564	0.0406283	0.159874	-14.1679	-0.212827	0.00599639	0.0288195	-13.918	0.158348	0.010863	0.0570676	-14.0001	-0.00585309	0.94297	1
Gene_3797	5086	NA	coiled-coil and c2 domain containing 2a	cell part	GO:0044464	NA	-14.2044	0.206461	0.00428357	0.0258225	-14.3214	-0.027489	0.740938	0.941193	-14.2518	0.111684	0.143145	0.35831	-14.1188	0.096209	0.237649	0.505395	-14.0147	0.304413	3.49465e-05	0.000322016	-14.637	0.211324	0.00275096	0.0204203	-14.632	0.221442	0.00130279	0.0160546
Gene_492	5085	NA	NA	NA	NA	NA	-14.2349	-0.145912	0.0472554	0.155508	-14.2088	-0.0936238	0.194906	0.491443	-14.2381	-0.152337	0.0454456	0.167093	-14.4763	-0.405354	7.40854e-06	0.000114841	-14.2846	-0.0220351	0.824085	0.957808	-14.9371	0.273076	0.000289107	0.00337894	-14.9213	0.304596	3.36519e-05	0.000857321
Gene_2095	5062	mk4.013795.00.01	NA	NA	NA	NA	-14.593	0.123457	0.139245	0.331093	-14.5776	0.154174	0.0554265	0.236214	-14.549	0.211444	0.0126712	0.0652219	-14.5676	-0.0848676	0.369386	0.652514	-14.3892	0.271877	0.0011623	0.00712518	-14.6042	0.186356	0.00801174	0.0456367	-14.6955	0.00379454	0.953503	1
Gene_2989	5061	mk4.001159.02.01	collagen alpha-1 chain precursor	cellular process; tissue development; macromolecule metabolic process; organ morphogenesis; protein binding; cellular component organization; extracellular matrix structural constituent; collagen	GO:0009987; GO:0009888; GO:0043170; GO:0009887; GO:0005515; GO:0016043; GO:0005201; GO:0005581	NA	-11.0543	-0.173721	5.45431e-13	2.23214e-11	-10.8837	0.167513	6.35605e-14	3.91314e-12	-11.0485	-0.162098	8.3918e-11	2.66481e-09	-12.468	-0.000242815	1	1	-12.7146	-0.493395	3.17529e-26	1.95816e-24	-10.2948	-0.101846	0.0330364	0.125754	-10.2915	-0.0952088	0.0457773	0.196011
Gene_3659	5051	mk4.000499.03.01	protein polybromo-1	cellular process; binding	GO:0009987; GO:0005488	NA	-13.1632	-0.180383	0.000337112	0.00320522	-13.0931	-0.0402727	0.406156	0.718324	-13.154	-0.16205	0.00190671	0.0145831	-13.4646	-0.382003	1.82561e-09	4.79837e-08	-13.3199	-0.0925319	0.111495	0.271977	-13.0968	-0.0410275	0.469714	0.694342	-13.1297	-0.106905	0.0562789	0.22357
Gene_7361	5050	mk4.000001.41.01	NA	NA	NA	5	-14.9118	-0.567374	7.52451e-10	2.19166e-08	-14.7869	-0.317625	0.000271954	0.00423515	-14.8508	-0.44534	2.25568e-06	3.93663e-05	-15.5356	-0.546973	3.51587e-05	0.000468005	-15.6413	-0.758364	4.5171e-09	7.96235e-08	-14.655	0.0322122	0.638543	0.819752	-14.6428	0.0564968	0.416237	0.697069
Gene_9649	5045	NA	neuron navigator 2 isoform 2	nuclear lumen; nucleotide binding; nucleoside-triphosphatase activity	GO:0031981; GO:0000166; GO:0017111	NA	-14.7234	-0.242749	0.00520562	0.030124	-14.6129	-0.0217771	0.821907	0.982617	-14.6015	0.00116813	1	1	-15.2278	-0.185452	0.125992	0.341226	-15.1351	-9.65438e-06	1	1	-14.1816	0.00714815	0.898907	0.985714	-14.1748	0.020928	0.736301	0.901548
Gene_4832	5040	mk4.014198.00.01	chromodomain helicase dna binding protein isoform cra_a	helicase activity; DNA binding; ATP binding; chromatin; chromatin binding; nucleus; chromatin assembly or disassembly	GO:0004386; GO:0003677; GO:0005524; GO:0000785; GO:0003682; GO:0005634; GO:0006333	NA	-11.6444	-0.0688928	0.0206914	0.0848921	-11.6175	-0.0149353	0.611404	0.867735	-11.686	-0.152016	1.05322e-06	1.95782e-05	-11.9902	-0.251673	3.72727e-11	1.14757e-09	-11.8658	-0.00287703	0.942522	1	-12.2247	-0.0305404	0.562628	0.76469	-12.2382	-0.0576108	0.268428	0.554987
Gene_311	5037	mk4.000556.01.01	kinesin-like protein kif21a isoform 4	motor activity; cellular process; nucleotide binding; protein binding	GO:0003774; GO:0009987; GO:0000166; GO:0005515	NA	-13.5349	-0.0720021	0.214319	0.436176	-13.596	-0.194247	0.000722665	0.00954976	-13.5815	-0.16512	0.00631148	0.0381235	-13.7964	-0.126462	0.0774356	0.246848	-13.7095	0.0473718	0.480422	0.707202	-13.6682	0.107787	0.0704082	0.211621	-13.7209	0.00244136	0.957897	1
Gene_5427	5033	mk4.005682.00.01	gcn1 general control of amino-acid synthesis 1-like 1	binding	GO:0005488	NA	-13.5265	-0.399192	2.31143e-12	8.73174e-11	-13.3631	-0.0722904	0.17703	0.466897	-13.4311	-0.208307	0.000282364	0.00290721	-14.1664	-0.398808	8.81435e-07	1.61576e-05	-14.1389	-0.343777	7.24274e-06	7.74064e-05	-13.2301	-0.323593	1.79718e-08	7.92509e-07	-13.1737	-0.210759	0.000182666	0.00346583
Gene_10248	5032	mk4.007252.04.01	proteasome-associated protein ecm29 homolog	endosome; microtubule organizing center; cytoplasmic membrane-bounded vesicle; binding	GO:0005768; GO:0005815; GO:0016023; GO:0005488	NA	-13.4548	-0.36629	4.19497e-11	1.39724e-09	-13.3312	-0.119006	0.0241004	0.135931	-13.4383	-0.33323	6.16303e-09	1.6167e-07	-13.9979	0.0955308	0.215813	0.476182	-14.1059	-0.120555	0.11109	0.271483	-13.2611	0.109365	0.0527932	0.174308	-13.2687	0.0940476	0.0928435	0.303843
Gene_4067	5024	mk4.000556.04.01	tyrosine-protein phosphatase non-receptor type 23	protein tyrosine phosphatase activity; protein amino acid dephosphorylation	GO:0004725; GO:0006470	NA	-12.835	0.00113565	0.98766	1	-12.8875	-0.103978	0.0211462	0.123868	-12.932	-0.192963	6.00621e-05	0.000753166	-12.9809	-0.255547	1.90169e-06	3.28761e-05	-12.8594	-0.0125345	0.799232	0.94426	-12.7031	-0.265183	1.04543e-06	2.88205e-05	-12.7175	-0.294026	4.6435e-08	2.91114e-06
Gene_1574	5020	mk4.000570.02.01	NA	NA	NA	NA	-14.4136	-0.204186	0.00886366	0.0450696	-14.3251	-0.0272906	0.740614	0.94117	-14.3433	-0.0635636	0.418502	0.682346	-14.9488	-0.182674	0.0927348	0.279351	-14.7467	0.221453	0.020792	0.077717	-14.2889	-0.156398	0.0202692	0.0896373	-14.2916	-0.161714	0.0146173	0.0923355
Gene_4975	5018	mk4.000965.02.01	NA	NA	NA	NA	-14.038	-0.200323	0.00337803	0.021351	-14.017	-0.158369	0.0173347	0.107946	-14.0179	-0.160059	0.0236731	0.104321	-14.3993	0.0398119	0.671975	0.894369	-14.4502	-0.0620276	0.480087	0.707202	-13.8281	0.0163569	0.780835	0.909281	-13.7826	0.107462	0.0719624	0.260039
Gene_8359	5018	mk4.004082.01.01	serine threonine-protein kinase srpk2	protein kinase activity; cellular metabolic process; transport; membrane; nucleotide binding; transporter activity	GO:0004672; GO:0044237; GO:0006810; GO:0016020; GO:0000166; GO:0005215	NA	-12.9143	-0.23119	5.20973e-07	1.00561e-05	-12.8962	-0.19498	1.39695e-05	0.000319951	-12.8918	-0.186183	8.66325e-05	0.00104181	-13.0593	0.0123572	0.849177	0.991513	-13.095	-0.0590588	0.277679	0.502591	-12.9235	-0.130681	0.0184447	0.0838595	-12.9566	-0.196953	0.000344385	0.00574258
Gene_1110	5017	mk4.031851.00.01	NA	NA	NA	NA	-13.4213	-0.110079	0.0466495	0.154259	-13.3654	0.00179636	0.985434	1	-13.3453	0.0420381	0.456408	0.713448	-13.4357	0.0630379	0.329541	0.61102	-13.3065	0.321559	2.09011e-08	3.35767e-07	-13.7155	0.124248	0.0385689	0.139953	-13.7041	0.147119	0.0128175	0.0844945
Gene_3305	5016	mk4.021288.00.01	NA	NA	NA	NA	-14.1575	0.258377	0.000273052	0.00266995	-14.1518	0.269878	0.000117552	0.00206216	-14.159	0.255492	0.000523462	0.00493921	-14.0308	-0.164731	0.0356139	0.145605	-13.8503	0.19633	0.00486195	0.0241624	-14.0936	0.214808	0.000761194	0.00747636	-14.1809	0.0402625	0.527601	0.777231
Gene_1209	5013	mk4.025625.00.01	adenomatous polyposis coli	axon guidance; neuromast primordium migration; site of polarized growth; microtubule cytoskeleton organization; kinase regulator activity; pancreas development; microtubule organizing center; intracellular membrane-bounded organelle; Wnt receptor signaling pathway; embryonic forelimb morphogenesis; extrinsic to plasma membrane; chromosome, centromeric region; signal transmission; macromolecular c…	GO:0007411; GO:0048883; GO:0030427; GO:0000226; GO:0019207; GO:0031016; GO:0005815; GO:0043231; GO:0016055; GO:0035115; GO:0019897; GO:0000775; GO:0023060; GO:0065003; GO:0043234; GO:0046530; GO:0015631	NA	-14.2481	-0.161937	0.028183	0.106905	-14.1737	-0.0130431	0.884741	1	-14.2127	-0.0909718	0.225839	0.479968	-14.6867	-0.388222	7.53072e-05	0.000923855	-14.5156	-0.046065	0.629995	0.828197	-13.9852	-0.166133	0.00890214	0.0492922	-14.0005	-0.196708	0.00178127	0.0203698
Gene_3082	4997	mk4.000000.15.01	map-kinase activating death domain	cellular process; signal transmission; reproductive behavior in a multicellular organism; excretion; biological regulation; cell part	GO:0009987; GO:0023060; GO:0033057; GO:0007588; GO:0065007; GO:0044464	NA	-14.1851	-0.354833	7.37707e-07	1.38305e-05	-14.033	-0.0505106	0.461579	0.764063	-14.1256	-0.235676	0.0011765	0.00978498	-14.9391	-0.298574	0.00512816	0.0332944	-14.976	-0.372419	0.000280569	0.00206127	-13.8211	-0.0353918	0.574587	0.773652	-13.7859	0.0350724	0.552366	0.795581
Gene_4738	4959	mk4.001002.09.01	multidrug resistance-associated protein 1	P-P-bond-hydrolysis-driven transmembrane transporter activity; integral to membrane; nucleoside-triphosphatase activity; ATP binding; transmembrane transport	GO:0015405; GO:0016021; GO:0017111; GO:0005524; GO:0055085	NA	-13.3401	-0.164743	0.00210182	0.0146523	-13.2393	0.0369705	0.473794	0.77394	-13.2756	-0.0357951	0.514288	0.760839	-13.6524	-0.0464971	0.498308	0.766705	-13.6804	-0.10251	0.119833	0.286035	-13.3621	0.101921	0.0762761	0.222777	-13.3876	0.050919	0.366537	0.653008
Gene_397	4955	mk4.000589.07.01	zinc cchc domain containing 6	nuclear-transcribed mRNA catabolic process; uridylyltransferase activity; RNA processing; nucleic acid binding; zinc ion binding	GO:0000956; GO:0070569; GO:0006396; GO:0003676; GO:0008270	NA	-13.6623	-0.174067	0.0036937	0.0229479	-13.6001	-0.0496585	0.405477	0.717476	-13.5935	-0.0363896	0.560273	0.796667	-13.9339	-0.114682	0.128906	0.346844	-13.8616	0.0299635	0.665834	0.851986	-13.6291	-0.210303	0.000518426	0.00549415	-13.5409	-0.0337694	0.572918	0.809083
Gene_4894	4955	mk4.000205.11.01	NA	NA	NA	NA	-13.1056	-0.206577	2.76111e-05	0.000361927	-13.0519	-0.0993343	0.0375103	0.181908	-13.0454	-0.0861771	0.0886752	0.262616	-13.3554	-0.0289276	0.643022	0.874675	-13.3363	0.00937937	0.888664	0.996683	-12.9998	-0.104527	0.0615029	0.19351	-13.0036	-0.112089	0.0420536	0.187029
Gene_3213	4935	mk4.004735.02.01	NA	NA	NA	NA	-13.8167	0.0529166	0.408871	0.652322	-13.8151	0.0561942	0.381839	0.697343	-13.724	0.238248	0.000165625	0.00183789	-13.9862	0.335737	9.52693e-06	0.0001444	-13.8916	0.524878	8.51857e-14	2.49979e-12	-14.0649	0.29271	3.94517e-06	9.29953e-05	-14.1079	0.206629	0.00104527	0.0135722
Gene_7857	4926	NA	NA	NA	NA	NA	-14.9359	0.209811	0.0250736	0.0978344	-14.8594	0.362673	4.91881e-05	0.000961763	-14.8049	0.47178	3.04125e-07	6.19904e-06	-15.1933	-0.0912277	0.449089	0.726241	-14.9739	0.347577	0.000739166	0.00483548	-15.0045	0.0120289	0.876102	0.970622	-15.0538	-0.0865666	0.27146	0.558558
Gene_4526	4912	mk4.000071.09.01	dsh homolog 3	molecular transducer activity; regulation of transcription, DNA-dependent; ameboidal cell migration; protein binding; organ development; cell part; cell surface receptor linked signaling pathway; intracellular signaling pathway	GO:0060089; GO:0006355; GO:0001667; GO:0005515; GO:0048513; GO:0044464; GO:0007166; GO:0023034	NA	-13.8365	-0.0955845	0.136789	0.326466	-13.6716	0.234171	7.11657e-05	0.00132874	-13.8409	-0.104561	0.112808	0.306822	-14.5333	-0.0218109	0.824481	0.977837	-14.3249	0.39501	1.40707e-06	1.70291e-05	-13.4826	0.012879	0.817928	0.933621	-13.4835	0.0111791	0.834878	0.952462
Gene_3457	4909	mk4.008715.01.01	NA	NA	NA	NA	-13.5988	-0.12445	0.0343845	0.124013	-13.5589	-0.0445905	0.434798	0.742856	-13.5327	0.00776183	0.902708	1	-13.9337	-0.423229	1.51758e-08	3.61195e-07	-13.7711	-0.0979622	0.149322	0.332671	-13.5678	-0.155963	0.00920951	0.0504306	-13.624	-0.268392	6.72384e-06	0.000223206
Gene_1600	4901	mk4.004859.01.01	agrin	signaling; cellular component organization; cellular process; extracellular region part; multicellular organismal process; protein binding	GO:0023052; GO:0016043; GO:0009987; GO:0044421; GO:0032501; GO:0005515	NA	-11.7221	0.145232	1.7245e-06	2.98249e-05	-11.7573	0.0747962	0.0136291	0.0923556	-11.6552	0.278904	1.10371e-19	6.81493e-18	-11.563	0.276897	2.82357e-17	1.37576e-15	-11.4743	0.454117	1.18084e-50	1.60493e-48	-12.0641	0.149293	0.00313185	0.022478	-12.1006	0.0764148	0.128381	0.366496
Gene_2757	4901	mk4.027630.01.01	NA	NA	NA	NA	-13.6848	-0.0748837	0.220597	0.444329	-13.574	0.146882	0.0102112	0.0747676	-13.6262	0.0424816	0.500592	0.752224	-14.0822	0.101482	0.202481	0.45929	-14.1085	0.0489189	0.547778	0.765683	-13.2248	-0.144409	0.0117321	0.0603978	-13.1364	0.0322604	0.550745	0.794566
Gene_1460	4881	NA	NA	NA	NA	NA	-14.1258	-0.125188	0.0774785	0.221906	-14.0306	0.0652278	0.334383	0.65176	-14.0102	0.106112	0.135924	0.345672	-14.1035	0.161194	0.0432632	0.166306	-14.0467	0.274731	0.000215693	0.00163164	-14.1143	-0.15981	0.0142944	0.0696127	-14.102	-0.135292	0.0347896	0.166043
Gene_2842	4878	NA	acetyl- carboxylase	cell part; acetyl-CoA carboxylase activity; ATP binding; fatty acid biosynthetic process	GO:0044464; GO:0003989; GO:0005524; GO:0006633	NA	-12.8858	-0.0488636	0.291594	0.53202	-12.9032	-0.0837319	0.0641195	0.258992	-12.8542	0.0142405	0.771891	0.939913	-13.0929	-0.1142	0.041597	0.16215	-13.0985	-0.125471	0.0183651	0.0703601	-13.0185	0.0924946	0.0914625	0.251846	-13.0773	-0.0251508	0.660555	0.858709
Gene_8358	4872	mk4.001657.03.01	leucine-rich repeat-containing protein	transmembrane receptor activity; signal transduction; intrinsic to membrane; innate immune response	GO:0004888; GO:0007165; GO:0031224; GO:0045087	NA	-14.5325	0.0512454	0.540046	0.766323	-14.5232	0.0697404	0.398138	0.712801	-14.484	0.148166	0.0742568	0.233554	-14.4598	-0.156688	0.0840515	0.261627	-14.1372	0.48839	1.84084e-10	3.89252e-09	-15.4727	0.383876	6.66724e-06	0.000146849	-15.5331	0.262983	0.00202561	0.0223428
Gene_3395	4866	mk4.002051.08.01	NA	NA	NA	NA	-13.5883	-0.411923	1.39497e-12	5.43497e-11	-13.4308	-0.0969332	0.0729696	0.279604	-13.3639	0.0368658	0.513452	0.759869	-14.1307	-0.0246479	0.782903	0.956475	-14.3035	-0.370218	5.33478e-06	5.86542e-05	-13.634	-0.112137	0.0629279	0.196516	-13.5262	0.103394	0.0728652	0.261892
Gene_2153	4864	mk4.001945.05.01	NA	NA	NA	NA	-12.2545	-0.347461	2.07553e-21	1.58801e-19	-12.2198	-0.278207	4.56594e-15	3.09035e-13	-12.2111	-0.260809	3.00295e-12	1.08399e-10	-12.6375	-0.0795795	0.0971757	0.288483	-12.5816	0.0321276	0.488388	0.714458	-11.4753	-0.766474	3.0822e-51	8.01912e-48	-11.4686	-0.752971	4.79502e-50	7.6772e-47
Gene_900	4857	mk4.017798.00.01	septin 4	cytoskeleton; apoptosis; intracellular membrane-bounded organelle; nucleoside-triphosphatase activity; nucleotide binding; cell division	GO:0005856; GO:0006915; GO:0043231; GO:0017111; GO:0000166; GO:0051301	NA	-13.748	-0.17691	0.00419107	0.0253685	-13.6456	0.0279573	0.658082	0.895581	-13.6527	0.0136679	0.848385	0.976919	-13.9998	-0.0505713	0.527247	0.78879	-13.8574	0.234112	0.000745672	0.00487649	-12.8535	-0.22961	2.94497e-05	0.000504914	-12.7819	-0.0864261	0.109854	0.335658
Gene_470	4855	mk4.002285.03.01	myst histone acetyltransferase (monocytic leukemia) 3	regulation of macromolecule biosynthetic process; macromolecular complex; transferase activity, transferring acyl groups other than amino-acyl groups; organ development; transcription; cell differentiation; regulation of cellular process; intracellular organelle part; nervous system development; binding; nucleus; chromatin modification	GO:0010556; GO:0032991; GO:0016747; GO:0048513; GO:0006350; GO:0030154; GO:0050794; GO:0044446; GO:0007399; GO:0005488; GO:0005634; GO:0016568	NA	-13.5127	-0.209859	0.000220835	0.002242	-13.4796	-0.143535	0.00925329	0.0699112	-13.5111	-0.206587	0.0004453	0.00431557	-13.8685	-0.516844	1.53832e-12	5.35923e-11	-13.768	-0.315888	2.73952e-06	3.1939e-05	-13.5072	-0.0265992	0.659223	0.833084	-13.5546	-0.121261	0.0391086	0.178968
Gene_5110	4846	mk4.027809.00.01	NA	NA	NA	3	-14.0267	-0.659868	1.74205e-22	1.41488e-20	-14.0306	-0.66777	9.56069e-24	9.80064e-22	-14.1748	-0.956125	3.34078e-38	3.91929e-36	-14.8903	0.456133	1.07516e-05	0.00016154	-15.0984	0.0398951	0.712636	0.888601	-14.1195	-0.374623	1.10168e-08	5.21145e-07	-14.0659	-0.26739	2.62172e-05	0.000699596
Gene_5050	4823	NA	par-3 partitioning defective 3 homolog ( elegans)	cytoplasm; cell-cell junction; cytoskeleton; establishment or maintenance of apical/basal cell polarity; embryonic organ morphogenesis; eye development; anchoring junction; protein binding	GO:0005737; GO:0005911; GO:0005856; GO:0035088; GO:0048562; GO:0001654; GO:0070161; GO:0005515	NA	-14.5329	-0.143514	0.079379	0.225642	-14.4952	-0.0681983	0.387467	0.70244	-14.5432	-0.164133	0.0530527	0.186191	-15.5707	-0.447438	0.00084222	0.00747077	-15.2949	0.104133	0.364774	0.596759	-13.9971	-0.0366811	0.565496	0.766794	-14.0095	-0.0615362	0.331582	0.620267
Gene_81	4815	mk4.000017.23.01	type alpha 2	system development; extracellular matrix structural constituent; collagen; protein binding	GO:0048731; GO:0005201; GO:0005581; GO:0005515	NA	-10.6662	-0.158138	5.94452e-14	2.66519e-12	-10.5247	0.124961	2.41119e-10	1.10449e-08	-10.6426	-0.110968	3.03291e-07	6.18801e-06	-11.6675	-0.00278423	0.94385	1	-11.8814	-0.430505	5.14095e-35	4.26533e-33	-10.221	-0.0318102	0.507977	0.725025	-10.2473	-0.0842366	0.0771206	0.270589
Gene_556	4811	mk4.013019.00.01	dna-directed rna omega subunit family protein	cytoskeleton organization; microtubule-based process; protein binding; axonogenesis; organ development; cytoskeleton; biological regulation; respiratory system development	GO:0007010; GO:0007017; GO:0005515; GO:0007409; GO:0048513; GO:0005856; GO:0065007; GO:0060541	NA	-12.4332	0.663205	2.33227e-65	5.59665e-63	-12.7416	0.0463801	0.283032	0.595884	-12.6295	0.270686	3.2239e-10	9.73951e-09	-11.608	-0.307142	2.75895e-20	1.57017e-18	-11.4009	0.107076	0.00029635	0.00216718	-13.9942	-0.0855978	0.180311	0.392202	-13.9094	0.0840111	0.166524	0.42664
Gene_1615	4806	mk4.001672.06.01	NA	NA	NA	NA	-11.882	-0.0615696	0.0573341	0.179338	-11.9091	-0.115896	0.000275426	0.0042843	-11.9872	-0.272077	3.53356e-15	1.65085e-13	-12.5201	-0.423988	1.80721e-20	1.03709e-18	-12.4569	-0.297597	3.14858e-12	8.0008e-11	-11.283	-0.268747	5.4913e-08	2.10103e-06	-11.2011	-0.105027	0.0319696	0.157646
Gene_3583	4797	mk4.006507.01.01	glycogen debranching enzyme	response to nutrient levels; ubiquitin binding; pattern binding; glycogen debranching enzyme activity; response to corticosteroid stimulus; cell fraction; carbohydrate binding; endoplasmic reticulum; glycogen biosynthetic process	GO:0031667; GO:0043130; GO:0001871; GO:0004133; GO:0031960; GO:0000267; GO:0030246; GO:0005783; GO:0005978	NA	-13.0211	-0.0669937	0.165848	0.370212	-12.9398	0.0956524	0.0362439	0.177785	-13.0018	-0.0282915	0.576003	0.809184	-13.4962	0.00338817	0.964708	1	-13.4709	0.0540964	0.39033	0.623653	-12.9028	-0.0719432	0.192331	0.408571	-12.8467	0.0402658	0.446696	0.721725
Gene_5508	4796	mk4.003094.03.01	insulin receptor	regulation of gene expression; response to insulin stimulus; regulation of transport; transmembrane receptor protein tyrosine kinase activity; regulation of macromolecule biosynthetic process; transmembrane receptor protein tyrosine kinase signaling pathway; activation of protein kinase activity; regulation of generation of precursor metabolites and energy; cellular component organization; nuclei…	GO:0010468; GO:0032868; GO:0051049; GO:0004714; GO:0010556; GO:0007169; GO:0032147; GO:0043467; GO:0016043; GO:0090304; GO:0019900; GO:0031328; GO:0001932; GO:0050793; GO:0048513; GO:0022414; GO:0043227; GO:0005887; GO:0010740; GO:0019904; GO:0010906; GO:0034645; GO:0000267; GO:0005520; GO:0065008; GO:0000165; GO:0019219; GO:0005524; GO:0043560; GO:0046777	NA	-13.9624	0.20167	0.00238182	0.0161053	-14.0073	0.11193	0.0916512	0.322513	-13.8814	0.363691	4.5391e-08	1.06266e-06	-14.1335	-0.00521533	0.977993	1	-14.1291	0.00347648	0.978992	1	-14.1574	-0.108096	0.101588	0.27015	-14.1214	-0.0360953	0.58691	0.817745
Gene_2284	4783	NA	NA	NA	NA	NA	-11.7386	-0.0654516	0.0335121	0.121656	-11.8172	-0.222668	5.39305e-13	3.11161e-11	-11.7936	-0.175499	5.54511e-08	1.27974e-06	-12.0007	-0.245556	1.18176e-10	3.50776e-09	-11.9141	-0.072369	0.0412588	0.130671	-11.8502	-0.198879	9.06604e-05	0.00129513	-11.8711	-0.240756	1.94503e-06	8.17854e-05
Gene_5193	4780	mk4.000569.09.01	NA	NA	NA	NA	-13.5733	-0.0509114	0.390361	0.635221	-13.5765	-0.05722	0.325961	0.643788	-13.5893	-0.0828778	0.177167	0.411895	-13.7944	0.0107847	0.902392	1	-13.8587	-0.117859	0.0932007	0.239333	-13.7642	0.0331718	0.57751	0.776197	-13.8433	-0.12496	0.0417647	0.186104
Gene_3293	4750	mk4.006045.01.01	phosphatidylinositol-3-phosphate phosphatidylinositol 5- type iii	vesicle-mediated transport; membrane-bounded vesicle; metal ion binding; phosphatidylinositol phosphate kinase activity; endosome; cytoplasmic vesicle; organelle membrane; cellular localization	GO:0016192; GO:0031988; GO:0046872; GO:0016307; GO:0005768; GO:0031410; GO:0031090; GO:0051641	NA	-13.1831	0.0261144	0.612826	0.821706	-13.1701	0.0521865	0.298039	0.613784	-13.1875	0.017337	0.758607	0.931335	-13.1446	-0.0107443	0.875499	1	-13.2068	-0.135045	0.0151308	0.0602414	-13.621	-0.26801	9.54853e-06	0.000200751	-13.5753	-0.176595	0.00282676	0.0289263
Gene_2758	4747	mk4.000796.00.01	suppressor of ty	embryonic development; nucleobase, nucleoside, nucleotide and nucleic acid metabolic process; anterior/posterior pattern formation	GO:0009790; GO:0006139; GO:0009952	NA	-13.6952	-0.299197	7.39341e-07	1.38305e-05	-13.5948	-0.0983404	0.0891006	0.316234	-13.5773	-0.0633622	0.29154	0.555585	-14.1491	-0.401202	5.82206e-07	1.10753e-05	-14.1146	-0.332219	1.24748e-05	0.000126459	-13.3833	-0.155073	0.00801009	0.0456367	-13.3433	-0.0749503	0.192933	0.465265
Gene_6525	4745	mk4.001776.01.01	NA	NA	NA	NA	-12.6735	-0.222828	1.4422e-07	3.09118e-06	-12.5899	-0.0556591	0.171434	0.457845	-12.6446	-0.165068	0.000145915	0.00163996	-13.1378	0.123202	0.0300335	0.128914	-13.1171	0.164616	0.00224884	0.0125598	-12.1395	0.0410267	0.416915	0.651722	-12.1358	0.0483395	0.335691	0.624102
Gene_5633	4740	mk4.002087.00.01	clathrin coat assembly protein	vesicle-mediated transport	GO:0016192	NA	-13.4762	-0.175626	0.00176456	0.0127674	-13.4794	-0.182037	0.000952974	0.0119572	-13.5144	-0.251962	1.8735e-05	0.000269318	-14.6193	-0.682039	6.40249e-13	2.34105e-11	-14.4046	-0.252762	0.00285942	0.0153835	-13.0139	0.116189	0.0343247	0.129333	-13.0439	0.0561446	0.302657	0.591698
Gene_3089	4730	mk4.010023.00.01	pdz domain containing guanine nucleotide exchange pdz-	neuron development; imaginal disc development; cell morphogenesis; regulation of anatomical structure morphogenesis; regulation of multicellular organismal process; signal transmission; eye development; regulation of cell differentiation; organ morphogenesis; reproductive process; cell migration; guanyl-nucleotide exchange factor activity; intracellular; small GTPase mediated signal transduction	GO:0048666; GO:0007444; GO:0000902; GO:0022603; GO:0051239; GO:0023060; GO:0001654; GO:0045595; GO:0009887; GO:0022414; GO:0016477; GO:0005085; GO:0005622; GO:0007264	NA	-13.7658	-0.100235	0.109314	0.28208	-13.698	0.0352577	0.566259	0.841736	-13.743	-0.054635	0.392938	0.6567	-14.1525	-0.0848676	0.304426	0.581304	-14.04	0.140259	0.0626496	0.179065	-13.5497	-0.159212	0.00766797	0.0441009	-13.589	-0.237813	6.18145e-05	0.00140767
Gene_1938	4721	mk4.001582.03.01	ubiquitin specific peptidase x- isoform 2	cellular process; cysteine-type peptidase activity; intracellular part; nucleic acid binding; zinc ion binding	GO:0009987; GO:0008234; GO:0044424; GO:0003676; GO:0008270	NA	-14.197	-0.221816	0.00212827	0.0147838	-14.0478	0.0764974	0.267125	0.577609	-14.0678	0.0366274	0.606486	0.829058	-14.5212	0.177762	0.0541574	0.194547	-14.4881	0.243896	0.00516592	0.0254405	-14.0495	-0.328063	4.08766e-07	1.27941e-05	-13.9576	-0.144151	0.0209543	0.118388
Gene_149	4707	mk4.012377.00.01	helicase arip4	intracellular membrane-bounded organelle; transcription factor binding; kinase binding	GO:0043231; GO:0008134; GO:0019900	NA	-14.2787	-0.0659613	0.385814	0.631461	-14.2877	-0.0839277	0.257887	0.568753	-14.1633	0.164814	0.0256095	0.110142	-14.7008	-0.158198	0.107374	0.309819	-14.5713	0.100836	0.269511	0.491207	-14.1094	-0.135259	0.0389099	0.140773	-14.1587	-0.233868	0.000302961	0.00520713
Gene_1412	4691	mk4.019161.01.01	NA	NA	NA	NA	-14.2469	0.38616	1.27593e-07	2.74936e-06	-14.2743	0.33139	5.0519e-06	0.000128531	-14.2512	0.377649	6.08705e-07	1.17927e-05	-13.7642	-0.0460295	0.527955	0.78974	-13.5375	0.407373	5.65015e-11	1.27015e-09	-14.9264	0.0406891	0.592278	0.786732	-14.9765	-0.0594832	0.435197	0.713207
Gene_2868	4686	mk4.000292.14.01	neurofibromin isoform b	regulation of growth; small GTPase regulator activity; enzyme activator activity; memory; learning; multicellular organism growth; multicellular organismal aging; locomotory behavior; vasculature development; cyclic-nucleotide-mediated signaling; regulation of small GTPase mediated signal transduction; glial cell growth; response to stress	GO:0040008; GO:0005083; GO:0008047; GO:0007613; GO:0007612; GO:0035264; GO:0010259; GO:0007626; GO:0001944; GO:0019935; GO:0051056; GO:0042065; GO:0006950	NA	-13.8366	-0.466749	1.77069e-13	7.58452e-12	-13.6599	-0.113415	0.0547273	0.233943	-13.7168	-0.227231	0.000323193	0.00326081	-14.6772	-0.453975	3.04705e-06	5.05209e-05	-14.7515	-0.602632	1.87521e-10	3.9571e-09	-13.6908	0.0970339	0.106361	0.278466	-13.7735	-0.0682264	0.268419	0.554987
Gene_4755	4670	NA	NA	NA	NA	NA	-12.5539	0.249409	7.64424e-10	2.2204e-08	-12.5916	0.174051	1.63589e-05	0.000365943	-12.5808	0.195723	3.91014e-06	6.54283e-05	-12.5272	0.26808	4.94105e-09	1.24636e-07	-12.3986	0.525181	3.89922e-36	3.28792e-34	-13.8468	-0.261332	2.79337e-05	0.0004829	-13.7795	-0.126793	0.037261	0.173361
Gene_728	4665	mk4.001438.03.01	cubilin precursor	transport; binding; intracellular membrane-bounded organelle; cytoplasmic part; membrane	GO:0006810; GO:0005488; GO:0043231; GO:0044444; GO:0016020	NA	-13.4198	0.0277091	0.622375	0.829244	-13.3758	0.115724	0.0307164	0.160316	-13.4107	0.0459622	0.423136	0.68586	-13.5576	-0.246028	0.000181806	0.00201175	-13.6971	-0.524978	1.29524e-15	4.29508e-14	-12.98	0.144664	0.00826566	0.0467003	-13.0404	0.0239641	0.657183	0.857539
Gene_217	4663	mk4.011559.00.01	arginine-glutamic acid dipeptide repeats	anatomical structure morphogenesis; tissue development; regulation of biological process; cellular process; binding	GO:0009653; GO:0009888; GO:0050789; GO:0009987; GO:0005488	NA	-14.0408	-0.164165	0.0166327	0.0722105	-14.036	-0.154497	0.0212392	0.124275	-14.0573	-0.197175	0.00584809	0.0358995	-14.634	-0.206642	0.0331865	0.138385	-14.5725	-0.0836965	0.357052	0.589871	-14.0214	-0.146047	0.0236341	0.0995641	-14.0662	-0.235684	0.000215967	0.00399213
Gene_250	4662	mk4.006973.00.01	dead box atp-dependent rna helicase	nucleic acid binding; ATP binding; ATP-dependent helicase activity	GO:0003676; GO:0005524; GO:0008026	NA	-10.1602	-0.1784	5.91674e-24	5.12065e-22	-10.1638	-0.185514	1.38816e-26	1.61064e-24	-10.1798	-0.217473	4.3192e-32	4.26208e-30	-10.5351	-0.301546	1.8187e-39	1.83281e-37	-10.5658	-0.362783	1.57668e-60	2.58513e-58	-10.0504	-0.0270081	0.574539	0.773652	-10.0966	-0.119395	0.0118734	0.0801599
Gene_6586	4643	mk4.025336.01.01	mitogen activated protein kinase binding protein 1	activation of MAPKK activity; protein binding	GO:0000186; GO:0005515	NA	-14.0423	-0.250184	0.00025045	0.00248915	-13.9692	-0.103978	0.110013	0.357746	-14.0336	-0.232785	0.00101076	0.00859615	-14.9185	-0.108232	0.31074	0.588304	-15.0036	-0.278427	0.00750633	0.0344233	-13.8117	-0.0764275	0.220239	0.443789	-13.7822	-0.0174211	0.785273	0.928322
Gene_19815	4640	mk4.019898.01.01	beta chain spectrin	regulation of biological quality; axonogenesis; cytoskeletal protein binding; organelle organization; synaptic transmission; regulation of cellular process; regulation of cellular component organization; plasma membrane; cytoplasmic part	GO:0065008; GO:0007409; GO:0008092; GO:0006996; GO:0007268; GO:0050794; GO:0051128; GO:0005886; GO:0044444	NA	-11.6555	-0.166865	2.0425e-08	4.9863e-07	-11.614	-0.0836964	0.00366279	0.0350146	-11.6703	-0.196305	2.22308e-10	6.80358e-09	-12.4585	-0.349995	5.55981e-15	2.33455e-13	-12.5115	-0.456185	9.11895e-26	5.49237e-24	-11.3092	0.0110908	0.81325	0.930761	-11.3338	-0.0381201	0.441515	0.718065
Gene_5716	4634	mk4.029845.00.01	rap guanine nucleotide exchange factor 3	binding; guanyl-nucleotide exchange factor activity; intracellular; small GTPase mediated signal transduction	GO:0005488; GO:0005085; GO:0005622; GO:0007264	NA	-14.0009	-0.164329	0.015047	0.0669789	-13.9569	-0.0764422	0.243858	0.55099	-14.0092	-0.181104	0.0102496	0.0556822	-14.3033	-0.00822604	0.953317	1	-14.2836	0.031266	0.718032	0.893926	-14.0136	-0.0706161	0.269918	0.501926	-14.0313	-0.106105	0.0932376	0.304846
Gene_19816	4628	NA	cytoplasmic dynein 1 heavy chain 1	mitotic cell cycle; dynein complex; intracellular membrane-bounded organelle; auxin metabolic process; ATPase activity; cytoplasmic part; microtubule motor activity; microtubule-based movement; ATP binding	GO:0000278; GO:0030286; GO:0043231; GO:0009850; GO:0016887; GO:0044444; GO:0003777; GO:0007018; GO:0005524	NA	-11.7158	-0.16223	9.35247e-08	2.04871e-06	-11.6994	-0.129438	1.26233e-05	0.000292608	-11.7178	-0.166112	1.27931e-07	2.78507e-06	-12.0201	-0.482673	3.03352e-36	2.82295e-34	-11.9083	-0.259172	1.80498e-13	5.12916e-12	-12.0332	-0.0372439	0.471462	0.695563	-12.0033	0.0225229	0.648283	0.853133
Gene_6872	4627	mk4.000220.01.02	bromodomain adjacent to zinc finger 1b	intracellular organelle; primary metabolic process; protein kinase activity; cellular macromolecule metabolic process; protein binding	GO:0043229; GO:0044238; GO:0004672; GO:0044260; GO:0005515	NA	-14.0728	-0.249013	0.000311209	0.00298582	-13.9921	-0.0876428	0.188226	0.48214	-14.0721	-0.247689	0.000551748	0.00514859	-14.9229	-0.124123	0.246031	0.516856	-14.9587	-0.195575	0.0581765	0.169492	-13.5432	-0.150388	0.0116813	0.0602712	-13.5067	-0.0775157	0.1872	0.45625
Gene_392	4619	mk4.010145.00.01	mitogen-activated protein kinase kinase kinase 15	kinase activity	GO:0016301	NA	-13.339	-0.117682	0.0284371	0.107714	-13.2748	0.0107036	0.845681	0.98976	-13.3224	-0.0846166	0.129937	0.336795	-13.6434	-0.101521	0.136419	0.35856	-13.615	-0.0446716	0.494609	0.721517	-12.9417	0.038806	0.472685	0.696476	-12.9865	-0.050722	0.358968	0.646837
Gene_19817	4612	mk4.000477.08.01	filamin-c-like isoform 3	transport; cellular localization; cytoplasm; regulation of biological process; intracellular organelle; enzyme binding; metabolic process	GO:0006810; GO:0051641; GO:0005737; GO:0050789; GO:0043229; GO:0019899; GO:0008152	NA	-11.4207	-0.139526	3.66523e-07	7.3503e-06	-11.3026	0.0966038	0.000183437	0.00303801	-11.3877	-0.0734938	0.00893995	0.0500623	-12.1611	-0.377048	7.9004e-21	4.59759e-19	-12.3022	-0.65928	4.26191e-60	6.87865e-58	-11.5008	-0.0258706	0.607452	0.798101	-11.5013	-0.0268276	0.594735	0.821433
Gene_984	4588	mk4.007962.01.01	high density lipoprotein binding protein	intracellular part; RNA binding	GO:0044424; GO:0003723	NA	-9.91958	-0.30018	3.93775e-76	1.1237e-73	-9.88488	-0.230777	1.8237e-48	3.53312e-46	-9.84773	-0.156493	1.73766e-21	1.18751e-19	-10.1404	-0.381039	6.02539e-81	1.11142e-78	-10.0785	-0.257334	3.18182e-43	3.44153e-41	-9.75194	-0.136333	0.00392398	0.0265433	-9.7758	-0.184052	9.87971e-05	0.00208134
Gene_3879	4581	mk4.000799.02.01	NA	NA	NA	NA	-13.3858	-0.0983152	0.0723696	0.21193	-13.3722	-0.0711223	0.187551	0.48167	-13.3882	-0.102972	0.0687103	0.221554	-13.7683	0.0829483	0.243095	0.512198	-13.7936	0.0323569	0.639311	0.83555	-13.771	-0.134123	0.0296935	0.117031	-13.7267	-0.0455644	0.455031	0.727659
Gene_419	4570	mk4.014140.00.01	carbamoyl-phosphate synthetase iii cpsase iii	ATP binding; carbamoyl-phosphate synthase activity; nitrogen compound metabolic process	GO:0005524; GO:0004086; GO:0006807	NA	-13.4364	-0.156222	0.00482887	0.0283963	-13.4527	-0.188777	0.000536677	0.00745102	-13.4372	-0.157775	0.00621773	0.0376541	-13.3456	-0.0404976	0.515095	0.77906	-13.2202	0.210299	0.00015756	0.00124048	-13.4004	-0.391531	2.90516e-11	2.29916e-09	-13.2937	-0.178234	0.00182052	0.0206577
Gene_811	4566	mk4.006072.01.01	homeotic gene	nuclear lumen; negative regulation of transcription from RNA polymerase II promoter; transcription regulator activity; histone binding; developmental growth; trabecula formation; tissue morphogenesis; cell fraction; SWI/SNF-type complex; nucleosome organization; epidermal cell differentiation; blastocyst development; embryonic limb morphogenesis; chromatin silencing; brain development; regulation…	GO:0031981; GO:0000122; GO:0030528; GO:0042393; GO:0048589; GO:0060343; GO:0048729; GO:0000267; GO:0070603; GO:0034728; GO:0009913; GO:0001824; GO:0030326; GO:0006342; GO:0007420; GO:0010551; GO:0001709; GO:0006338; GO:0007090; GO:0000790; GO:0042623; GO:0043388; GO:0043062; GO:0003677; GO:0005524; GO:0004386	NA	-12.8816	-0.127824	0.00515719	0.029927	-12.868	-0.100572	0.0248531	0.138549	-12.9164	-0.197321	3.75057e-05	0.000499375	-13.5164	-0.142769	0.0291576	0.126176	-13.4842	-0.0784443	0.206397	0.415387	-12.8693	-0.127008	0.0208458	0.0913058	-12.8511	-0.0906005	0.0968762	0.311529
Gene_4409	4555	mk4.001072.06.01	histone-lysine n-methyltransferase setd1b	cellular process; binding; intracellular membrane-bounded organelle; methyltransferase activity	GO:0009987; GO:0005488; GO:0043231; GO:0008168	NA	-14.3583	-0.101424	0.189905	0.403362	-14.3214	-0.027489	0.740938	0.941193	-14.3132	-0.0110822	0.91496	1	-14.712	-0.238685	0.0154624	0.0780069	-14.652	-0.118744	0.195658	0.399476	-14.6843	-0.168583	0.0207251	0.0909684	-14.6657	-0.13153	0.0647255	0.244885
Gene_4255	4551	mk4.002448.02.02	NA	NA	NA	NA	-12.7948	0.0870144	0.0491439	0.160224	-12.8179	0.0407412	0.357012	0.67554	-12.8043	0.06801	0.14093	0.354837	-12.7003	-0.193681	7.08226e-05	0.000875074	-12.3475	0.512005	1.19124e-35	9.96353e-34	-13.5426	0.0121714	0.824643	0.938144	-13.6969	-0.296375	8.70562e-07	4.04462e-05
Gene_2831	4546	NA	NA	NA	NA	NA	-11.5406	0.115953	4.74636e-05	0.000587853	-11.6951	-0.193108	6.67075e-11	3.21612e-09	-11.666	-0.13486	1.24743e-05	0.000185637	-11.3754	-0.315572	8.84855e-25	6.05305e-23	-11.278	-0.120888	2.00374e-05	0.000193889	-12.9828	0.179158	0.00104822	0.00963252	-12.9924	0.159951	0.00321937	0.031939
Gene_12	4540	mk4.000764.03.01	NA	NA	NA	NA	-11.5782	0.143841	6.33418e-07	1.20612e-05	-11.7259	-0.151517	4.01376e-07	1.23196e-05	-11.6892	-0.0781163	0.0122628	0.0637659	-11.1499	-0.524649	2.97613e-76	5.21049e-74	-11.0515	-0.327838	5.13923e-36	4.31591e-34	-13.5205	-0.0449127	0.453324	0.681786	-13.5379	-0.079822	0.177128	0.442905
Gene_1443	4529	mk4.005632.01.01	isoform a	ATP binding; ATP biosynthetic process; magnesium ion binding; phospholipid-translocating ATPase activity; phospholipid transport; integral to membrane	GO:0005524; GO:0006754; GO:0000287; GO:0004012; GO:0015914; GO:0016021	NA	-13.5332	-0.131235	0.022342	0.0901753	-13.4704	-0.00572734	0.939626	1	-13.4276	0.0798099	0.16297	0.389611	-13.7641	0.0746042	0.296422	0.574141	-13.7045	0.193771	0.00342547	0.0180022	-13.267	-0.0317239	0.589877	0.78517	-13.2605	-0.018717	0.744645	0.905688
Gene_6354	4525	NA	kinesin-like protein kif26b	system development; regulation of cell growth; tubulin binding; signal transduction; microtubule motor activity; ATP binding; microtubule-based movement	GO:0048731; GO:0001558; GO:0015631; GO:0007165; GO:0003777; GO:0005524; GO:0007018	NA	-13.9294	-0.194663	0.00309186	0.0199118	-13.9399	-0.215671	0.000833746	0.0107355	-14.0212	-0.378129	7.50066e-08	1.69948e-06	-14.7718	-0.352526	0.00047184	0.00454253	-14.7733	-0.355566	0.000204267	0.00155323	-13.9302	-0.00351856	0.967724	1	-14.0115	-0.16607	0.0084105	0.0634907
Gene_3444	4501	mk4.002847.04.01	liprin- isoform a	axon guidance; synaptic vesicle transport; cell communication; compound eye photoreceptor development; protein binding	GO:0007411; GO:0048489; GO:0007154; GO:0042051; GO:0005515	NA	-15.01	-0.159149	0.100493	0.265617	-14.934	-0.00700167	0.94985	1	-15.0422	-0.223506	0.0281842	0.118206	-15.9494	-0.377973	0.0133261	0.0694859	-15.8292	-0.137489	0.318952	0.549717	-14.5685	0.119998	0.0839009	0.237156	-14.6191	0.0188108	0.778608	0.924733
Gene_7657	4500	mk4.000124.14.01	protein tyrosine receptor j	intracellular membrane-bounded organelle; integral to membrane; plasma membrane part; signaling; protein tyrosine phosphatase activity; cell differentiation; organ development; protein amino acid dephosphorylation; protein binding	GO:0043231; GO:0016021; GO:0044459; GO:0023052; GO:0004725; GO:0030154; GO:0048513; GO:0006470; GO:0005515	NA	-13.0222	-0.187954	8.66835e-05	0.000993754	-12.9464	-0.0363619	0.439058	0.747347	-13.0032	-0.149895	0.00243386	0.0178644	-13.6636	0.151801	0.027497	0.120607	-13.7691	-0.0590451	0.402736	0.638847	-12.6935	-0.343434	2.62708e-10	1.75256e-08	-12.5811	-0.11871	0.0254582	0.135433
Gene_156	4499	NA	homeodomain-interacting protein kinase 2 isoform 1	positive regulation of MAPKKK cascade; transforming growth factor beta receptor signaling pathway; regulation of transcription from RNA polymerase II promoter; induction of apoptosis by intracellular signals; transcription cofactor activity; auxin metabolic process; protein kinase activity; phosphorylation; cytoplasm; nucleic acid binding; nuclear body; adenyl ribonucleotide binding; signal trans…	GO:0043410; GO:0007179; GO:0006357; GO:0008629; GO:0003712; GO:0009850; GO:0004672; GO:0016310; GO:0005737; GO:0003676; GO:0016604; GO:0032559; GO:0007165; GO:0030330; GO:0048523; GO:0030509; GO:0008344	NA	-13.5687	-0.0955031	0.102009	0.26866	-13.4803	0.0812902	0.143592	0.41441	-13.5173	0.00738206	0.919278	1	-14.1056	-0.0562721	0.494654	0.763129	-14.049	0.0570285	0.457874	0.68543	-13.069	-0.209052	0.000197172	0.00245598	-13.0005	-0.0720448	0.193512	0.465946
Gene_1721	4494	mk4.021398.00.01	NA	NA	NA	NA	-14.155	0.19263	0.00671634	0.0365068	-14.1996	0.103332	0.143807	0.414687	-14.1042	0.294143	4.1722e-05	0.000547913	-13.8541	0.237061	0.0011352	0.00959182	-13.7769	0.391392	7.6623e-09	1.30823e-07	-14.6543	0.288956	4.45761e-05	0.000713698	-14.6762	0.245098	0.000470647	0.00735991
Gene_6521	4491	mk4.001651.00.01	NA	NA	NA	NA	-14.1489	-0.128913	0.0712303	0.209174	-14.1059	-0.0429196	0.539439	0.822681	-14.0624	0.044122	0.540466	0.783125	-14.8342	-0.211549	0.0416185	0.16215	-14.8432	-0.229461	0.0199672	0.0752331	-13.5924	-0.182501	0.00237772	0.0181614	-13.56	-0.117713	0.0465317	0.197672
Gene_2172	4485	mk4.001332.02.01	histone demethylase jarid1a	transcription regulator activity; protein complex; nuclear lumen; DNA binding; transcription; positive regulation of macromolecule biosynthetic process; protein binding	GO:0030528; GO:0043234; GO:0031981; GO:0003677; GO:0006350; GO:0010557; GO:0005515	NA	-13.4428	-0.281717	3.58475e-07	7.22321e-06	-13.2957	0.0123796	0.830674	0.984582	-13.3026	-0.00143551	1	1	-13.9612	-0.123374	0.10737	0.309819	-13.8874	0.0243019	0.752969	0.915097	-13.0144	-0.142253	0.010818	0.0570209	-13	-0.113498	0.0402267	0.1821
Gene_1745	4481	mk4.000400.11.01	deah (asp-glu-ala-his) box polypeptide 9	microtubule organizing center; DNA helicase activity; RNA binding; RNA processing; protein complex; ATPase activity, coupled; mRNA stabilization; nucleotide binding; RNA helicase activity; nucleus	GO:0005815; GO:0003678; GO:0003723; GO:0006396; GO:0043234; GO:0042623; GO:0048255; GO:0000166; GO:0003724; GO:0005634	NA	-13.1918	-0.236005	3.31054e-06	5.47444e-05	-13.0442	0.0591423	0.220666	0.523456	-13.0797	-0.0118409	0.820918	0.965814	-13.7978	-0.216711	0.00236467	0.0177222	-13.7304	-0.0820118	0.224256	0.438016	-13.0537	-0.0947628	0.0918989	0.252724	-13.0305	-0.0483595	0.384032	0.667829
Gene_416	4468	mk4.000684.12.01	mixed-lineage leukemia mll	binding; protein amino acid methylation; methyltransferase activity	GO:0005488; GO:0006479; GO:0008168	NA	-13.6416	-0.291936	8.59658e-07	1.59101e-05	-13.5698	-0.148304	0.00913863	0.0691934	-13.6576	-0.323835	1.66479e-07	3.55823e-06	-14.6642	-0.417637	1.55201e-05	0.000225796	-14.6385	-0.366214	5.95027e-05	0.000521317	-13.4374	0.123271	0.0328403	0.125121	-13.4824	0.0332938	0.551658	0.795152
Gene_4371	4467	mk4.000172.13.01	udp-glucose glycoprotein glucosyltransferase 2	UDP-glucose:glycoprotein glucosyltransferase activity; protein amino acid glycosylation	GO:0003980; GO:0006486	NA	-14.7227	-0.427818	7.41022e-07	1.38357e-05	-14.518	-0.0184601	0.827585	0.984548	-14.4869	0.0437047	0.609685	0.831056	-15.3624	0.276501	0.0252864	0.113145	-15.5738	-0.146269	0.277496	0.502331	-13.7241	-0.104022	0.0917655	0.252579	-13.6806	-0.017024	0.783382	0.927597
Gene_4535	4465	mk4.001703.02.01	NA	NA	NA	NA	-14.1998	0.246561	0.00062385	0.00536831	-14.2732	0.0997591	0.177133	0.46699	-14.1619	0.322273	1.17837e-05	0.00017598	-14.495	-0.0739793	0.43467	0.711465	-14.202	0.512001	6.15878e-11	1.37998e-09	-14.5442	0.249481	0.000313927	0.00361999	-14.5529	0.232098	0.000676082	0.00968108
Gene_3542	4462	NA	suppressor of cytokine signaling 7	binding; protein modification by small protein conjugation; transmembrane receptor protein tyrosine kinase signaling pathway; cell differentiation; cell part	GO:0005488; GO:0032446; GO:0007169; GO:0030154; GO:0044464	NA	-13.5508	-0.31254	5.32102e-08	1.21343e-06	-13.4521	-0.115213	0.0350804	0.174476	-13.4864	-0.183722	0.00167691	0.0130959	-13.8897	-0.169883	0.0211939	0.0992843	-13.7711	0.0673192	0.328958	0.561556	-13.2596	-0.147479	0.0103757	0.0551623	-13.2776	-0.183544	0.00127123	0.0157402
Gene_4215	4455	mk4.002238.03.01	ptk7 protein tyrosine kinase 7	signal transmission; integral to membrane; ATP binding; protein amino acid phosphorylation; transmembrane receptor protein tyrosine kinase activity; cell adhesion; cell adhesion molecule binding	GO:0023060; GO:0016021; GO:0005524; GO:0006468; GO:0004714; GO:0007155; GO:0050839	NA	-13.7858	-0.283985	5.33172e-06	8.39596e-05	-13.5907	0.106096	0.0665598	0.264548	-13.7751	-0.262681	4.79385e-05	0.000619913	-14.9788	0.149366	0.182983	0.431684	-15.1441	-0.181075	0.0997979	0.251307	-13.4481	0.0477355	0.403252	0.640289	-13.485	-0.0260714	0.6663	0.862461
Gene_581	4447	mk4.005466.00.01	protein tyrosine phosphatase isoform b	axon guidance; axonal defasciculation; dephosphorylation; cell part; phosphoprotein phosphatase activity; protein binding	GO:0007411; GO:0007414; GO:0016311; GO:0044464; GO:0004721; GO:0005515	NA	-10.7679	-0.405962	2.34656e-77	6.88227e-75	-10.6648	-0.199685	4.53516e-22	4.35314e-20	-10.6931	-0.256296	3.04017e-31	2.91815e-29	-11.2995	-0.207345	4.14345e-12	1.39413e-10	-11.3683	-0.345017	3.49269e-32	2.65278e-30	-10.4764	-0.278122	7.75634e-09	3.78968e-07	-10.428	-0.18119	0.000152546	0.0029813
Gene_2287	4434	mk4.002315.03.01	mind bomb	cell-cell signaling involved in cell fate specification; cell cortex part; regulation of Notch signaling pathway; imaginal disc-derived wing morphogenesis; eye morphogenesis; leg disc morphogenesis; macromolecule localization; regulation of cellular process; endocytosis; ubiquitin-protein ligase activity; protein ubiquitination; metal ion binding	GO:0045168; GO:0044448; GO:0008593; GO:0007476; GO:0048592; GO:0007478; GO:0033036; GO:0050794; GO:0006897; GO:0004842; GO:0016567; GO:0046872	NA	-13.5762	-0.287084	7.3826e-07	1.38305e-05	-13.445	-0.0247116	0.665938	0.899045	-13.5174	-0.169579	0.00405756	0.0270209	-14.237	-0.351094	2.48456e-05	0.000341991	-14.1584	-0.193885	0.0124306	0.0516259	-13.5074	0.14507	0.0130019	0.0651043	-13.6031	-0.0462556	0.440289	0.717016
Gene_213	4429	mk4.053461.00.01	peregrin-like isoform 2	transcription regulator activity; binding; H3 histone acetyltransferase complex; histone acetylation; positive regulation of macromolecule biosynthetic process	GO:0030528; GO:0005488; GO:0070775; GO:0016573; GO:0010557	NA	-14.3879	0.198084	0.0102367	0.0503535	-14.4276	0.118724	0.126244	0.385504	-14.3579	0.258143	0.00113522	0.00949031	-14.2664	0.0845318	0.325744	0.607196	-14.2778	0.0616347	0.45431	0.682734	-15.1407	0.0332678	0.684241	0.850917	-15.1453	0.0239396	0.744806	0.905728
Gene_1108	4416	mk4.001293.10.01	NA	NA	NA	1	-14.7494	0.303646	0.000507416	0.00453259	-14.7931	0.216214	0.0130995	0.0896671	-14.7005	0.401514	6.28527e-06	0.000100856	-14.7912	0.572572	1.01246e-08	2.44065e-07	-14.5939	0.967232	5.05736e-27	3.21477e-25	-14.9481	0.494552	4.62683e-11	3.5147e-09	-14.9959	0.398902	8.52807e-08	5.10067e-06
Gene_220	4411	NA	tyrosine kinase	transferase activity	GO:0016740	NA	-15.1552	0.00320238	1	1	-15.1604	-0.00720626	0.972863	1	-15.1226	0.0683262	0.524285	0.768895	-15.1782	0.0423676	0.751294	0.941483	-15.2358	-0.0728075	0.536214	0.75636	-15.5523	0.0367025	0.656336	0.832023	-15.6289	-0.116546	0.18889	0.458491
Gene_383	4400	NA	NA	NA	NA	NA	-13.7446	-0.0806315	0.196032	0.412764	-13.6815	0.0456269	0.451042	0.757034	-13.658	0.0926051	0.136197	0.346013	-14.0834	-0.137907	0.0829633	0.25902	-14.0465	-0.0640558	0.398558	0.633603	-14.0325	0.0804228	0.200626	0.419703	-14.059	0.0275717	0.65701	0.857528
Gene_730	4400	NA	down syndrome cell adhesion isoform i	neuron development; anatomical structure morphogenesis; cellular component organization; cell part; protein binding	GO:0048666; GO:0009653; GO:0016043; GO:0044464; GO:0005515	NA	-12.7915	-0.0665489	0.135448	0.324365	-12.6638	0.188857	5.44935e-06	0.000137484	-12.6702	0.176039	5.79846e-05	0.000731895	-13.6409	-0.39963	3.57816e-09	9.18277e-08	-13.6003	-0.318434	5.93798e-07	7.57238e-06	-11.762	-0.462388	1.19999e-19	3.12207e-17	-11.6951	-0.328619	6.22067e-11	7.31508e-09
Gene_3668	4390	mk4.004347.05.01	zinc finger protein 845	intracellular; zinc ion binding	GO:0005622; GO:0008270	NA	-14.3126	-0.0252356	0.756774	0.917698	-14.2978	0.0042977	0.979879	1	-14.542	-0.483968	8.05217e-09	2.07616e-07	-15.0582	0.195908	0.0804939	0.253922	-15.1418	0.0287876	0.822475	0.957627	-13.5364	-0.443254	1.49061e-13	1.73328e-11	-13.4529	-0.276206	2.09611e-06	8.57142e-05
Gene_322	4389	mk4.003969.01.01	flightless i homolog	microtubule organizing center; multicellular organismal process; nuclear lumen; protein binding	GO:0005815; GO:0032501; GO:0031981; GO:0005515	NA	-12.2305	-0.110088	0.00250878	0.0167899	-12.1873	-0.0236542	0.504416	0.796393	-12.1749	0.00115267	0.989846	1	-12.4002	0.20756	2.17163e-06	3.70468e-05	-12.3918	0.224398	7.93889e-08	1.17233e-06	-11.9069	-0.0897765	0.0778633	0.225937	-11.9166	-0.109253	0.0310978	0.154775
Gene_7426	4386	mk4.012570.03.01	smg-6 nonsense mediated mrna decay factor ( elegans)	intracellular membrane-bounded organelle; DNA metabolic process; sequence-specific DNA binding	GO:0043231; GO:0006259; GO:0043565	NA	-14.8037	0.0375807	0.690802	0.875398	-14.7955	0.054035	0.569199	0.84307	-14.8265	-0.00797066	0.949142	1	-14.9285	-0.121334	0.260164	0.536453	-14.8279	0.0798668	0.440747	0.672759	-14.9341	-0.200318	0.0088541	0.049137	-14.8551	-0.0421831	0.572129	0.808826
Gene_5055	4365	NA	strawberry notch-related	regulation of growth rate; lipid localization; genitalia development; multicellular organismal aging; cell migration	GO:0040009; GO:0010876; GO:0048806; GO:0010259; GO:0016477	NA	-14.1508	-0.516461	2.74734e-13	1.15339e-11	-14.0092	-0.233171	0.000442179	0.00642636	-14.0193	-0.253497	0.000309282	0.003146	-14.6618	-0.0208242	0.842442	0.987797	-14.8064	-0.309871	0.00140385	0.0083787	-13.7755	-0.0317869	0.616092	0.804315	-13.7141	0.0908644	0.124308	0.360454
Gene_2008	4346	mk4.010840.00.01	membrane calcium atpase family member (mca-3)	regulation of endocytosis; membrane; cation-transporting ATPase activity; larval development; locomotion; metal ion transmembrane transporter activity; multicellular organismal aging; regulation of growth rate; embryonic development; cytosolic calcium ion homeostasis; divalent metal ion transport; ATP binding; ATP biosynthetic process	GO:0030100; GO:0016020; GO:0019829; GO:0002164; GO:0040011; GO:0046873; GO:0010259; GO:0040009; GO:0009790; GO:0051480; GO:0070838; GO:0005524; GO:0006754	NA	-13.6484	-0.294506	7.30179e-07	1.37059e-05	-13.5983	-0.194388	0.000715732	0.00947593	-13.6433	-0.284384	3.8298e-06	6.41856e-05	-14.4587	-0.104404	0.253507	0.526194	-14.4599	-0.106882	0.214909	0.425281	-12.7006	-0.129071	0.0169502	0.0788206	-12.6255	0.0211911	0.680153	0.869864
Gene_2963	4345	mk4.003826.00.01	peroxisome proliferator-activated receptor binding protein	anatomical structure morphogenesis; mammary gland development; transcription regulator activity; regulation of transcription from RNA polymerase II promoter; intracellular membrane-bounded organelle; steroid hormone receptor signaling pathway; transcription factor binding	GO:0009653; GO:0030879; GO:0030528; GO:0006357; GO:0043231; GO:0030518; GO:0008134	NA	-13.2296	-0.195194	0.000149405	0.00160323	-13.2524	-0.240888	2.15847e-06	5.89655e-05	-13.324	-0.384131	3.03465e-12	1.09356e-10	-13.6637	-0.54456	1.23268e-15	5.36127e-14	-13.6096	-0.436436	7.62497e-12	1.85154e-10	-13.415	-0.024325	0.692036	0.856435	-13.5374	-0.269031	5.10621e-06	0.000180137
Gene_4471	4344	mk4.011705.01.01	uncoordinated family member (unc-13)	cellular process; binding; regulation of biological process; cytoplasm; guanyl-nucleotide exchange factor activity; small GTPase mediated signal transduction	GO:0009987; GO:0005488; GO:0050789; GO:0005737; GO:0005085; GO:0007264	NA	-12.9836	-0.0300869	0.536049	0.762889	-12.9865	-0.0359348	0.451693	0.757317	-12.9754	-0.0137149	0.788144	0.948981	-13.1915	0.0289143	0.632796	0.864326	-13.1506	0.110744	0.0429419	0.134823	-12.8307	-0.125208	0.0222693	0.095429	-12.8666	-0.197133	0.000305695	0.00522863
Gene_4201	4343	mk4.000820.03.01	trf1-interacting ankyrin-related adp-ribose polymerase	chromosome, telomeric region; transition metal ion binding; protein amino acid phosphorylation; regulation of DNA replication; spindle organization; negative regulation of binding; protein amino acid ADP-ribosylation; protein localization to chromosome; nuclear envelope; telomere maintenance via telomerase; vesicular fraction; cytoplasmic part; protein binding; NAD+ ADP-ribosyltransferase activity	GO:0000781; GO:0046914; GO:0006468; GO:0006275; GO:0007051; GO:0051100; GO:0006471; GO:0034502; GO:0005635; GO:0007004; GO:0042598; GO:0044444; GO:0005515; GO:0003950	NA	-14.3367	-0.236512	0.00181015	0.0130372	-14.2448	-0.0526691	0.472585	0.773243	-14.2195	-0.00202509	1	1	-14.6363	0.0908316	0.357767	0.6412	-14.6712	0.0210646	0.848854	0.972903	-14.1201	0.0322586	0.606037	0.796995	-14.1065	0.0594031	0.338925	0.62749
Gene_1474	4339	mk4.000373.10.01	type alpha 1	tissue development; protein binding; bone development; response to organic substance; localization; cellular component organization; organ morphogenesis; collagen; cellular process; extracellular matrix structural constituent; oxidoreductase activity; oxidation reduction	GO:0009888; GO:0005515; GO:0060348; GO:0010033; GO:0051179; GO:0016043; GO:0009887; GO:0005581; GO:0009987; GO:0005201; GO:0016491; GO:0055114	NA	-10.596	-0.112081	4.98944e-08	1.14569e-06	-10.4667	0.146435	3.59419e-14	2.24552e-12	-10.5999	-0.119867	1.99225e-08	4.89759e-07	-11.837	-0.0876277	0.0152534	0.077254	-12.0735	-0.560639	3.70129e-51	5.09766e-49	-10.2885	0.0152909	0.739041	0.885522	-10.3248	-0.0573128	0.230726	0.51244
Gene_6882	4336	mk4.002902.01.01	kinesin family member 3b-like	microtubule-based process; motor activity; adenyl ribonucleotide binding; auxin metabolic process; microtubule cytoskeleton	GO:0007017; GO:0003774; GO:0032559; GO:0009850; GO:0015630	NA	-13.8406	0.239256	0.000166418	0.001758	-13.9002	0.120134	0.0619535	0.253345	-13.8977	0.125074	0.064215	0.211714	-13.7544	-0.436404	4.63055e-10	1.28234e-08	-13.4306	0.211216	0.000452351	0.00314757	-14.1659	0.0448608	0.483227	0.705173	-14.2253	-0.0739231	0.257751	0.542834
Gene_5257	4332	mk4.003377.04.01	regulating synaptic membrane exocytosis 1	GTPase regulator activity; exocytosis; regulation of neuronal synaptic plasticity; macromolecular complex assembly; membrane; protein binding	GO:0030695; GO:0006887; GO:0048168; GO:0065003; GO:0016020; GO:0005515	NA	-14.55	-0.152009	0.0645067	0.194932	-14.5423	-0.136595	0.0887198	0.315361	-14.4467	0.0546142	0.519998	0.766745	-15.0095	-0.643162	3.28767e-09	8.45827e-08	-14.9571	-0.538504	1.32975e-07	1.89326e-06	-14.6625	0.249485	0.000433579	0.00471909	-14.7701	0.0344372	0.627778	0.84142
Gene_1666	4331	mk4.024713.01.01	mitogen-activated protein kinase kinase kinase 1	intracellular protein kinase cascade; kinase binding; receptor signaling protein serine/threonine kinase activity; protein amino acid phosphorylation; regulation of cellular process; cytoplasmic part; zinc ion binding	GO:0007243; GO:0019900; GO:0004702; GO:0006468; GO:0050794; GO:0044444; GO:0008270	NA	-14.0125	-0.190595	0.00491506	0.028767	-13.9498	-0.0650425	0.325301	0.64314	-13.9363	-0.0381761	0.590015	0.817542	-14.5025	0.00705491	0.949998	1	-14.5035	0.00510122	0.976078	1	-13.6082	0.15117	0.010519	0.0556966	-13.6434	0.0807777	0.166411	0.426404
Gene_4270	4315	mk4.000800.08.01	gtpase activating protein family member (gap-2)	regulation of growth rate; regulation of Ras protein signal transduction	GO:0040009; GO:0046578	NA	-13.5291	-0.203337	0.000373855	0.00348861	-13.4841	-0.113377	0.0398956	0.189448	-13.4871	-0.119399	0.0430269	0.160928	-14.0559	-0.28773	0.000243069	0.00256595	-13.9681	-0.11197	0.122624	0.29015	-13.4989	0.0467828	0.417011	0.651725	-13.5301	-0.0156063	0.800286	0.935701
Gene_4370	4313	NA	NA	NA	NA	NA	-13.2035	-0.560831	2.52794e-28	2.61679e-26	-13.1205	-0.394872	3.58688e-16	2.58512e-14	-13.1265	-0.406713	2.38435e-15	1.12389e-13	-13.8398	-0.497191	6.03327e-12	1.99426e-10	-13.7221	-0.261708	8.4633e-05	0.000712483	-13.266	-0.0467028	0.421782	0.655621	-13.2857	-0.0860751	0.132414	0.373445
Gene_2470	4309	NA	protein scribble homolog	intracellular part; glial cell migration; protein localization; endocytosis; chemotaxis; epithelial tube morphogenesis; cell junction; biological regulation; vesicle targeting; embryonic morphogenesis; protein binding	GO:0044424; GO:0008347; GO:0008104; GO:0006897; GO:0006935; GO:0060562; GO:0030054; GO:0065007; GO:0006903; GO:0048598; GO:0005515	NA	-13.7842	-0.12682	0.0434324	0.146441	-13.6673	0.106888	0.0713301	0.275875	-13.6994	0.0426233	0.517156	0.763905	-14.0583	0.0707987	0.375061	0.657253	-14.0935	0.000359802	1	1	-13.551	0.0546272	0.353902	0.591941	-13.5959	-0.0350273	0.555638	0.798084
Gene_4813	4308	mk4.024311.00.01	sodium leak channel non-selective protein	ion channel activity; ion transport; membrane; transmembrane transport	GO:0005216; GO:0006811; GO:0016020; GO:0055085	4	-14.242	-0.0899276	0.226759	0.452469	-14.2588	-0.123631	0.0905984	0.319767	-14.3372	-0.280334	0.00035718	0.00356623	-15.0387	-0.804294	2.56653e-13	9.69321e-12	-14.9543	-0.635676	4.45924e-10	8.95271e-09	-14.0598	0.147154	0.0206589	0.0907543	-14.0888	0.0889765	0.157413	0.412436
Gene_236	4298	mk4.000197.12.01	calmodulin-binding transcription activator	protein binding	GO:0005515	NA	-13.9574	-0.0918993	0.170999	0.377697	-13.8987	0.0254296	0.708943	0.925034	-13.9325	-0.0422946	0.543013	0.784377	-14.7821	-0.0173825	0.890045	1	-14.7074	0.132	0.166916	0.358855	-13.6292	0.133537	0.0247846	0.103297	-13.6964	-0.000903626	1	1
Gene_1233	4296	mk4.000224.06.01	NA	NA	NA	NA	-11.7759	0.178543	7.84045e-09	1.99719e-07	-11.8248	0.0807143	0.00931421	0.0703463	-11.729	0.272357	5.7737e-18	3.25128e-16	-11.4413	-0.0333616	0.287544	0.565111	-11.2573	0.334794	1.20779e-32	9.34524e-31	-11.9395	0.132369	0.0082569	0.0466755	-11.9858	0.0396706	0.42396	0.703917
Gene_645	4295	NA	NA	NA	NA	NA	-15.163	0.386778	0.000125518	0.00137992	-15.2537	0.205211	0.0456666	0.208868	-15.1339	0.444913	1.53189e-05	0.000224645	-15.0517	0.141676	0.197122	0.451378	-14.8618	0.521525	1.23676e-07	1.7731e-06	-15.057	-0.256282	0.0011017	0.00998733	-15.0605	-0.263439	0.000640053	0.0092772
Gene_804	4294	mk4.002418.03.01	NA	NA	NA	NA	-11.7686	0.0893964	0.00377962	0.0233785	-11.8335	-0.0404541	0.193873	0.489949	-11.7526	0.121253	0.000141534	0.00159944	-11.8475	-0.187929	2.10289e-07	4.23841e-06	-11.9232	-0.339325	1.01657e-21	4.88402e-20	-11.8757	0.0546622	0.272535	0.505071	-11.8361	0.133806	0.0068421	0.0546895
Gene_7701	4283	mk4.014287.01.01	transcriptional co-repressor sin3a	mitotic cell cycle; transcription regulator activity; regulation of transcription, DNA-dependent; neuron projection morphogenesis; chromatin; organ development; nucleus	GO:0000278; GO:0030528; GO:0006355; GO:0048812; GO:0000785; GO:0048513; GO:0005634	NA	-14.1235	-0.194017	0.00589313	0.0331235	-14.1042	-0.155336	0.0235862	0.133962	-14.1153	-0.177577	0.014719	0.0730658	-15.0381	-0.0474258	0.678049	0.898224	-15.0104	0.00809395	0.971513	1	-13.9246	-0.147837	0.0193641	0.0867881	-13.834	0.0332738	0.573523	0.809255
Gene_6787	4282	mk4.000005.21.01	NA	NA	NA	NA	-13.9605	-0.438324	3.53274e-11	1.18602e-09	-13.8077	-0.132728	0.0315776	0.16272	-13.7657	-0.04876	0.45281	0.711886	-14.3159	0.0428062	0.638099	0.869103	-14.3143	0.0459693	0.593945	0.804241	-13.4763	-0.138498	0.0193445	0.0867881	-13.4647	-0.115387	0.0487862	0.203536
Gene_4123	4276	mk4.000689.05.01	ubiquitin carboxyl-terminal hydrolase 7	induction of programmed cell death; posttranscriptional regulation of gene expression; intracellular membrane-bounded organelle; identical protein binding; post-translational protein modification; small conjugating protein-specific protease activity; ubiquitin thiolesterase activity; ubiquitin-dependent protein catabolic process	GO:0012502; GO:0010608; GO:0043231; GO:0042802; GO:0043687; GO:0019783; GO:0004221; GO:0006511	NA	-12.3523	0.0140809	0.714096	0.89149	-12.3096	0.0994246	0.0070224	0.0572777	-12.2825	0.153701	5.8879e-05	0.000741415	-12.3223	0.140655	0.000966628	0.00838001	-12.2811	0.223029	2.79335e-08	4.39177e-07	-12.1046	-0.0654339	0.207051	0.427918	-12.0992	-0.0544627	0.289762	0.576587
Gene_6066	4272	mk4.012595.00.01	NA	NA	NA	NA	-13.335	-0.0373393	0.496173	0.729568	-13.4053	-0.178131	0.000921402	0.0116301	-13.4499	-0.267238	3.50711e-06	5.92003e-05	-13.5684	-0.571069	4.03459e-18	2.07857e-16	-13.4872	-0.408588	2.23739e-11	5.24657e-10	-13.8835	0.164276	0.00776713	0.0445688	-13.9511	0.0289315	0.63171	0.843031
Gene_2322	4259	mk4.003498.00.01	low quality protein: serine threonine-protein kinase mark1-like	phosphorylation; adenyl ribonucleotide binding; auxin metabolic process; protein serine/threonine kinase activity	GO:0016310; GO:0032559; GO:0009850; GO:0004674	NA	-13.1414	-0.251746	4.41119e-07	8.64913e-06	-13.0524	-0.0737838	0.123612	0.381659	-13.0408	-0.0505119	0.319245	0.586537	-13.7074	-0.218041	0.00171168	0.0136163	-13.5616	0.0737442	0.251916	0.471791	-12.8704	-0.177729	0.0012348	0.0109072	-12.8017	-0.0404323	0.459165	0.731332
Gene_175	4257	mk4.002220.01.01	phosphogluconate dehydrogenase	aldonic acid metabolic process; pentose-phosphate shunt; pentose metabolic process; motor activity; microtubule-based process; vesicular fraction; intracellular part; carbohydrate binding; adenyl ribonucleotide binding; phosphogluconate dehydrogenase (decarboxylating) activity; NADP or NADPH binding; oxidation reduction	GO:0019520; GO:0006098; GO:0019321; GO:0003774; GO:0007017; GO:0042598; GO:0044424; GO:0030246; GO:0032559; GO:0004616; GO:0050661; GO:0055114	NA	-9.89813	0.0650155	5.58564e-05	0.000679838	-10.0227	-0.184077	9.50172e-29	1.23097e-26	-9.91502	0.0312294	0.0635457	0.210998	-9.51895	0.0132663	0.415649	0.695465	-9.45968	0.131798	2.33052e-18	9.18823e-17	-9.87446	0.158653	0.000650257	0.00653522	-9.88979	0.127983	0.00591093	0.0494693
Gene_399	4255	mk4.007309.01.01	NA	NA	NA	NA	-10.614	0.338038	4.71726e-60	1.03765e-57	-10.7609	0.0441408	0.039618	0.188554	-10.6497	0.26657	8.60864e-35	9.08943e-33	-10.6442	-0.287791	1.38463e-33	1.17105e-31	-10.4591	0.0824318	0.000114442	0.000932642	-10.7983	0.115451	0.0152921	0.073271	-10.852	0.00800696	0.859633	0.962693
Gene_112	4244	NA	NA	NA	NA	NA	-12.4247	0.0771397	0.0470936	0.155144	-12.4791	-0.0316592	0.420389	0.732818	-12.4502	0.0260262	0.528616	0.772191	-12.5424	-0.048299	0.294204	0.57269	-12.4282	0.180102	2.06e-05	0.000198867	-12.9195	-0.0539001	0.328864	0.567389	-12.9343	-0.0836079	0.12792	0.365868
Gene_4774	4242	mk4.000648.02.01	son of sevenless homolog 2	anatomical structure morphogenesis; system development; GTPase regulator activity; intracellular signaling pathway; intracellular part; cellular component organization; regulation of cellular process	GO:0009653; GO:0048731; GO:0030695; GO:0023034; GO:0044424; GO:0016043; GO:0050794	NA	-13.9103	-0.264607	4.94883e-05	0.000609356	-13.7976	-0.0390978	0.5246	0.809546	-13.8641	-0.172263	0.0099331	0.0543131	-14.1804	-0.217897	0.00784987	0.0463476	-14.0956	-0.0482856	0.54941	0.766392	-13.8666	0.0189798	0.753878	0.894412	-13.8631	0.0260582	0.668218	0.863601
Gene_11065	4241	NA	NA	NA	NA	NA	-15.1461	0.119621	0.241573	0.47113	-15.1659	0.0801607	0.433419	0.742477	-15.1548	0.102327	0.334289	0.602268	-15.128	-0.602831	1.02771e-07	2.17314e-06	-15.0601	-0.466884	1.15253e-05	0.000117697	-15.3567	0.207238	0.0124944	0.0632897	-15.4578	0.00502379	0.9502	1
Gene_2964	4239	mk4.059247.00.01	NA	NA	NA	NA	-14.6386	-0.384674	4.6267e-06	7.4129e-05	-14.4613	-0.0299776	0.708593	0.924795	-14.6045	-0.316477	0.000263547	0.00274289	-15.3353	-0.315442	0.0109691	0.060061	-15.4431	-0.530916	9.67567e-06	0.000100649	-14.2738	0.0958048	0.146564	0.342977	-14.3308	-0.0180946	0.798995	0.934822
Gene_9542	4239	mk4.015167.00.01	NA	NA	NA	NA	-14.1157	0.0752183	0.288857	0.529057	-14.1595	-0.0122682	0.866356	0.998144	-14.0878	0.131137	0.0675383	0.218477	-14.3013	-0.0228025	0.815011	0.970861	-14.2758	0.0282116	0.739574	0.906972	-14.131	0.0446477	0.484018	0.705906	-14.1244	0.0579394	0.35688	0.644968
Gene_3359	4230	mk4.000265.06.01	NA	NA	NA	NA	-13.2052	-0.0145203	0.791964	0.938701	-13.2161	-0.0363394	0.477137	0.776069	-13.1278	0.140208	0.00672389	0.0400757	-13.3651	-0.264854	1.54137e-05	0.000224723	-13.1155	0.234209	1.27475e-05	0.000129094	-13.8069	0.167182	0.00599895	0.0366595	-13.9674	-0.153883	0.0139797	0.089365
Gene_2418	4226	mk4.020445.02.01	atp gtp binding protein 1	intracellular membrane-bounded organelle; cell differentiation in hindbrain; regulation of neurotransmitter levels; metallocarboxypeptidase activity; proteolysis; zinc ion binding	GO:0043231; GO:0021533; GO:0001505; GO:0004181; GO:0006508; GO:0008270	NA	-14.8358	-0.0969209	0.292901	0.533666	-14.7816	0.0114991	0.928704	1	-14.7964	-0.0181448	0.874626	0.989632	-14.99	-0.400345	0.000220873	0.00236403	-14.6914	0.196776	0.0350453	0.115578	-15.0963	-0.106131	0.17919	0.3905	-15.1551	-0.223826	0.00461063	0.0412933
Gene_126	4225	mk4.005886.00.01	endoplasmin precursor	proteasomal ubiquitin-dependent protein catabolic process; transport; endoplasmic reticulum part; nucleic acid binding; lipoprotein receptor binding; cellular calcium ion homeostasis; organelle membrane; pigment granule; vesicular fraction; negative regulation of apoptosis; response to stress; adenyl ribonucleotide binding; plasma membrane; calcium ion binding; cell adhesion	GO:0043161; GO:0006810; GO:0044432; GO:0003676; GO:0070325; GO:0006874; GO:0031090; GO:0048770; GO:0042598; GO:0043066; GO:0006950; GO:0032559; GO:0005886; GO:0005509; GO:0007155	NA	-10.9513	0.167079	7.07257e-13	2.86114e-11	-11.0268	0.0159751	0.500471	0.794262	-11.0523	-0.0349288	0.165061	0.393372	-11.2421	-0.418064	3.39241e-46	3.89354e-44	-11.1695	-0.272782	1.50008e-23	8.1553e-22	-10.7341	-0.0367614	0.449414	0.678767	-10.7636	-0.0958451	0.046967	0.198884
Gene_1291	4222	mk4.002815.04.01	ww domain containing e3 ubiquitin protein ligase 1	protein modification by small protein conjugation; multicellular organismal aging; regulation of catabolic process; embryonic development; axonogenesis; lipid localization; intracellular part; small conjugating protein ligase activity; transcription; protein binding	GO:0032446; GO:0010259; GO:0009894; GO:0009790; GO:0007409; GO:0010876; GO:0044424; GO:0019787; GO:0006350; GO:0005515	NA	-11.6847	-0.0503144	0.0967084	0.258603	-11.6908	-0.0624025	0.0352665	0.174736	-11.6763	-0.0335223	0.284415	0.548743	-11.6742	0.0903894	0.00810193	0.04751	-11.6274	0.183933	9.21065e-09	1.55587e-07	-11.482	-0.12312	0.0133107	0.0662004	-11.4679	-0.0948069	0.055233	0.220741
Gene_623	4215	NA	NA	NA	NA	NA	-14.3654	-0.385927	4.23337e-07	8.33141e-06	-14.1244	0.096062	0.168597	0.452794	-14.1082	0.12845	0.0773314	0.239304	-14.8923	-0.365496	0.00046184	0.00446474	-14.8475	-0.275801	0.00564811	0.0273714	-13.7856	-0.164011	0.00814364	0.0461606	-13.6839	0.039328	0.49987	0.760326
Gene_1673	4213	mk4.000021.11.01	isoform b	neurogenesis; cell development; cellular component organization; plasma membrane; cytokine receptor activity	GO:0022008; GO:0048468; GO:0016043; GO:0005886; GO:0004896	NA	-12.0732	-0.0735146	0.0335095	0.121656	-12.0535	-0.0342505	0.307849	0.622805	-11.9758	0.121215	0.000416825	0.00406376	-12.116	0.23897	1.75811e-09	4.63866e-08	-12.1696	0.131783	0.000670318	0.0044347	-11.996	-0.00591637	0.916725	0.997893	-12.0392	-0.0923932	0.0705515	0.256634
Gene_28	4202	mk4.000175.08.01	eukaryotic translation initiation factor 2-alpha kinase 3 isoform 2	protein amino acid phosphorylation; tissue development; ER-nucleus signaling pathway; pancreas development; protein binding; membrane; intracellular membrane-bounded organelle; regulation of biological quality; regulation of cell communication; ossification; negative regulation of translation in response to stress; protein oligomerization; protein serine/threonine kinase activity; signal transmis…	GO:0006468; GO:0009888; GO:0006984; GO:0031016; GO:0005515; GO:0016020; GO:0043231; GO:0065008; GO:0010646; GO:0001503; GO:0032055; GO:0051259; GO:0004674; GO:0023060; GO:0006915; GO:0030154; GO:0005524	NA	-13.8513	0.0625819	0.333149	0.577784	-13.8317	0.101807	0.107696	0.354755	-13.831	0.103182	0.118892	0.317758	-13.5832	-0.0154271	0.837436	0.984892	-13.577	-0.00311655	0.965313	1	-14.8367	0.0877308	0.233638	0.45956	-14.8589	0.0434144	0.558187	0.799795
Gene_9854	4198	mk4.002161.04.01	NA	NA	NA	NA	-15.1109	-0.133923	0.18454	0.396954	-15.0617	-0.0354139	0.742328	0.941193	-15.055	-0.0220679	0.835914	0.971924	-15.6573	-0.581499	2.4522e-05	0.000338606	-15.4772	-0.221216	0.0776677	0.209853	-14.805	-0.0629272	0.406494	0.642541	-14.9085	-0.270005	0.000316386	0.00535609
Gene_2323	4196	mk4.000142.14.01	NA	NA	NA	NA	-12.7496	-0.0256188	0.568271	0.788552	-12.6937	0.0860849	0.0400389	0.189915	-12.6315	0.210518	1.07882e-06	1.99663e-05	-12.8466	0.0547024	0.297257	0.575326	-12.7522	0.243415	2.80833e-07	3.83985e-06	-12.679	0.0322538	0.539188	0.74728	-12.726	-0.0617659	0.252127	0.536803
Gene_637	4191	mk4.018912.00.01	NA	NA	NA	NA	-12.5605	-0.0173657	0.683392	0.871625	-12.5875	-0.0714432	0.0789142	0.293252	-12.5308	0.0420403	0.320391	0.588168	-12.4465	-0.0710759	0.113341	0.319749	-12.4569	-0.0918587	0.0312796	0.105745	-12.2447	-0.179917	0.000554713	0.00578736	-12.2339	-0.158291	0.00219807	0.0237665
Gene_2229	4187	mk4.007073.00.01	NA	NA	NA	NA	-13.2873	0.000699563	1	1	-13.2513	0.0727543	0.155354	0.433269	-13.2922	-0.00913459	0.880821	0.993181	-13.313	0.0703528	0.244869	0.515021	-13.2479	0.200593	0.000364931	0.00260689	-12.9148	-0.0597928	0.279569	0.51317	-12.9398	-0.109749	0.0451708	0.194984
Gene_145	4185	mk4.013024.02.01	type alpha 2	tissue development; cellular process; collagen; extracellular matrix structural constituent	GO:0009888; GO:0009987; GO:0005581; GO:0005201	NA	-10.8474	-0.170375	2.97724e-14	1.37873e-12	-10.7698	-0.0152032	0.480496	0.777702	-10.8775	-0.230652	9.72526e-23	6.93812e-21	-11.8823	-0.151796	3.42034e-05	0.000456466	-12.0997	-0.586482	7.08792e-55	1.03119e-52	-10.4951	0.000940123	0.977396	1	-10.5587	-0.126093	0.00856986	0.0643714
Gene_5785	4183	mk4.002087.06.01	huntingtin	apoptosis; signaling; intracellular transport; anatomical structure morphogenesis; learning or memory; cellular metabolic process; organ development; embryonic development; small molecule metabolic process; regulation of cellular process; intracellular part; central nervous system development; regulation of biological quality; cell communication; binding	GO:0006915; GO:0023052; GO:0046907; GO:0009653; GO:0007611; GO:0044237; GO:0048513; GO:0009790; GO:0044281; GO:0050794; GO:0044424; GO:0007417; GO:0065008; GO:0007154; GO:0005488	NA	-12.9642	-0.00930426	0.858781	0.973034	-12.9437	0.031677	0.497652	0.792415	-12.9855	-0.0519384	0.296223	0.560615	-13.1454	-0.0870893	0.131596	0.352156	-13.2267	-0.24965	7.94616e-06	8.41845e-05	-13.3908	0.0473725	0.409673	0.645979	-13.4083	0.0123413	0.824279	0.947456
Gene_5159	4179	mk4.000316.01.01	NA	NA	NA	NA	-12.771	0.116607	0.0077727	0.0408706	-12.8435	-0.0282938	0.522195	0.808636	-12.8679	-0.0771019	0.102396	0.288192	-12.8431	-0.273364	9.72036e-08	2.06385e-06	-12.675	0.0629833	0.176553	0.372869	-13.0786	-0.196855	0.000462872	0.00497378	-13.0819	-0.203411	0.000266444	0.00471579
Gene_6322	4170	mk4.005489.05.01	ubiquitin carboxyl-terminal hydrolase 7	small conjugating protein-specific protease activity; endopeptidase activity; protein binding; intracellular membrane-bounded organelle; post-translational protein modification	GO:0019783; GO:0004175; GO:0005515; GO:0043231; GO:0043687	NA	-13.9432	-0.016614	0.820356	0.955408	-13.8597	0.150399	0.0172622	0.107593	-13.7712	0.327272	3.60458e-07	7.22181e-06	-13.975	0.106032	0.166265	0.409304	-13.95	0.15596	0.0315537	0.10648	-13.7853	-0.089638	0.150108	0.348311	-13.6852	0.110576	0.0611567	0.235881
Gene_7189	4170	mk4.000649.02.01	NA	NA	NA	NA	-14.828	-0.123862	0.174681	0.384045	-14.7859	-0.0396189	0.675861	0.906937	-14.751	0.0301433	0.755943	0.929014	-15.4332	-0.191659	0.141504	0.368507	-15.1358	0.403051	0.000203804	0.00155136	-14.72	0.173166	0.016204	0.0762881	-14.8835	-0.153979	0.0389291	0.178515
Gene_11037	4167	mk4.000141.00.01	NA	NA	NA	NA	-14.0912	-0.0332222	0.649707	0.847749	-14.1389	-0.12864	0.0661048	0.263732	-14.1084	-0.0675719	0.35766	0.626472	-14.6525	-0.0260929	0.791656	0.958328	-14.459	0.360935	2.62624e-05	0.000248423	-13.9687	-0.176932	0.00537881	0.0337416	-13.9258	-0.0912185	0.143676	0.391936
Gene_2948	4163	mk4.001748.01.01	e1a binding protein p400	macromolecular complex; transcription cofactor activity; nucleic acid binding; lysine N-acetyltransferase activity; regulation of transcription, DNA-dependent; hydrolase activity; adenyl ribonucleotide binding	GO:0032991; GO:0003712; GO:0003676; GO:0004468; GO:0006355; GO:0016787; GO:0032559	NA	-14.701	-0.183811	0.0336175	0.121851	-14.6541	-0.08988	0.291033	0.605747	-14.68	-0.141681	0.115374	0.311953	-14.919	-0.0743497	0.514658	0.778582	-14.9081	-0.0524277	0.629293	0.82764	-15.1324	-0.195231	0.0146775	0.0710791	-15.06	-0.050382	0.51137	0.769574
Gene_5085	4162	mk4.002277.04.01	transcriptional regulator atrx	nucleic acid binding; DNA metabolic process; nuclear chromosome; helicase activity; protein domain specific binding; gene expression; adenyl ribonucleotide binding	GO:0003676; GO:0006259; GO:0000228; GO:0004386; GO:0019904; GO:0010467; GO:0032559	NA	-13.1123	0.0173236	0.733446	0.903787	-13.0751	0.0917149	0.0556022	0.236868	-13.0968	0.0484547	0.344046	0.612346	-13.2291	0.0295656	0.628266	0.86165	-13.1598	0.168198	0.00205632	0.0116547	-13.0741	-0.0902976	0.108111	0.281087	-13.0508	-0.0436585	0.439314	0.716004
Gene_19818	4158	mk4.040315.00.01	cytochrome c oxidase subunit i	organelle inner membrane; establishment of localization; cellular respiration; iron ion binding; intracellular membrane-bounded organelle; intrinsic to membrane; heme-copper terminal oxidase activity	GO:0019866; GO:0051234; GO:0045333; GO:0005506; GO:0043231; GO:0031224; GO:0015002	NA	-9.68183	0.256103	1.33656e-65	3.24416e-63	-9.62943	0.360902	1.28866e-137	8.24626e-135	-9.56034	0.499077	4.3538e-248	3.28355e-245	-9.51018	0.521376	4.77179e-232	2.19068e-229	-9.43416	0.673421	0	0	-9.96502	-0.109595	0.0208864	0.0914644	-9.87355	0.073343	0.11422	0.343375
Gene_2179	4158	NA	NA	NA	NA	NA	-12.8813	0.0168623	0.717731	0.894101	-12.8882	0.0030907	0.962973	1	-12.8688	0.0418441	0.381973	0.648914	-13.0548	-0.0941764	0.0912803	0.27744	-12.9252	0.165015	0.00105652	0.00656043	-13.02	-0.0973873	0.0813923	0.232905	-12.9934	-0.0441594	0.427116	0.707408
Gene_16	4154	mk4.002393.10.01	NA	NA	NA	NA	-14.2865	0.135639	0.0694659	0.205646	-14.2973	0.114167	0.1182	0.371489	-14.3682	-0.0275779	0.744077	0.92243	-14.3847	-0.19902	0.0242057	0.109328	-14.1921	0.186224	0.0180177	0.0693677	-14.3866	-0.00488308	0.948934	1	-14.4567	-0.145175	0.0327123	0.160018
Gene_3301	4153	mk4.001147.08.01	phospholipase beta 4	insoluble fraction; intracellular membrane-bounded organelle; metal ion binding; molecular transducer activity; potassium ion transport; cytoplasmic part; inositol or phosphatidylinositol phosphodiesterase activity; signal transduction; protein kinase binding; phospholipase C activity; lipid metabolic process; intracellular signaling pathway	GO:0005626; GO:0043231; GO:0046872; GO:0060089; GO:0006813; GO:0044444; GO:0004434; GO:0007165; GO:0019901; GO:0004629; GO:0006629; GO:0023034	NA	-13.0549	-0.0677705	0.165964	0.370388	-13.0472	-0.0522963	0.273266	0.585606	-13.0929	-0.143832	0.00464837	0.0299627	-13.3333	-0.0868143	0.155214	0.389146	-13.2384	0.102894	0.069334	0.193075	-13.1342	0.00101325	0.984425	1	-13.1678	-0.0662111	0.241288	0.523961
Gene_992	4151	NA	NA	NA	NA	NA	-12.0446	-0.164196	1.43969e-06	2.52297e-05	-11.937	0.0510384	0.116689	0.369767	-11.9607	0.00366998	0.915308	1	-12.6733	0.0353444	0.464166	0.73503	-12.6177	0.146612	0.00119545	0.00729381	-11.7794	-0.197156	9.66182e-05	0.00136803	-11.7388	-0.11604	0.0206619	0.117405
Gene_2738	4149	mk4.000357.05.01	multidrug resistance protein 1	insoluble fraction; drug transport; intracellular membrane-bounded organelle; response to metal ion; response to vitamin; ATPase activity, coupled; mammary gland development; cell-cell junction; P-P-bond-hydrolysis-driven transmembrane transporter activity; response to organic substance; ATP binding; integral to membrane; transmembrane transport	GO:0005626; GO:0015893; GO:0043231; GO:0010038; GO:0033273; GO:0042623; GO:0030879; GO:0005911; GO:0015405; GO:0010033; GO:0005524; GO:0016021; GO:0055085	NA	-11.7529	0.231656	4.35631e-14	1.97408e-12	-11.7858	0.16593	5.88783e-08	2.0551e-06	-11.7002	0.337023	3.30686e-27	2.71716e-25	-11.1854	0.232876	5.30998e-16	2.38476e-14	-11.0858	0.432243	1.01664e-59	1.6156e-57	-11.995	0.0796997	0.112316	0.28861	-12.0475	-0.0251807	0.629085	0.842098
Gene_6387	4149	mk4.011174.00.01	at-rich interactive domain-containing protein 4b	intracellular; binding	GO:0005622; GO:0005488	NA	-14.0509	-0.154107	0.0251986	0.0982117	-14.0168	-0.0858498	0.199937	0.49983	-14.0445	-0.141191	0.0490343	0.175874	-14.5122	-0.144805	0.116148	0.324871	-14.5365	-0.193457	0.0290766	0.100249	-13.9714	0.0260199	0.678416	0.846121	-14.0403	-0.111825	0.0769773	0.270278
Gene_1343	4147	mk4.000025.03.01	NA	NA	NA	NA	-11.8909	0.117042	0.00027891	0.00271793	-12.0327	-0.166598	5.29011e-07	1.58681e-05	-11.996	-0.0931963	0.00742143	0.0432923	-11.7227	-0.660773	3.56014e-81	6.62603e-79	-11.6696	-0.55454	1.09053e-65	1.89322e-63	-13.5399	-0.0528008	0.379015	0.616796	-13.4714	0.0842338	0.140418	0.387571
Gene_2731	4139	mk4.000017.25.01	collagen type xi alpha 2	cellular process; organ development; extracellular matrix structural constituent; collagen	GO:0009987; GO:0048513; GO:0005201; GO:0005581	NA	-10.4723	-0.139233	1.55293e-12	6.01664e-11	-10.4009	0.00356728	0.854818	0.992929	-10.5029	-0.200401	2.67227e-22	1.90001e-20	-11.5693	-0.0495607	0.131386	0.351776	-11.8687	-0.648445	6.30821e-78	1.30321e-75	-10.3976	0.0536876	0.252836	0.482409	-10.4827	-0.116436	0.0149845	0.0937445
Gene_2	4124	mk4.000434.08.01	NA	NA	NA	NA	-12.923	-0.0765414	0.100541	0.265617	-12.9786	-0.187828	4.67975e-05	0.000926682	-13.0338	-0.298105	2.03717e-09	5.57964e-08	-13.7343	-0.300596	1.80794e-05	0.000258483	-13.5952	-0.0222868	0.742719	0.908899	-12.5986	-0.339079	3.08117e-10	2.02308e-08	-12.5235	-0.188861	0.000355442	0.00585762
Gene_2576	4106	mk4.000414.17.01	NA	NA	NA	NA	-13.0482	-0.0418563	0.395722	0.640194	-13.008	0.0386077	0.420046	0.732346	-12.9901	0.0744648	0.12856	0.334335	-13.2722	0.132688	0.0256294	0.114457	-13.2301	0.216863	0.000109515	0.000898518	-13.1206	-0.0416997	0.463576	0.689648	-13.0808	0.0380739	0.483359	0.750343
Gene_6135	4101	NA	upf1 regulator of nonsense transcripts homolog	RNA helicase activity; transition metal ion binding; translational termination; multicellular organismal development; chromosomal part; nuclear-transcribed mRNA catabolic process; DNA metabolic process; ribonucleoprotein complex; RNA export from nucleus; DNA binding; ATP binding	GO:0003724; GO:0046914; GO:0006415; GO:0007275; GO:0044427; GO:0000956; GO:0006259; GO:0030529; GO:0006405; GO:0003677; GO:0005524	NA	-13.5812	-0.294988	3.79182e-07	7.57698e-06	-13.5118	-0.156136	0.00535403	0.0468738	-13.5126	-0.157817	0.00765743	0.0442898	-13.9427	-0.11813	0.115466	0.323445	-13.9216	-0.0759932	0.292113	0.518228	-13.0865	-0.104109	0.0646252	0.199731	-13.0506	-0.0322616	0.568609	0.807961
Gene_2638	4099	mk4.001829.03.01	merlin moesin ezrin radixin	regulation of cell proliferation; cellular localization; negative regulation of biological process; compound eye morphogenesis; signaling; vesicle-mediated transport; regulation of growth; axis specification; regulation of cell differentiation; cellular component organization; germ cell development; male gamete generation; plasma membrane part; binding; cytoplasmic part; cytoskeleton	GO:0042127; GO:0051641; GO:0048519; GO:0001745; GO:0023052; GO:0016192; GO:0040008; GO:0009798; GO:0045595; GO:0016043; GO:0007281; GO:0048232; GO:0044459; GO:0005488; GO:0044444; GO:0005856	NA	-13.4075	-0.0341198	0.546145	0.76994	-13.3896	0.00163204	0.985311	1	-13.4265	-0.0722067	0.216271	0.467212	-13.8984	-0.015462	0.858707	0.996398	-13.9781	-0.174928	0.0164693	0.0643291	-13.2983	0.0893788	0.116175	0.295543	-13.2865	0.112892	0.043998	0.191946
Gene_3624	4098	mk4.039684.00.01	kiaa1033 protein	protein complex	GO:0043234	NA	-13.4187	-0.108847	0.0489817	0.15999	-13.4069	-0.0851709	0.11533	0.366726	-13.4153	-0.102013	0.0752999	0.235991	-13.4865	-0.164954	0.0106341	0.0587094	-13.5506	-0.293154	2.68783e-06	3.13717e-05	-13.3415	-0.058225	0.314851	0.552789	-13.3567	-0.088775	0.124045	0.359948
Gene_1878	4094	mk4.009686.02.01	NA	NA	NA	NA	-12.3683	-0.315806	1.05172e-16	5.90667e-15	-12.1167	0.187359	4.33482e-08	1.53588e-06	-12.281	-0.141278	0.000222284	0.0023779	-13.3211	0.0324642	0.60265	0.845837	-13.4399	-0.20511	0.000674933	0.0044619	-12.0285	-0.419304	5.1299e-16	8.61079e-14	-11.9964	-0.355107	3.79432e-12	5.30033e-10
Gene_482	4082	mk4.010458.00.01	gtpase activating protein family member (gap-2)	regulation of growth rate; regulation of Ras protein signal transduction; protein binding; GTPase activator activity; intracellular; signal transduction	GO:0040009; GO:0046578; GO:0005515; GO:0005096; GO:0005622; GO:0007165	NA	-12.9038	-0.104477	0.0235358	0.0935628	-12.8481	0.00687211	0.890761	1	-12.843	0.0171211	0.724122	0.910759	-12.8966	-0.0171311	0.759971	0.945964	-12.8744	0.027158	0.585514	0.795979	-12.9645	-0.11883	0.0330245	0.125731	-12.9865	-0.162888	0.00312993	0.0312302
Gene_4690	4081	mk4.000121.00.01	protein fantom	microtubule organizing center; G-protein coupled receptor protein signaling pathway; prostanoid receptor binding; embryonic development; telencephalon development; anatomical structure morphogenesis; pattern specification process; axoneme	GO:0005815; GO:0007186; GO:0031862; GO:0009790; GO:0021537; GO:0009653; GO:0007389; GO:0005930	NA	-14.2869	0.256239	0.000562911	0.00492336	-14.4104	0.00911563	0.937294	1	-14.2924	0.245182	0.00160416	0.0126211	-14.4193	-0.183205	0.0385705	0.154439	-14.1903	0.274884	0.000442149	0.00308806	-14.8091	0.149532	0.0411102	0.146172	-14.9145	-0.061273	0.411039	0.692126
Gene_1483	4080	mk4.010737.00.01	ribosomal protein s6 kinase beta-2	nucleotide binding; positive regulation of biological process; cellular metabolic process; protein kinase activity; regulation of cellular process; response to hormone stimulus; cytoplasmic part; developmental process; system process	GO:0000166; GO:0048518; GO:0044237; GO:0004672; GO:0050794; GO:0009725; GO:0044444; GO:0032502; GO:0003008	NA	-15.0634	-0.000244918	1	1	-15.0357	0.0551239	0.580079	0.849937	-14.9725	0.181487	0.0648782	0.213063	-15.5838	-0.29311	0.0291851	0.126185	-15.4568	-0.0391596	0.770183	0.927605	-14.9837	-0.0688436	0.37553	0.614343	-14.9441	0.0102704	0.882395	0.974564
Gene_6756	4072	mk4.001711.03.01	NA	NA	NA	NA	-12.558	-0.0224626	0.593386	0.80764	-12.5269	0.039577	0.318985	0.636382	-12.4447	0.204063	4.50795e-07	8.92168e-06	-12.5148	0.222645	9.75722e-07	1.76665e-05	-12.4585	0.335342	4.08824e-15	1.30944e-13	-12.2197	-0.0414764	0.429581	0.662761	-12.2721	-0.14612	0.00478791	0.0424064
Gene_8534	4067	mk4.008097.00.01	protein tyrosine receptor d	protein tyrosine phosphatase activity; protein amino acid dephosphorylation	GO:0004725; GO:0006470	NA	-14.4252	-0.145675	0.0641705	0.194111	-14.4285	-0.152206	0.0477587	0.214845	-14.4568	-0.208743	0.010821	0.0579674	-15.8104	-0.564981	9.22704e-05	0.0011115	-15.7813	-0.506863	0.000200418	0.0015284	-14.0186	0.216691	0.000575865	0.00597212	-14.0329	0.187931	0.00252229	0.0264077
Gene_3294	4066	mk4.002641.06.01	NA	NA	NA	NA	-13.7916	-0.179643	0.00418557	0.0253667	-13.8217	-0.239846	0.000119325	0.00209111	-13.8158	-0.228126	0.000469135	0.00449897	-14.1066	-0.195976	0.0140246	0.0722169	-14.1885	-0.359748	3.88631e-06	4.3993e-05	-13.9538	0.251964	5.18189e-05	0.000809729	-14.1013	-0.0431517	0.50529	0.765053
Gene_4057	4063	mk4.006155.00.01	vacuolar atp synthase subunit f	hydrogen ion transmembrane transporter activity; hydrogen transport; anatomical structure development; proton-transporting V-type ATPase complex; cation-transporting ATPase activity; oxidative phosphorylation	GO:0015078; GO:0006818; GO:0048856; GO:0033176; GO:0019829; GO:0006119	NA	-13.5924	-0.0959154	0.103402	0.271367	-13.5847	-0.0804646	0.161831	0.44459	-13.6071	-0.125187	0.0406782	0.15497	-13.9259	0.0158025	0.857331	0.995257	-13.9408	-0.0139333	0.862939	0.980978	-13.7516	-0.0902793	0.144688	0.339751	-13.7364	-0.0598938	0.327349	0.616368
Gene_5082	4058	mk4.005535.00.01	NA	NA	NA	NA	-13.2346	-0.112223	0.0302558	0.112448	-13.2017	-0.0464516	0.360542	0.676731	-13.2339	-0.110679	0.0398149	0.152452	-13.7697	-0.304618	1.77471e-05	0.000254789	-13.8342	-0.433661	3.2703e-10	6.68261e-09	-13.2618	0.310991	3.33697e-08	1.36092e-06	-13.4265	-0.018456	0.759789	0.914277
Gene_1280	4054	mk4.013956.00.01	protein kinase	photoreceptor cell development; regulation of cell shape; GTPase regulator activity; auxin metabolic process; establishment of nucleus localization; post-embryonic morphogenesis; embryonic development via the syncytial blastoderm; morphogenesis of a polarized epithelium; cytoplasmic part; MAP kinase kinase kinase kinase activity; MAPKKK cascade; ATP binding; protein amino acid phosphorylation	GO:0042461; GO:0008360; GO:0030695; GO:0009850; GO:0040023; GO:0009886; GO:0001700; GO:0001738; GO:0044444; GO:0008349; GO:0000165; GO:0005524; GO:0006468	NA	-13.9324	-0.252493	0.000122446	0.00134882	-13.8541	-0.0958807	0.129945	0.393242	-13.8982	-0.184027	0.00644149	0.0387646	-14.6261	-0.314987	0.000989022	0.00852408	-14.6576	-0.378045	3.53813e-05	0.000325442	-13.4616	-0.120476	0.0416406	0.1477	-13.4073	-0.0119423	0.842039	0.955499
Gene_3039	4054	NA	NA	NA	NA	NA	-13.0635	-0.299749	6.28207e-10	1.86057e-08	-12.7927	0.241809	2.49839e-08	9.15945e-07	-12.8322	0.162792	0.000462875	0.00444903	-13.701	0.0170948	0.830709	0.981405	-13.7264	-0.0337262	0.630518	0.828618	-11.751	-0.287001	1.43854e-08	6.56616e-07	-11.6214	-0.0278486	0.580694	0.814184
Gene_2231	4053	NA	fetal alzheimer antigen	regulation of gene-specific transcription; receptor binding; central nervous system development; neuron projection morphogenesis; regulation of transcription from RNA polymerase II promoter; steroid hormone receptor signaling pathway; hemopoietic or lymphoid organ development; nucleosome organization; DNA binding; ATPase activity, coupled; ISWI complex; chromatin modification; zinc ion binding	GO:0032583; GO:0005102; GO:0007417; GO:0048812; GO:0006357; GO:0030518; GO:0048534; GO:0034728; GO:0003677; GO:0042623; GO:0031010; GO:0016568; GO:0008270	NA	-14.0583	-0.187075	0.00660939	0.0361001	-14.0524	-0.175199	0.00948337	0.0711152	-14.0304	-0.131225	0.0625637	0.209807	-14.5378	-0.420138	5.48734e-06	8.72023e-05	-14.4684	-0.281296	0.00113025	0.00695111	-14.1403	-0.0258355	0.709853	0.866791	-14.1963	-0.137683	0.0343137	0.164525
Gene_844	4049	mk4.000890.03.01	NA	NA	NA	NA	-14.0568	0.189603	0.00575127	0.0324731	-14.1317	0.0399204	0.583966	0.85118	-14.0126	0.277997	7.19289e-05	0.000888259	-14.02	0.180169	0.01954	0.0930774	-13.9847	0.250846	0.00056324	0.00381133	-14.4172	0.134162	0.0484503	0.164028	-14.5022	-0.0358268	0.606543	0.829417
Gene_10398	4047	mk4.002710.04.01	NA	NA	NA	NA	-14.3456	-0.353399	3.13931e-06	5.19944e-05	-14.2218	-0.105719	0.140465	0.411216	-14.3256	-0.313392	6.11776e-05	0.00076579	-15.1803	-0.197597	0.0886039	0.271583	-15.1664	-0.169644	0.131335	0.304723	-13.6993	-0.22733	0.000203365	0.00252256	-13.6665	-0.161854	0.00676757	0.0544072
Gene_8	4043	NA	26s proteasome non-atpase regulatory subunit 6	proteasomal ubiquitin-dependent protein catabolic process; nucleoside-triphosphatase activity; protein complex; regulation of ubiquitin-protein ligase activity during mitotic cell cycle; ATP binding; protein amino acid phosphorylation; protein binding; protein serine/threonine kinase activity	GO:0043161; GO:0017111; GO:0043234; GO:0051439; GO:0005524; GO:0006468; GO:0005515; GO:0004674	NA	-12.8037	-0.129891	0.00348558	0.0218737	-12.7782	-0.0790096	0.0668867	0.265547	-12.8025	-0.127605	0.005687	0.0351559	-12.7622	0.0127331	0.810176	0.969892	-12.8127	-0.0883522	0.0689441	0.192215	-13.138	0.148731	0.00742769	0.0431723	-13.1991	0.0264351	0.626426	0.840755
Gene_657	4040	mk4.002029.07.01	NA	NA	NA	5	-10.9759	-0.218674	1.05884e-20	7.71018e-19	-10.8242	0.0847585	0.000107531	0.001913	-10.9478	-0.162351	1.63056e-11	5.5004e-10	-12.5561	-0.109516	0.0189608	0.0913292	-12.8577	-0.712837	3.59708e-48	4.58717e-46	-10.1238	0.0011906	0.97165	1	-10.1707	-0.0925624	0.0515911	0.210717
Gene_7815	4040	mk4.021354.00.01	zinc finger protein	nucleic acid binding	GO:0003676	NA	-14.2313	-0.250673	0.00059611	0.00515904	-14.1587	-0.105645	0.13615	0.402053	-14.0804	0.0509713	0.490244	0.743872	-14.5267	-0.0412406	0.681023	0.901334	-14.3391	0.333953	4.85444e-05	0.000433571	-13.7876	-0.0851398	0.171596	0.379876	-13.8117	-0.133354	0.0297711	0.150768
Gene_2956	4037	NA	NA	NA	NA	NA	-12.3608	0.030066	0.431072	0.671655	-12.3825	-0.013476	0.725832	0.933038	-12.3492	0.0532101	0.176301	0.411057	-12.6582	-0.0890129	0.066376	0.222427	-12.5288	0.169855	0.000110597	0.000906676	-12.5327	0.281	7.52187e-08	2.80574e-06	-12.5504	0.245503	2.30184e-06	9.30302e-05
Gene_958	4036	mk4.000576.02.01	NA	NA	NA	NA	-13.0869	-0.26538	5.7273e-08	1.29768e-06	-13.0567	-0.204907	1.60503e-05	0.000360185	-13.0148	-0.121084	0.0143082	0.0713711	-13.5895	-0.0927728	0.170553	0.414572	-13.5741	-0.0618743	0.339153	0.572244	-12.8151	-0.128563	0.0188195	0.0850802	-12.7995	-0.0974782	0.0712145	0.258413
Gene_3391	4032	mk4.000532.13.01	NA	NA	NA	NA	-13.7736	-0.0928419	0.13962	0.331873	-13.7766	-0.0988622	0.104966	0.348682	-13.6547	0.144956	0.0193508	0.0897104	-13.6998	0.236724	0.000576467	0.00538148	-13.8023	0.0317138	0.655179	0.847389	-13.8498	0.0659134	0.283534	0.517718	-13.842	0.0814257	0.176115	0.44138
Gene_11348	4022	mk4.010831.01.01	eukaryotic translation initiation factor 2-alpha kinase 4	cellular response to stimulus; protein kinase activity; regulation of translation; binding	GO:0051716; GO:0004672; GO:0006417; GO:0005488	NA	-14.6724	-0.182671	0.0329337	0.120218	-14.5991	-0.0361273	0.674561	0.90644	-14.6764	-0.190758	0.0319352	0.129663	-14.6941	-0.237292	0.0160503	0.0802668	-14.6098	-0.0686745	0.455245	0.683646	-14.747	-0.150563	0.0412773	0.146662	-14.8061	-0.268756	0.000230193	0.00419547
Gene_2500	4019	mk4.000776.06.01	profilin member 4	intracellular part	GO:0044424	NA	-12.8272	-0.07576	0.0927305	0.251987	-12.795	-0.0113705	0.798938	0.97328	-12.7619	0.0548393	0.229605	0.481869	-13.2165	-0.06476	0.269598	0.543218	-13.1931	-0.0178864	0.76067	0.919674	-13.1136	0.0249791	0.647276	0.826893	-13.1027	0.0467489	0.39318	0.676046
Gene_3167	4007	mk4.028431.01.01	k-cl cotransporter	ion transport; integral to membrane; insoluble fraction; cellular homeostasis; transmembrane transport	GO:0006811; GO:0016021; GO:0005626; GO:0019725; GO:0055085	NA	-12.4407	0.176117	6.27738e-06	9.71167e-05	-12.4864	0.0846834	0.0302566	0.158504	-12.3426	0.372328	1.20504e-21	8.39827e-20	-11.833	0.141984	8.08911e-05	0.000986499	-11.7444	0.319181	1.11196e-21	5.32992e-20	-12.6542	0.167147	0.00161363	0.0134908	-12.7434	-0.0114037	0.841067	0.955357
Gene_7716	3996	mk4.001270.07.01	NA	NA	NA	NA	-14.6091	-0.283108	0.000678111	0.00576708	-14.4759	-0.0167672	0.851078	0.991296	-14.4663	0.00245106	1	1	-15.0117	0.323155	0.00316852	0.0225062	-15.0555	0.235684	0.027054	0.0950543	-14.1124	-0.089627	0.17423	0.383474	-14.0409	0.0533163	0.389521	0.672653
Gene_1473	3993	mk4.003647.01.01	NA	NA	NA	5	-11.4117	-0.201867	1.47855e-13	6.41122e-12	-11.2401	0.141307	2.27617e-08	8.35929e-07	-11.3648	-0.108014	0.00010468	0.00122876	-13.0049	-0.096341	0.0764675	0.245607	-13.3348	-0.756065	3.22796e-39	3.07311e-37	-10.6786	-0.0574561	0.234912	0.461574	-10.7677	-0.235765	1.07724e-06	4.91702e-05
Gene_121	3985	mk4.001634.00.01	NA	NA	NA	NA	-13.7584	0.122779	0.0476713	0.156681	-13.799	0.0414523	0.510777	0.801224	-13.7218	0.19585	0.00200029	0.0151833	-13.8323	-0.276483	0.000134412	0.00153987	-13.697	-0.00592849	0.945783	1	-13.7543	0.00901547	0.875522	0.970243	-13.8219	-0.126128	0.0395714	0.180109
Gene_4173	3977	mk4.000301.01.01	histone-lysine n-methyltransferase setd2	intracellular organelle; catalytic activity; protein amino acid methylation	GO:0043229; GO:0003824; GO:0006479	NA	-14.9621	-0.0454742	0.650891	0.848696	-14.9008	0.0771179	0.401565	0.716809	-14.956	-0.0333603	0.763942	0.934705	-15.5555	-0.308101	0.0216613	0.100473	-15.5187	-0.234514	0.0607684	0.174946	-14.8599	0.0119582	0.858768	0.959957	-14.8703	-0.00880313	0.911664	0.990829
Gene_3468	3976	NA	NA	NA	NA	NA	-13.4895	0.185431	0.000978773	0.00781427	-13.5307	0.102936	0.069334	0.271433	-13.4746	0.215194	0.000203282	0.00219913	-13.3728	0.280097	5.20759e-06	8.29481e-05	-13.2975	0.430648	5.5251e-14	1.63295e-12	-13.8442	0.0655833	0.284985	0.519412	-13.8747	0.00446168	0.931394	1
Gene_1326	3975	mk4.029557.00.01	NA	NA	NA	NA	-14.3866	-0.0285736	0.730666	0.901465	-14.3647	0.0151936	0.85658	0.993868	-14.4335	-0.122443	0.133133	0.342641	-14.7097	0.180105	0.0688041	0.228782	-14.6872	0.225093	0.0167628	0.0652294	-15.2338	0.00341067	1	1	-15.1663	0.138449	0.07418	0.264881
Gene_3722	3967	mk4.002543.01.01	grip and coiled-coil domain-containing protein 2	protein binding; intracellular membrane-bounded organelle	GO:0005515; GO:0043231	NA	-14.6169	0.0804531	0.343979	0.589594	-14.6757	-0.0371969	0.666326	0.899381	-14.6776	-0.0409861	0.649606	0.859992	-14.8418	-0.156311	0.12982	0.348758	-14.7247	0.0778468	0.418784	0.653695	-14.9532	-0.19863	0.0100133	0.0536633	-14.9537	-0.199515	0.00852083	0.0640493
Gene_5545	3962	NA	syntaxin 16	protein complex; Golgi vesicle transport; vesicular fraction; protein binding; intracellular membrane-bounded organelle; endosome transport; membrane part	GO:0043234; GO:0048193; GO:0042598; GO:0005515; GO:0043231; GO:0016197; GO:0044425	NA	-13.8577	0.0698707	0.280084	0.519594	-13.8987	-0.0121266	0.860529	0.995224	-13.8568	0.0715641	0.294184	0.559609	-13.7838	0.0220476	0.76924	0.950884	-13.6466	0.296331	4.76775e-06	5.28417e-05	-14.1111	-0.0317235	0.633264	0.817573	-14.1976	-0.204806	0.00168676	0.0195371
Gene_972	3954	mk4.026732.00.01	kynurenine 3-monooxygenase	oxidoreductase activity, acting on paired donors, with incorporation or reduction of molecular oxygen, NADH or NADPH as one donor, and incorporation of one atom of oxygen; nicotinamide nucleotide metabolic process; mitochondrion; integral to membrane	GO:0016709; GO:0046496; GO:0005739; GO:0016021	NA	-12.5129	-0.103477	0.0100989	0.0497687	-12.4114	0.099415	0.00907622	0.068869	-12.494	-0.065782	0.114775	0.310852	-13.2549	-0.0332451	0.582804	0.829612	-13.3399	-0.203183	0.000458113	0.0031823	-11.9928	-0.104395	0.0417553	0.147994	-11.9577	-0.0341542	0.503762	0.763569
Gene_2662	3948	mk4.020228.00.01	multidrug resistance protein	intracellular membrane-bounded organelle; cell-cell junction; ATPase activity; transporter activity; response to drug; ATP binding; integral to membrane; transmembrane transport	GO:0043231; GO:0005911; GO:0016887; GO:0005215; GO:0042493; GO:0005524; GO:0016021; GO:0055085	NA	-13.6575	0.10106	0.0917443	0.250824	-13.6788	0.0584816	0.328695	0.645957	-13.6988	0.0185412	0.779005	0.942659	-13.4703	0.341293	7.97706e-08	1.71308e-06	-13.378	0.52596	3.84454e-19	1.59487e-17	-13.9726	0.0929988	0.135784	0.326201	-14.056	-0.0737482	0.245474	0.528694
Gene_1122	3941	NA	isoform d	organelle organization; endoplasmic reticulum; organelle part	GO:0006996; GO:0005783; GO:0044422	NA	-12.7386	-0.419756	2.89762e-22	2.30034e-20	-12.66	-0.262572	2.03316e-10	9.35388e-09	-12.669	-0.280595	1.56524e-10	4.85362e-09	-13.2838	-0.2381	6.35539e-05	0.000796216	-13.3529	-0.376438	9.9123e-11	2.16926e-09	-12.0705	-0.23012	7.98625e-06	0.000171014	-12.0735	-0.236091	4.05031e-06	0.000149739
Gene_1783	3938	mk4.003662.03.01	cytoplasmic linker associated protein 1	microtubule depolymerization; cell cycle; microtubule; cytoplasmic part; tubulin binding	GO:0007019; GO:0007049; GO:0005874; GO:0044444; GO:0015631	NA	-14.0163	-0.186405	0.00602381	0.0336343	-13.9773	-0.108388	0.104123	0.346875	-14.0039	-0.1616	0.0214531	0.0969037	-14.375	0.108956	0.218449	0.479537	-14.3414	0.176193	0.0338532	0.112675	-13.9462	-0.0312783	0.625214	0.811458	-13.9181	0.0248333	0.680388	0.86994
Gene_128	3937	NA	cell adhesion molecule-related down-regulated by oncogenes	cellular process; anatomical structure development; cell part	GO:0009987; GO:0048856; GO:0044464	NA	-13.3506	-0.170868	0.00147818	0.0109989	-13.2042	0.121998	0.0149835	0.0983545	-13.2739	-0.017558	0.765719	0.935646	-13.8755	-0.194262	0.00815097	0.0476893	-13.858	-0.159297	0.0228102	0.0831691	-12.9887	-0.0294235	0.604008	0.795182	-12.9421	0.0637294	0.234994	0.516982
Gene_282	3934	NA	NA	NA	NA	NA	-15.0707	0.0972716	0.330468	0.576259	-15.2859	-0.333112	0.00124398	0.0148074	-15.2113	-0.184027	0.0873147	0.260097	-15.3144	-0.230065	0.0620451	0.213774	-15.2295	-0.0601707	0.616062	0.820476	-16.0006	-0.185714	0.0631626	0.197013	-16.1537	-0.491763	1.45165e-06	6.36096e-05
Gene_4467	3934	NA	membrane calcium atpase family member (mca-3)	regulation of endocytosis; membrane; larval development; locomotion; multicellular organismal aging; regulation of growth rate; embryonic development; cytosolic calcium ion homeostasis; ATP binding; ATP biosynthetic process; calcium-transporting ATPase activity; calcium ion transport	GO:0030100; GO:0016020; GO:0002164; GO:0040011; GO:0010259; GO:0040009; GO:0009790; GO:0051480; GO:0005524; GO:0006754; GO:0005388; GO:0006816	NA	-12.1019	-0.190726	4.00597e-08	9.36812e-07	-12.0192	-0.0253006	0.449813	0.756778	-12.0644	-0.115731	0.00113312	0.00947646	-13.2782	-0.447438	5.28033e-14	2.08578e-12	-13.3851	-0.661189	2.06554e-29	1.44651e-27	-11.4534	0.0411231	0.397747	0.634891	-11.4469	0.0540125	0.264078	0.549675
Gene_3476	3933	mk4.001511.00.01	phosphorylase b kinase	calmodulin-dependent protein kinase activity; membrane-bounded organelle; intracellular part; calmodulin binding; glycogen metabolic process	GO:0004683; GO:0043227; GO:0044424; GO:0005516; GO:0005977	NA	-14.4789	-0.260916	0.00105114	0.00829174	-14.441	-0.18505	0.0170878	0.106948	-14.4393	-0.181664	0.0259412	0.111183	-14.8382	0.0802391	0.459507	0.730577	-14.893	-0.0294091	0.783674	0.935282	-14.1669	0.0115341	0.845455	0.950897	-14.1574	0.0305552	0.624227	0.839971
Gene_5414	3933	mk4.002423.02.01	solute carrier family sodium bicarbonate cotransporter- member 10	inorganic anion transport; plasma membrane part; monovalent inorganic cation homeostasis; inorganic anion exchanger activity; integral to membrane	GO:0015698; GO:0044459; GO:0055067; GO:0005452; GO:0016021	NA	-13.2681	-0.388647	7.9186e-14	3.51296e-12	-13.0793	-0.0109197	0.829816	0.984582	-13.1477	-0.147747	0.00438483	0.0287293	-14.2088	-0.105225	0.213113	0.472735	-14.3163	-0.32018	9.57941e-05	0.000797666	-12.3281	-0.224497	1.90193e-05	0.000355996	-12.196	0.0396308	0.429776	0.709314
Gene_372	3932	mk4.012654.00.01	collagen alpha-2 chain precursor	binding; extracellular region	GO:0005488; GO:0005576	NA	-10.8371	-0.111862	5.55617e-07	1.06566e-05	-10.7116	0.13919	3.66069e-11	1.81462e-09	-10.8152	-0.0681175	0.00313789	0.0219777	-12.1763	-0.191615	2.29215e-06	3.89677e-05	-12.3741	-0.587082	8.38399e-46	9.84119e-44	-10.365	0.0291387	0.531758	0.74093	-10.404	-0.048804	0.30887	0.597371
Gene_3021	3928	mk4.000647.02.01	coatomer protein subunit alpha	body fluid secretion; protein binding; Golgi transport vesicle coating; vesicular fraction; extracellular region part; structural molecule activity; intracellular protein transport; COPI vesicle coat	GO:0007589; GO:0005515; GO:0048200; GO:0042598; GO:0044421; GO:0005198; GO:0006886; GO:0030126	NA	-12.6988	-0.0906784	0.0349041	0.125373	-12.6618	-0.0165869	0.699303	0.917502	-12.6837	-0.0605367	0.172034	0.404142	-13.0771	-0.047215	0.399987	0.680725	-13.0609	-0.0148189	0.785034	0.936151	-12.0577	-0.209377	4.73361e-05	0.000750955	-11.9948	-0.083555	0.100827	0.31908
Gene_4410	3923	mk4.004557.02.01	heterogeneous nuclear ribonucleoprotein u	binding	GO:0005488	NA	-11.3503	-0.168368	2.94371e-10	8.99601e-09	-11.3284	-0.124602	1.70263e-06	4.74959e-05	-11.3475	-0.162776	3.95724e-09	1.05113e-07	-11.7663	-0.225153	1.53513e-10	4.48575e-09	-11.8252	-0.343009	1.19246e-23	6.53447e-22	-11.4021	0.0288716	0.548966	0.755249	-11.3953	0.0425544	0.376814	0.662696
Gene_9808	3923	mk4.000848.01.01	NA	NA	NA	NA	-16.2035	0.10667	0.486685	0.720251	-16.1992	0.11524	0.435549	0.743412	-16.0281	0.457519	0.00120798	0.00998782	-15.2412	-0.491891	2.88112e-05	0.000390302	-15.015	-0.039494	0.720497	0.894731	-17.0399	-0.230633	0.099068	0.265069	-16.8374	0.174445	0.154824	0.409051
Gene_4323	3921	mk4.003265.03.01	NA	NA	NA	NA	-13.1713	0.0232849	0.651384	0.848696	-13.2288	-0.0917296	0.0700889	0.273479	-13.139	0.0878398	0.0878147	0.261107	-13.0761	0.0372607	0.515462	0.779285	-12.9738	0.241812	2.18216e-06	2.57607e-05	-13.2235	-0.00693045	0.918227	0.999162	-13.3401	-0.240198	2.89639e-05	0.000757356
Gene_9104	3917	NA	glutamate receptor interacting protein 2	developmental process; multicellular organismal process; cytoplasmic part; membrane; protein binding	GO:0032502; GO:0032501; GO:0044444; GO:0016020; GO:0005515	NA	-14.4032	-0.0698352	0.3795	0.626331	-14.3804	-0.0242939	0.775237	0.959239	-14.4265	-0.116495	0.157193	0.381238	-15.5354	-0.591946	7.24224e-06	0.000112664	-15.398	-0.317137	0.00791089	0.0358943	-14.1299	0.149266	0.0196795	0.0878612	-14.1871	0.0349012	0.571706	0.808826
Gene_967	3908	mk4.016871.00.01	myosin vi	nuclear lumen; cell-cell signaling; actin filament; membrane; actin filament-based process; regulation of transcription from RNA polymerase II promoter; regulation of transport; DNA damage response, signal transduction; protein transport; actin binding; vesicle-mediated transport; endocytic vesicle; nuclear envelope; signal transmission; motor activity; cellular component organization; neurologic…	GO:0031981; GO:0007267; GO:0005884; GO:0016020; GO:0030029; GO:0006357; GO:0051049; GO:0042770; GO:0015031; GO:0003779; GO:0016192; GO:0030139; GO:0005635; GO:0023060; GO:0003774; GO:0016043; GO:0050877; GO:0042995; GO:0007399; GO:0046907; GO:0016459; GO:0005524	NA	-12.5602	0.222059	4.63697e-08	1.07603e-06	-12.657	0.0284181	0.49303	0.788616	-12.5527	0.236991	1.6529e-08	4.09195e-07	-12.1652	-0.0296874	0.46831	0.739609	-11.971	0.358587	2.70324e-23	1.43563e-21	-13.0879	0.0825666	0.133578	0.322915	-13.1483	-0.0382675	0.500983	0.760936
Gene_5035	3905	mk4.001805.04.01	multiple pdz domain protein	cellular process; apical junction complex; protein binding	GO:0009987; GO:0043296; GO:0005515	NA	-13.0112	-0.184969	0.00010559	0.00118666	-12.9438	-0.0501266	0.276355	0.589832	-12.9642	-0.0909632	0.0634843	0.210998	-13.4647	-0.018557	0.776037	0.951463	-13.5249	-0.138965	0.0263404	0.0933231	-12.426	-0.135116	0.0106342	0.0562633	-12.3534	0.00997872	0.836738	0.953338
Gene_1414	3903	NA	NA	NA	NA	NA	-14.6026	0.243908	0.00332475	0.0211027	-14.647	0.155214	0.0605367	0.249721	-14.6172	0.214805	0.0137592	0.0692454	-14.9021	-0.32829	0.00179608	0.014184	-14.6511	0.173675	0.0630693	0.179891	-15.0118	0.204942	0.00776859	0.0445688	-15.074	0.0806093	0.283935	0.569786
Gene_4522	3901	mk4.001827.03.01	ef-hand domain (c-terminal) containing 1	cell projection; organelle; calcium ion binding	GO:0042995; GO:0043226; GO:0005509	NA	-10.7389	-0.0394769	0.0679801	0.202302	-10.76	-0.0816936	0.000133822	0.00230498	-10.7281	-0.0179083	0.427278	0.688346	-10.8045	-0.0983276	9.38256e-05	0.00112303	-10.7401	0.0306509	0.195956	0.399987	-10.924	-0.0727407	0.135202	0.325328	-10.9502	-0.125253	0.00982891	0.0709442
Gene_10025	3899	mk4.000017.18.01	viral a-type inclusion	nucleic acid binding	GO:0003676	NA	-13.5111	-0.346835	9.12013e-10	2.60962e-08	-13.3009	0.0734262	0.158583	0.43913	-13.3365	0.00225875	0.984814	1	-14.4144	-0.110403	0.224168	0.487689	-14.4881	-0.257837	0.00287763	0.0154614	-12.6766	-0.196683	0.0002717	0.00320951	-12.6006	-0.0445693	0.4041	0.687188
Gene_472	3892	mk4.004948.02.01	NA	NA	NA	NA	-15.1725	-0.0176901	0.889387	0.988672	-15.1655	-0.00351797	1	1	-15.0984	0.13067	0.206714	0.455088	-15.5309	0.0160238	0.928671	1	-15.2535	0.570817	4.50531e-07	5.89457e-06	-15.478	0.198704	0.0198026	0.0881461	-15.4874	0.179865	0.0295001	0.149577
Gene_6368	3888	NA	NA	NA	NA	NA	-13.7699	0.0644134	0.304702	0.546956	-13.7877	0.0287326	0.641985	0.887051	-13.7794	0.0453279	0.491437	0.745148	-13.864	-0.271199	0.000206767	0.00223996	-13.6707	0.115421	0.0799696	0.214557	-13.9085	-0.0402893	0.523622	0.736446	-14.0504	-0.324104	3.52068e-07	1.82643e-05
Gene_6911	3886	mk4.001459.04.01	heavy chain 3	cellular process; nucleoside-triphosphatase activity; dynein complex; cell projection	GO:0009987; GO:0017111; GO:0030286; GO:0042995	NA	-14.4338	-0.016972	0.850545	0.968308	-14.4805	-0.110228	0.16231	0.445188	-14.5199	-0.189025	0.0236727	0.104321	-14.948	-0.263013	0.0145018	0.0742852	-14.7977	0.0375651	0.715097	0.891186	-14.952	0.31518	3.16703e-05	0.000536359	-15.0228	0.173675	0.0207481	0.117634
Gene_1362	3872	mk4.002886.02.01	platelet binding	cell migration; regionalization; binding; cell fate determination; intracellular membrane-bounded organelle; cell morphogenesis; organ morphogenesis; transmembrane receptor protein tyrosine kinase signaling pathway; nervous system development	GO:0016477; GO:0003002; GO:0005488; GO:0001709; GO:0043231; GO:0000902; GO:0009887; GO:0007169; GO:0007399	NA	-13.1915	0.216965	1.83814e-05	0.000255368	-13.2421	0.115689	0.0230524	0.131852	-13.2294	0.141099	0.00823422	0.0468306	-13.4805	0.016007	0.825831	0.978983	-13.3772	0.222666	0.000165628	0.00129856	-13.0073	-0.130194	0.0196786	0.0878612	-13.0068	-0.129108	0.019577	0.113188
Gene_6091	3871	NA	insulin-like growth factor 2 mrna binding protein 3	translation; mRNA binding; regulation of biological process; intracellular part	GO:0006412; GO:0003729; GO:0050789; GO:0044424	NA	-14.0411	-0.110112	0.110236	0.283367	-13.9885	-0.00474914	0.945811	1	-14.0401	-0.108027	0.126271	0.330097	-14.3405	0.0868098	0.32796	0.609018	-14.4038	-0.0398164	0.66397	0.851086	-13.6066	-0.17553	0.00347109	0.0242416	-13.5673	-0.0969845	0.102258	0.322217
Gene_46	3870	mk4.007194.02.01	kiaa1902 protein	protein binding	GO:0005515	NA	-12.9547	0.160929	0.000563935	0.00492671	-13.03	0.0103394	0.845356	0.989506	-13.0382	-0.00599959	0.917985	1	-13.3638	-0.117276	0.0573663	0.202403	-13.3036	0.00300392	0.968452	1	-12.7334	-0.00907568	0.873481	0.969066	-12.7811	-0.104383	0.0529466	0.214488
Gene_2265	3867	mk4.001685.01.01	leucyl-trna synthetase	aminoacyl-tRNA ligase activity; cytoplasmic part; ATP binding; tRNA aminoacylation for protein translation	GO:0004812; GO:0044444; GO:0005524; GO:0006418	NA	-12.8902	-0.240233	1.44334e-07	3.09118e-06	-12.808	-0.0758749	0.0834511	0.30352	-12.8349	-0.129755	0.00542627	0.0339175	-13.6234	-0.0151287	0.835139	0.983926	-13.7118	-0.191885	0.00381256	0.0197551	-12.43	-0.225831	2.00772e-05	0.000371825	-12.3645	-0.0948537	0.0694212	0.254392
Gene_1330	3864	mk4.017599.00.01	NA	NA	NA	NA	-11.9114	-0.312245	6.7805e-22	5.22568e-20	-11.8488	-0.186998	2.10447e-09	8.6124e-08	-11.8829	-0.255262	1.83358e-14	8.1687e-13	-12.43	-0.188928	2.05253e-05	0.000289441	-12.4339	-0.19675	3.52705e-06	4.02571e-05	-11.4854	-0.250247	5.26297e-07	1.59452e-05	-11.4878	-0.254886	2.81773e-07	1.49995e-05
Gene_7778	3863	mk4.000192.02.01	NA	NA	NA	NA	-13.6891	0.0658824	0.279595	0.519402	-13.7508	-0.0574964	0.347665	0.666271	-13.7439	-0.0437405	0.496898	0.749232	-13.778	-0.0991754	0.164561	0.406043	-13.7221	0.0127242	0.854876	0.976007	-13.9034	0.0667752	0.278592	0.512302	-13.9436	-0.0136735	0.835149	0.952482
Gene_5194	3857	mk4.000667.02.01	dual-specificity tyrosine- -phosphorylation regulated kinase 1a	system development; protein amino acid phosphorylation; transcription cofactor activity; regulation of transcription, DNA-dependent; protein tyrosine kinase activity; nuclear body; endocytosis; ATP binding; protein serine/threonine kinase activity	GO:0048731; GO:0006468; GO:0003712; GO:0006355; GO:0004713; GO:0016604; GO:0006897; GO:0005524; GO:0004674	NA	-13.0147	-0.12843	0.0073128	0.0391146	-12.9657	-0.0303516	0.524858	0.809546	-12.9668	-0.0326522	0.513821	0.760362	-13.0811	-0.00119069	1	1	-12.8821	0.39683	1.12393e-15	3.75111e-14	-12.8648	-0.0974305	0.076337	0.222907	-12.8544	-0.0766161	0.160016	0.416372
Gene_6938	3853	mk4.018514.00.01	dynein heavy chain 7	microtubule motor activity; microtubule-based movement; dynein complex	GO:0003777; GO:0007018; GO:0030286	NA	-14.9939	-0.0125757	0.921893	1	-14.9723	0.0307322	0.750028	0.946138	-14.9138	0.14769	0.13037	0.337462	-15.3354	0.0920421	0.476465	0.746948	-15.1528	0.45715	2.927e-05	0.000274733	-15.5401	0.332091	0.000125174	0.00167671	-15.6188	0.174509	0.0441608	0.192366
Gene_3775	3849	mk4.004346.00.01	with ankyrin repeat and ph domain 2	ARF GTPase activator activity; zinc ion binding; regulation of ARF GTPase activity	GO:0008060; GO:0008270; GO:0032312	NA	-13.1293	-0.148322	0.00289229	0.0188426	-13.1292	-0.148071	0.00246146	0.0256812	-13.0482	0.0139661	0.79611	0.953011	-13.3911	-0.0514352	0.417747	0.696548	-13.2045	0.321573	6.27642e-09	1.08597e-07	-12.9168	-0.0626206	0.256993	0.48641	-12.9641	-0.157214	0.00429413	0.0395478
Gene_2216	3844	mk4.011674.03.01	cell division cycle and apoptosis regulator protein 1-like	cellular macromolecule metabolic process; intracellular membrane-bounded organelle; gene expression; nucleic acid metabolic process	GO:0044260; GO:0043231; GO:0010467; GO:0090304	NA	-12.9881	-0.149092	0.00165277	0.0120683	-12.9598	-0.092361	0.0455955	0.208588	-12.9268	-0.0264505	0.585843	0.814422	-13.2284	-0.152925	0.00937057	0.0531977	-13.1689	-0.0340367	0.545859	0.764432	-13.2672	0.124723	0.027186	0.109746	-13.2655	0.128182	0.0216636	0.120919
Gene_3833	3844	NA	diacylglycerol kinase zeta	intracellular membrane-bounded organelle; cell leading edge; protein binding; DNA damage checkpoint; regulation of mitotic cell cycle; diacylglycerol kinase activity; activation of protein kinase C activity by G-protein coupled receptor protein signaling pathway	GO:0043231; GO:0031252; GO:0005515; GO:0000077; GO:0007346; GO:0004143; GO:0007205	NA	-14.4431	0.149096	0.0588344	0.182653	-14.5741	-0.11287	0.173787	0.462315	-14.3763	0.282599	0.000348979	0.00349592	-13.7197	0.0847575	0.231855	0.496516	-13.8465	-0.168886	0.0148769	0.059344	-15.2531	0.211532	0.0087667	0.0487497	-15.3782	-0.0385479	0.645143	0.850853
Gene_3692	3843	mk4.044070.00.01	NA	NA	NA	NA	-13.5073	0.115232	0.0423491	0.143972	-13.5576	0.0146663	0.799744	0.973978	-13.4665	0.196773	0.000658632	0.0059795	-13.5296	-0.0415991	0.530952	0.793471	-13.3863	0.245005	3.42483e-05	0.000315864	-13.8669	0.0718957	0.241423	0.468669	-13.8961	0.0134354	0.816206	0.943545
Gene_8724	3843	NA	NA	NA	NA	4	-15.3088	-0.184179	0.0868959	0.241007	-15.2669	-0.100385	0.358878	0.676087	-15.2622	-0.09103	0.414555	0.678775	-15.8354	-0.816992	1.77527e-08	4.1582e-07	-15.6657	-0.477558	0.000291748	0.00213655	-15.0662	0.138919	0.0748043	0.220242	-15.0365	0.198213	0.00861808	0.0646402
Gene_1815	3841	mk4.003389.00.01	dynactin subunit 1	cytoplasmic part; spindle; chromosome, centromeric region	GO:0044444; GO:0005819; GO:0000775	NA	-12.6604	-0.0296013	0.493817	0.726736	-12.674	-0.0569263	0.172258	0.459173	-12.6776	-0.0640766	0.150311	0.3696	-12.7693	-0.150438	0.00264498	0.0193906	-12.7038	-0.0195086	0.687939	0.871214	-12.6443	-0.231318	1.75837e-05	0.000334213	-12.6317	-0.20622	0.000112433	0.00232323
Gene_12238	3822	mk4.008109.01.01	mitogen-activated protein kinase kinase	protein binding; protein kinase activity; ATP binding; protein amino acid phosphorylation	GO:0005515; GO:0004672; GO:0005524; GO:0006468	NA	-14.6839	-0.0972066	0.26474	0.500987	-14.572	0.126635	0.120779	0.376235	-14.6074	0.0557784	0.534698	0.7779	-15.0348	-0.00193488	1	1	-15.1079	-0.148143	0.171408	0.364816	-14.3725	-0.0145536	0.838855	0.947396	-14.3591	0.0122157	0.843582	0.956283
Gene_2770	3822	mk4.002777.02.01	exocyst complex component 2	protein binding; transport	GO:0005515; GO:0006810	NA	-13.1752	-0.145247	0.00410215	0.0249784	-13.1744	-0.143576	0.00387918	0.0366846	-13.1725	-0.139754	0.00785678	0.045146	-13.4548	0.0222674	0.743547	0.938387	-13.5759	-0.219889	0.000506461	0.00346916	-13.0766	0.176422	0.00141531	0.012188	-13.1227	0.0842274	0.125756	0.362871
Gene_5678	3820	mk4.000633.00.01	NA	NA	NA	NA	-12.4574	-0.172299	1.18405e-05	0.000173275	-12.4433	-0.144077	0.000174203	0.00290801	-12.445	-0.147353	0.000284503	0.00292495	-12.7623	-0.0881436	0.0773945	0.246819	-12.696	0.0442985	0.352838	0.584827	-12.1299	-0.310313	2.21286e-09	1.20572e-07	-12.0862	-0.222978	1.35023e-05	0.0003992
Gene_222	3818	NA	pumilio homolog 2-like	RNA binding; ATP binding; ATPase activity	GO:0003723; GO:0005524; GO:0016887	NA	-11.9183	-0.200464	7.61605e-10	2.21526e-08	-11.8313	-0.0266042	0.396634	0.711118	-11.826	-0.0159605	0.635797	0.85055	-12.3698	0.0269169	0.549164	0.804794	-12.337	0.0924645	0.0245569	0.0881839	-11.0823	-0.117726	0.0160573	0.0758376	-11.0535	-0.0602203	0.216707	0.49501
Gene_3975	3815	mk4.000288.01.01	p53 inducible	system development; body morphogenesis; cellular component movement; locomotion; cell part	GO:0048731; GO:0010171; GO:0006928; GO:0040011; GO:0044464	NA	-12.9196	-0.0280603	0.555659	0.778365	-12.9133	-0.015407	0.743064	0.9413	-12.8482	0.114749	0.0139051	0.0698962	-13.0261	0.09266	0.0906092	0.275806	-13.0242	0.0966093	0.0672463	0.188576	-12.427	-0.237026	7.61736e-06	0.000164298	-12.3617	-0.106387	0.0411059	0.18417
Gene_365	3806	NA	gtpase activating protein and vps9 domains 1	protein binding; transport; cytoplasmic part; GTPase regulator activity; regulation of biological process	GO:0005515; GO:0006810; GO:0044444; GO:0030695; GO:0050789	NA	-14.3238	-0.0854758	0.265284	0.501342	-14.2666	0.0289011	0.708194	0.9244	-14.2988	-0.0354512	0.670819	0.876367	-14.5902	0.110389	0.244525	0.514581	-14.4979	0.295019	0.000751412	0.00489698	-13.8872	0.0181221	0.766346	0.900358	-13.9327	-0.0728227	0.247446	0.530033
Gene_7923	3806	NA	NA	NA	NA	NA	-12.8997	0.0394615	0.393033	0.63682	-12.9645	-0.0901375	0.0506168	0.222543	-12.9035	0.0319518	0.512225	0.758691	-12.9713	-0.0841102	0.117075	0.326751	-12.8518	0.154814	0.00158395	0.00930422	-13.1215	-0.219166	0.000111004	0.00152701	-13.1309	-0.237928	2.14639e-05	0.000585517
Gene_1856	3803	mk4.024981.00.01	band -like protein 3	cell junction; cytoskeleton; cytoplasm; cytoskeletal protein binding; extrinsic to membrane	GO:0030054; GO:0005856; GO:0005737; GO:0008092; GO:0019898	NA	-12.1794	-0.282881	2.08811e-15	1.05742e-13	-12.0536	-0.0311502	0.359922	0.676731	-12.0679	-0.0599139	0.093097	0.271063	-12.7414	0.0396065	0.423341	0.70011	-12.8341	-0.145684	0.00277302	0.0149811	-11.5378	-0.150347	0.00259579	0.0195191	-11.4859	-0.0465654	0.348546	0.636446
Gene_2704	3803	mk4.000550.06.01	NA	NA	NA	NA	-15.3911	0.0768795	0.49967	0.732287	-15.4101	0.0388225	0.738736	0.939448	-15.4497	-0.0404712	0.75167	0.92841	-15.6655	-0.185824	0.174382	0.420662	-15.5802	-0.0151443	0.930586	1	-15.7408	0.0129746	0.884928	0.975847	-15.776	-0.057539	0.551059	0.794798
Gene_2204	3798	mk4.001850.01.01	NA	NA	NA	NA	-12.4157	-0.111713	0.00404143	0.0246584	-12.4443	-0.168989	1.12547e-05	0.000262905	-12.3741	-0.0284872	0.478321	0.73433	-12.2603	-0.197544	2.34928e-06	3.98144e-05	-12.2532	-0.183341	4.14631e-06	4.66042e-05	-12.3293	0.0476474	0.352491	0.590959	-12.3889	-0.0716665	0.172049	0.434169
Gene_8291	3798	mk4.000028.12.01	chromobox protein homolog 3	protein binding; nucleus; chromatin; chromatin binding; chromatin assembly or disassembly	GO:0005515; GO:0005634; GO:0000785; GO:0003682; GO:0006333	NA	-14.1164	-0.0572891	0.426214	0.667584	-14.143	-0.110573	0.114712	0.366194	-14.1081	-0.0408517	0.584323	0.813545	-14.6191	-0.187842	0.050414	0.185288	-14.4803	0.0896331	0.312447	0.541423	-13.788	-0.294739	1.98062e-06	5.07067e-05	-13.7706	-0.259882	1.97108e-05	0.000543391
Gene_2079	3794	NA	plasma membrane ca2+-atpase isoform 4	integral to membrane; second-messenger-mediated signaling; cellular metal ion homeostasis; metal ion transmembrane transporter activity; cation-transporting ATPase activity; protein domain specific binding; divalent metal ion transport; ATP binding; ATP biosynthetic process	GO:0016021; GO:0019932; GO:0006875; GO:0046873; GO:0019829; GO:0019904; GO:0070838; GO:0005524; GO:0006754	NA	-12.0087	0.121186	0.000304547	0.00293391	-12.006	0.126686	0.000123763	0.00215814	-12.0223	0.0940206	0.00734589	0.0429942	-12.1733	0.178739	9.84305e-06	0.000148646	-12.1284	0.268616	1.789e-12	4.67834e-11	-11.9187	-0.0362296	0.481298	0.703754	-11.9747	-0.148055	0.00358256	0.0343951
Gene_3448	3788	mk4.001247.09.01	NA	NA	NA	NA	-14.2392	-0.0842737	0.257586	0.492302	-14.1846	0.0249499	0.734282	0.937665	-14.1924	0.00917259	0.91842	1	-14.3224	-0.152485	0.0774396	0.246848	-14.1369	0.21857	0.004424	0.0224336	-14.6972	0.173945	0.0147461	0.0713118	-14.7552	0.0579618	0.407307	0.689198
Gene_2298	3783	mk4.003381.01.01	chromo-helicase dna-binding protein	DNA binding; ATP binding	GO:0003677; GO:0005524	NA	-15.3495	-0.236635	0.0293572	0.110035	-15.1816	0.099077	0.337713	0.655287	-15.2186	0.0250139	0.826485	0.967286	-15.4922	-0.11008	0.426805	0.702746	-15.3871	0.100115	0.439489	0.672101	-15.0612	-0.133339	0.0915075	0.251936	-15.0925	-0.195878	0.0113402	0.0777271
Gene_2809	3780	mk4.002309.01.01	isoleucyl-trna synthetase	cytoplasmic part; nucleotide binding; aminoacyl-tRNA ligase activity; cell fraction; tRNA aminoacylation for protein translation	GO:0044444; GO:0000166; GO:0004812; GO:0000267; GO:0006418	NA	-13.5259	-0.131692	0.0215383	0.0875671	-13.4504	0.0194217	0.735053	0.937912	-13.4326	0.0548502	0.344755	0.612346	-13.7741	0.337722	1.63135e-06	2.85127e-05	-13.77	0.345911	3.07004e-07	4.16989e-06	-13.3485	0.0157924	0.773948	0.905605	-13.2614	0.189835	0.000668221	0.00961185
Gene_2840	3779	mk4.002231.04.01	rho-associated protein kinase 2	anatomical structure morphogenesis; membrane; embryonic development; cellular component organization; regulation of cellular process; intracellular organelle; binding; cytoplasmic part	GO:0009653; GO:0016020; GO:0009790; GO:0016043; GO:0050794; GO:0043229; GO:0005488; GO:0044444	NA	-11.7413	0.192703	2.87516e-10	8.81202e-09	-11.8368	0.00167679	0.965705	1	-11.8221	0.030986	0.349846	0.617185	-11.8444	-0.0506754	0.162261	0.402363	-11.6424	0.353275	4.84422e-28	3.17704e-26	-11.955	0.0103488	0.828288	0.941201	-12.0485	-0.176686	0.000541124	0.00822714
Gene_8654	3774	mk4.024204.01.01	rap guanine nucleotide exchange factor 2	insoluble fraction; regulation of biological process; GTPase regulator activity; signal transmission; small GTPase mediated signal transduction; small GTPase binding; membrane	GO:0005626; GO:0050789; GO:0030695; GO:0023060; GO:0007264; GO:0031267; GO:0016020	NA	-15.208	-0.0467298	0.672745	0.864555	-15.2057	-0.0419913	0.703978	0.921002	-15.1088	0.151629	0.149151	0.368119	-15.5865	-0.0728025	0.615658	0.854419	-15.5958	-0.0913248	0.51152	0.732993	-15.2632	0.0621131	0.444913	0.674663	-15.3001	-0.0116629	0.892169	0.979923
Gene_4349	3769	NA	exportin 7	transport; cellular process	GO:0006810; GO:0009987	NA	-14.262	-0.126422	0.0893778	0.245946	-14.2315	-0.0654105	0.374759	0.69082	-14.2456	-0.0936407	0.220554	0.472788	-14.5266	-0.116029	0.217908	0.479537	-14.6735	-0.409894	1.02794e-05	0.000106128	-14.0473	0.162231	0.0103537	0.0550874	-14.0538	0.149129	0.016606	0.101123
Gene_999	3768	mk4.001617.02.01	NA	NA	NA	NA	-13.213	-0.222499	1.3566e-05	0.00019488	-13.1313	-0.0590053	0.231947	0.537181	-13.1333	-0.0630783	0.227941	0.481745	-13.6074	0.0582024	0.39473	0.674837	-13.6804	-0.0878545	0.183516	0.381876	-13.4823	-0.0878412	0.139423	0.33153	-13.4607	-0.0444471	0.452773	0.727659
Gene_6951	3766	mk4.002974.01.01	NA	NA	NA	NA	-14.198	-0.0055718	0.960432	1	-14.1282	0.134027	0.0542972	0.232669	-14.1447	0.101139	0.173598	0.406912	-14.8313	-0.59576	4.99284e-09	1.25789e-07	-14.7406	-0.414305	1.34836e-05	0.000135948	-13.7657	0.0407456	0.497299	0.71508	-13.8239	-0.075491	0.219085	0.497875
Gene_932	3766	mk4.003330.04.02	tho complex 2	transcription export complex; binding; mRNA export from nucleus	GO:0000346; GO:0005488; GO:0006406	NA	-13.3376	-0.178122	0.000868323	0.00710162	-13.249	-0.00107491	0.98601	1	-13.3147	-0.132279	0.0157162	0.0767527	-13.9395	-0.205446	0.00633906	0.0393609	-13.9278	-0.181894	0.0114479	0.0482461	-13.2719	-0.227215	8.0509e-05	0.00116856	-13.2235	-0.130458	0.0207324	0.117634
Gene_5905	3764	mk4.004705.01.01	NA	NA	NA	NA	-14.3281	-0.153682	0.0430642	0.145665	-14.2407	0.0212456	0.785665	0.966665	-14.3485	-0.194382	0.0140599	0.0704896	-14.9364	-0.312918	0.00365854	0.0254313	-14.911	-0.261995	0.00873596	0.0389377	-13.9283	-0.110588	0.0799197	0.229658	-13.8969	-0.0477804	0.446493	0.721725
Gene_777	3763	NA	NA	NA	NA	NA	-11.958	-0.0276827	0.411224	0.654345	-11.9243	0.0397734	0.218809	0.521688	-11.9709	-0.0535126	0.120485	0.320839	-12.3593	-0.126096	0.00347927	0.0243986	-12.564	-0.535431	9.64677e-34	7.72452e-32	-12.2311	0.110058	0.0311357	0.120704	-12.2373	0.0977408	0.0539739	0.216984
Gene_358	3760	mk4.003049.00.01	tensin 3	cell junction; cellular process; protein binding	GO:0030054; GO:0009987; GO:0005515	NA	-12.7695	-0.0147577	0.750848	0.914796	-12.8073	-0.0902599	0.039233	0.187549	-12.7428	0.0386843	0.394034	0.658188	-13.0895	-0.203701	0.00026726	0.00278714	-13.0377	-0.100086	0.0558378	0.16484	-12.9572	0.245446	6.74613e-06	0.000148272	-13.07	0.0198684	0.709829	0.886406
Gene_1168	3758	mk4.000337.00.01	adhesive serine protease	scavenger receptor activity; membrane; serine-type endopeptidase activity; proteolysis; protein binding	GO:0005044; GO:0016020; GO:0004252; GO:0006508; GO:0005515	NA	-12.1177	-0.396617	5.52748e-30	6.04787e-28	-12.0517	-0.264464	2.68631e-15	1.8599e-13	-12.1472	-0.455607	1.08451e-35	1.16845e-33	-13.3447	-0.353491	6.15544e-09	1.52372e-07	-13.3674	-0.398941	1.0299e-11	2.46829e-10	-11.4152	-0.671832	2.5773e-40	2.98022e-37	-11.2993	-0.439957	7.23962e-19	1.83763e-16
Gene_4563	3751	mk4.001325.00.01	NA	NA	NA	NA	-13.4296	0.108138	0.0503244	0.163141	-13.4176	0.13211	0.0142083	0.094918	-13.404	0.159429	0.0050016	0.0318033	-13.3759	-0.181498	0.00322271	0.0228398	-13.1254	0.319628	3.01631e-09	5.41861e-08	-13.5932	0.161839	0.00621402	0.0377021	-13.6607	0.0268468	0.638914	0.846813
Gene_2815	3744	mk4.020819.00.01	eukaryotic translation initiation factor 4 3	binding; RNA metabolic process	GO:0005488; GO:0016070	NA	-13.2416	-0.140191	0.00681617	0.0368786	-13.1573	0.0283651	0.575124	0.846865	-13.2002	-0.0572616	0.284265	0.548632	-13.7405	-0.193007	0.00612719	0.0383697	-13.6205	0.0469245	0.480045	0.707202	-12.8916	-0.288111	1.89911e-07	6.49065e-06	-12.8408	-0.186459	0.000594683	0.00879726
Gene_5607	3740	mk4.003285.00.01	NA	NA	NA	NA	-14.0571	-0.145119	0.0355893	0.126909	-14.0162	-0.0632085	0.348176	0.666503	-14.0872	-0.205318	0.00459938	0.0297234	-14.7151	-0.401804	4.17045e-05	0.000544266	-14.5888	-0.149248	0.0954138	0.244106	-14.0379	0.0892951	0.157413	0.358193	-14.1369	-0.108841	0.0916033	0.301063
Gene_8290	3739	mk4.001215.00.01	eukaryotic initiation factor 4a-12	nucleoside-triphosphatase activity; RNA processing; nucleic acid binding; nuclear lumen; ribosome biogenesis; nucleotide binding	GO:0017111; GO:0006396; GO:0003676; GO:0031981; GO:0042254; GO:0000166	NA	-14.7915	-0.0189989	0.854943	0.970578	-14.8234	-0.0828394	0.348196	0.666503	-14.811	-0.0579416	0.546767	0.787967	-15.2263	0.212487	0.0764136	0.245472	-15.2357	0.193584	0.089797	0.233966	-15.3636	-0.0254018	0.791212	0.916228	-15.3433	0.0151227	0.858673	0.962231
Gene_4117	3730	mk4.009667.03.01	cation-transporting atpase	hydrolase activity, acting on acid anhydrides; ATP binding; ATP biosynthetic process; membrane; cation transport	GO:0016817; GO:0005524; GO:0006754; GO:0016020; GO:0006812	NA	-13.5299	-0.438831	1.31853e-14	6.27105e-13	-13.3761	-0.131108	0.0140709	0.0942399	-13.3902	-0.159472	0.00498789	0.0317639	-13.9497	-0.0788986	0.300567	0.578107	-14.0582	-0.295763	6.92333e-05	0.000596203	-13.1704	0.000634242	0.994699	1	-13.1608	0.0197646	0.713983	0.889658
Gene_3818	3725	mk4.003868.00.01	erythrocyte membrane protein band -like 3	cell junction; cytoskeleton; cytoplasm; cytoskeletal protein binding; extrinsic to membrane	GO:0030054; GO:0005856; GO:0005737; GO:0008092; GO:0019898	NA	-12.2674	-0.0277257	0.461187	0.698587	-12.3135	-0.119751	0.00111777	0.0136203	-12.2506	0.00598596	0.885723	0.99589	-12.2315	-0.0422375	0.310939	0.588628	-12.085	0.250787	2.47162e-11	5.74367e-10	-12.5849	-0.0344737	0.520913	0.735073	-12.6499	-0.164485	0.00208064	0.0228049
Gene_3706	3723	mk4.013463.02.01	proprotein convertase subtilisin kexin type 6	peptidase activity, acting on L-amino acid peptides; tissue development; protein maturation by peptide bond cleavage; cell part; biological regulation; protein binding	GO:0070011; GO:0009888; GO:0051605; GO:0044464; GO:0065007; GO:0005515	NA	-14.8244	-0.142714	0.116162	0.293527	-14.7607	-0.0154415	0.882282	1	-14.7474	0.011127	0.925818	1	-15.0646	0.367674	0.000928887	0.00810384	-15.2688	-0.0407699	0.754623	0.915304	-14.8276	-0.114149	0.130176	0.317678	-14.7451	0.0508733	0.471954	0.741172
Gene_3900	3722	NA	pol protein	DNA replication; endopeptidase activity; protein metabolic process; nucleic acid binding; DNA polymerase activity	GO:0006260; GO:0004175; GO:0019538; GO:0003676; GO:0034061	NA	-15.3651	-0.0879495	0.435142	0.67522	-15.4088	-0.175335	0.110943	0.358774	-15.3344	-0.026619	0.819472	0.964956	-15.6778	-0.460517	0.000888301	0.00782242	-15.3748	0.14547	0.2403	0.45801	-16.4759	-0.162568	0.154628	0.354023	-16.3232	0.142861	0.171317	0.433214
Gene_7400	3716	mk4.003946.03.02	transmembrane 9 superfamily member 3	integral to membrane	GO:0016021	NA	-13.0616	-0.21167	1.28439e-05	0.000185898	-12.9169	0.0777417	0.0886102	0.315191	-12.9237	0.0641692	0.181313	0.418173	-13.6905	0.208624	0.00245285	0.018241	-13.6591	0.271371	2.72651e-05	0.000257553	-12.5011	-0.18662	0.000448855	0.00485323	-12.3727	0.0702823	0.170165	0.431768
Gene_4684	3715	mk4.000473.07.02	homeodomain transcription factor 2	intracellular membrane-bounded organelle	GO:0043231	NA	-14.4934	-0.432267	5.94106e-08	1.34179e-06	-14.3108	-0.0669364	0.375238	0.691137	-14.3047	-0.0547332	0.505868	0.754567	-15.178	-0.0436149	0.751294	0.941483	-15.138	0.0364209	0.765143	0.923473	-14.0882	-0.12818	0.0503783	0.168662	-14.0326	-0.0169776	0.803146	0.93734
Gene_11	3708	mk4.031285.00.01	piwi-like protein 1	multicellular organismal process; gene silencing; protein binding; nucleic acid binding	GO:0032501; GO:0016458; GO:0005515; GO:0003676	NA	-10.2979	-0.107257	7.33015e-09	1.87853e-07	-10.2954	-0.10226	1.90492e-08	7.08209e-07	-10.3838	-0.279141	4.02885e-45	5.67182e-43	-11.584	0.111631	0.000734237	0.00663834	-11.5392	0.201373	9.08877e-11	1.99963e-09	-10.0549	-0.430892	2.77032e-19	6.70482e-17	-9.94672	-0.214454	6.17752e-06	0.000208732
Gene_3069	3706	NA	fms-related tyrosine kinase 3	binding; hemopoiesis; receptor activity; protein tyrosine kinase activity; cell differentiation; membrane	GO:0005488; GO:0030097; GO:0004872; GO:0004713; GO:0030154; GO:0016020	NA	-14.4937	-0.0438342	0.601571	0.814162	-14.3637	0.216231	0.00424269	0.0392908	-14.482	-0.0204132	0.842939	0.974564	-15.137	-0.13516	0.241813	0.511427	-15.1438	-0.148739	0.190212	0.391043	-14.2659	-0.146013	0.0294588	0.116348	-14.2148	-0.0437706	0.508502	0.767566
Gene_1188	3704	mk4.000574.01.01	glutamate receptor subunit protein 9	membrane; ionotropic glutamate receptor activity; extracellular-glutamate-gated ion channel activity; transport; outer membrane-bounded periplasmic space	GO:0016020; GO:0004970; GO:0005234; GO:0006810; GO:0030288	NA	-15.0433	0.0986303	0.318651	0.563423	-15.0206	0.144123	0.128045	0.389167	-15.0362	0.112993	0.272091	0.5331	-15.0857	-0.0324002	0.817911	0.973287	-14.9152	0.308468	0.0024186	0.0133634	-16.0363	-0.342225	0.00072756	0.00718184	-15.8751	-0.0197954	0.841841	0.955499
Gene_2195	3698	mk4.000257.02.01	wash complex subunit strumpellin	protein complex	GO:0043234	NA	-13.8494	-0.195312	0.00226412	0.0155081	-13.8663	-0.229154	0.000288604	0.00445827	-13.8745	-0.245529	0.000252081	0.00264047	-14.095	-0.0591222	0.462445	0.733426	-14.1099	-0.0889653	0.249667	0.468598	-13.4233	-0.369741	3.66225e-10	2.37464e-08	-13.3245	-0.172164	0.00268042	0.027715
Gene_3001	3696	mk4.019515.00.01	adaptor-related protein complex beta 2 subunit	coated vesicle; phosphatase binding; multicellular organismal process; antigen processing and presentation; biological regulation; Golgi vesicle transport; transporter activity; intracellular protein transport; Golgi-associated vesicle; membrane coat	GO:0030135; GO:0019902; GO:0032501; GO:0019882; GO:0065007; GO:0048193; GO:0005215; GO:0006886; GO:0005798; GO:0030117	NA	-13.4255	-0.0272703	0.635156	0.838016	-13.4356	-0.0474342	0.38946	0.70425	-13.4091	0.00551266	0.937773	1	-13.6485	-0.0209311	0.779619	0.954055	-13.6262	0.0236432	0.723489	0.897301	-13.1719	-0.255654	7.39696e-06	0.000160741	-13.2142	-0.340338	2.03888e-09	1.76088e-07
Gene_300	3695	mk4.000941.04.01	polyadenylate-binding protein 1	regulation of mRNA stability; mRNA binding; mRNA 3'-end processing; translation regulator activity, nucleic acid binding; protein binding; intracellular membrane-bounded organelle; cytoplasmic part; ribonucleoprotein complex; nucleotide binding	GO:0043488; GO:0003729; GO:0031124; GO:0090079; GO:0005515; GO:0043231; GO:0044444; GO:0030529; GO:0000166	NA	-7.75689	-0.0543125	1.54381e-12	5.99278e-11	-7.76868	-0.0778827	8.77197e-25	9.35544e-23	-7.73986	-0.0202435	0.0106053	0.0571727	-7.83514	-0.119975	1.1598e-40	1.22873e-38	-7.81001	-0.0697092	2.61959e-16	9.12615e-15	-7.51045	-0.136146	0.00335312	0.0236422	-7.58921	-0.29367	2.99892e-10	3.1685e-08
Gene_4377	3695	mk4.004249.04.01	NA	NA	NA	NA	-13.8085	0.100039	0.113689	0.28946	-13.8545	0.00804041	0.913892	1	-13.8476	0.0217502	0.767656	0.937082	-13.6628	0.0440061	0.526817	0.78826	-13.6376	0.0943884	0.149097	0.332491	-13.9838	0.045598	0.464426	0.69032	-13.9812	0.0507018	0.404485	0.687188
Gene_4221	3694	NA	dead (asp-glu-ala-asp) box polypeptide 58	response to virus; defense response; metal ion binding; immune response; positive regulation of type I interferon production	GO:0009615; GO:0006952; GO:0046872; GO:0006955; GO:0032481	NA	-13.6972	-0.199597	0.000994337	0.00791758	-13.5489	0.0968409	0.0870475	0.311426	-13.5851	0.0244133	0.693371	0.890599	-13.7343	-0.201538	0.00399429	0.0272517	-13.7138	-0.160486	0.0156718	0.0618814	-13.7242	-0.102241	0.0969784	0.261465	-13.71	-0.0736899	0.220701	0.499528
Gene_994	3694	mk4.000543.02.01	NA	NA	NA	NA	-15.6945	-0.175484	0.15688	0.356334	-15.5977	0.0180124	0.905469	1	-15.5384	0.136769	0.27033	0.531276	-16.2079	-0.387002	0.0209396	0.0983832	-15.7752	0.478361	0.000437314	0.00305942	-15.0537	-0.415595	1.44385e-07	5.0508e-06	-14.8818	-0.071788	0.341375	0.62979
Gene_37	3693	mk4.002486.02.01	fk506 binding protein 133kda	intracellular part	GO:0044424	NA	-11.697	-0.0632876	0.0370608	0.130788	-11.7777	-0.224579	1.58611e-13	9.51531e-12	-11.761	-0.191288	2.13275e-09	5.83383e-08	-11.7607	-0.330408	4.90195e-21	2.88517e-19	-11.6569	-0.122689	0.000144311	0.00114887	-11.453	-0.274475	3.59654e-08	1.45356e-06	-11.4686	-0.305678	7.66208e-10	7.41761e-08
Gene_627	3688	NA	NA	NA	NA	NA	-14.5727	0.0918243	0.270748	0.50749	-14.5565	0.124175	0.129456	0.392327	-14.5692	0.0986791	0.255014	0.514489	-14.7882	-0.200644	0.0488846	0.181265	-14.6082	0.159411	0.0819857	0.218069	-15.2473	-0.154228	0.0583531	0.187028	-15.2302	-0.120044	0.13674	0.381413
Gene_7340	3685	mk4.015686.00.01	transcription factor	regulation of transcription from RNA polymerase II promoter; reproductive process; developmental process; transcription factor activity; nucleus	GO:0006357; GO:0022414; GO:0032502; GO:0003700; GO:0005634	NA	-13.725	0.217015	0.00037813	0.00351916	-13.8022	0.0625714	0.318294	0.635659	-13.7644	0.138232	0.0321384	0.130313	-13.5783	0.179388	0.00673871	0.0412489	-13.4627	0.410567	1.19637e-11	2.8524e-10	-13.8741	0.0658167	0.286095	0.520481	-13.9757	-0.137335	0.029016	0.148317
Gene_218	3684	mk4.001202.02.01	wings apart-like homolog	response to chemical stimulus; condensed nuclear chromosome	GO:0042221; GO:0000794	NA	-13.9804	-0.172689	0.0100286	0.04948	-13.886	0.0160284	0.809951	0.978139	-13.936	-0.0838777	0.232411	0.485732	-14.4615	-0.361886	5.52361e-05	0.000702662	-14.3267	-0.0923795	0.271511	0.494155	-13.4711	-0.0862759	0.146153	0.342339	-13.4844	-0.112904	0.053389	0.215816
Gene_19819	3682	mk4.003313.03.01	carboxylase:pyruvate acetyl-coa propionyl-coa	mitochondrial lumen; biotin binding; ATP binding; pyruvate carboxylase activity; gluconeogenesis	GO:0031980; GO:0009374; GO:0005524; GO:0004736; GO:0006094	NA	-12.5172	-0.179569	7.75016e-06	0.000117911	-12.4105	0.0339038	0.372621	0.688715	-12.4384	-0.0218485	0.596273	0.822592	-13.1512	-0.0924174	0.107716	0.309819	-13.1987	-0.187456	0.000686806	0.00453169	-12.3427	-0.248492	2.29468e-06	5.78227e-05	-12.2448	-0.0526293	0.311361	0.599895
Gene_3957	3682	mk4.005771.01.01	transient receptor potential cation subfamily member 7	cellular process; transport; ion channel activity; protein binding; kinase activity; membrane	GO:0009987; GO:0006810; GO:0005216; GO:0005515; GO:0016301; GO:0016020	NA	-13.8512	0.209006	0.00105803	0.00833983	-13.9189	0.0737655	0.259525	0.57135	-13.8262	0.259072	7.9056e-05	0.000961651	-13.8401	-0.13991	0.0552509	0.197787	-13.6337	0.272934	2.17015e-05	0.000208526	-13.9514	0.0371578	0.551545	0.756298	-13.9198	0.100395	0.101006	0.319334
Gene_6674	3676	mk4.000213.01.01	NA	NA	NA	5	-14.2463	-0.0736804	0.325291	0.570529	-14.3653	-0.311531	3.28934e-05	0.000679658	-14.2957	-0.172439	0.0260323	0.111506	-15.3205	-0.453564	0.000198039	0.00215444	-15.4926	-0.797681	6.91608e-11	1.54297e-09	-14.261	-0.221358	0.000968202	0.00902066	-14.3561	-0.411506	9.86367e-10	9.20639e-08
Gene_5313	3673	mk4.002281.04.01	NA	NA	NA	NA	-13.8128	-0.145656	0.0214567	0.087387	-13.7907	-0.101395	0.103269	0.345546	-13.6881	0.103786	0.0976973	0.279625	-14.073	-0.117048	0.137552	0.360529	-14.1359	-0.243026	0.00155067	0.00913466	-13.87	-0.157901	0.0117353	0.0603978	-13.8388	-0.095374	0.120451	0.353907
Gene_1235	3667	mk4.001470.01.01	NA	NA	NA	NA	-13.8201	-0.102704	0.107411	0.278889	-13.731	0.0755853	0.213955	0.516471	-13.7465	0.0445315	0.496277	0.749069	-14.4399	-0.214777	0.0169054	0.0832736	-14.3596	-0.0541024	0.530317	0.751377	-13.6447	-0.217713	0.00033939	0.00386226	-13.5701	-0.0684176	0.250031	0.533759
Gene_135	3661	mk4.016319.00.01	NA	NA	NA	NA	-13.027	-0.131884	0.00608475	0.0338493	-12.9849	-0.0478293	0.305757	0.621611	-13.039	-0.155975	0.00180504	0.0139572	-13.3155	-0.044296	0.479983	0.748796	-13.295	-0.00335525	0.968538	1	-12.9548	-0.0435066	0.437648	0.668297	-12.9809	-0.0957582	0.0818049	0.280324
Gene_8280	3650	mk4.000285.04.01	structural maintenance of chromosomes smc4	adenyl ribonucleotide binding; intracellular non-membrane-bounded organelle	GO:0032559; GO:0043232	NA	-14.0771	-0.236747	0.00062258	0.00536176	-14.0399	-0.162308	0.0154283	0.100179	-14.1074	-0.297274	3.89329e-05	0.00051513	-14.4766	-0.312104	0.000585297	0.00545119	-14.3559	-0.0706623	0.408693	0.643507	-14.3274	-0.172199	0.0108457	0.0570344	-14.31	-0.137327	0.0387909	0.177997
Gene_5025	3649	NA	NA	NA	NA	NA	-13.865	0.485182	3.21875e-14	1.48407e-12	-14.0191	0.177012	0.00798123	0.0628176	-13.9722	0.270818	8.20395e-05	0.000993365	-13.7822	-0.356053	5.37233e-07	1.02576e-05	-13.6443	-0.0801855	0.220814	0.433014	-15.1822	0.211117	0.00846619	0.047445	-15.2097	0.156107	0.0442793	0.192608
Gene_1592	3647	mk4.002703.00.01	tubulin tyrosine ligase-like member 3	cytoskeleton; post-translational protein modification; protein-glycine ligase activity; axoneme; cell projection assembly; tubulin-tyrosine ligase activity	GO:0005856; GO:0043687; GO:0070735; GO:0005930; GO:0030031; GO:0004835	NA	-14.9624	0.240763	0.0107435	0.0519985	-14.948	0.26948	0.00337801	0.0327068	-14.9888	0.187912	0.0543357	0.189372	-14.9222	0.0123243	0.913353	1	-14.7171	0.422422	6.93713e-06	7.44103e-05	-15.0211	0.101249	0.193368	0.410396	-15.0527	0.0380275	0.6151	0.834432
Gene_4950	3642	mk4.000039.15.01	NA	NA	NA	NA	-12.9748	-0.0709682	0.135317	0.324269	-13.0056	-0.132458	0.00456022	0.0412884	-12.9474	-0.0160823	0.752034	0.928424	-13.0645	-0.222802	5.56256e-05	0.000705922	-13.1412	-0.376295	3.34409e-12	8.46637e-11	-13.1805	0.0868098	0.121294	0.303621	-13.2583	-0.0687482	0.227331	0.50813
Gene_3603	3638	mk4.034582.00.01	atp-dependent rna helicase	RNA helicase activity; nucleic acid binding; intracellular membrane-bounded organelle; cytoplasmic part; nucleotidyltransferase activity; ATPase activity, coupled; nucleotide binding	GO:0003724; GO:0003676; GO:0043231; GO:0044444; GO:0016779; GO:0042623; GO:0000166	NA	-14.1899	-0.282298	8.61157e-05	0.00098842	-14.1302	-0.162805	0.0197091	0.117643	-14.2317	-0.36587	1.35779e-06	2.45694e-05	-14.7461	-0.0605068	0.562145	0.815202	-14.8454	-0.259175	0.0084795	0.0380161	-14.2154	-0.107202	0.108387	0.28161	-14.1857	-0.0478848	0.465619	0.736149
Gene_499	3636	mk4.000235.01.02	eprs protein	cytoplasmic part; nucleotide binding; aminoacyl-tRNA ligase activity; cell fraction; tRNA aminoacylation for protein translation; macromolecular complex assembly	GO:0044444; GO:0000166; GO:0004812; GO:0000267; GO:0006418; GO:0065003	NA	-12.1972	-0.053035	0.143449	0.3377	-12.2294	-0.117545	0.00100742	0.0125213	-12.2104	-0.0795687	0.0336212	0.134797	-12.4664	0.266849	2.53821e-09	6.58754e-08	-12.4384	0.322919	2.76496e-14	8.37557e-13	-11.8538	-0.178333	0.000446707	0.00483502	-11.8335	-0.137702	0.00625891	0.0514303
Gene_4910	3634	mk4.000135.08.01	plasminogen	cellular process; regulation of biological quality; regulation of biological process; organ development; catalytic activity	GO:0009987; GO:0065008; GO:0050789; GO:0048513; GO:0003824	NA	-13.2886	0.242423	3.68936e-06	6.06762e-05	-13.3635	0.0927743	0.0799853	0.295665	-13.1913	0.437153	6.68464e-17	3.53784e-15	-14.551	0.243135	0.00894816	0.0513215	-14.6018	0.141583	0.121174	0.288803	-13.9781	0.020427	0.739377	0.885569	-13.9803	0.0161097	0.784443	0.927858
Gene_6186	3634	mk4.000005.39.01	phospholipid-transporting atpase 1 (aminophospholipid flippase 1)	hydrolase activity; ATP binding; ATP biosynthetic process; membrane	GO:0016787; GO:0005524; GO:0006754; GO:0016020	NA	-14.2978	0.356572	1.671e-06	2.89901e-05	-14.424	0.104194	0.17924	0.470275	-14.3735	0.205211	0.0103476	0.0560712	-14.5902	0.110389	0.244525	0.514581	-14.5524	0.186041	0.0383907	0.123913	-14.9015	0.34039	5.1254e-06	0.000117231	-14.9293	0.284926	0.000106425	0.00221292
Gene_3618	3633	mk4.005647.04.01	deleted in liver cancer 1	cytoskeleton organization; primary neural tube formation; protein binding; actin cytoskeleton; cytoplasm; cell-substrate junction assembly; brain development; positive regulation of hydrolase activity; Ras GTPase activator activity; plasma membrane part; negative regulation of cellular process	GO:0007010; GO:0014020; GO:0005515; GO:0015629; GO:0005737; GO:0007044; GO:0007420; GO:0051345; GO:0005099; GO:0044459; GO:0048523	NA	-13.7924	-0.13826	0.0279804	0.10627	-13.7551	-0.0636557	0.295987	0.611556	-13.8674	-0.288134	1.4804e-05	0.000217699	-14.5654	-0.357921	0.00011251	0.00132215	-14.4818	-0.190893	0.0277348	0.0968187	-13.7925	-0.159845	0.00979287	0.052788	-13.7835	-0.141774	0.0194949	0.112964
Gene_3121	3627	mk4.002153.11.01	calcium-transporting atpase sarcoplasmic endoplasmic reticulum type (calcium pump)	regulation of homeostatic process; auxin metabolic process; organelle membrane; synaptic transmission; endomembrane system; endoplasmic reticulum; ATP binding; ATP biosynthetic process; calcium-transporting ATPase activity; calcium ion transport; integral to membrane	GO:0032844; GO:0009850; GO:0031090; GO:0007268; GO:0012505; GO:0005783; GO:0005524; GO:0006754; GO:0005388; GO:0006816; GO:0016021	NA	-10.7814	-0.218532	1.99847e-23	1.68134e-21	-10.6677	0.00895901	0.672371	0.904302	-10.8213	-0.298361	2.44329e-38	2.8986e-36	-12.5916	-0.0788137	0.0959481	0.286401	-12.8666	-0.628801	1.38566e-37	1.2339e-35	-10.2982	-0.00859028	0.863821	0.963639	-10.329	-0.0702676	0.141072	0.388551
Gene_1813	3624	mk4.021301.00.01	structural maintenance of chromosomes protein 3	mitotic cell cycle; negative regulation of DNA replication; structural molecule activity; nuclear periphery; genetic transfer; chromosome organization; protein dimerization activity; M phase; spindle; synaptonemal complex; proteinaceous extracellular matrix; signal transmission; motor activity; protein complex; ATP binding	GO:0000278; GO:0008156; GO:0005198; GO:0034399; GO:0009292; GO:0051276; GO:0046983; GO:0000279; GO:0005819; GO:0000795; GO:0005578; GO:0023060; GO:0003774; GO:0043234; GO:0005524	NA	-13.2386	-0.148109	0.00419925	0.0253866	-13.2222	-0.1153	0.0218159	0.126658	-13.3106	-0.291984	1.03599e-07	2.3077e-06	-13.6796	-0.0979842	0.157395	0.392946	-13.698	-0.134876	0.0412515	0.130668	-13.2413	-0.0897092	0.117891	0.298769	-13.2504	-0.108	0.056637	0.224499
Gene_67	3624	mk4.017858.00.01	junctophilin 1	vesicular fraction; intrinsic to membrane; organ development; endoplasmic reticulum; I band; structural molecule activity	GO:0042598; GO:0031224; GO:0048513; GO:0005783; GO:0031674; GO:0005198	NA	-12.8685	0.0195377	0.672669	0.864555	-12.8815	-0.00634076	0.9017	1	-12.907	-0.0574945	0.231348	0.484318	-13.5374	-0.316949	1.20746e-06	2.15228e-05	-13.6263	-0.494709	9.88929e-15	3.08615e-13	-12.8121	0.116364	0.0309599	0.12027	-12.8837	-0.0268779	0.628118	0.841483
Gene_7014	3622	mk4.001936.06.01	NA	NA	NA	NA	-14.3596	-0.115404	0.13493	0.324119	-14.3023	-0.000884654	1	1	-14.2561	0.0916739	0.238582	0.492924	-14.5241	-0.0524261	0.591255	0.835938	-14.5221	-0.0483354	0.607946	0.812706	-14.448	0.0500873	0.457387	0.68406	-14.4512	0.0437932	0.508855	0.767988
Gene_2511	3619	mk4.002176.00.01	frazzled protein	intrinsic to membrane; transmembrane receptor activity	GO:0031224; GO:0004888	NA	-18.1988	0.283548	0.372944	0.619334	-18.0594	0.562284	0.0432683	0.200979	-18.1014	0.478278	0.114468	0.310534	-18.6661	-0.468196	0.289244	0.565111	-18.6552	-0.44642	0.313503	0.54257	-16.9046	0.375693	0.00293621	0.0214436	-17.0897	0.0055227	1	1
Gene_6248	3616	mk4.024627.03.01	ino80 homolog ( cerevisiae)	chromatin modification; nucleic acid binding; nuclear chromatin; helicase activity; ATP binding	GO:0016568; GO:0003676; GO:0000790; GO:0004386; GO:0005524	NA	-13.5818	-0.00603656	0.936125	1	-13.5832	-0.0089193	0.890392	1	-13.5945	-0.0315731	0.617466	0.836822	-14.0712	-0.00338907	0.978463	1	-14.0694	0.000204062	1	1	-13.6515	0.0947498	0.110107	0.284823	-13.631	0.13587	0.0202924	0.115906
Gene_4682	3614	NA	NA	NA	NA	NA	-13.5947	0.186622	0.00138547	0.0104527	-13.8162	-0.256397	3.18268e-05	0.000660851	-13.7989	-0.2218	0.000647788	0.00589372	-13.3265	-0.321371	1.14788e-07	2.41734e-06	-13.167	-0.00235643	0.98495	1	-14.8014	0.178136	0.0147972	0.0714924	-14.8855	0.00994648	0.885587	0.976494
Gene_8590	3614	mk4.003852.02.01	synaptojanin 1 isoform a	macromolecular complex; phosphorus metabolic process; central nervous system development; response to vitamin A; membrane fraction; response to organic substance; inositol or phosphatidylinositol phosphatase activity; intracellular part; synaptic vesicle transport; protein domain specific binding; positive regulation of endocytosis; regulation of gliogenesis	GO:0032991; GO:0006793; GO:0007417; GO:0033189; GO:0005624; GO:0010033; GO:0004437; GO:0044424; GO:0048489; GO:0019904; GO:0045807; GO:0014013	NA	-14.5256	-0.322671	6.52252e-05	0.000775105	-14.4183	-0.107969	0.163364	0.446425	-14.432	-0.135436	0.0954148	0.276314	-14.8858	0.218929	0.0378813	0.153029	-14.9548	0.0809437	0.440947	0.672886	-14.136	-0.0208699	0.76126	0.897949	-14.0961	0.0587919	0.341574	0.629998
Gene_19820	3613	mk4.000125.02.01	microtubule-associated protein 1b	intracellular part; cellular component organization; cellular process	GO:0044424; GO:0016043; GO:0009987	NA	-11.6571	0.160763	6.08646e-08	1.36877e-06	-11.7345	0.00592958	0.851864	0.991909	-11.7373	0.000364098	0.991275	1	-11.9304	0.111762	0.00272756	0.0198901	-11.8479	0.276648	1.20182e-15	3.99813e-14	-12.4549	-0.552985	6.30949e-25	2.85491e-22	-12.2391	-0.121403	0.0188353	0.110216
Gene_3000	3611	mk4.001159.06.01	osteoclast stimulating factor 1	catalytic activity; protein domain specific binding; cellular homeostasis	GO:0003824; GO:0019904; GO:0019725	NA	-12.6224	-0.106851	0.010559	0.0515546	-12.5718	-0.00578265	0.900677	1	-12.5893	-0.0406899	0.347188	0.615202	-12.7583	0.163779	0.00094355	0.00820059	-12.7863	0.107878	0.0246603	0.088478	-13.6223	0.0643847	0.277634	0.511749	-13.6562	-0.00346716	0.966149	1
Gene_11336	3609	NA	NA	NA	NA	NA	-15.4197	-0.0706342	0.544517	0.768498	-15.3106	0.147561	0.162544	0.445369	-15.2771	0.21455	0.0523926	0.184545	-15.411	0.0523225	0.699102	0.911938	-15.2432	0.388012	0.000597519	0.00401044	-15.3082	0.17289	0.0343475	0.129372	-15.4163	-0.0432386	0.610669	0.831558
Gene_985	3609	mk4.016621.00.01	lupus la ribonucleoprotein	intracellular part; nucleic acid binding	GO:0044424; GO:0003676	NA	-12.9448	-0.289527	4.85912e-10	1.4534e-08	-12.8837	-0.167343	0.00018467	0.00305378	-12.9438	-0.287442	2.50674e-09	6.81272e-08	-13.8953	-0.324289	1.05532e-05	0.00015879	-13.904	-0.341603	1.29612e-06	1.57695e-05	-12.2682	-0.226016	1.53137e-05	0.000297609	-12.2303	-0.150239	0.00361639	0.0346076
Gene_2620	3608	mk4.006613.01.01	low quality protein: potassium channel subfamily t member 1-like	intrinsic to membrane; cation channel activity; metal ion transport	GO:0031224; GO:0005261; GO:0030001	5	-14.5226	0.130898	0.107526	0.279152	-14.6685	-0.160934	0.0546421	0.233626	-14.6445	-0.112973	0.208852	0.458311	-15.1749	-0.34408	0.00309254	0.0220535	-15.4092	-0.812548	6.71394e-12	1.63565e-10	-14.6472	0.106267	0.133518	0.322868	-14.6798	0.0411592	0.542371	0.789351
Gene_19821	3607	NA	neural proliferation differentiation and control protein 1	transcription regulator activity; intracellular membrane-bounded organelle; MAPKKK cascade; identical protein binding; DNA binding; response to osmotic stress; triglyceride biosynthetic process; organ or tissue specific immune response; regulation of gene-specific transcription from RNA polymerase II promoter	GO:0030528; GO:0043231; GO:0000165; GO:0042802; GO:0003677; GO:0006970; GO:0019432; GO:0002251; GO:0010551	NA	-13.4776	0.186064	0.000894877	0.00728774	-13.5547	0.0319569	0.585156	0.851661	-13.5277	0.0858884	0.14859	0.367164	-14.1214	-0.127896	0.111309	0.315472	-14.0944	-0.0737286	0.335841	0.568793	-10.6345	0.415224	1.07155e-18	2.50597e-16	-10.6459	0.392454	6.47901e-17	1.33519e-14
Gene_4419	3605	mk4.019809.01.01	NA	NA	NA	NA	-14.4806	0.0299923	0.722107	0.896931	-14.4347	0.12184	0.118936	0.372196	-14.4105	0.170274	0.0357769	0.14054	-15.8487	-0.506331	0.000618133	0.0057111	-15.624	-0.056853	0.690857	0.87277	-14.2916	0.0580863	0.376896	0.615504	-14.2791	0.0830955	0.198503	0.472192
Gene_3141	3604	mk4.016071.01.01	subtilisin-like serine protease	binding; catalytic activity	GO:0005488; GO:0003824	NA	-12.7213	0.0724792	0.0929404	0.25214	-12.771	-0.0269057	0.532572	0.816226	-12.7073	0.100546	0.0243967	0.106396	-13.0332	-0.231371	2.32024e-05	0.000323004	-12.9	0.034976	0.491637	0.718146	-12.6925	0.149571	0.00488998	0.0314039	-12.7441	0.0463022	0.380191	0.664564
Gene_3987	3603	mk4.003471.02.01	p450 oxidoreductase	intracellular membrane-bounded organelle; cytoplasmic part; oxidoreductase activity, acting on NADH or NADPH, heme protein as acceptor; membrane; iron ion binding; FMN binding; oxidation reduction	GO:0043231; GO:0044444; GO:0016653; GO:0016020; GO:0005506; GO:0010181; GO:0055114	NA	-10.3849	-0.0267728	0.162684	0.365746	-10.4649	-0.186794	3.64724e-22	3.53297e-20	-10.3796	-0.0160447	0.420259	0.683715	-10.2769	-0.221128	5.0742e-26	3.60233e-24	-10.2279	-0.123153	3.83507e-10	7.78279e-09	-10.2489	-0.0761585	0.110763	0.285855	-10.225	-0.0284983	0.553542	0.796568
Gene_7987	3603	mk4.020085.00.01	NA	NA	NA	NA	-13.8575	0.0530385	0.414733	0.658738	-13.9135	-0.0589782	0.365417	0.68089	-13.7939	0.180129	0.00565277	0.034975	-13.978	0.178945	0.0185926	0.0900174	-13.8088	0.517362	3.48425e-14	1.04624e-12	-14.0238	0.245336	9.88802e-05	0.00139437	-14.0937	0.105354	0.0930695	0.304392
Gene_5450	3600	mk4.022275.00.01	inositol polyphosphate phosphatase-like 1	alcohol metabolic process; response to peptide hormone stimulus; cellular biosynthetic process; transmembrane receptor protein tyrosine kinase signaling pathway; negative regulation of signaling pathway; regulation of lymphocyte activation; macromolecule biosynthetic process; negative regulation of myeloid leukocyte differentiation; regulation of cell proliferation; nervous system development; re…	GO:0006066; GO:0043434; GO:0044249; GO:0007169; GO:0035467; GO:0051249; GO:0009059; GO:0002762; GO:0042127; GO:0007399; GO:0031323; GO:0005515; GO:0044424; GO:0048522; GO:0004437; GO:0044262; GO:0016020	NA	-14.7661	-0.425161	1.26621e-06	2.24694e-05	-14.5909	-0.0747409	0.37166	0.687425	-14.6826	-0.258147	0.00366769	0.0249358	-15.7651	-0.0733134	0.627678	0.86165	-15.8432	-0.229461	0.10533	0.262086	-14.4011	-0.0604223	0.382425	0.619971	-14.4381	-0.134423	0.0479347	0.201233
Gene_6303	3600	NA	NA	NA	NA	NA	-14.3486	-0.0238962	0.773749	0.929165	-14.2407	0.191912	0.00765578	0.0610204	-14.2869	0.0995496	0.203834	0.451001	-14.3042	-0.0749469	0.396142	0.676411	-14.3063	-0.0792624	0.341003	0.574288	-14.4853	0.131613	0.0550224	0.179519	-14.4158	0.270544	4.60377e-05	0.0011065
Gene_4578	3599	mk4.005291.03.01	stromal antigen	binding; meiosis; chromosome, centromeric region; male gamete generation; nuclear part	GO:0005488; GO:0007126; GO:0000775; GO:0048232; GO:0044428	NA	-14.9408	-0.317522	0.000688066	0.00582828	-14.8221	-0.0802187	0.364188	0.679498	-14.8878	-0.211707	0.0270733	0.114549	-15.457	0.0550627	0.694235	0.907808	-15.3575	0.25402	0.0332093	0.110782	-14.429	-0.256312	0.000207218	0.00256575	-14.4314	-0.260995	0.000119425	0.00243458
Gene_3837	3597	mk4.033042.00.01	NA	NA	NA	NA	-13.7726	0.110786	0.0757029	0.218749	-13.7467	0.162487	0.00771339	0.0613498	-13.8308	-0.00563856	0.945977	1	-14.2374	-0.119475	0.161315	0.400649	-14.4068	-0.458347	5.46033e-08	8.27016e-07	-13.5393	-0.0567028	0.345112	0.583056	-13.572	-0.122086	0.0387374	0.177854
Gene_3608	3595	mk4.001353.07.01	NA	NA	NA	NA	-12.8983	-0.2696	3.89624e-09	1.02718e-07	-12.8574	-0.187832	2.23092e-05	0.000481149	-12.8573	-0.187645	6.14887e-05	0.000768698	-13.3126	-0.188853	0.00174472	0.0138312	-13.3406	-0.244882	2.38135e-05	0.000227041	-12.6687	-0.0983056	0.068573	0.208002	-12.6372	-0.035304	0.508306	0.767381
Gene_2666	3594	mk4.007822.01.01	NA	NA	NA	NA	-14.181	0.129562	0.0719361	0.210895	-14.2089	0.073676	0.304496	0.620481	-14.2158	0.059915	0.438436	0.700177	-14.4263	-0.518846	4.91687e-09	1.24178e-07	-14.2733	-0.212893	0.00789687	0.0358553	-14.087	0.107189	0.091875	0.252724	-14.0917	0.0978725	0.119314	0.352028
Gene_949	3583	mk4.001286.00.01	NA	NA	NA	NA	-13.1506	0.227185	5.3502e-06	8.4188e-05	-13.1966	0.135313	0.0065576	0.05439	-13.2255	0.0773798	0.152967	0.373433	-13.0945	0.0167401	0.772754	0.950884	-12.9669	0.27197	9.44452e-08	1.37793e-06	-13.1056	0.0655012	0.236078	0.462816	-13.1013	0.0741546	0.177496	0.443496
Gene_3036	3581	NA	NA	NA	NA	NA	-13.3855	-0.012377	0.83687	0.963101	-13.3822	-0.00571827	0.926852	1	-13.4509	-0.143133	0.0126963	0.0652887	-14.1891	0.00742312	0.955124	1	-14.1834	0.0187545	0.830047	0.961204	-14.5601	0.123145	0.07773	0.225708	-14.5303	0.182658	0.0070142	0.0557653
Gene_6542	3577	mk4.004260.05.01	NA	NA	NA	NA	-14.0221	0.0469062	0.498542	0.731548	-14.0283	0.0345417	0.613304	0.869612	-13.9844	0.122417	0.0778025	0.240374	-14.1209	-0.201448	0.0125575	0.0663494	-14.0671	-0.0938357	0.215964	0.426173	-13.631	-0.316177	1.86284e-07	6.37717e-06	-13.5752	-0.204719	0.000533907	0.00813523
Gene_1773	3575	mk4.027083.00.01	natriuretic peptide receptor 2	insoluble fraction; signal transmission; lyase activity; anatomical structure development; nucleoside monophosphate biosynthetic process; purine nucleotide biosynthetic process; enzyme linked receptor protein signaling pathway; guanyl ribonucleotide binding; cyclase activity; protein binding; peptide receptor activity; kinase activity; blood circulation; membrane; adenyl ribonucleotide binding	GO:0005626; GO:0023060; GO:0016829; GO:0048856; GO:0009124; GO:0006164; GO:0007167; GO:0032561; GO:0009975; GO:0005515; GO:0001653; GO:0016301; GO:0008015; GO:0016020; GO:0032559	NA	-14.0753	0.081285	0.244138	0.474239	-14.2255	-0.219176	0.00229353	0.0244115	-14.0229	0.186072	0.00788437	0.0452799	-13.9204	0.21522	0.0037825	0.0261522	-13.7961	0.463712	9.87282e-12	2.37166e-10	-14.3915	0.169472	0.0119651	0.0611595	-14.4757	0.0011674	0.989573	1
Gene_2442	3573	mk4.003765.00.01	protein tyrosine receptor d	protein tyrosine phosphatase activity; protein amino acid dephosphorylation	GO:0004725; GO:0006470	NA	-14.4322	0.131285	0.0954445	0.256951	-14.5262	-0.0566724	0.494976	0.790396	-14.4827	0.0302863	0.734008	0.916349	-14.3819	-0.117886	0.185994	0.434814	-14.4527	-0.259609	0.002673	0.0145091	-14.8828	0.29695	6.61909e-05	0.00099978	-14.9943	0.0738146	0.326638	0.615754
Gene_4595	3573	NA	ring finger- and kh domain-containing protein	binding	GO:0005488	NA	-14.3328	-0.235873	0.00183621	0.0131899	-14.2	0.0297639	0.69654	0.915982	-14.1698	0.090193	0.232244	0.485525	-14.7601	-0.0252047	0.837058	0.984892	-14.7617	-0.0283798	0.793192	0.939219	-13.5957	-0.0453441	0.454334	0.681944	-13.5358	0.0744586	0.198061	0.471748
Gene_2143	3569	NA	golgi apparatus protein 1	binding; Golgi membrane	GO:0005488; GO:0000139	NA	-11.7172	-0.26357	3.90854e-18	2.44916e-16	-11.6034	-0.0359273	0.215245	0.517122	-11.621	-0.0712815	0.0192261	0.0892497	-12.0824	-0.290826	1.29435e-13	5.02633e-12	-12.1107	-0.347417	4.11684e-20	1.79052e-18	-11.1038	-0.161615	0.000962603	0.00899668	-11.0595	-0.0730518	0.133739	0.375156
Gene_2318	3566	mk4.027892.00.01	smad anchor for receptor activation	endosome; zinc ion binding	GO:0005768; GO:0008270	NA	-14.1761	0.0277355	0.711935	0.889582	-14.1618	0.0563006	0.427287	0.73669	-14.1124	0.155103	0.0321094	0.130245	-14.1594	0.146472	0.0702933	0.231572	-14.0005	0.464205	2.05575e-10	4.3029e-09	-14.0727	-0.0547675	0.403283	0.640289	-14.0379	0.0149069	0.802071	0.936824
Gene_4804	3557	NA	beta- -galactosyl-o-glycosyl-glycoprotein beta- -n-acetylglucosaminyltransferase	acetylglucosaminyltransferase activity; membrane	GO:0008375; GO:0016020	NA	-12.8735	-0.144102	0.00155106	0.0114045	-12.8354	-0.0680088	0.121153	0.377122	-12.8199	-0.0369288	0.435603	0.696655	-12.7952	0.282567	1.91176e-08	4.46271e-07	-12.857	0.159105	0.00122932	0.00747836	-12.6292	-0.0807364	0.133846	0.323337	-12.6666	-0.155679	0.00361626	0.0346076
Gene_1338	3553	NA	viral a-type inclusion protein	binding	GO:0005488	NA	-14.2891	0.301807	4.8438e-05	0.000598517	-14.3803	0.119314	0.11969	0.373582	-14.2756	0.328739	1.7564e-05	0.000254215	-14.4419	-0.180145	0.0462432	0.174745	-14.1835	0.336711	1.67494e-05	0.000165571	-14.4077	0.128567	0.0577459	0.185999	-14.5378	-0.131712	0.0582703	0.22888
Gene_1558	3553	NA	pc4 and sfrs1 interacting protein 1	viral infectious cycle; intracellular membrane-bounded organelle; cytoplasmic part; DNA recombination	GO:0019058; GO:0043231; GO:0044444; GO:0006310	NA	-13.7372	-0.541494	8.7701e-19	5.7515e-17	-13.5546	-0.176347	0.00181469	0.0200005	-13.6628	-0.392618	2.32573e-10	7.10746e-09	-14.4502	-0.181956	0.0456282	0.172833	-14.4735	-0.228583	0.00830476	0.0373624	-13.4671	-0.101916	0.0854017	0.240013	-13.4415	-0.0507178	0.388576	0.671745
Gene_1787	3551	mk4.000974.01.01	atp-dependent rna helicase ddx3x	RNA helicase activity; nucleic acid binding; ATPase activity, coupled; adenyl ribonucleotide binding; auxin metabolic process; intracellular protein transport; vesicle-mediated transport; clathrin coat of trans-Golgi network vesicle; clathrin adaptor complex; protein transporter activity	GO:0003724; GO:0003676; GO:0042623; GO:0032559; GO:0009850; GO:0006886; GO:0016192; GO:0030130; GO:0030131; GO:0008565	NA	-12.2758	-0.157581	1.98547e-05	0.000273676	-12.2135	-0.0329974	0.351894	0.669576	-12.2516	-0.10904	0.00407244	0.0270672	-12.4271	0.133486	0.00261595	0.0192187	-12.509	-0.0301643	0.499175	0.726073	-12.1705	-0.0226599	0.667713	0.839289	-12.1788	-0.0392436	0.451065	0.726309
Gene_4917	3549	mk4.004540.00.01	ubiquitin-activating enzyme e1	protein modification process; small protein activating enzyme activity; ATP binding	GO:0006464; GO:0008641; GO:0005524	NA	-11.9065	-0.054282	0.0970784	0.259461	-11.8674	0.0240127	0.447032	0.754004	-11.9084	-0.0581223	0.0860378	0.25825	-12.1518	0.209271	1.92433e-07	3.91288e-06	-12.1281	0.256649	1.63175e-11	3.85261e-10	-11.9309	-0.164473	0.001251	0.0110047	-11.9029	-0.108349	0.0323312	0.158825
Gene_7788	3549	mk4.023678.00.01	NA	NA	NA	NA	-14.805	-0.130013	0.15035	0.346871	-14.7604	-0.0407474	0.656872	0.894674	-14.7263	0.0274654	0.781426	0.944176	-15.2736	0.475694	7.44782e-05	0.000914771	-15.3137	0.395515	0.000683396	0.00451208	-14.3193	-0.238504	0.000420015	0.00460116	-14.2141	-0.0282174	0.681224	0.870571
Gene_4047	3548	mk4.000685.00.01	fts and hook-interacting isoform 1	lysosomal transport; protein complex; binding; endosome transport; vacuole organization	GO:0007041; GO:0043234; GO:0005488; GO:0016197; GO:0007033	NA	-14.8306	-0.170819	0.0597165	0.184577	-14.7495	-0.0086001	0.952954	1	-14.8452	-0.199943	0.034488	0.137464	-15.2878	-0.0237561	0.869325	1	-15.3737	-0.195575	0.104966	0.261452	-14.2719	0.163618	0.0128772	0.0646939	-14.3215	0.0644999	0.319115	0.608191
Gene_1206	3547	mk4.020659.02.01	NA	NA	NA	NA	-13.7272	0.0778961	0.206195	0.427825	-13.865	-0.19779	0.00164768	0.0184878	-13.9396	-0.347041	3.54181e-07	7.14349e-06	-14.3251	-0.425927	7.13686e-07	1.33793e-05	-14.2291	-0.23379	0.00326238	0.0172416	-14.3313	-0.0991329	0.144875	0.340074	-14.3685	-0.173514	0.0100673	0.0719085
Gene_4293	3547	mk4.017536.00.01	protocadherin 11 x-linked	calcium ion binding; homophilic cell adhesion; plasma membrane	GO:0005509; GO:0007156; GO:0005886	NA	-15.112	0.173623	0.0826714	0.232175	-15.2044	-0.0110908	0.944957	1	-15.1705	0.0566258	0.61461	0.835189	-15.5875	-0.54816	3.75242e-05	0.000496612	-15.6564	-0.685919	1.27514e-07	1.82432e-06	-15.0162	0.101829	0.188425	0.402491	-15	0.134256	0.0737534	0.26399
Gene_4218	3544	mk4.001978.02.01	protein serine threonine kinase	protein kinase activity; ATP binding; protein amino acid phosphorylation	GO:0004672; GO:0005524; GO:0006468	NA	-14.1416	-0.044639	0.543114	0.767255	-14.1671	-0.0955952	0.177035	0.466897	-14.1181	0.00231996	1	1	-14.0142	-0.0605256	0.442842	0.719066	-14.0576	-0.147332	0.0479367	0.146856	-13.2058	-0.056809	0.324921	0.563716	-13.2493	-0.143861	0.0113833	0.0779127
Gene_137	3538	mk4.000456.04.01	rab gtpase activating protein 1-like	GTPase activator activity; intracellular membrane-bounded organelle; cytoplasmic part	GO:0005096; GO:0043231; GO:0044444	NA	-13.0611	0.0417391	0.393615	0.637518	-13.0765	0.0109318	0.829999	0.984582	-13.0548	0.0543572	0.284295	0.548632	-12.9858	0.0611845	0.265943	0.539938	-12.9132	0.206293	4.05278e-05	0.000368352	-13.1231	-0.0437056	0.439872	0.670291	-13.1069	-0.0113159	0.852127	0.959231
Gene_4317	3536	NA	uba and wwe domain containing 1	ligase activity; protein modification process; intracellular part	GO:0016874; GO:0006464; GO:0044424	NA	-15.7062	-0.407992	0.000851978	0.00699503	-15.5833	-0.162141	0.156283	0.434527	-15.4227	0.15897	0.169762	0.400275	-16.1151	-0.277513	0.0896891	0.273659	-15.8746	0.203435	0.16286	0.35349	-15.3943	-0.733376	2.32087e-17	4.68997e-15	-15.1959	-0.336572	2.57993e-05	0.000692885
Gene_3860	3525	mk4.001691.01.01	NA	NA	NA	NA	-13.3599	-0.0757231	0.16413	0.367404	-13.3295	-0.0148656	0.786814	0.967423	-13.2928	0.0586252	0.285143	0.549767	-13.4562	-0.0944071	0.138103	0.361743	-13.3396	0.138965	0.0172952	0.0669357	-13.33	0.194686	0.00064188	0.00648261	-13.3554	0.143919	0.0107554	0.0751978
Gene_2613	3521	mk4.008059.02.01	NA	NA	NA	NA	-14.8394	0.259755	0.00401228	0.024516	-14.8555	0.227616	0.0103035	0.0753647	-14.7172	0.504238	1.43288e-08	3.57238e-07	-15.0578	-0.0790775	0.494152	0.76281	-14.7836	0.469468	1.00473e-06	1.24441e-05	-15.2187	0.291673	0.000265647	0.00315232	-15.2542	0.220656	0.00522133	0.0450754
Gene_19822	3518	mk4.013197.01.01	NA	NA	NA	1	-9.95021	0.208736	5.27913e-37	7.1006e-35	-10.0687	-0.0283256	0.0934408	0.324324	-9.89707	0.315008	1.93571e-79	4.80898e-77	-9.71382	0.608949	1.16867e-274	6.03588e-272	-9.64299	0.750593	0	0	-10.229	0.28344	1.30808e-09	7.47979e-08	-10.3131	0.115259	0.0139407	0.0891711
Gene_51	3517	mk4.000356.07.01	tuberin-like protein 1 isoform 2	protein dimerization activity; intracellular membrane-bounded organelle	GO:0046983; GO:0043231	NA	-14.13	-0.120469	0.089997	0.247103	-14.0923	-0.0450845	0.525906	0.810298	-14.1079	-0.0763692	0.296566	0.561114	-14.3881	0.103454	0.252106	0.524444	-14.4166	0.0462964	0.60076	0.809701	-14.2505	0.239462	0.000255807	0.00305564	-14.3406	0.0594144	0.364109	0.650744
Gene_13	3514	mk4.002572.02.01	centromere protein j	cytoskeletal protein binding; protein complex; microtubule polymerization or depolymerization; microtubule organizing center part; centrosome	GO:0008092; GO:0043234; GO:0031109; GO:0044450; GO:0005813	1	-15.4966	0.100195	0.392179	0.636019	-15.5677	-0.0420124	0.724518	0.932393	-15.4563	0.180853	0.131494	0.339748	-15.2867	0.44962	0.000188251	0.00206646	-15.1407	0.741539	9.27011e-12	2.22947e-10	-15.3837	0.114149	0.164287	0.369553	-15.5228	-0.164085	0.0595687	0.231491
Gene_4163	3514	NA	early endosome antigen 1	vesicle-mediated transport; protein binding; cytoplasmic part; zinc ion binding	GO:0016192; GO:0005515; GO:0044444; GO:0008270	NA	-13.338	0.205996	0.000111842	0.00124829	-13.4379	0.00623568	0.910563	1	-13.4894	-0.0967742	0.100099	0.283426	-13.4316	-0.262308	3.11371e-05	0.000418245	-13.311	-0.0212766	0.721142	0.895263	-13.6791	-0.0839525	0.171364	0.379548	-13.7269	-0.179541	0.00299398	0.0302215
Gene_2563	3508	mk4.024895.00.01	serine threonine protein kinase	protein kinase activity; programmed cell death	GO:0004672; GO:0012501	NA	-13.3245	-0.146527	0.00599911	0.033523	-13.2708	-0.039127	0.458023	0.760742	-13.3074	-0.112322	0.0401642	0.153317	-14.035	0.036998	0.650295	0.877839	-13.8704	0.366304	1.51459e-07	2.13874e-06	-12.8008	-0.0189047	0.740499	0.885676	-12.7426	0.0973842	0.0653163	0.246151
Gene_6265	3508	mk4.002121.02.01	NA	NA	NA	NA	-15.3788	0.0681802	0.550183	0.773221	-15.4171	-0.0082948	0.970357	1	-15.5385	-0.251102	0.0378839	0.146815	-16.1253	-0.237155	0.138271	0.362136	-15.9491	0.115335	0.428893	0.660023	-15.3269	-0.269053	0.00146811	0.0125492	-15.2742	-0.163624	0.0449183	0.194372
Gene_2073	3506	mk4.000128.14.01	paramyosin	motor activity; myosin complex	GO:0003774; GO:0016459	NA	-11.838	0.0820591	0.0094761	0.0473401	-11.9012	-0.0443729	0.162703	0.445369	-11.9007	-0.0432918	0.199098	0.445582	-12.5612	-0.320804	4.51044e-12	1.51023e-10	-12.6726	-0.543526	2.36404e-32	1.81557e-30	-12.1184	0.166739	0.00101076	0.00933773	-12.1913	0.0208073	0.677255	0.868819
Gene_3264	3506	mk4.018413.00.01	peroxidasin homolog	extracellular structure organization; intracellular membrane-bounded organelle; hydrogen peroxide metabolic process; structural molecule activity; extracellular region part; peroxidase activity; response to oxidative stress; heme binding; oxidation reduction	GO:0043062; GO:0043231; GO:0042743; GO:0005198; GO:0044421; GO:0004601; GO:0006979; GO:0020037; GO:0055114	4	-12.8068	-0.309005	3.14857e-12	1.17471e-10	-12.6961	-0.087649	0.0370793	0.180582	-12.6712	-0.0379784	0.397414	0.661427	-13.7483	-0.770901	3.35376e-28	2.48334e-26	-13.7272	-0.728612	3.93404e-28	2.58832e-26	-11.9524	-0.258592	4.36302e-07	1.35946e-05	-11.7819	0.0825252	0.0942272	0.306397
Gene_7979	3505	mk4.004348.01.01	protein transport protein sec24a	intracellular membrane-bounded organelle; intracellular organelle part; cytoplasmic part; organelle membrane; Golgi vesicle transport; endomembrane system	GO:0043231; GO:0044446; GO:0044444; GO:0031090; GO:0048193; GO:0012505	NA	-15.3188	-0.197018	0.0676343	0.201557	-15.2252	-0.00974208	0.94456	1	-15.2214	-0.00228826	1	1	-15.7853	0.109913	0.463189	0.734102	-15.8371	0.00615817	1	1	-15.0908	-0.140707	0.074896	0.220337	-15.0263	-0.0116324	0.904928	0.986715
Gene_857	3505	mk4.002952.01.01	NA	NA	NA	NA	-14.8629	-0.0199503	0.851352	0.969008	-14.8034	0.0991137	0.26632	0.577118	-14.823	0.0597744	0.544737	0.785846	-14.8703	0.00211572	1	1	-14.7856	0.171352	0.0801894	0.21484	-14.6033	-0.258953	0.00030204	0.00351211	-14.614	-0.280312	6.97119e-05	0.00156525
Gene_957	3505	mk4.001918.03.01	p30 dbc protein	intracellular membrane-bounded organelle; RNA processing; binding	GO:0043231; GO:0006396; GO:0005488	NA	-11.6354	-0.147148	6.41495e-07	1.21711e-05	-11.5932	-0.0628681	0.0282813	0.150805	-11.6262	-0.128801	2.49847e-05	0.000347793	-12.289	-0.26674	2.41217e-10	6.84518e-09	-12.2335	-0.155669	8.44652e-05	0.00071136	-11.4675	-0.287503	8.40526e-09	4.06854e-07	-11.3961	-0.144723	0.00332294	0.0327324
Gene_3175	3501	mk4.001188.07.01	guanine nucleotide binding protein (g protein) q polypeptide	guanyl ribonucleotide binding; macromolecular complex; activation of phospholipase C activity by G-protein coupled receptor protein signaling pathway coupled to IP3 second messenger; hemostasis; protein binding; nucleoside-triphosphatase activity; molecular transducer activity; phospholipase activity; insoluble fraction; neuron maturation; extrinsic to plasma membrane; embryonic limb morphogenesi…	GO:0032561; GO:0032991; GO:0007200; GO:0007599; GO:0005515; GO:0017111; GO:0060089; GO:0004620; GO:0005626; GO:0042551; GO:0019897; GO:0030326; GO:0044424; GO:0050896; GO:0021879; GO:0008284; GO:0023060; GO:0007188; GO:0006813; GO:0043687; GO:0042391; GO:0043066; GO:0050932	NA	-13.4487	0.0874101	0.11674	0.294594	-13.4848	0.0150961	0.804634	0.97456	-13.5132	-0.0415827	0.491532	0.745238	-13.8774	0.0124743	0.879608	1	-13.9547	-0.142215	0.0502034	0.151942	-13.445	-0.0994977	0.0921408	0.253111	-13.4187	-0.0469765	0.423872	0.703884
Gene_4193	3501	mk4.026442.00.01	erythrocyte membrane protein 3	cellular macromolecule metabolic process; nucleic acid metabolic process; cell part; catalytic activity; binding	GO:0044260; GO:0090304; GO:0044464; GO:0003824; GO:0005488	NA	-14.9358	-0.0979416	0.305446	0.547966	-14.9219	-0.0700308	0.471445	0.771984	-14.8508	0.0720732	0.45931	0.715495	-15.4299	-0.614766	1.04796e-06	1.89081e-05	-15.3019	-0.358712	0.0020741	0.0117362	-15.051	-0.00673973	0.943638	1	-15.0358	0.0236889	0.757123	0.913272
Gene_5278	3498	mk4.001675.00.01	phosphoinositide-3- class alpha polypeptide	binding; kinase activity; cytoplasm	GO:0005488; GO:0016301; GO:0005737	NA	-13.8553	0.0459589	0.480898	0.714521	-13.8881	-0.0196991	0.776037	0.959741	-13.8891	-0.0215194	0.764443	0.935107	-13.9669	0.0416359	0.584408	0.830029	-13.9412	0.093024	0.199794	0.405577	-14.1684	0.0713513	0.268173	0.500157	-14.2041	-5.42211e-05	1	1
Gene_3653	3494	mk4.000242.14.01	dna excision repair protein ercc-6	nuclear lumen; RNA elongation; transcription regulator activity; protein binding; activation of MAPKK activity; induction of apoptosis by intracellular signals; cell fraction; response to UV; helicase activity; nucleotide-excision repair; protein complex; response to ionizing radiation; response to oxygen radical; ATPase activity, coupled; cellular component maintenance; regulation of macromolecu…	GO:0031981; GO:0006354; GO:0030528; GO:0005515; GO:0000186; GO:0008629; GO:0000267; GO:0009411; GO:0004386; GO:0006289; GO:0043234; GO:0010212; GO:0000305; GO:0042623; GO:0043954; GO:0060255; GO:0000187; GO:0003677; GO:0005524	NA	-13.2372	-0.1935	0.000177623	0.00185963	-13.2539	-0.226797	8.20836e-06	0.000200157	-13.2589	-0.236855	1.09046e-05	0.000164129	-13.3327	-0.145771	0.0163295	0.0813979	-13.5134	-0.507125	1.62228e-16	5.70949e-15	-13.3065	-0.0602201	0.297274	0.533679	-13.3385	-0.124165	0.0305463	0.153129
Gene_7512	3494	mk4.006712.00.01	transformation transcription domain-associated protein	histone modification; histone acetyltransferase complex	GO:0016570; GO:0000123	NA	-14.0506	0.0350227	0.62063	0.827468	-14.0513	0.0336729	0.626878	0.877901	-14.0811	-0.0260157	0.730129	0.913274	-14.3876	-0.129336	0.148344	0.378165	-14.427	-0.208078	0.01423	0.057172	-14.3864	0.117333	0.0829827	0.235635	-14.3839	0.122312	0.06408	0.243432
Gene_2860	3492	mk4.001434.07.01	cytoplasmic fmr1-interacting protein 2	programmed cell death; system development; binding; phagocytosis; regulation of cell morphogenesis; cellular component assembly; membrane fraction; actin cytoskeleton organization; cell adhesion; cytoplasmic part; cellular component movement	GO:0012501; GO:0048731; GO:0005488; GO:0006909; GO:0022604; GO:0022607; GO:0005624; GO:0030036; GO:0007155; GO:0044444; GO:0006928	NA	-12.2625	-0.00117329	0.98988	1	-12.3047	-0.085535	0.0200041	0.119027	-12.3487	-0.173532	9.59916e-06	0.000146463	-12.5364	-0.335996	2.81862e-13	1.06065e-11	-12.5985	-0.460197	7.85959e-25	4.61282e-23	-12.6907	0.150882	0.00447931	0.0293184	-12.75	0.0323711	0.537463	0.785157
Gene_7876	3492	NA	NA	NA	NA	NA	-15.7217	-0.447704	0.000268235	0.00263212	-15.5177	-0.0398478	0.758169	0.950728	-15.5866	-0.177484	0.146773	0.364078	-17.0518	-0.210398	0.364388	0.646449	-16.8568	0.179662	0.378646	0.61316	-15.7065	-0.212972	0.0221141	0.0950016	-15.6309	-0.0617655	0.502	0.761773
Gene_8471	3490	NA	ankyrin repeat protein	membrane; calcium channel activity; calcium ion transport	GO:0016020; GO:0005262; GO:0006816	NA	-14.7527	-0.361829	3.507e-05	0.000447747	-14.6738	-0.204007	0.0158374	0.101878	-14.6436	-0.143641	0.106425	0.295941	-14.9613	0.168719	0.113883	0.321052	-14.9367	0.217789	0.0339518	0.112949	-14.6387	-0.199991	0.00561503	0.0348142	-14.6213	-0.165247	0.0184731	0.1088
Gene_3548	3489	NA	NA	NA	NA	NA	-14.7232	0.265122	0.00220938	0.0152522	-14.8023	0.106762	0.229681	0.533631	-14.79	0.1315	0.156341	0.379347	-15.0172	-0.089246	0.431298	0.707213	-14.8609	0.223432	0.0254427	0.0908122	-15.591	0.474946	6.02915e-08	2.27338e-06	-15.6015	0.453932	1.24408e-07	7.15309e-06
Gene_1647	3487	mk4.000042.22.01	NA	NA	NA	NA	-10.4182	-0.166529	6.90697e-18	4.26475e-16	-10.313	0.0438943	0.0165905	0.105183	-10.4305	-0.191159	2.08416e-21	1.41515e-19	-10.9706	-0.0127717	0.638206	0.86913	-11.0159	-0.103457	6.53586e-05	0.000566377	-10.3354	-0.108306	0.0234885	0.0991626	-10.2794	0.00365794	0.930145	1
Gene_3888	3484	mk4.029465.00.01	NA	NA	NA	NA	-14.1998	0.1437	0.0471606	0.155317	-14.1657	0.211957	0.00243415	0.0255604	-14.1336	0.27622	0.000150945	0.00169009	-14.4428	0.110303	0.23095	0.495296	-14.4033	0.189324	0.0241253	0.086921	-14.091	-0.104874	0.108804	0.282411	-14.1019	-0.12661	0.0496391	0.205569
Gene_165	3476	mk4.021946.01.01	importin beta-3	binding; cytoplasmic part; intracellular protein transport	GO:0005488; GO:0044444; GO:0006886	NA	-11.4172	-0.304033	9.3928e-29	9.8192e-27	-11.4519	-0.373445	4.55384e-43	7.9474e-41	-11.3853	-0.24022	1.09226e-17	6.03804e-16	-11.7606	-0.304816	3.62166e-18	1.8705e-16	-11.8075	-0.398557	9.93629e-32	7.49174e-30	-11.1459	0.00655537	0.885471	0.976227	-11.1577	-0.0171536	0.73307	0.899653
Gene_5882	3476	mk4.001092.02.01	sec31-like 1	transport; intracellular membrane-bounded organelle; cytoplasmic part; cellular process	GO:0006810; GO:0043231; GO:0044444; GO:0009987	NA	-14.0624	-0.0842778	0.227506	0.453701	-13.9872	0.0661213	0.319178	0.636597	-14.0543	-0.0682358	0.341352	0.610668	-14.3711	-0.0772734	0.401741	0.68273	-14.2939	0.0771422	0.357834	0.590715	-13.8451	-0.087206	0.16425	0.36951	-13.8254	-0.0478074	0.44152	0.718065
Gene_6734	3475	mk4.001292.14.01	NA	NA	NA	NA	-13.9271	0.0483154	0.469921	0.708112	-13.9653	-0.0281828	0.685766	0.911861	-13.9921	-0.08178	0.241998	0.498514	-13.9732	-0.129458	0.0899784	0.274128	-13.9716	-0.126285	0.0809355	0.215999	-14.1741	0.187586	0.00378681	0.0258252	-14.1359	0.264098	2.91156e-05	0.000760367
Gene_10092	3474	mk4.000966.01.01	glutamate kainate 3	ionotropic glutamate receptor activity; integral to membrane; dendrite; G-protein coupled receptor protein signaling pathway; negative regulation of synaptic transmission; G-protein coupled receptor activity; axon part; receptor binding; cellular ion homeostasis; neuronal cell body; plasma membrane; extracellular-glutamate-gated ion channel activity; ion transport	GO:0004970; GO:0016021; GO:0030425; GO:0007186; GO:0050805; GO:0004930; GO:0033267; GO:0005102; GO:0006873; GO:0043025; GO:0005886; GO:0005234; GO:0006811	NA	-14.6213	-0.171573	0.0415317	0.14173	-14.5429	-0.0148006	0.869181	0.998722	-14.6431	-0.215327	0.0142841	0.0712756	-15.1281	-0.683066	1.92708e-09	5.05865e-08	-14.9783	-0.383579	0.000183252	0.00141261	-14.2043	0.0384932	0.542362	0.749876	-14.2453	-0.0434313	0.509168	0.768237
Gene_1317	3473	mk4.002785.02.01	ubr2 protein	binding	GO:0005488	NA	-13.737	-0.0299125	0.641836	0.84313	-13.703	0.0381605	0.538176	0.821826	-13.7638	-0.0834362	0.200728	0.446349	-13.9791	-0.0833446	0.283917	0.561455	-13.9933	-0.111749	0.131764	0.305551	-13.9064	0.0661886	0.286804	0.521357	-13.9096	0.0596243	0.327445	0.616448
Gene_3336	3469	mk4.006204.00.01	syntaxin 1a	regulation of exocytosis; neurotransmitter secretion; membrane fraction; actin cytoskeleton; protein transport; protein dimerization activity; myosin heavy chain binding; intrinsic to membrane; vesicle docking during exocytosis; response to abiotic stimulus; insulin secretion; synaptic vesicle; cell projection; plasma membrane part; SNARE complex; calcium channel regulator activity	GO:0017157; GO:0007269; GO:0005624; GO:0015629; GO:0015031; GO:0046983; GO:0032036; GO:0031224; GO:0006904; GO:0009628; GO:0030073; GO:0008021; GO:0042995; GO:0044459; GO:0031201; GO:0005246	NA	-14.2378	0.182156	0.012841	0.0596751	-14.3712	-0.0846647	0.265924	0.577118	-14.2778	0.102153	0.187153	0.427719	-14.118	0.0049947	0.978109	1	-13.8654	0.510118	2.41341e-13	6.79273e-12	-14.6572	0.213003	0.00261991	0.0196578	-14.7127	0.101953	0.146765	0.396363
Gene_4691	3467	mk4.002473.00.01	tripartite motif protein 37	binding	GO:0005488	NA	-15.1871	-0.162278	0.116019	0.293236	-15.1269	-0.0420224	0.686695	0.911861	-15.0841	0.0435918	0.701248	0.895084	-15.3003	0.112863	0.363052	0.644687	-15.419	-0.124492	0.303366	0.531392	-15.3984	0.0488692	0.546307	0.752736	-15.3614	0.122869	0.131678	0.372332
Gene_1068	3458	mk4.020852.00.01	importin beta-3	protein binding; nuclear part; intracellular protein transport	GO:0005515; GO:0044428; GO:0006886	NA	-11.5922	-0.173401	2.54414e-09	6.87016e-08	-11.6149	-0.21886	2.70213e-14	1.70331e-12	-11.6038	-0.19658	7.88481e-11	2.51516e-09	-11.9344	-0.262597	1.93604e-12	6.69962e-11	-11.9749	-0.343556	1.47786e-21	6.95472e-20	-10.7456	-0.0863348	0.0742226	0.218981	-10.7421	-0.0794084	0.0997007	0.316389
Gene_3663	3458	mk4.003377.01.01	rap guanine nucleotide exchange factor 1	intracellular; guanyl-nucleotide exchange factor activity; small GTPase mediated signal transduction	GO:0005622; GO:0005085; GO:0007264	NA	-14.3927	-0.158674	0.0411208	0.140943	-14.3001	0.0265135	0.742855	0.941193	-14.3605	-0.0941672	0.243604	0.499726	-14.5177	-0.140167	0.13072	0.350356	-14.5046	-0.114113	0.197208	0.402103	-14.3781	-0.080403	0.238601	0.465179	-14.3546	-0.0335722	0.632567	0.843557
Gene_5321	3457	mk4.001894.04.01	NA	NA	NA	NA	-15.2571	-0.044639	0.693708	0.877772	-15.1978	0.0740202	0.490949	0.786419	-15.2003	0.0689538	0.536954	0.780322	-15.3455	0.101901	0.42453	0.700285	-15.328	0.136866	0.247911	0.466489	-15.6284	0.09518	0.277605	0.511741	-15.6932	-0.0344807	0.695328	0.877712
Gene_7097	3453	mk4.000868.10.01	eukaryotic translation initiation factor 4 gamma	protein binding; RNA metabolic process	GO:0005515; GO:0016070	NA	-13.7108	-0.126878	0.0381186	0.133513	-13.6213	0.0521411	0.380099	0.696386	-13.6295	0.0357306	0.569395	0.804867	-14.5876	-0.012892	0.897234	1	-14.4395	0.283386	0.000956239	0.00602468	-13.3811	0.0106458	0.845451	0.950897	-13.3646	0.0435365	0.438457	0.715375
Gene_7879	3452	mk4.002393.01.01	class type 11c	catalytic activity; ATP binding; ATP biosynthetic process; membrane	GO:0003824; GO:0005524; GO:0006754; GO:0016020	NA	-14.3368	0.352719	2.96371e-06	4.93182e-05	-14.5028	0.0208161	0.807483	0.97661	-14.4094	0.20768	0.0102155	0.0555411	-14.4696	0.339805	0.000158091	0.00177115	-14.373	0.532983	1.59024e-10	3.40443e-09	-14.4808	-0.0858387	0.219744	0.443256	-14.5016	-0.127519	0.0647242	0.244885
Gene_5265	3445	mk4.027412.00.01	jnk sapk-associated	protein kinase binding; locomotion; receptor signaling complex scaffold activity; response to stimulus; cytoskeletal protein binding; vesicle-mediated transport; reproductive process in a multicellular organism; protein oligomerization; intracellular organelle; regulation of signaling pathway; cytoplasmic part; MAPKKK cascade	GO:0019901; GO:0040011; GO:0030159; GO:0050896; GO:0008092; GO:0016192; GO:0048609; GO:0051259; GO:0043229; GO:0035466; GO:0044444; GO:0000165	NA	-14.1044	-0.13997	0.0463329	0.153537	-14.1098	-0.150703	0.0279983	0.149656	-14.0815	-0.0941414	0.191955	0.435068	-14.3213	-0.325908	0.000153911	0.00173562	-14.2679	-0.219165	0.0062512	0.029846	-14.2205	0.120642	0.065232	0.201147	-14.2049	0.151809	0.018181	0.107628
Gene_8516	3444	mk4.000051.15.01	protein kinase domain containing protein	phosphorylation; protein kinase activity; adenyl ribonucleotide binding; nuclear lumen; auxin metabolic process	GO:0016310; GO:0004672; GO:0032559; GO:0031981; GO:0009850	NA	-14.5516	0.0451266	0.594235	0.808587	-14.5559	0.0364556	0.659069	0.895874	-14.5075	0.133285	0.109561	0.301328	-14.5332	-0.0651901	0.505808	0.771957	-14.4079	0.1855	0.0277396	0.0968192	-14.8366	0.10278	0.165836	0.371867	-14.8741	0.0278489	0.690622	0.876002
Gene_4078	3443	mk4.033920.00.01	diacylglycerol kinase	G-protein coupled receptor protein signaling pathway; Ras GTPase binding; response to nutrient levels; regulation of behavior; synaptic transmission; locomotion; kinase activity; signal transduction	GO:0007186; GO:0017016; GO:0031667; GO:0050795; GO:0007268; GO:0040011; GO:0016301; GO:0007165	NA	-14.7376	-0.0260541	0.787816	0.937204	-14.6968	0.0556785	0.524177	0.809141	-14.7681	-0.0870857	0.348741	0.616268	-15.8786	-0.519587	0.000443524	0.00433432	-15.9267	-0.615795	1.75856e-05	0.000172425	-14.6733	0.131505	0.0642011	0.198972	-14.644	0.190056	0.00618722	0.0510629
Gene_2220	3438	mk4.030241.00.01	NA	NA	NA	NA	-12.8367	-0.109414	0.0151334	0.0672955	-12.8508	-0.13764	0.00183191	0.0201376	-12.8339	-0.103848	0.0252788	0.109053	-13.0726	-0.303048	4.60977e-08	1.01745e-06	-12.9856	-0.129019	0.0118798	0.0495708	-12.8537	-0.0206505	0.716059	0.870405	-12.9192	-0.151738	0.00558283	0.0473516
Gene_4145	3438	mk4.000487.06.01	NA	NA	NA	NA	-10.7338	-0.127624	3.22911e-09	8.60975e-08	-10.7623	-0.18454	6.24174e-18	5.03079e-16	-10.754	-0.167953	8.47961e-14	3.54582e-12	-10.8422	-0.200561	3.76634e-15	1.59772e-13	-10.8712	-0.258467	7.17931e-26	4.34948e-24	-10.396	0.0526028	0.262182	0.49296	-10.4325	-0.0203194	0.676592	0.868754
Gene_19823	3437	mk4.002506.03.01	ribosomal protein l13a	translation; structural molecule activity; ribosomal subunit; aldehyde dehydrogenase [NAD(P)+] activity; cellular aldehyde metabolic process; oxidation reduction	GO:0006412; GO:0005198; GO:0033279; GO:0004030; GO:0006081; GO:0055114	NA	-9.38296	-0.0314672	0.0198926	0.0824154	-9.43003	-0.125604	1.13903e-20	1.0596e-18	-9.43172	-0.128989	1.25104e-19	7.70207e-18	-9.66885	-0.0160305	0.347472	0.627485	-9.74569	-0.169723	2.07615e-24	1.19474e-22	-9.20612	-0.1773	0.00016019	0.00207479	-9.1554	-0.0758689	0.105528	0.328321
Gene_8685	3436	NA	NA	NA	NA	NA	-13.4031	0.237939	1.27601e-05	0.000184811	-13.44	0.164049	0.00258383	0.026712	-13.5423	-0.0403729	0.513198	0.759653	-13.0816	-0.0202866	0.730143	0.929816	-13.0155	0.111879	0.0318614	0.107395	-14.8939	0.247625	0.000926579	0.00873056	-15.0331	-0.0307863	0.69425	0.877598
Gene_109	3435	mk4.002407.01.01	NA	NA	NA	NA	-14.4901	-0.219618	0.00610418	0.0339216	-14.3605	0.03974	0.606191	0.864531	-14.3663	0.0280815	0.744077	0.92243	-14.7281	0.210504	0.0355991	0.145605	-14.6089	0.449084	6.42485e-07	8.16303e-06	-15.0588	-0.103668	0.186796	0.400121	-14.9853	0.043296	0.55648	0.798787
Gene_4517	3431	NA	NA	NA	NA	4	-15.7122	0.0453977	0.737373	0.905403	-15.6771	0.115467	0.329197	0.646365	-15.6612	0.147351	0.249592	0.507134	-15.3241	-0.702997	6.54275e-09	1.6149e-07	-15.0538	-0.16246	0.136903	0.312453	-16.1532	-0.132942	0.201024	0.419935	-16.0801	0.0133554	0.891556	0.979732
Gene_19824	3429	NA	NA	NA	NA	NA	-12.664	-0.178552	2.39356e-05	0.000321123	-12.6561	-0.1628	8.62519e-05	0.00157612	-12.6587	-0.167921	0.000119661	0.0013793	-13.1688	-0.0716668	0.213605	0.473535	-13.2484	-0.230924	4.25578e-05	0.000385108	-13.5606	0.0928617	0.114555	0.292415	-13.6045	0.00523607	0.921092	0.995903
Gene_4322	3427	NA	NA	NA	NA	1	-14.8121	0.381842	1.83793e-05	0.000255368	-14.8417	0.322647	0.000269332	0.00419902	-14.7953	0.415547	5.60678e-06	9.07962e-05	-14.6969	0.341883	0.000494249	0.00472717	-14.5072	0.72118	1.09368e-16	3.92944e-15	-15.5588	0.09044	0.292424	0.528178	-15.5188	0.170426	0.0442654	0.192588
Gene_1012	3423	NA	host cell factor c1	histone methyltransferase complex; transcription cofactor activity; regulation of gene expression; protein complex assembly; transcription, DNA-dependent; regulation of mitotic cell cycle	GO:0035097; GO:0003712; GO:0010468; GO:0006461; GO:0006351; GO:0007346	NA	-14.0316	-0.199444	0.00344861	0.0217127	-13.9988	-0.133818	0.0429657	0.200189	-14.0216	-0.179309	0.0106388	0.0572236	-14.6344	-0.212904	0.0281343	0.122803	-14.7178	-0.379838	4.87523e-05	0.000434876	-13.5902	-0.0645472	0.284288	0.518459	-13.5646	-0.0134197	0.834007	0.952066
Gene_1289	3423	mk4.005969.04.01	NA	NA	NA	NA	-11.5463	0.0206641	0.470061	0.708112	-11.6277	-0.142045	9.15506e-07	2.65195e-05	-11.4751	0.163124	1.66031e-08	4.10547e-07	-12.18	-0.171593	2.34974e-05	0.000326012	-12.0806	0.0272566	0.468558	0.697151	-11.2889	0.0102914	0.825383	0.938763	-11.4153	-0.242634	9.36227e-07	4.33036e-05
Gene_2844	3422	mk4.000049.18.01	NA	NA	NA	5	-14.4189	-0.260635	0.000829401	0.00684159	-14.4121	-0.246975	0.0011436	0.013879	-14.3892	-0.201145	0.0118391	0.0619135	-14.7937	-0.284528	0.00511018	0.0332298	-15.0912	-0.879567	1.31603e-16	4.67146e-15	-14.3972	0.105495	0.115828	0.294868	-14.3974	0.105128	0.110445	0.336383
Gene_1044	3421	mk4.000660.09.01	dna repair protein xp-	nucleic acid binding; nucleus	GO:0003676; GO:0005634	NA	-13.9536	-0.321838	1.13226e-06	2.03662e-05	-13.8494	-0.113394	0.069699	0.272366	-13.8554	-0.125434	0.0620067	0.20837	-14.6311	0.0227926	0.818465	0.973834	-14.6712	-0.057513	0.545958	0.764468	-13.4259	-0.0590395	0.317055	0.55569	-13.4035	-0.0142752	0.813715	0.942102
Gene_279	3419	mk4.001013.08.01	class type 9b	intrinsic to membrane; ATPase activity, coupled to transmembrane movement of ions; metal ion binding; lipid transport; aminophospholipid transporter activity; ATP binding; ATP biosynthetic process	GO:0031224; GO:0042625; GO:0046872; GO:0006869; GO:0015247; GO:0005524; GO:0006754	NA	-13.1974	0.0529971	0.30085	0.543021	-13.1859	0.0759559	0.126913	0.386654	-13.1875	0.0728929	0.169395	0.399722	-13.329	0.107337	0.0793748	0.250927	-13.304	0.157299	0.00640219	0.0303913	-13.0311	-0.0612208	0.27554	0.509287	-13.048	-0.0948654	0.0863496	0.290438
Gene_4039	3418	mk4.005349.01.01	NA	NA	NA	NA	-14.7503	-0.166794	0.0585828	0.181925	-14.7516	-0.169338	0.0514778	0.225451	-14.7503	-0.166682	0.0672714	0.218013	-14.8341	0.00546803	0.971939	1	-14.7641	0.145348	0.131616	0.305271	-14.8414	-0.244368	0.00116413	0.0104374	-14.7662	-0.093983	0.19799	0.471723
Gene_3178	3416	mk4.001207.03.01	NA	NA	NA	NA	-15.0878	-0.138376	0.166419	0.371183	-15.0551	-0.0729513	0.450747	0.756872	-15.0765	-0.11573	0.251437	0.510048	-15.4443	-0.0857086	0.514724	0.778626	-15.4365	-0.0700439	0.590016	0.800388	-15.1895	0.115369	0.153772	0.352729	-15.2261	0.0420754	0.58578	0.817084
Gene_5295	3416	mk4.011831.01.01	NA	NA	NA	NA	-15.1538	-0.350666	0.000500687	0.00448579	-15.0259	-0.0948568	0.330138	0.64773	-15.0741	-0.191366	0.0609703	0.206001	-15.6698	0.0546984	0.707056	0.91798	-15.5581	0.278109	0.0280929	0.0977549	-14.7607	-0.145157	0.0512757	0.170488	-14.7145	-0.0526511	0.463943	0.735114
Gene_5437	3415	mk4.007254.00.01	map microtubule affinity-regulating kinase 2	cell cortex part; regulation of cell morphogenesis; intracellular membrane-bounded organelle; Wnt receptor signaling pathway; humoral immune response; auxin metabolic process; protein kinase activity; phosphorylation; ovarian follicle cell migration; signal transmission via phosphorylation event; metal ion binding; actin cytoskeleton organization; regulation of cellular component biogenesis; pole…	GO:0044448; GO:0022604; GO:0043231; GO:0016055; GO:0006959; GO:0009850; GO:0004672; GO:0016310; GO:0007297; GO:0023014; GO:0046872; GO:0030036; GO:0044087; GO:0019094; GO:0035088; GO:0032559; GO:0008104; GO:0045171; GO:0006950; GO:0044459	NA	-13.2756	-0.277134	1.11213e-07	2.41613e-06	-13.1929	-0.111659	0.0253545	0.140676	-13.1908	-0.107369	0.0428482	0.160402	-13.7478	0.0349722	0.629147	0.86165	-13.6202	0.29014	5.77098e-06	6.29808e-05	-12.979	-0.0629013	0.261619	0.492123	-12.9693	-0.0435118	0.433618	0.711443
Gene_5567	3415	mk4.006313.00.01	NA	NA	NA	NA	-13.2277	-0.0346827	0.512014	0.741921	-13.2373	-0.0538154	0.286679	0.600457	-13.2359	-0.0509263	0.348718	0.616268	-13.2533	-0.144904	0.0147585	0.0751483	-13.1357	0.0903047	0.096984	0.246049	-12.8504	-0.0652258	0.236913	0.463756	-12.935	-0.234388	1.93994e-05	0.000537462
Gene_8949	3415	mk4.006339.01.01	NA	NA	NA	NA	-15.1316	-0.206939	0.0398782	0.13787	-15.1042	-0.152126	0.124937	0.383772	-15.0378	-0.0195138	0.89082	0.999546	-15.9604	-0.647736	2.01967e-05	0.000285392	-15.7672	-0.261402	0.0568743	0.167088	-14.6699	0.0120183	0.847823	0.951895	-14.6932	-0.0345573	0.6423	0.848868
Gene_3607	3414	mk4.008473.00.01	peptidyl-prolyl cis-trans isomerase	cellular protein metabolic process; intracellular part; binding; cis-trans isomerase activity; ionotropic glutamate receptor activity; extracellular-glutamate-gated ion channel activity; membrane	GO:0044267; GO:0044424; GO:0005488; GO:0016859; GO:0004970; GO:0005234; GO:0016020	NA	-9.4495	-0.0157675	0.254816	0.488466	-9.43982	0.00359859	0.793105	0.969549	-9.46173	-0.040224	0.00515375	0.0325356	-9.65795	0.150264	6.22715e-19	3.35017e-17	-9.65556	0.155062	7.35373e-22	3.60002e-20	-9.31313	0.0265346	0.561423	0.764305	-9.28247	0.0878714	0.0566071	0.224435
Gene_5974	3412	mk4.018922.01.01	splicing factor 3b subunit 3	RNA splicing; macromolecular complex assembly; ribonucleoprotein complex; nucleic acid binding; nucleus	GO:0008380; GO:0065003; GO:0030529; GO:0003676; GO:0005634	NA	-13.6738	-0.412431	5.77357e-12	2.11301e-10	-13.5839	-0.232626	4.6172e-05	0.000918957	-13.6303	-0.325603	1.09151e-07	2.42371e-06	-14.6365	-0.0118528	0.94763	1	-14.6855	-0.109785	0.250382	0.469471	-12.842	-0.328881	2.43281e-09	1.31523e-07	-12.7662	-0.177147	0.00102901	0.0133945
Gene_2597	3411	mk4.000037.10.01	diaphanous homolog 2	intracellular membrane-bounded organelle; male gamete generation; actin polymerization or depolymerization; actin binding; Rho GTPase binding	GO:0043231; GO:0048232; GO:0008154; GO:0003779; GO:0017048	NA	-12.4265	0.122977	0.00153793	0.0113435	-12.526	-0.0760264	0.0559936	0.23815	-12.4614	0.0531767	0.195844	0.440103	-12.2767	0.0368591	0.392265	0.671567	-12.2687	0.052769	0.194132	0.397127	-12.6492	0.0191757	0.70975	0.866791	-12.7051	-0.092744	0.0836634	0.284863
Gene_462	3411	mk4.000220.04.01	enhancer of mrna-decapping protein 4	intracellular part	GO:0044424	NA	-13.0594	-0.453229	7.01154e-21	5.19518e-19	-12.9355	-0.205337	6.3676e-06	0.00015838	-12.955	-0.244415	4.27667e-07	8.49581e-06	-13.3234	-0.158908	0.00872327	0.0502269	-13.3843	-0.280772	1.78197e-06	2.12487e-05	-12.2485	-0.0693917	0.183563	0.396487	-12.2242	-0.0207495	0.696392	0.878307
Gene_6924	3408	mk4.003838.00.01	slowpoke potassium channel family member slo-1	A band; regulation of synaptic transmission; adult behavior; calcium activated cation channel activity; myofibril assembly; gated channel activity; potassium channel activity; secretion; metal ion transport; plasma membrane part; cellular ion homeostasis; response to chemical stimulus; eating behavior; I band; binding	GO:0031672; GO:0050804; GO:0030534; GO:0005227; GO:0030239; GO:0022836; GO:0005267; GO:0046903; GO:0030001; GO:0044459; GO:0006873; GO:0042221; GO:0042755; GO:0031674; GO:0005488	5	-13.6903	0.199409	0.000949466	0.00762455	-13.7972	-0.0144699	0.832039	0.984582	-13.7771	0.0257302	0.689747	0.887403	-14.6584	-0.421628	1.1987e-05	0.000178029	-14.8088	-0.722534	6.12109e-14	1.80651e-12	-13.8524	0.403515	3.76996e-11	2.93887e-09	-13.9546	0.199051	0.00121532	0.0151834
Gene_9121	3407	mk4.002377.03.01	rna polymerase-associated protein ctr9 homolog	protein monoubiquitination; histone ubiquitination; protein domain specific binding; transcription elongation factor complex	GO:0006513; GO:0016574; GO:0019904; GO:0008023	NA	-13.4013	-0.255442	2.86561e-06	4.78742e-05	-13.3581	-0.169044	0.00135034	0.0158417	-13.3923	-0.237493	2.66712e-05	0.000368355	-13.8412	-0.0560792	0.454531	0.726961	-13.8847	-0.143064	0.0421296	0.132798	-13.0696	-0.0524613	0.352846	0.591164	-13.0628	-0.0388531	0.487296	0.752584
Gene_1342	3406	mk4.000191.03.01	exportin crm1 homolog	response to other organism; macromolecular complex; nucleic acid binding; substrate-specific transporter activity; nuclear body; RNA transport; protein localization in organelle; regulation of catabolic process; regulation of centrosome cycle; chromosome, centromeric region; protein targeting; membrane part; cytoplasmic part; endomembrane system	GO:0051707; GO:0032991; GO:0003676; GO:0022892; GO:0016604; GO:0050658; GO:0033365; GO:0009894; GO:0046605; GO:0000775; GO:0006605; GO:0044425; GO:0044444; GO:0012505	NA	-13.6887	-0.306552	3.68588e-07	7.38471e-06	-13.5498	-0.0285759	0.626577	0.877901	-13.6096	-0.148348	0.015353	0.0755684	-14.092	0.0116224	0.891842	1	-14.1989	-0.202154	0.0104104	0.0447965	-13.1972	-0.142435	0.0126216	0.0637864	-13.1389	-0.0258278	0.65354	0.85579
Gene_3356	3406	mk4.012483.01.01	golgi apparatus protein 1	membrane	GO:0016020	NA	-13.5216	-0.00357806	0.968695	1	-13.5425	-0.045262	0.437407	0.745498	-13.4931	0.0535368	0.376466	0.644093	-13.5189	-0.0230995	0.738081	0.935073	-13.4597	0.095378	0.117672	0.282837	-13.7141	-0.0804898	0.191804	0.407909	-13.707	-0.0663163	0.274225	0.560844
Gene_8381	3405	NA	taf3 rna polymerase tata box binding protein -associated factor	maintenance of protein location in cell; transcription regulator activity; transcription factor complex; sequence-specific DNA binding; hemopoietic or lymphoid organ development; protein binding; transcription, DNA-dependent	GO:0032507; GO:0030528; GO:0005667; GO:0043565; GO:0048534; GO:0005515; GO:0006351	NA	-14.854	-0.374094	3.6359e-05	0.000462526	-14.7276	-0.121286	0.159964	0.441448	-14.7662	-0.198601	0.0290473	0.120722	-15.4702	-0.619498	1.1775e-06	2.10251e-05	-15.3258	-0.330614	0.00470101	0.0235153	-14.682	-0.0290657	0.700415	0.861871	-14.7028	-0.070685	0.322765	0.611695
Gene_5329	3403	mk4.035810.02.01	swi snf matrix actin dependent regulator of subfamily member 2	chromatin modification; transcription cofactor activity; nuclear lumen; regulation of transcription, DNA-dependent; SWI/SNF-type complex	GO:0016568; GO:0003712; GO:0031981; GO:0006355; GO:0070603	NA	-13.7168	-0.369385	1.26303e-09	3.55618e-08	-13.5824	-0.100624	0.0797217	0.29522	-13.6535	-0.242734	8.86598e-05	0.00106135	-14.5525	-0.173237	0.0645428	0.218544	-14.519	-0.106147	0.227995	0.442434	-13.223	-0.194019	0.000714156	0.0070783	-13.1853	-0.118685	0.0347978	0.166043
Gene_5696	3402	mk4.002886.03.01	NA	NA	NA	NA	-15.2636	0.114935	0.28181	0.520783	-15.2927	0.0568936	0.618221	0.873125	-15.1297	0.382772	0.000201376	0.00218187	-15.7116	0.0719365	0.633217	0.864844	-15.4973	0.500519	5.49335e-05	0.000485195	-14.788	-0.603509	8.04498e-16	1.28806e-13	-14.6631	-0.353826	5.96298e-07	2.92032e-05
Gene_6175	3397	NA	NA	NA	NA	NA	-14.1717	-0.0229101	0.768025	0.926606	-14.1469	0.0265893	0.719622	0.929275	-14.17	-0.0195709	0.799442	0.95561	-14.2219	-0.223574	0.00700132	0.0425538	-13.9927	0.234869	0.0013339	0.00800147	-15.7042	-0.0957449	0.311171	0.548317	-15.6441	0.0245324	0.768545	0.918898
Gene_2990	3396	mk4.006357.03.01	myosin ie	motor activity; ATPase activity; protein binding; organ development; actin filament-based process; ATP binding; myosin complex	GO:0003774; GO:0016887; GO:0005515; GO:0048513; GO:0030029; GO:0005524; GO:0016459	NA	-11.7645	-0.153669	6.65272e-07	1.2577e-05	-11.7189	-0.0625053	0.0371119	0.180668	-11.7222	-0.0691108	0.0280645	0.117891	-11.6776	-0.155483	5.27198e-06	8.3909e-05	-11.6343	-0.068785	0.0323093	0.108657	-11.9396	-0.103163	0.0431629	0.151404	-11.9713	-0.166397	0.00104791	0.013581
Gene_7909	3396	mk4.001283.04.02	NA	NA	NA	NA	-15.5115	0.17176	0.137541	0.327891	-15.4501	0.294571	0.00775078	0.0615776	-15.4288	0.337089	0.00364283	0.0248337	-15.7719	0.349363	0.0149559	0.0759895	-15.6994	0.494418	0.000221178	0.00166759	-15.546	0.178807	0.0392311	0.141574	-15.6262	0.0183752	0.822327	0.946268
Gene_4790	3395	NA	pyridoxal-5 -phosphate-dependent protein beta subunit	lyase activity; RNA binding; nucleotide binding	GO:0016829; GO:0003723; GO:0000166	NA	-14.1981	0.0157359	0.842696	0.965976	-14.0849	0.242031	0.000379276	0.00563013	-14.2081	-0.00429516	0.979457	1	-15.0389	0.277383	0.0127465	0.0671245	-15.0264	0.302376	0.00417232	0.0213356	-13.3226	-0.249805	1.73834e-05	0.000331942	-13.268	-0.140576	0.0132097	0.0860579
Gene_8813	3394	mk4.000798.00.01	NA	NA	NA	NA	-15.5095	-0.330057	0.00391032	0.0239902	-15.4225	-0.156009	0.156964	0.435788	-15.4476	-0.20621	0.0756496	0.236421	-16.1281	-0.211809	0.187034	0.436701	-16.043	-0.0415987	0.838082	0.965468	-15.4498	0.228557	0.00706883	0.0416271	-15.533	0.0621552	0.449334	0.724265
Gene_5802	3391	mk4.000220.07.01	tau-tubulin kinase 1	phosphorylation; protein kinase activity; adenyl ribonucleotide binding; auxin metabolic process	GO:0016310; GO:0004672; GO:0032559; GO:0009850	NA	-14.7608	-0.168006	0.0576736	0.180055	-14.6242	0.105275	0.204156	0.505589	-14.6961	-0.0386711	0.691894	0.889001	-14.8415	0.115992	0.274259	0.549342	-14.8826	0.0339092	0.758397	0.918043	-14.4322	0.0256043	0.703161	0.862948	-14.3914	0.107254	0.105905	0.32883
Gene_1103	3387	mk4.001809.03.01	NA	NA	NA	NA	-13.5842	-0.168392	0.00390289	0.0239655	-13.5586	-0.117174	0.0403655	0.191121	-13.5093	-0.0186334	0.77726	0.941243	-13.7639	0.242928	0.000567142	0.00530883	-13.9922	-0.213609	0.00331183	0.0174761	-13.4231	-0.114693	0.0512512	0.170488	-13.3824	-0.0332284	0.571035	0.808826
Gene_19825	3387	NA	NA	NA	NA	NA	-16.3106	0.481288	0.00145893	0.0108852	-16.6078	-0.11308	0.500381	0.794179	-16.3973	0.307867	0.0614859	0.206949	-16.3442	-0.227608	0.192427	0.443687	-16.0017	0.457481	0.00224821	0.0125597	-10.8171	0.244287	2.71061e-07	8.96957e-06	-10.7926	0.293449	5.40147e-10	5.37924e-08
Gene_842	3387	NA	rna-binding protein related	RNA splicing, via transesterification reactions with bulged adenosine as nucleophile; intracellular membrane-bounded organelle; RNA binding	GO:0000377; GO:0043231; GO:0003723	NA	-13.7583	-0.229101	0.000213715	0.00217915	-13.6076	0.0722483	0.211097	0.512931	-13.619	0.0495855	0.425022	0.686282	-14.1344	0.400961	5.29931e-07	1.01275e-05	-14.2048	0.260121	0.00100308	0.00627766	-13.304	-0.028716	0.6268	0.812494	-13.2681	0.0430713	0.438668	0.715383
Gene_2474	3383	mk4.000397.05.01	novel protein vertebrate calsyntenin 2	multicellular organismal process; membrane-bounded organelle; membrane	GO:0032501; GO:0043227; GO:0016020	NA	-13.4718	-0.218994	9.17764e-05	0.00104646	-13.3172	0.0902828	0.0849042	0.307113	-13.4617	-0.198828	0.000598019	0.00552422	-14.853	-0.280646	0.00728101	0.0439691	-14.9105	-0.395686	8.58985e-05	0.000722254	-12.3129	0.0508572	0.322742	0.561433	-12.3509	-0.0251109	0.633316	0.844178
Gene_2999	3379	mk4.011229.00.01	NA	NA	NA	NA	-13.8928	0.273808	2.30031e-05	0.000310784	-14.0328	-0.00623445	0.944958	1	-13.891	0.277386	3.64233e-05	0.000487112	-14.0158	0.119301	0.124396	0.339101	-13.8096	0.531786	6.78252e-15	2.12625e-13	-14.5151	0.233639	0.000685624	0.00684953	-14.5852	0.0934132	0.173047	0.436317
Gene_10598	3375	NA	NA	NA	NA	NA	-14.9072	-0.0118562	0.924199	1	-14.8726	0.0572472	0.55878	0.835677	-14.7925	0.217431	0.0180045	0.0852086	-15.002	-0.110863	0.314304	0.592611	-14.7859	0.321494	0.00077802	0.00504651	-15.3798	0.197997	0.0174849	0.080766	-15.435	0.0875964	0.290464	0.577564
Gene_19826	3374	NA	NA	NA	NA	NA	-11.8577	0.0965083	0.00243873	0.016427	-12.0141	-0.216286	5.85523e-11	2.84241e-09	-11.887	0.0380029	0.258907	0.519807	-11.4477	-0.409246	1.23627e-38	1.21043e-36	-11.2791	-0.0720646	0.011402	0.0480921	-15.1824	-0.239985	0.00301038	0.0218169	-15.1981	-0.271335	0.000664861	0.00957676
Gene_406	3374	mk4.017130.00.01	NA	NA	NA	NA	-13.5577	-0.0332808	0.577987	0.796694	-13.5305	0.0210834	0.713409	0.926682	-13.5248	0.0325618	0.59722	0.823258	-13.7634	0.0168762	0.827117	0.979958	-13.7274	0.0887897	0.191905	0.393974	-13.4714	-0.0969945	0.101145	0.269252	-13.428	-0.0101395	0.869486	0.968177
Gene_7202	3374	mk4.010683.01.01	nek (never in mitosis kinase) like family member (nekl-1)	biological regulation; phosphorylation; protein serine/threonine kinase activity; nucleotide binding	GO:0065007; GO:0016310; GO:0004674; GO:0000166	NA	-14.7667	-0.14503	0.102977	0.27077	-14.7168	-0.0450845	0.620104	0.874771	-14.7468	-0.105076	0.251237	0.509838	-15.0343	-0.31185	0.00484752	0.031873	-14.9638	-0.170862	0.0985947	0.24894	-15.0411	0.296507	0.000119749	0.00161953	-15.1115	0.155648	0.0423463	0.187931
Gene_3644	3373	NA	NA	NA	NA	NA	-14.3747	0.122142	0.113689	0.28946	-14.4095	0.0526242	0.512367	0.801627	-14.3641	0.143335	0.0727262	0.230111	-14.4218	0.228729	0.0104462	0.0579196	-14.3752	0.322044	0.00011375	0.000927371	-14.8041	0.0346159	0.635891	0.819135	-14.8208	0.00116953	1	1
Gene_3091	3369	mk4.000224.09.01	NA	NA	NA	NA	-13.554	-0.132006	0.0225346	0.090633	-13.4474	0.0811844	0.143066	0.414207	-13.5059	-0.0357085	0.558441	0.795507	-14.2341	-0.0296241	0.731721	0.930827	-14.1006	0.237337	0.00179721	0.0103885	-13.255	-0.0537502	0.352584	0.591066	-13.2882	-0.120329	0.0349069	0.166259
Gene_7561	3366	mk4.000528.12.01	probable e3 ubiquitin-protein ligase herc1-like	cell part	GO:0044464	NA	-13.9174	-0.244064	0.000190221	0.00197353	-13.8507	-0.11071	0.0764791	0.288189	-13.8551	-0.119406	0.0758672	0.236785	-14.214	-0.30903	0.000189766	0.00208198	-14.1994	-0.279815	0.00037127	0.00264485	-14.6008	0.229494	0.00109653	0.00996211	-14.6048	0.221488	0.00136734	0.0166626
Gene_1499	3365	mk4.017982.00.01	phosphatidylinositol- -bisphosphate 3-kinase catalytic subunit beta isoform	cell part; signaling; cellular process; biological regulation; binding; phosphoinositide 3-kinase activity	GO:0044464; GO:0023052; GO:0009987; GO:0065007; GO:0005488; GO:0035004	NA	-13.7616	-0.00155706	1	1	-13.782	-0.042359	0.49964	0.793753	-13.7648	-0.0079363	0.929622	1	-14.1201	0.207171	0.00984146	0.0552858	-14.1011	0.245246	0.00125521	0.00761794	-13.6349	-0.25087	3.46403e-05	0.000577264	-13.5749	-0.131044	0.0268935	0.140465
Gene_7388	3365	mk4.017556.01.01	dynamin binding protein	protein binding; cytoplasm	GO:0005515; GO:0005737	NA	-13.9336	0.0293195	0.667174	0.860327	-13.8474	0.20173	0.0013269	0.0156101	-13.86	0.176451	0.00808002	0.046184	-13.8357	-0.0250282	0.746262	0.940578	-13.8102	0.0261593	0.723684	0.897301	-14.0484	-0.0713359	0.275054	0.50857	-14.0872	-0.148864	0.0200984	0.115242
Gene_9493	3365	NA	NA	NA	NA	NA	-15.1151	0.595668	1.70116e-09	4.72677e-08	-15.2477	0.330507	0.00130959	0.0154841	-15.1639	0.498161	1.63578e-06	2.92241e-05	-15.2658	0.363633	0.00221099	0.016793	-15.181	0.533256	1.48737e-06	1.78857e-05	-15.6664	0.149813	0.0941705	0.256973	-15.6927	0.0970635	0.274774	0.561484
Gene_1972	3364	mk4.019391.01.01	calcium calmodulin-dependent serine protein kinase (maguk family)	macromolecular complex; neuron projection; regulation of transcription from RNA polymerase II promoter; intracellular membrane-bounded organelle; transcription cofactor activity; membrane fraction; protein transport; protein domain specific binding; protein serine/threonine kinase activity; macromolecular complex assembly; cytoskeleton; plasma membrane part; phosphotransferase activity, phosphate…	GO:0032991; GO:0043005; GO:0006357; GO:0043231; GO:0003712; GO:0005624; GO:0015031; GO:0019904; GO:0004674; GO:0065003; GO:0005856; GO:0044459; GO:0016776; GO:0044444; GO:0005524; GO:0006468	NA	-14.1256	-0.179125	0.0111375	0.053582	-14.0539	-0.0357822	0.61008	0.866496	-14.1513	-0.23064	0.00164284	0.012887	-15.1441	-0.395036	0.00052208	0.00495209	-15.0089	-0.124492	0.23855	0.45526	-13.0118	-0.138941	0.012922	0.0648248	-12.9408	0.00298451	0.950483	1
Gene_1424	3363	mk4.001942.06.01	dentin sialophosphoprotein	developmental process	GO:0032502	NA	-15.1663	0.0935372	0.367103	0.612622	-15.2283	-0.030516	0.78063	0.962658	-15.1915	0.0432789	0.71736	0.907258	-16.2956	0.314403	0.070432	0.231603	-16.1656	0.574339	0.000265269	0.001966	-15.2588	0.0449372	0.584607	0.780701	-15.2533	0.0558147	0.480863	0.747865
Gene_1654	3363	mk4.005254.00.01	solute carrier family 12 (potassium chloride transporters) member 9	membrane; anion:cation symporter activity; transmembrane transport	GO:0016020; GO:0015296; GO:0055085	NA	-12.8782	-0.216272	2.00675e-06	3.41746e-05	-12.9019	-0.263628	4.25974e-09	1.69084e-07	-12.9454	-0.350771	3.32301e-13	1.3265e-11	-13.0803	-0.047622	0.399469	0.680314	-13.2484	-0.383758	7.98754e-12	1.93452e-10	-13.0021	-0.0481429	0.394445	0.631855	-13.0122	-0.0683858	0.217315	0.495662
Gene_5872	3363	mk4.001264.00.01	NA	NA	NA	NA	-14.3238	0.228126	0.00245878	0.0165102	-14.4096	0.0565969	0.479211	0.777702	-14.2891	0.297651	0.000110924	0.00129128	-14.8175	0.440511	1.2855e-05	0.00018983	-14.801	0.47348	1.02429e-06	1.2656e-05	-14.2727	0.410803	3.84337e-10	2.47666e-08	-14.1826	0.590921	1.02233e-20	3.17595e-18
Gene_2748	3362	mk4.021700.00.01	adp-ribosylation factor gtpase activating protein 2	transport; intracellular part	GO:0006810; GO:0044424	NA	-11.0314	-0.0824923	0.000557339	0.00488152	-11.0913	-0.202389	3.14672e-17	2.43404e-15	-11.0092	-0.0381616	0.122105	0.322542	-10.7271	-0.222487	1.13159e-19	6.31824e-18	-10.7291	-0.226407	3.89086e-22	1.9369e-20	-11.1096	0.0196675	0.675315	0.844537	-11.1923	-0.14579	0.00287246	0.0292931
Gene_8431	3362	mk4.028258.00.01	NA	NA	NA	NA	-15.2737	-0.0189572	0.885468	0.985892	-15.3294	-0.130244	0.220147	0.523134	-15.2992	-0.0700378	0.547942	0.788784	-15.5577	-0.00391356	1	1	-15.6437	-0.17592	0.181826	0.379045	-15.589	-0.0915431	0.313541	0.55125	-15.6242	-0.162057	0.0660525	0.248341
Gene_1884	3361	mk4.013592.00.01	NA	NA	NA	NA	-11.5073	-0.0450707	0.113763	0.289577	-11.5622	-0.154962	4.18508e-08	1.48532e-06	-11.536	-0.102412	0.000530525	0.00499469	-11.446	-0.257528	2.64172e-16	1.20475e-14	-11.3568	-0.0791156	0.00672832	0.0316341	-11.8898	0.198085	7.2751e-05	0.00107929	-11.9899	-0.00204301	0.977348	1
Gene_1746	3360	mk4.000232.04.01	wu:fc30a11 protein	gastrulation; binding; larval development; cytoplasmic vesicle; regulation of growth rate; Golgi apparatus part; intracellular protein transport; vesicle-mediated transport; membrane coat	GO:0007369; GO:0005488; GO:0002164; GO:0031410; GO:0040009; GO:0044431; GO:0006886; GO:0016192; GO:0030117	NA	-12.8528	0.0353962	0.436501	0.676927	-12.8473	0.0463967	0.292576	0.607765	-12.8268	0.0872973	0.0596859	0.202993	-13.0621	0.120798	0.0285795	0.124431	-13.0518	0.141485	0.00736504	0.0339728	-12.573	0.0199058	0.697824	0.859845	-12.6086	-0.051297	0.338306	0.627193
Gene_5741	3357	mk4.005560.01.01	spry domain containing protein	axon part; cytoskeleton; cytoplasm; cytoskeletal protein binding; extrinsic to membrane	GO:0033267; GO:0005856; GO:0005737; GO:0008092; GO:0019898	NA	-11.5392	-0.00193195	0.960635	1	-11.5847	-0.0927814	0.00115108	0.0139537	-11.5342	0.00816847	0.790998	0.949829	-11.4958	0.0581098	0.0713637	0.233608	-11.3984	0.252884	1.1786e-17	4.46767e-16	-11.6843	-0.242636	1.44389e-06	3.84802e-05	-11.7249	-0.323871	1.26067e-10	1.42606e-08
Gene_9019	3357	NA	NA	NA	NA	NA	-15.8639	-0.247849	0.0577687	0.180192	-15.7137	0.0526713	0.680344	0.908602	-15.7758	-0.0716556	0.594845	0.822508	-16.5612	0.385452	0.0406947	0.160105	-16.511	0.486006	0.00596873	0.0287163	-15.6739	-0.504382	4.37351e-08	1.7208e-06	-15.574	-0.304503	0.00048362	0.00754012
Gene_292	3354	NA	mediator of rna polymerase ii transcription subunit 13-like	intracellular membrane-bounded organelle; transcription cofactor activity; protein complex; regulation of transcription from RNA polymerase II promoter; transcription initiation; signal transducer activity; steroid hormone receptor signaling pathway; general RNA polymerase II transcription factor activity; transcription activator activity	GO:0043231; GO:0003712; GO:0043234; GO:0006357; GO:0006352; GO:0004871; GO:0030518; GO:0016251; GO:0016563	NA	-15.6557	-0.350526	0.00359904	0.0224655	-15.4864	-0.011949	0.939272	1	-15.3682	0.224408	0.0452605	0.166481	-15.7251	-0.153313	0.292605	0.570061	-15.3803	0.536266	6.37737e-06	6.8907e-05	-15.194	-0.373908	5.1878e-06	0.000118398	-15.1664	-0.318756	5.12683e-05	0.00120849
Gene_4701	3354	mk4.012394.00.01	nicotinic acetylcholine receptor alpha 8 subunit	integral to plasma membrane	GO:0005887	NA	-13.504	-0.0210982	0.725553	0.899308	-13.5309	-0.0748536	0.18858	0.482254	-13.6037	-0.220553	0.000266486	0.00276802	-13.7679	-0.268653	0.000155144	0.00174571	-13.7657	-0.264367	8.81378e-05	0.000738378	-13.8133	-0.103781	0.0956683	0.259238	-13.8711	-0.219431	0.000379848	0.00617384
Gene_1434	3351	mk4.000281.03.01	calcium-transporting atpase sarcoplasmic endoplasmic reticulum type (calcium pump)	auxin metabolic process; ATP binding; ATP biosynthetic process; calcium-transporting ATPase activity; calcium ion transport; integral to membrane	GO:0009850; GO:0005524; GO:0006754; GO:0005388; GO:0006816; GO:0016021	NA	-12.5326	-0.347582	6.21394e-18	3.8594e-16	-12.3941	-0.0706196	0.0621912	0.254071	-12.3632	-0.00876298	0.827938	0.968136	-13.3966	0.11248	0.072569	0.236505	-13.5203	-0.134984	0.0296706	0.101653	-11.9419	-0.0867774	0.0891316	0.247358	-11.8176	0.161888	0.00106676	0.0137483
Gene_1463	3350	mk4.000309.01.01	diacylglycerol beta 90kda	binding; cell part; diacylglycerol kinase activity; activation of protein kinase C activity by G-protein coupled receptor protein signaling pathway	GO:0005488; GO:0044464; GO:0004143; GO:0007205	NA	-14.3127	-0.115568	0.127891	0.311929	-14.2358	0.0383872	0.604303	0.864531	-14.2492	0.0115707	0.896107	1	-15.0384	-0.154049	0.174495	0.420837	-15.0089	-0.0950479	0.371944	0.605718	-13.8496	0.205428	0.000801226	0.00777889	-13.9088	0.0870497	0.15205	0.404308
Gene_5468	3350	NA	NA	NA	NA	NA	-13.8784	-0.0116272	0.876479	0.982275	-13.9411	-0.136947	0.0361354	0.177335	-13.9046	-0.0640218	0.354069	0.622037	-14.0665	-0.157673	0.0462512	0.174745	-13.8916	0.192125	0.00669462	0.0314986	-13.6974	-0.0753472	0.221271	0.44488	-13.741	-0.162637	0.00715611	0.0565361
Gene_2289	3346	mk4.012025.00.01	dual-specificity tyrosine- -phosphorylation regulated kinase 1a	nuclear body; protein tyrosine kinase activity; protein binding; protein amino acid phosphorylation	GO:0016604; GO:0004713; GO:0005515; GO:0006468	NA	-15.7063	-0.282645	0.021614	0.0878031	-15.5725	-0.0151689	0.906341	1	-15.5789	-0.0279077	0.836109	0.971931	-16.3104	-0.159969	0.380079	0.662565	-16.3154	-0.170006	0.312023	0.54126	-15.1707	-0.139549	0.0822945	0.234376	-14.9791	0.243656	0.00110979	0.0141193
Gene_4062	3346	NA	NA	NA	NA	NA	-14.7048	0.138461	0.110483	0.283932	-14.7483	0.0514621	0.555537	0.833246	-14.6676	0.212897	0.0156802	0.0766479	-14.4127	-0.0675896	0.465844	0.73684	-14.183	0.391819	5.18861e-07	6.69947e-06	-15.0781	0.0363331	0.653388	0.829802	-15.0916	0.00933387	0.901847	0.985187
Gene_1628	3345	NA	NA	NA	NA	NA	-13.1211	0.20916	2.31678e-05	0.00031281	-13.2021	0.0471196	0.351622	0.669239	-13.1859	0.0796107	0.133615	0.342667	-12.8491	-0.328541	1.43284e-10	4.21067e-09	-12.5537	0.262261	2.95379e-09	5.31554e-08	-13.5377	0.089651	0.125273	0.31026	-13.5808	0.00350336	0.941562	1
Gene_2904	3345	mk4.006745.01.01	NA	NA	NA	NA	-11.9176	0.359931	1.57537e-28	1.63877e-26	-12.0574	0.0804133	0.0168858	0.106216	-11.9179	0.359432	1.08656e-26	8.75756e-25	-11.236	0.00842684	0.784904	0.957837	-10.9922	0.496024	3.69803e-83	8.04186e-81	-12.3371	0.182834	0.000383123	0.00428037	-12.4453	-0.0335912	0.525712	0.776701
Gene_693	3343	mk4.007620.01.01	membrane guanylyl cyclase	guanyl ribonucleotide binding; signaling pathway; membrane; peptide receptor activity; catecholamine metabolic process; blood circulation; cGMP biosynthetic process; lyase activity; kinase binding; cyclase activity; protein kinase activity; ATP binding; protein amino acid phosphorylation	GO:0032561; GO:0023033; GO:0016020; GO:0001653; GO:0006584; GO:0008015; GO:0006182; GO:0016829; GO:0019900; GO:0009975; GO:0004672; GO:0005524; GO:0006468	NA	-14.9124	0.162813	0.080715	0.228021	-14.9267	0.134182	0.149543	0.424225	-14.9105	0.16647	0.0875995	0.260688	-15.1001	-0.0126681	0.938556	1	-15.2288	-0.270169	0.016951	0.0658007	-14.7788	0.218459	0.00267657	0.0200037	-14.845	0.085958	0.236984	0.518875
Gene_4295	3342	NA	low quality protein: protein piccolo-like	regulation of biological quality; intracellular organelle; metal ion binding; phospholipid binding; signal release; exocytosis; protein binding	GO:0065008; GO:0043229; GO:0046872; GO:0005543; GO:0023061; GO:0006887; GO:0005515	NA	-14.9786	-0.00634512	0.974065	1	-14.9455	0.0598467	0.548771	0.827474	-15.017	-0.0832338	0.433419	0.694688	-15.4557	-0.207742	0.107262	0.309819	-15.5331	-0.362401	0.00416687	0.0213236	-14.6613	0.158335	0.0257262	0.105703	-14.7119	0.0571347	0.425588	0.705607
Gene_7169	3341	mk4.018098.00.01	phospholipase c	binding; phosphoric diester hydrolase activity; phospholipase activity; cytoplasmic part; intracellular organelle; primary metabolic process; signaling	GO:0005488; GO:0008081; GO:0004620; GO:0044444; GO:0043229; GO:0044238; GO:0023052	4	-14.4307	0.0143595	0.871834	0.979307	-14.4267	0.0224262	0.771769	0.959068	-14.4995	-0.123256	0.138925	0.351087	-15.1383	-0.943512	1.44829e-16	6.80006e-15	-14.9383	-0.543576	7.35347e-08	1.09292e-06	-14.4582	0.0657165	0.336271	0.574589	-14.5131	-0.0439625	0.532896	0.781436
Gene_8792	3338	mk4.000286.00.01	NA	NA	NA	NA	-14.6536	-0.0172896	0.861641	0.974207	-14.6512	-0.0125339	0.88664	1	-14.5914	0.107173	0.216505	0.467621	-14.7337	0.0276472	0.811999	0.970716	-14.744	0.00717096	0.97401	1	-15.0676	0.329687	2.14668e-05	0.000392282	-15.0728	0.319211	2.58834e-05	0.000693119
Gene_2014	3337	NA	NA	NA	NA	NA	-13.2711	-0.560806	4.26359e-27	4.16825e-25	-13.0798	-0.178141	0.000199047	0.0032533	-13.0621	-0.142712	0.00457891	0.0296513	-13.967	0.241248	0.00149276	0.0121034	-13.964	0.247293	0.000619034	0.00413737	-13.7925	-0.137257	0.026581	0.108185	-13.7714	-0.0948944	0.118773	0.351257
Gene_10218	3332	mk4.022788.00.01	protein tyrosine non-receptor type 3	protein phosphorylated amino acid binding; dephosphorylation; enzyme binding; negative regulation of cellular catabolic process; phosphoprotein phosphatase activity; regulation of mitotic cell cycle	GO:0045309; GO:0016311; GO:0019899; GO:0031330; GO:0004721; GO:0007346	NA	-14.65	-0.0148177	0.884668	0.985677	-14.6638	-0.0424769	0.626483	0.877901	-14.5889	0.107324	0.216902	0.468204	-14.5491	0.289837	0.00179821	0.0141954	-14.4938	0.400547	4.03237e-06	4.54224e-05	-14.4274	-0.0221257	0.753975	0.894412	-14.4138	0.00522074	0.92931	1
Gene_10375	3330	mk4.008848.03.01	calcium voltage- l alpha 1d subunit isoform 1	binding; sensory perception of mechanical stimulus; learning or memory; muscle system process; voltage-gated calcium channel activity; multicellular organismal development; G-protein signaling, coupled to cyclic nucleotide second messenger; fluid transport; voltage-gated calcium channel complex; calcium ion transport; transmembrane transport	GO:0005488; GO:0050954; GO:0007611; GO:0003012; GO:0005245; GO:0007275; GO:0007187; GO:0042044; GO:0005891; GO:0006816; GO:0055085	NA	-15.9348	-0.389657	0.00334392	0.0212053	-15.8946	-0.309236	0.0159904	0.102635	-15.8651	-0.250157	0.0680645	0.220043	-16.0146	-0.559741	0.000358504	0.00359773	-16.0014	-0.533188	0.000301923	0.00220015	-15.6565	-0.00630889	1	1	-15.6488	0.00919937	0.909779	0.989814
Gene_4544	3329	mk4.003312.02.01	nipped-b homolog	heart morphogenesis; negative regulation of transcription from RNA polymerase II promoter; transcription regulator activity; response to X-ray; hair cycle; central nervous system development; intracellular membrane-bounded organelle; embryonic forelimb morphogenesis; ear development; histone deacetylation; sensory perception of mechanical stimulus; protein domain specific binding; regulation of g…	GO:0003007; GO:0000122; GO:0030528; GO:0010165; GO:0042633; GO:0007417; GO:0043231; GO:0035115; GO:0043583; GO:0016575; GO:0050954; GO:0019904; GO:0040008; GO:0008104; GO:0043234; GO:0035112; GO:0007064; GO:0033554; GO:0019899; GO:0050793	NA	-14.176	0.198943	0.0054452	0.0311363	-14.2286	0.0935768	0.200614	0.500393	-14.2256	0.0996255	0.195043	0.438816	-14.2172	0.0444154	0.609108	0.847892	-14.0152	0.448398	1.12807e-09	2.14199e-08	-14.7647	-0.140371	0.0584543	0.187208	-14.7197	-0.0502898	0.499282	0.759709
Gene_1282	3327	NA	NA	NA	NA	NA	-14.0725	-0.425149	6.56461e-10	1.92001e-08	-13.8987	-0.0775315	0.226931	0.53151	-14.005	-0.2901	3.16243e-05	0.000427535	-15.0933	0.00083617	1	1	-15.1319	-0.0763974	0.502065	0.727879	-13.4872	-0.251486	2.22834e-05	0.00040261	-13.425	-0.127007	0.0285289	0.146654
Gene_8677	3326	mk4.000374.01.01	NA	NA	NA	NA	-13.7243	-0.0973984	0.114469	0.290708	-13.7123	-0.0733985	0.224354	0.527406	-13.7252	-0.0992864	0.122341	0.323005	-14.09	-0.143412	0.0731495	0.237722	-14.1337	-0.230812	0.00266003	0.0144463	-13.7752	-0.0677885	0.274908	0.508364	-13.7661	-0.0496678	0.414033	0.694805
Gene_5306	3324	NA	NA	NA	NA	NA	-14.0227	0.00447234	0.962763	1	-14.1034	-0.156912	0.0222098	0.128495	-14.0372	-0.0244993	0.734131	0.916449	-13.9718	-0.140928	0.0641955	0.217519	-13.9689	-0.135231	0.0617274	0.176967	-13.8697	-0.275315	1.14037e-05	0.000230443	-13.8537	-0.243283	7.63735e-05	0.00168751
Gene_3863	3323	mk4.001737.01.01	NA	NA	NA	NA	-14.3108	0.317819	2.16327e-05	0.000295484	-14.406	0.127268	0.0940215	0.325804	-14.3492	0.240891	0.0022377	0.0166679	-13.9798	0.12765	0.0940215	0.281628	-13.8661	0.355018	3.87059e-07	5.15222e-06	-14.5393	0.121307	0.0832995	0.236247	-14.5549	0.0900782	0.184175	0.452811
Gene_933	3323	mk4.032951.00.01	protocadherin 1	calcium ion binding; homophilic cell adhesion; plasma membrane	GO:0005509; GO:0007156; GO:0005886	NA	-12.6005	-0.107595	0.0094674	0.0473401	-12.5393	0.0148002	0.721471	0.930116	-12.5397	0.0140632	0.739754	0.919767	-12.8252	0.0248887	0.635888	0.867059	-12.8731	-0.0708973	0.152377	0.336904	-12.4164	-0.0878045	0.0958556	0.259547	-12.3957	-0.0464142	0.377992	0.663646
Gene_2487	3321	mk4.006557.03.01	jnk sapk-associated protein	cellular process; protein binding; cytoplasmic part	GO:0009987; GO:0005515; GO:0044444	NA	-12.8294	0.196259	1.10211e-05	0.000162409	-12.8816	0.0918836	0.0401342	0.19028	-12.8042	0.246531	7.35082e-08	1.66732e-06	-12.5317	-0.0512514	0.26772	0.541045	-12.3984	0.215224	2.80847e-07	3.83985e-06	-13.0241	0.0836827	0.127073	0.313419	-13.1218	-0.111833	0.0456614	0.195676
Gene_6494	3321	NA	NA	NA	NA	NA	-15.0066	-0.239433	0.012704	0.0591945	-14.9892	-0.204741	0.0293733	0.155224	-14.9581	-0.14255	0.151723	0.371427	-15.4384	-0.0739793	0.573053	0.824078	-15.3872	0.0285199	0.838807	0.965468	-15.9011	-0.00986564	0.938344	1	-15.9699	-0.147344	0.128895	0.367525
Gene_4029	3317	mk4.002349.03.01	death-associated protein kinase 1	binding; regulation of programmed cell death	GO:0005488; GO:0043067	NA	-14.7047	0.301939	0.000444737	0.00404806	-14.8524	0.0065343	0.975614	1	-14.8062	0.0989454	0.295721	0.560615	-15.2965	-0.501658	3.48009e-05	0.00046354	-15.2184	-0.345571	0.0021494	0.0121059	-14.6384	0.130988	0.0623969	0.195298	-14.6847	0.038355	0.580643	0.814167
Gene_1318	3311	NA	NA	NA	NA	NA	-14.3337	-0.495234	4.98083e-11	1.64344e-09	-14.1606	-0.14904	0.0342858	0.172518	-14.2683	-0.364424	1.92731e-06	3.41435e-05	-15.6986	-0.206208	0.142047	0.369282	-15.7435	-0.29586	0.030406	0.103584	-13.7962	-0.0460195	0.464512	0.690377	-13.812	-0.0776276	0.205252	0.480294
Gene_12183	3309	NA	atp gtp binding 5	intracellular part	GO:0044424	NA	-15.7481	0.0465493	0.734206	0.904041	-15.608	0.326827	0.00496887	0.0443106	-15.8041	-0.0653824	0.654441	0.864256	-15.9342	0.160486	0.302979	0.579453	-15.8144	0.400076	0.00414805	0.0212536	-15.6377	0.1454	0.103212	0.272655	-15.7223	-0.0237297	0.79732	0.934321
Gene_1415	3308	mk4.000595.05.01	tolloid-like 1	catalytic activity; developmental process; protein binding; calcium ion binding	GO:0003824; GO:0032502; GO:0005515; GO:0005509	NA	-14.0009	-0.0993531	0.144487	0.339166	-13.9471	0.00827208	0.911071	1	-13.9448	0.0129144	0.869316	0.987378	-14.9676	-0.388283	0.000283868	0.00294399	-14.9186	-0.290342	0.00366526	0.0191021	-13.5185	-0.0245323	0.686563	0.852582	-13.5929	-0.1733	0.00350523	0.0338395
Gene_10126	3307	mk4.020857.00.01	gamma tubulin ring protein	microtubule cytoskeleton organization; spindle pole; microtubule organizing center	GO:0000226; GO:0000922; GO:0005815	NA	-14.7049	-0.252224	0.00346125	0.0217643	-14.6193	-0.0810413	0.323743	0.641185	-14.703	-0.248567	0.00555345	0.0344918	-14.818	-0.140981	0.17318	0.418986	-14.8098	-0.124492	0.217429	0.428526	-14.9276	0.124909	0.0986529	0.264336	-14.9823	0.0155382	0.82768	0.949773
Gene_1470	3307	mk4.006314.00.01	protein tyrosine receptor j	organ development; membrane; protein tyrosine phosphatase activity; protein amino acid dephosphorylation	GO:0048513; GO:0016020; GO:0004725; GO:0006470	NA	-12.048	-0.247576	3.65136e-13	1.52383e-11	-11.9647	-0.0810286	0.0130121	0.0891842	-12.023	-0.197603	1.7021e-08	4.20389e-07	-12.2273	-0.0656941	0.113749	0.320811	-12.3203	-0.251762	6.1124e-10	1.19807e-08	-12.2797	-0.130775	0.0121137	0.0617711	-12.2524	-0.0761887	0.140975	0.388436
Gene_2064	3307	mk4.000303.04.01	NA	NA	NA	NA	-14.7227	0.0814871	0.356433	0.603343	-14.63	0.267035	0.0011664	0.0140909	-14.6506	0.225679	0.00984501	0.0538873	-15.1219	-0.0236674	0.845936	0.989703	-15.0547	0.110798	0.310105	0.539233	-14.2522	-0.17106	0.0105324	0.0557529	-14.1998	-0.0661847	0.309572	0.598038
Gene_3180	3305	mk4.001387.01.01	fact complex subunit spt16	nuclear lumen; transcription	GO:0031981; GO:0006350	NA	-13.298	-0.203698	0.000111254	0.00124304	-13.2535	-0.114658	0.024581	0.13754	-13.296	-0.199718	0.000259475	0.00270244	-14.1074	-0.209008	0.00877896	0.0504912	-14.0463	-0.0867226	0.249642	0.468594	-12.9967	-0.150416	0.00698404	0.0412737	-12.977	-0.110957	0.0441147	0.192334
Gene_4927	3305	mk4.017787.01.01	NA	NA	NA	NA	-14.7742	0.213978	0.0154907	0.0683965	-14.7854	0.191478	0.027322	0.147319	-14.7238	0.314779	0.00044881	0.00434151	-15.4045	-0.0955027	0.466114	0.737179	-15.4141	-0.114744	0.344516	0.575805	-14.6855	0.0543532	0.446509	0.676265	-14.6158	0.193684	0.00488037	0.0429984
Gene_1277	3298	mk4.015231.03.01	discs large isoform b	cell-cell junction; cell cortex part; regulation of cell proliferation; cell-cell signaling; establishment or maintenance of cell polarity; cell adhesion; cell-cell junction assembly; embryonic development; actin cytoskeleton organization; asymmetric protein localization; reproductive process in a multicellular organism; morphogenesis of an epithelium; courtship behavior; cell differentiation; in…	GO:0005911; GO:0044448; GO:0042127; GO:0007267; GO:0007163; GO:0007155; GO:0007043; GO:0009790; GO:0030036; GO:0008105; GO:0048609; GO:0002009; GO:0007619; GO:0030154; GO:0043229; GO:0016327; GO:0042331; GO:0007399; GO:0033267; GO:0007346; GO:0051293; GO:0003824; GO:0048523; GO:0019900; GO:0045202	NA	-15.2334	-0.214775	0.0396145	0.137191	-15.1483	-0.0444089	0.659791	0.896635	-15.1186	0.0148132	0.915644	1	-15.6592	-0.184403	0.190211	0.439893	-15.5933	-0.0527559	0.726514	0.897301	-14.8146	-0.0851248	0.258153	0.487941	-14.7794	-0.014791	0.84375	0.956341
Gene_7312	3298	mk4.002552.04.01	exocyst complex component 4	vesicle-mediated transport; intracellular membrane-bounded organelle; regulation of transport; cell-cell signaling; establishment or maintenance of cell polarity; dendrite; cell body; glial cell differentiation; protein targeting; positive regulation of signaling pathway; protein domain specific binding; cytoskeletal part; site of polarized growth	GO:0016192; GO:0043231; GO:0051049; GO:0007267; GO:0007163; GO:0030425; GO:0044297; GO:0010001; GO:0006605; GO:0035468; GO:0019904; GO:0044430; GO:0030427	NA	-14.8211	-0.172426	0.0564672	0.177655	-14.7933	-0.116917	0.187581	0.48167	-14.7548	-0.0399806	0.663155	0.870203	-15.0832	0.146011	0.205662	0.464396	-14.9951	0.322116	0.00205265	0.0116371	-14.6697	-0.0393811	0.606883	0.797857	-14.7316	-0.163204	0.0233059	0.127286
Gene_8125	3293	mk4.001825.01.01	NA	NA	NA	NA	-14.7081	0.340343	7.57769e-05	0.000882615	-14.8076	0.141401	0.110969	0.3588	-14.7896	0.17731	0.0546376	0.190299	-15.1891	0.0735975	0.550763	0.806222	-14.989	0.473809	4.64955e-06	5.17538e-05	-14.8694	0.296615	6.40169e-05	0.000971172	-14.8913	0.252742	0.000515901	0.00790138
Gene_2923	3292	mk4.000363.11.01	rho gtpase-activating protein 21	intracellular part; signal transduction	GO:0044424; GO:0007165	NA	-13.6272	-0.149602	0.0116461	0.0553718	-13.5948	-0.0848096	0.143497	0.414247	-13.5561	-0.00743296	0.918199	1	-13.4497	-0.131502	0.038785	0.155043	-13.3506	0.0665952	0.260505	0.483755	-13.7641	-0.0331591	0.598922	0.791322	-13.8203	-0.145589	0.0176318	0.105634
Gene_4294	3291	mk4.003198.00.01	NA	NA	NA	NA	-14.5767	-0.122561	0.141478	0.335346	-14.5059	0.0189689	0.828335	0.984582	-14.4902	0.0503277	0.550952	0.78986	-15.0332	0.104735	0.346085	0.625472	-15.1398	-0.108372	0.35016	0.581367	-14.0179	-0.0932789	0.144071	0.338949	-14.0287	-0.114812	0.068931	0.253396
Gene_431	3290	mk4.003329.02.01	glycine dehydrogenase	protein complex; glycine metabolic process; intracellular part; glycine dehydrogenase (decarboxylating) activity; oxidation reduction	GO:0043234; GO:0006544; GO:0044424; GO:0004375; GO:0055114	NA	-11.2594	-0.178003	5.76915e-12	2.11301e-10	-11.2516	-0.162418	1.49008e-10	6.94616e-09	-11.2955	-0.250107	3.62812e-20	2.35015e-18	-11.6994	-0.358828	1.65915e-25	1.15409e-23	-11.7597	-0.479308	1.15441e-46	1.42808e-44	-10.9862	-0.0200994	0.686702	0.852704	-10.9737	0.00496508	0.910045	0.989896
Gene_3013	3286	mk4.018534.00.01	protein	protein kinase activity; ATP binding; protein amino acid phosphorylation; GTPase activity; GTP binding	GO:0004672; GO:0005524; GO:0006468; GO:0003924; GO:0005525	NA	-12.4185	-0.175473	6.11222e-06	9.4836e-05	-12.4576	-0.253604	4.65924e-11	2.28812e-09	-12.4175	-0.17331	1.61979e-05	0.000235897	-12.4688	-0.0425267	0.344617	0.623982	-12.4523	-0.00941516	0.825193	0.958649	-12.5202	-0.186868	0.000447463	0.00484069	-12.5198	-0.186023	0.000422854	0.00675462
Gene_6151	3284	NA	helicase with zinc finger	binding	GO:0005488	NA	-15.1484	-0.0311242	0.782673	0.934297	-15.2249	-0.184245	0.0705083	0.273951	-15.065	0.135591	0.187933	0.428573	-15.2046	0.414042	0.000383315	0.00382187	-15.145	0.533116	1.12803e-06	1.38584e-05	-15.5176	-0.0327228	0.727198	0.87719	-15.5004	0.00153017	0.983073	1
Gene_12143	3281	mk4.001659.05.01	5-azacytidine induced 1	microtubule organizing center; epithelial cilium movement	GO:0005815; GO:0003351	NA	-14.8363	0.217883	0.0158869	0.0696748	-14.9372	0.0160776	0.899799	1	-14.9538	-0.0170194	0.867644	0.986717	-14.7928	-0.191386	0.0615933	0.212643	-14.5238	0.346713	8.15415e-05	0.00068983	-15.0552	0.0162386	0.831419	0.943471	-15.0845	-0.042365	0.587673	0.817745
Gene_7718	3281	NA	NA	NA	NA	NA	-13.8968	0.117886	0.0703613	0.207556	-13.9648	-0.0180173	0.804756	0.9746	-13.863	0.185449	0.00529182	0.0332186	-14.3478	-0.0305979	0.743729	0.938387	-14.2242	0.216545	0.00661378	0.0311807	-14.3923	0.0684377	0.313359	0.551098	-14.43	-0.007112	0.928804	0.999815
Gene_6252	3275	mk4.007253.00.01	NA	NA	NA	NA	-14.8281	0.0107471	0.926241	1	-14.7745	0.11802	0.181039	0.472558	-14.6729	0.321165	0.000253806	0.0026546	-14.75	0.22172	0.0264248	0.11705	-14.6068	0.508224	1.64956e-08	2.6918e-07	-14.715	0.276272	0.000119747	0.00161953	-14.8104	0.0854359	0.232492	0.513038
Gene_659	3273	NA	NA	NA	NA	NA	-13.5438	-0.487579	1.5776e-17	9.38425e-16	-13.4569	-0.313878	8.37919e-09	3.24072e-07	-13.4384	-0.276908	1.32268e-06	2.40164e-05	-14.0127	-0.124772	0.112684	0.318286	-14.1616	-0.422634	4.39816e-08	6.74048e-07	-13.1165	-0.255313	6.67745e-06	0.000146918	-13.1963	-0.414933	2.62614e-13	4.10981e-11
Gene_3067	3272	mk4.028347.00.01	netrin receptor unc5	cellular process	GO:0009987	NA	-14.5174	0.0905763	0.267802	0.50373	-14.5205	0.0843736	0.300848	0.616874	-14.5151	0.0951123	0.26378	0.524949	-15.0724	-0.0770692	0.516327	0.780079	-15.0673	-0.0670062	0.559873	0.775858	-14.702	0.153695	0.0313491	0.12135	-14.709	0.139646	0.0470073	0.198945
Gene_329	3271	NA	NA	NA	NA	NA	-14.4481	0.341042	1.39288e-05	0.000199413	-14.5151	0.206975	0.00913474	0.0691888	-14.5003	0.236644	0.00438251	0.028723	-14.3457	0.272359	0.00165723	0.0132383	-14.2538	0.456019	1.11541e-08	1.85533e-07	-14.8641	0.332371	6.99339e-06	0.00015306	-14.9239	0.212928	0.00365815	0.0349527
Gene_8805	3268	mk4.000867.00.01	NA	NA	NA	NA	-14.0395	-0.047968	0.495949	0.729315	-14.052	-0.0730178	0.286538	0.60034	-13.9863	0.0583888	0.403863	0.667582	-14.3878	0.0222574	0.809491	0.969583	-14.378	0.0417919	0.625632	0.827437	-13.8543	-0.065666	0.296872	0.533223	-13.8488	-0.0547229	0.372671	0.65847
Gene_1832	3266	NA	NA	NA	NA	NA	-12.6245	0.435975	8.67705e-26	8.10766e-24	-12.8726	-0.0602361	0.180481	0.471691	-12.8707	-0.0565254	0.230883	0.483734	-12.6267	-0.0710298	0.136528	0.358755	-12.6706	-0.158696	0.000567825	0.00383858	-15.4054	-0.28272	0.00099605	0.00922643	-15.303	-0.0777448	0.344453	0.632574
Gene_7130	3266	mk4.007558.00.01	short isoform n	microtubule cytoskeleton organization; cytoskeletal part; regulation of biological quality; axonogenesis; microtubule cytoskeleton; organ development; cytoskeletal protein binding; regulation of cellular process; tube morphogenesis; respiratory system development	GO:0000226; GO:0044430; GO:0065008; GO:0007409; GO:0015630; GO:0048513; GO:0008092; GO:0050794; GO:0035239; GO:0060541	NA	-14.6106	-0.172677	0.0394675	0.136876	-14.6246	-0.200654	0.0151662	0.099245	-14.5427	-0.0368408	0.685751	0.886231	-14.9954	-0.0380467	0.766091	0.949183	-14.8311	0.290546	0.00320953	0.0169797	-15.0548	-0.0849791	0.283116	0.517338	-15.0737	-0.12281	0.11554	0.345475
Gene_3108	3263	mk4.011090.01.01	nicotinamide nucleotide transhydrogenase	intrinsic to membrane; hydrogen transport; mitochondrial inner membrane; NAD(P) transhydrogenase activity; aerobic respiration; nucleotide binding; oxidation reduction	GO:0031224; GO:0006818; GO:0005743; GO:0008746; GO:0009060; GO:0000166; GO:0055114	NA	-12.4212	-0.12767	0.00103053	0.00814434	-12.3956	-0.0764787	0.0445099	0.204953	-12.4033	-0.0919404	0.0215133	0.0969476	-12.8459	-0.0369608	0.479986	0.748796	-12.7676	0.119641	0.0126036	0.0521275	-12.3842	-0.0764303	0.147345	0.34401	-12.3542	-0.0164595	0.757758	0.913403
Gene_9860	3263	mk4.002008.06.01	kinesin-like protein kif26a	system development; regulation of cell growth; tubulin binding; microtubule-based process; signal transduction; motor activity	GO:0048731; GO:0001558; GO:0015631; GO:0007017; GO:0007165; GO:0003774	NA	-15.3044	0.0723829	0.512438	0.741989	-15.3637	-0.0463395	0.68796	0.911861	-15.3176	0.0459622	0.705285	0.897686	-15.5259	-0.367398	0.0050494	0.0329487	-15.4315	-0.178753	0.14816	0.330616	-15.1617	0.0208803	0.794089	0.917731	-15.2332	-0.121963	0.131415	0.371691
Gene_19827	3258	mk4.003370.00.01	na+ k+ atpase alpha subunit	response to external stimulus; regulation of cell morphogenesis; locomotory behavior; embryonic development ending in birth or egg hatching; cell-cell junction assembly; intracellular membrane-bounded organelle; metal ion transport; apical junction complex; auxin metabolic process; multicellular organismal aging; inorganic cation transmembrane transporter activity; regulation of tube size, open t…	GO:0009605; GO:0022604; GO:0007626; GO:0009792; GO:0007043; GO:0043231; GO:0030001; GO:0043296; GO:0009850; GO:0010259; GO:0022890; GO:0035151; GO:0032559; GO:0043169; GO:0009628; GO:0050877; GO:0009206; GO:0005887; GO:0015662; GO:0048871	NA	-11.7035	-0.367896	3.84028e-34	4.8271e-32	-11.4622	0.114645	2.68977e-05	0.000569708	-11.5616	-0.0839994	0.00499582	0.0317857	-12.8129	0.192935	0.000141227	0.00160927	-12.8029	0.212954	1.00998e-05	0.000104587	-10.4982	-0.342512	1.33773e-12	1.28311e-10	-10.3927	-0.131584	0.00588231	0.0493289
Gene_4191	3258	mk4.007750.02.01	na+ k+ atpase alpha subunit	response to external stimulus; regulation of cell morphogenesis; locomotory behavior; embryonic development ending in birth or egg hatching; cell-cell junction assembly; intracellular membrane-bounded organelle; metal ion transport; apical junction complex; auxin metabolic process; multicellular organismal aging; regulation of tube size, open tracheal system; cation binding; response to abiotic s…	GO:0009605; GO:0022604; GO:0007626; GO:0009792; GO:0007043; GO:0043231; GO:0030001; GO:0043296; GO:0009850; GO:0010259; GO:0035151; GO:0043169; GO:0009628; GO:0050877; GO:0005887; GO:0015662; GO:0048871; GO:0005524; GO:0006754; GO:0015077; GO:0015672	NA	-13.18	-0.0169034	0.753703	0.916193	-13.1451	0.0528115	0.286647	0.600451	-13.0699	0.203176	5.22483e-05	0.000666261	-13.1508	0.264217	3.3028e-06	5.45395e-05	-13.0949	0.375957	1.75338e-12	4.59682e-11	-12.888	0.00840076	0.870077	0.967247	-12.9342	-0.0838795	0.125211	0.361612
Gene_4803	3255	mk4.002535.09.01	NA	NA	NA	NA	-12.7463	-0.135211	0.00191206	0.0135995	-12.7325	-0.1077	0.0111904	0.0799957	-12.7336	-0.109896	0.0141408	0.0706987	-12.9282	-0.080457	0.131708	0.35241	-12.9337	-0.0913047	0.070344	0.194935	-12.6229	-0.04784	0.378342	0.616658	-12.5911	0.0157799	0.755181	0.912106
Gene_6572	3251	mk4.008812.00.01	component of oligomeric golgi complex 1	cell part	GO:0044464	NA	-14.2249	-0.0129082	0.880585	0.983619	-14.1953	0.046403	0.526979	0.81145	-14.1764	0.0841016	0.262341	0.524242	-14.1223	-0.0693944	0.394246	0.674177	-14.0999	-0.0245502	0.774348	0.928371	-13.916	0.0578154	0.353094	0.591397	-14.0096	-0.129332	0.0401545	0.181928
Gene_1838	3249	mk4.017201.00.01	NA	NA	NA	NA	-15.362	-0.135472	0.220645	0.444383	-15.3974	-0.206228	0.0597019	0.247347	-15.4122	-0.23582	0.0427209	0.160266	-15.4853	0.3504	0.00634113	0.0393609	-15.4663	0.388269	0.00153458	0.00905794	-15.4481	-0.650012	1.00021e-13	1.17618e-11	-15.255	-0.263913	0.00106464	0.0137351
Gene_2461	3248	NA	dolichyl-diphosphooligosaccharide--protein glycosyltransferase subunit stt3b	endoplasmic reticulum membrane; binding; protein amino acid N-linked glycosylation; intrinsic to membrane; oligosaccharyl transferase activity	GO:0005789; GO:0005488; GO:0006487; GO:0031224; GO:0004576	NA	-12.3048	-0.280384	5.06049e-14	2.28827e-12	-12.2109	-0.0927442	0.00881578	0.0676218	-12.2119	-0.0946364	0.0115744	0.060815	-13.0686	0.0440765	0.43398	0.710755	-13.1699	-0.158439	0.00386511	0.0200023	-11.5672	-0.104658	0.0362584	0.134435	-11.5559	-0.0819657	0.09887	0.314644
Gene_6	3245	mk4.002272.00.01	dihydropyrimidine dehydrogenase	purine base metabolic process; adenyl nucleotide binding; iron-sulfur cluster binding; oxidoreductase activity, acting on the CH-CH group of donors, NAD or NADP as acceptor; identical protein binding; cytoplasmic part; thymidine metabolic process; pyrimidine base catabolic process; 'de novo' pyrimidine base biosynthetic process; oxidation reduction; dihydroorotate oxidase activity; UMP biosynthet…	GO:0006144; GO:0030554; GO:0051536; GO:0016628; GO:0042802; GO:0044444; GO:0046104; GO:0006208; GO:0006207; GO:0055114; GO:0004158; GO:0006222; GO:0009055	NA	-13.3018	-0.119465	0.0241928	0.0952777	-13.3718	-0.259444	1.04632e-06	3.01436e-05	-13.3912	-0.298284	1.1821e-07	2.59753e-06	-13.6784	-0.0658275	0.334124	0.613844	-13.638	0.0149114	0.841602	0.968293	-12.8259	-0.373565	1.20065e-11	1.01175e-09	-12.7138	-0.149382	0.00539845	0.0460695
Gene_1807	3240	mk4.003717.01.01	NA	NA	NA	NA	-14.9286	-0.168087	0.0737314	0.214402	-14.798	0.093177	0.293908	0.609611	-14.8502	-0.0113248	0.923111	1	-15.4293	0.0997699	0.436475	0.713324	-15.5414	-0.124492	0.323187	0.554565	-14.7393	-0.178613	0.0155766	0.0743777	-14.7486	-0.197233	0.00621251	0.0511748
Gene_343	3235	mk4.001303.01.01	neurotrypsin	scavenger receptor activity; membrane; serine-type endopeptidase activity; proteolysis	GO:0005044; GO:0016020; GO:0004252; GO:0006508	NA	-9.00039	0.243417	2.87217e-94	1.02799e-91	-9.02513	0.193923	1.6322e-61	3.96174e-59	-8.91683	0.410538	6.20166e-262	4.85039e-259	-8.75706	0.228316	3.48965e-76	6.05821e-74	-8.64585	0.450723	0	0	-9.63621	0.284231	7.81892e-10	4.74127e-08	-9.67406	0.208527	6.60352e-06	0.000220266
Gene_3512	3233	mk4.000477.00.01	kinesin-like protein family member (klp-6)-like	regulation of growth rate; binding	GO:0040009; GO:0005488	NA	-14.6212	0.28974	0.000521066	0.00462132	-14.7233	0.0857021	0.320431	0.638171	-14.6047	0.322865	0.000175532	0.00193663	-14.9683	0.0160867	0.911958	1	-14.7362	0.48037	4.0313e-07	5.33521e-06	-15.131	0.324398	3.93993e-05	0.000645715	-15.1766	0.233092	0.00274155	0.028207
Gene_2387	3232	mk4.009732.04.01	inositol polyphosphate-5-phosphatase b	cell motility; inositol or phosphatidylinositol phosphatase activity; intrinsic to membrane; cytoplasmic part; male gamete generation	GO:0048870; GO:0004437; GO:0031224; GO:0044444; GO:0048232	NA	-14.4689	0.119692	0.134098	0.322421	-14.5249	0.00771472	0.95648	1	-14.5018	0.0538512	0.549337	0.789462	-14.5934	-0.00141922	1	1	-14.4431	0.299159	0.000443787	0.00309632	-14.5402	-0.0628509	0.378432	0.616685	-14.5653	-0.11321	0.104224	0.326066
Gene_3044	3232	NA	kinesin heavy chain	intracellular membrane-bounded organelle; microtubule-based transport; microtubule motor activity; regulation of cellular component biogenesis; pole plasm mRNA localization; photoreceptor cell differentiation; mitochondrion organization; microtubule associated complex; tubulin binding; regulation of neurotransmitter levels; ovarian nurse cell to oocyte transport; ATP binding	GO:0043231; GO:0010970; GO:0003777; GO:0044087; GO:0019094; GO:0046530; GO:0007005; GO:0005875; GO:0015631; GO:0001505; GO:0007300; GO:0005524	NA	-13.157	-0.235553	2.62204e-06	4.40064e-05	-13.0051	0.0682426	0.147072	0.420602	-13.0648	-0.0511581	0.315215	0.580848	-13.6129	-0.17276	0.0106535	0.0587847	-13.5618	-0.0705024	0.260641	0.483963	-12.6134	-0.059884	0.267919	0.500016	-12.6086	-0.0501579	0.347613	0.636007
Gene_4906	3226	mk4.002285.04.01	valine-trna ligase	molting cycle, protein-based cuticle; larval development; multicellular organism growth; embryonic development; regulation of growth rate; endocytosis; genitalia development; ATP binding; cytoplasm; valine-tRNA ligase activity; valyl-tRNA aminoacylation	GO:0018988; GO:0002164; GO:0035264; GO:0009790; GO:0040009; GO:0006897; GO:0048806; GO:0005524; GO:0005737; GO:0004832; GO:0006438	NA	-14.269	-0.00211007	1	1	-14.2339	0.0680164	0.36149	0.676731	-14.1839	0.168151	0.0245726	0.106923	-14.6479	0.0371229	0.716881	0.923926	-14.48	0.373008	1.76694e-05	0.000173165	-14.2657	-0.180068	0.0071027	0.041758	-14.189	-0.0265982	0.693396	0.877518
Gene_6992	3225	mk4.004578.00.01	netrin receptor unc5c	cell part; protein binding	GO:0044464; GO:0005515	NA	-14.6995	0.175605	0.0418345	0.142625	-14.7779	0.0188786	0.858162	0.994753	-14.6373	0.300063	0.000590416	0.00546116	-14.9914	0.229092	0.0343181	0.142365	-14.913	0.385965	0.000135163	0.00108223	-14.5807	0.0807087	0.243944	0.47171	-14.5968	0.0485675	0.468709	0.738398
Gene_5721	3224	NA	NA	NA	NA	NA	-14.8	-0.261311	0.00339293	0.0214384	-14.779	-0.21925	0.0113462	0.0807653	-14.809	-0.279173	0.00267184	0.0191779	-15.2739	0.0600461	0.65233	0.879208	-15.2272	0.153396	0.17821	0.375538	-14.8411	0.0625889	0.393554	0.630887	-14.9011	-0.0573983	0.451463	0.726572
Gene_2012	3223	NA	NA	NA	NA	NA	-14.7574	-0.253725	0.00389011	0.0238939	-14.6922	-0.123279	0.148376	0.422808	-14.7227	-0.184267	0.0395505	0.151687	-16.2165	0.118909	0.532198	0.794029	-16.1553	0.241158	0.124174	0.292677	-14.6476	0.0909434	0.19596	0.413956	-14.5764	0.233425	0.000648135	0.00937477
Gene_6455	3222	mk4.000192.04.01	NA	NA	NA	NA	-13.927	0.262789	5.97033e-05	0.000722495	-14.0218	0.0732716	0.271437	0.583389	-14.1171	-0.117404	0.105215	0.293427	-14.5564	-0.0625984	0.523136	0.784783	-14.4344	0.181409	0.0353302	0.116021	-14.0649	-0.030818	0.649112	0.827299	-14.0784	-0.0578436	0.373122	0.658661
Gene_5428	3220	mk4.000281.01.01	dynamin family protein	protein kinase activity; ATP binding; protein amino acid phosphorylation	GO:0004672; GO:0005524; GO:0006468	NA	-13.3655	-0.0829921	0.12749	0.31113	-13.341	-0.0340041	0.526251	0.810742	-13.3958	-0.14352	0.0110117	0.058765	-13.5882	-0.0339969	0.615347	0.854149	-13.6342	-0.125911	0.0509466	0.153539	-13.0952	-0.159823	0.00457596	0.029801	-13.1628	-0.295104	1.63083e-07	9.17405e-06
Gene_1525	3218	mk4.006963.02.01	intraflagellar transport 88 homolog	cell surface receptor linked signaling pathway; cilium; regulation of proteolysis; microtubule-based transport; vasculature development; protein maturation; odontogenesis of dentine-containing tooth; forebrain development; determination of bilateral symmetry; embryonic limb morphogenesis; cell motility; chordate embryonic development; regionalization; centrosome; respiratory tube development; cil…	GO:0007166; GO:0005929; GO:0030162; GO:0010970; GO:0001944; GO:0051604; GO:0042475; GO:0030900; GO:0009855; GO:0030326; GO:0048870; GO:0043009; GO:0003002; GO:0005813; GO:0030323; GO:0042384; GO:0043954; GO:0001754; GO:0005515	NA	-14.8635	0.236053	0.00960044	0.047803	-14.9089	0.145236	0.112342	0.361358	-14.8007	0.36169	7.82295e-05	0.000952145	-14.9526	0.249899	0.0210153	0.098694	-14.9861	0.182855	0.0768495	0.208132	-15.0273	0.222464	0.00397766	0.026828	-15.0652	0.146616	0.0554144	0.221296
Gene_2871	3216	mk4.000959.08.01	dna-directed rna mitochondrial	nucleotidyltransferase activity	GO:0016779	NA	-14.5146	-0.410176	3.32686e-07	6.76815e-06	-14.338	-0.0567962	0.458168	0.760742	-14.4211	-0.223113	0.00569018	0.0351652	-15.6603	0.346242	0.0131806	0.068919	-15.7185	0.229737	0.0918265	0.237953	-13.9173	-0.221352	0.000442869	0.00480348	-13.8588	-0.104348	0.09089	0.299556
Gene_8743	3216	NA	kank1 protein	actin filament polymerization	GO:0030041	NA	-15.3795	-0.445509	4.2633e-05	0.000533974	-15.3165	-0.319484	0.00231764	0.0245814	-15.3856	-0.457592	5.34214e-05	0.000680808	-16.0819	-0.150277	0.386274	0.667394	-15.9394	0.134701	0.375788	0.609948	-14.829	-0.0371101	0.633781	0.817842	-14.8739	-0.126991	0.0864954	0.290525
Gene_8406	3215	mk4.015355.00.01	NA	NA	NA	NA	-13.7431	-0.237028	0.000117282	0.00130007	-13.6354	-0.0216486	0.733247	0.937004	-13.6937	-0.138223	0.0281991	0.118245	-14.1428	-0.182426	0.0251874	0.1128	-14.0577	-0.0122149	0.897825	1	-13.2127	-0.158847	0.00554458	0.034559	-13.1726	-0.0787272	0.16211	0.4197
Gene_2326	3213	mk4.000331.02.01	NA	NA	NA	NA	-13.6542	-0.169452	0.00460279	0.0272796	-13.658	-0.177012	0.00244001	0.0255906	-13.7514	-0.363734	1.28885e-08	3.22856e-07	-14.3209	-0.194473	0.0236097	0.107482	-14.1823	0.0828508	0.295877	0.523198	-13.5079	-0.192563	0.00118154	0.0105457	-13.4974	-0.171605	0.0034024	0.0333112
Gene_7018	3213	mk4.023452.00.01	NA	NA	NA	NA	-14.1923	-0.328501	4.87525e-06	7.74648e-05	-14.1074	-0.158669	0.0206916	0.121829	-14.2478	-0.439442	7.30486e-09	1.89971e-07	-14.7703	-0.291318	0.0039573	0.0270439	-14.6567	-0.0639501	0.50666	0.729903	-13.8364	-0.170985	0.00602705	0.0368096	-13.8838	-0.265762	1.76925e-05	0.000498986
Gene_7950	3212	mk4.027417.01.01	helicase with zinc finger	binding	GO:0005488	NA	-14.982	0.0670115	0.494317	0.727365	-15.0003	0.0303925	0.772163	0.959204	-14.9924	0.0463015	0.66052	0.869534	-14.8702	0.382513	0.000217233	0.00233133	-14.8077	0.507519	1.74684e-07	2.45163e-06	-14.8774	-0.175747	0.0207458	0.0910083	-14.8559	-0.132706	0.0756384	0.267335
Gene_1527	3207	mk4.003153.00.01	NA	NA	NA	NA	-14.1915	0.0757505	0.298646	0.540358	-14.228	0.00267779	0.98036	1	-14.1542	0.150261	0.0431171	0.161123	-14.1774	-0.142877	0.0827028	0.258363	-14.1734	-0.134804	0.0870295	0.228388	-14.0334	-0.0697365	0.274108	0.507181	-14.0542	-0.111452	0.0782765	0.272997
Gene_3752	3204	mk4.001457.04.01	NA	NA	NA	NA	-14.0782	0.0487755	0.490151	0.722701	-14.067	0.0711086	0.294931	0.610653	-14.0446	0.115928	0.102914	0.289302	-14.271	0.142358	0.0989888	0.291728	-14.2396	0.205162	0.010234	0.0441849	-14.1814	0.0855955	0.18509	0.398475	-14.1996	0.0491142	0.438308	0.715301
Gene_5946	3204	mk4.058965.00.01	adenylate cyclase type ix	response to stimulus; intracellular signaling pathway; multicellular organismal process; cyclic nucleotide biosynthetic process; phosphorus-oxygen lyase activity	GO:0050896; GO:0023034; GO:0032501; GO:0009190; GO:0016849	NA	-13.1128	-0.103996	0.0362366	0.128391	-13.0629	-0.00417339	0.93449	1	-13.1253	-0.129059	0.0120937	0.0630418	-13.868	0.0808696	0.27904	0.556485	-13.8092	0.198511	0.00380731	0.0197329	-13.034	0.0435196	0.426471	0.660213	-13.0282	0.0551544	0.309951	0.598342
Gene_601	3204	mk4.000204.12.01	deah (asp-glu-ala-his) box polypeptide 38	RNA splicing, via transesterification reactions with bulged adenosine as nucleophile; intracellular membrane-bounded organelle; nucleoside-triphosphatase activity; nucleotide binding	GO:0000377; GO:0043231; GO:0017111; GO:0000166	NA	-12.7685	-0.247152	1.64164e-08	4.07842e-07	-12.7891	-0.288348	2.67241e-11	1.34365e-09	-12.8255	-0.361126	5.83054e-15	2.67079e-13	-13.0941	-0.349709	4.10404e-10	1.14112e-08	-13.0806	-0.322564	1.12982e-09	2.14334e-08	-12.5435	-0.196203	0.000234791	0.0028396	-12.5716	-0.252376	2.05089e-06	8.48652e-05
Gene_806	3200	mk4.057178.00.01	yeast sec homolog family member (sec- )-like	organelle membrane; intracellular protein transport; ER to Golgi vesicle-mediated transport; zinc ion binding; COPII vesicle coat	GO:0031090; GO:0006886; GO:0006888; GO:0008270; GO:0030127	NA	-12.5649	-0.0420319	0.310542	0.553077	-12.5371	0.0135375	0.742289	0.941193	-12.5294	0.0290664	0.49878	0.751368	-12.8661	-0.204809	6.98182e-05	0.000866119	-12.9299	-0.332502	3.75397e-11	8.60746e-10	-11.9028	-0.209109	4.0315e-05	0.000657099	-11.8732	-0.149907	0.00300469	0.0303149
Gene_6745	3198	mk4.008410.00.01	zinc mynd domain containing 11	binding; intracellular membrane-bounded organelle; BMP signaling pathway; regulation of cellular process	GO:0005488; GO:0043231; GO:0030509; GO:0050794	NA	-15.3882	-0.400078	0.000252163	0.00250231	-15.1924	-0.00844571	0.972576	1	-15.2909	-0.205348	0.0669934	0.217503	-16.1105	-0.207611	0.209504	0.468813	-16.0845	-0.155519	0.324577	0.555959	-14.5826	-0.176613	0.0137747	0.0679718	-14.5424	-0.0960762	0.167395	0.427619
Gene_3609	3197	mk4.000049.00.01	NA	NA	NA	NA	-12.9484	-0.13013	0.00540156	0.0309622	-12.8964	-0.0261635	0.565829	0.841451	-12.8878	-0.00911359	0.870576	0.988274	-13.559	0.0357494	0.603041	0.845837	-13.6734	-0.193031	0.00322999	0.0170748	-13.6141	0.401196	9.79699e-12	8.42622e-10	-13.7649	0.0996869	0.0945174	0.306923
Gene_6188	3195	NA	NA	NA	NA	NA	-13.515	0.0163443	0.784023	0.934793	-13.4612	0.123965	0.0248097	0.138343	-13.5102	0.0259494	0.671129	0.876367	-13.9598	-0.0881734	0.25321	0.525662	-13.9797	-0.128098	0.0801803	0.21484	-13.1643	-0.00455533	0.941972	1	-13.1475	0.0291256	0.587272	0.817745
Gene_2627	3194	mk4.008596.00.01	argonaute 1	mRNA cleavage; RNA binding; intracellular membrane-bounded organelle; anatomical structure formation involved in morphogenesis; RNA catabolic process; RNAi effector complex; translation factor activity, nucleic acid binding; nervous system development; protein binding; cytoplasmic part; periodic partitioning; gene silencing by miRNA; RNA interference	GO:0006379; GO:0003723; GO:0043231; GO:0048646; GO:0006401; GO:0031332; GO:0008135; GO:0007399; GO:0005515; GO:0044444; GO:0007365; GO:0035195; GO:0016246	NA	-13.1745	-0.112016	0.027175	0.104129	-13.1066	0.0237916	0.628388	0.877901	-13.1259	-0.0149424	0.790696	0.949829	-13.8065	-0.0986501	0.175716	0.422697	-13.7152	0.0840018	0.20987	0.418586	-12.7256	-0.0136687	0.806235	0.92646	-12.6982	0.0411912	0.4298	0.709314
Gene_4426	3193	mk4.002340.00.02	transcription elongation regulator 1	transcription, DNA-dependent; transcription cofactor activity	GO:0006351; GO:0003712	NA	-11.5031	0.00523958	0.853052	0.970263	-11.55	-0.088402	0.00166822	0.0186292	-11.5776	-0.143606	1.71361e-06	3.05112e-05	-11.6149	-0.057477	0.0881065	0.2705	-11.5482	0.0759264	0.0150311	0.0598896	-11.4248	-0.128751	0.00941848	0.0513149	-11.3996	-0.0783138	0.11262	0.340747
Gene_6856	3192	NA	NA	NA	NA	NA	-13.8342	-0.249676	8.45527e-05	0.000972494	-13.7734	-0.128226	0.0354382	0.175339	-13.716	-0.0134271	0.845105	0.974597	-14.6385	-0.254112	0.00870886	0.0501957	-14.6918	-0.360559	0.000110704	0.000907192	-13.5481	0.122804	0.0361878	0.134274	-13.5269	0.165075	0.00432086	0.0396711
Gene_14565	3191	mk4.004371.04.01	trak1 protein	lysosomal transport; binding; endosome	GO:0007041; GO:0005488; GO:0005768	NA	-14.9777	-0.158674	0.0975888	0.260496	-14.8988	-0.000984154	1	1	-14.8321	0.132582	0.159616	0.385576	-15.1892	0.210588	0.0733696	0.238324	-15.2284	0.132284	0.248194	0.466512	-14.5237	-0.0825931	0.235749	0.46239	-14.4274	0.109963	0.0996466	0.31631
Gene_326	3189	mk4.002712.01.01	NA	NA	NA	NA	-14.0271	0.225068	0.000911833	0.00738491	-14.0532	0.172916	0.0102029	0.0747328	-14.0518	0.175603	0.0137102	0.0691276	-13.9395	0.216254	0.00419205	0.0283853	-13.8397	0.415707	1.7606e-09	3.25042e-08	-14.4145	-0.0964463	0.160067	0.362843	-14.4588	-0.185069	0.00658828	0.0534406
Gene_369	3187	mk4.011168.01.02	mgc52556 protein	intracellular membrane-bounded organelle; cell fate specification; transmembrane receptor protein tyrosine kinase signaling pathway; regionalization; protein import into nucleus, translocation; compound eye photoreceptor development; binding; cytoplasmic part; imaginal disc-derived wing morphogenesis; negative regulation of apoptosis	GO:0043231; GO:0001708; GO:0007169; GO:0003002; GO:0000060; GO:0042051; GO:0005488; GO:0044444; GO:0007476; GO:0043066	NA	-11.1714	-0.0802033	0.00138611	0.0104538	-11.1604	-0.0580884	0.0184985	0.113063	-11.1471	-0.0315153	0.222166	0.474659	-11.498	-0.256181	1.29579e-15	5.6239e-14	-11.5726	-0.405217	2.75976e-38	2.52274e-36	-10.6247	-0.114352	0.017544	0.0809312	-10.6195	-0.103932	0.030559	0.153143
Gene_551	3185	mk4.001673.04.01	oxoglutarate (alpha-ketoglutarate) dehydrogenase	mitochondrial lumen; oxoglutarate dehydrogenase (succinyl-transferring) activity; glycolysis; thiamin pyrophosphate binding	GO:0031980; GO:0004591; GO:0006096; GO:0030976	NA	-12.2328	-0.097992	0.00723258	0.0387837	-12.1524	0.0627197	0.0721509	0.278316	-12.1605	0.0464811	0.205282	0.452925	-12.4344	-0.0558436	0.20936	0.468813	-12.4599	-0.106882	0.0125864	0.0521256	-12.0667	-0.0418949	0.418033	0.652538	-12.0033	0.0848023	0.0901089	0.297939
Gene_5144	3184	NA	cre-lrp-2 protein	protein binding; membrane; cell adhesion; positive regulation of natural killer cell mediated cytotoxicity; multicellular organismal process	GO:0005515; GO:0016020; GO:0007155; GO:0045954; GO:0032501	NA	-14.5822	-0.111455	0.183004	0.395561	-14.5054	0.0422157	0.606687	0.864531	-14.5981	-0.143137	0.0993577	0.281705	-15.202	-0.421104	0.000347439	0.00350134	-15.3302	-0.677539	5.65342e-09	9.83942e-08	-14.094	0.16254	0.0108089	0.0569994	-14.1362	0.0781585	0.215715	0.494372
Gene_3604	3181	mk4.025052.00.01	ankyrin partial	isoprenoid biosynthetic process	GO:0008299	NA	-13.4461	0.0471991	0.400331	0.645082	-13.5016	-0.0638126	0.250737	0.559647	-13.431	0.0773094	0.180895	0.41739	-13.0502	0.121973	0.0278685	0.121875	-12.9447	0.33297	4.76196e-11	1.07516e-09	-14.126	0.115483	0.0717693	0.214483	-14.2438	-0.12023	0.0676157	0.251781
Gene_1549	3180	NA	extracellular protein	catalytic activity	GO:0003824	4	-13.4935	0.191381	0.000678646	0.00576931	-13.6612	-0.144121	0.0143658	0.0955772	-13.5271	0.124095	0.0379895	0.147197	-14.1342	-1.64398	1.46375e-93	3.08567e-91	-14.0842	-1.54388	3.94711e-95	9.70755e-93	-14.8417	-0.580053	2.00613e-14	2.62614e-12	-14.7734	-0.443347	1.17127e-09	1.06925e-07
Gene_3433	3178	mk4.001801.08.01	rab gdp gtp exchange	localization; signal transduction	GO:0051179; GO:0007165	NA	-13.4644	-0.0717805	0.204267	0.424724	-13.4375	-0.018048	0.750327	0.946346	-13.456	-0.0550713	0.351234	0.618651	-13.4678	0.071055	0.273279	0.547965	-13.3552	0.296286	4.20652e-07	5.54224e-06	-13.3226	-0.143293	0.0131661	0.065644	-13.3918	-0.281817	1.10567e-06	5.0029e-05
Gene_4657	3178	mk4.000189.03.01	copper-transporting atpase 1	ATP binding; ATP biosynthetic process; membrane; metal ion transport; metal ion binding; copper-exporting ATPase activity	GO:0005524; GO:0006754; GO:0016020; GO:0030001; GO:0046872; GO:0004008	NA	-14.8009	-0.126949	0.15981	0.361782	-14.7972	-0.119547	0.177163	0.467001	-14.8112	-0.147585	0.120469	0.320839	-14.8456	0.216695	0.0371523	0.150407	-15.0484	-0.18879	0.0762001	0.207462	-14.4872	0.0317977	0.645899	0.825681	-14.4863	0.0334848	0.616636	0.835055
Gene_6625	3178	mk4.000221.08.01	atp citrate lyase	cation binding; fatty acid metabolic process; intracellular membrane-bounded organelle; protein complex; acetyl-CoA metabolic process; group transfer coenzyme metabolic process; purine ribonucleoside triphosphate catabolic process; oxo-acid-lyase activity; cytoplasmic part; cell fraction; adenyl ribonucleotide binding; cellular carbohydrate metabolic process; ATP citrate synthase activity; succin…	GO:0043169; GO:0006631; GO:0043231; GO:0043234; GO:0006084; GO:0006752; GO:0009207; GO:0016833; GO:0044444; GO:0000267; GO:0032559; GO:0044262; GO:0003878; GO:0004775	NA	-14.0397	-0.42355	4.856e-10	1.4534e-08	-13.865	-0.0740626	0.249914	0.558222	-13.8292	-0.00248512	0.981989	1	-14.5171	-0.00571722	0.97485	1	-14.5026	0.0231413	0.810501	0.950562	-13.744	0.0530524	0.377186	0.615504	-13.6799	0.18132	0.00211236	0.0230523
Gene_1358	3177	mk4.000686.03.01	leucine rich repeat containing 7	cellular process; basal plasma membrane; signaling; receptor binding; intracellular part	GO:0009987; GO:0009925; GO:0023052; GO:0005102; GO:0044424	NA	-14.5741	-0.156863	0.0584449	0.181631	-14.6151	-0.238865	0.00374932	0.0356963	-14.5509	-0.110627	0.19242	0.435334	-14.9927	-0.291318	0.00761826	0.0454122	-14.9609	-0.227712	0.0269839	0.0949566	-14.5291	0.181136	0.00868572	0.048406	-14.6002	0.0388225	0.576956	0.811238
Gene_2607	3177	mk4.000444.06.01	actin binding lim protein family member 2-related	binding	GO:0005488	NA	-13.8316	0.0231693	0.726674	0.899322	-13.841	0.00432493	0.965653	1	-13.7536	0.179129	0.00519244	0.0327182	-14.3459	-0.11668	0.181809	0.429602	-14.3223	-0.0696124	0.414319	0.64972	-13.7191	0.142514	0.0178612	0.0819042	-13.7359	0.108959	0.0664974	0.249518
Gene_3418	3173	NA	patatin-like phospholipase domain containing 7	intracellular membrane-bounded organelle; intracellular organelle part; cytoplasmic part; organelle membrane; lysophospholipase activity; phosphatidylcholine metabolic process	GO:0043231; GO:0044446; GO:0044444; GO:0031090; GO:0004622; GO:0046470	NA	-15.3156	-0.154279	0.154377	0.352386	-15.1696	0.137592	0.172785	0.460114	-15.1864	0.104051	0.347207	0.615202	-15.9637	-0.520784	0.00065635	0.00601844	-15.8205	-0.23428	0.0981014	0.248094	-15.1245	0.00864511	0.912526	0.994548	-15.054	0.149565	0.0481689	0.201931
Gene_6412	3172	mk4.001269.00.01	par-3 partitioning defective 3 homolog b isoform 4	cell part	GO:0044464	NA	-14.5643	-0.21063	0.0104518	0.0511289	-14.5337	-0.14937	0.0626905	0.255508	-14.4511	0.0157554	0.866565	0.986164	-14.3859	-0.0533717	0.547059	0.804405	-14.3627	-0.00694339	0.954472	1	-14.7542	-0.234843	0.00148944	0.0126834	-14.7925	-0.311365	1.95341e-05	0.000539234
Gene_3451	3170	mk4.012516.00.01	NA	NA	NA	NA	-14.2379	0.116548	0.11318	0.28851	-14.2149	0.162537	0.0228325	0.1307	-14.238	0.116377	0.131228	0.339158	-14.7649	-0.262776	0.00922338	0.0526369	-14.6513	-0.0354614	0.728493	0.898136	-13.8882	-0.388064	7.69355e-10	4.68227e-08	-13.8909	-0.3936	2.42061e-10	2.6105e-08
Gene_5293	3170	mk4.001991.02.01	microtubule-associated protein	cell development; cellular component organization; nervous system development	GO:0048468; GO:0016043; GO:0007399	NA	-12.6762	-0.41314	1.66881e-22	1.36063e-20	-12.544	-0.148607	0.000187037	0.00308808	-12.6117	-0.284099	3.81115e-11	1.24969e-09	-13.6546	0.257293	0.000139808	0.00159487	-13.7402	0.0861159	0.197809	0.403131	-12.1366	-0.0328622	0.528847	0.7392	-12.1572	-0.0741558	0.149905	0.401044
Gene_8916	3170	mk4.000657.06.01	NA	NA	NA	NA	-15.2382	0.349444	0.00074937	0.00627705	-15.3777	0.0705196	0.533148	0.816484	-15.3116	0.202705	0.0643254	0.212012	-15.4024	0.132231	0.303924	0.580668	-15.2048	0.527585	2.10013e-06	2.48634e-05	-15.5722	0.236022	0.00678432	0.0403166	-15.6622	0.0559443	0.521882	0.77517
Gene_7197	3169	mk4.000008.10.01	NA	NA	NA	NA	-14.7719	-0.224676	0.0111003	0.053444	-14.7079	-0.096661	0.269231	0.579959	-14.6861	-0.0529844	0.563903	0.799781	-15.1199	0.0896482	0.437338	0.714283	-15.1854	-0.0413162	0.732653	0.902057	-14.7888	0.152811	0.0369394	0.136009	-14.8164	0.0975005	0.180638	0.448663
Gene_2142	3164	NA	NA	NA	NA	4	-12.03	-0.244524	5.08439e-13	2.0848e-11	-12.1744	-0.533366	8.20472e-53	1.73259e-50	-12.1788	-0.542118	9.21805e-49	1.38055e-46	-13.8733	-0.796327	1.2499e-27	9.18921e-26	-13.8801	-0.809748	4.3735e-31	3.21538e-29	-12.252	-0.364658	3.486e-12	3.12748e-10	-12.5039	-0.868547	5.65981e-58	1.47254e-54
Gene_4258	3164	NA	NA	NA	NA	NA	-13.7811	0.185824	0.00286315	0.018692	-13.8462	0.055665	0.388438	0.703366	-13.8147	0.118766	0.0686803	0.221497	-13.8512	0.0472141	0.531471	0.794029	-13.7093	0.331115	5.37515e-07	6.91343e-06	-14.0991	0.202893	0.00152129	0.0128925	-14.1797	0.0415679	0.513175	0.771415
Gene_3196	3162	mk4.021691.01.01	NA	NA	NA	NA	-14.3606	0.0434765	0.581575	0.798719	-14.3922	-0.0197235	0.814545	0.978984	-14.3385	0.0877247	0.269377	0.529946	-14.8239	0.0878941	0.399961	0.680725	-14.8204	0.0949107	0.349311	0.580752	-13.9941	-0.0211189	0.74603	0.88951	-14.0762	-0.185182	0.00373149	0.0355131
Gene_1504	3159	NA	NA	NA	NA	NA	-13.5565	-0.14133	0.0146097	0.0655342	-13.5587	-0.145766	0.00997088	0.073313	-13.6349	-0.298114	1.18054e-06	2.16402e-05	-14.1285	-0.235802	0.00357497	0.0249258	-14.1043	-0.187398	0.0141574	0.0569357	-13.9324	0.292802	2.24907e-06	5.68108e-05	-14.0286	0.10032	0.104767	0.327075
Gene_8562	3159	NA	NA	NA	NA	NA	-14.3734	-0.014281	0.874331	0.98091	-14.2659	0.200686	0.00614734	0.0519339	-14.3638	0.00497189	0.97832	1	-14.6312	-0.156658	0.101595	0.297666	-14.6179	-0.130105	0.160432	0.350503	-13.7641	-0.362908	4.49013e-09	2.27945e-07	-13.7375	-0.3097	3.3846e-07	1.76118e-05
Gene_4223	3158	mk4.040346.01.01	creb-binding protein 2	primary metabolic process; cellular macromolecule metabolic process; zinc ion binding	GO:0044238; GO:0044260; GO:0008270	NA	-15.1983	0.116939	0.261727	0.498277	-15.2605	-0.00740489	0.971904	1	-15.1182	0.277152	0.00728101	0.0427092	-15.4794	-0.379051	0.00332379	0.0234654	-15.2241	0.131522	0.248894	0.4677	-14.8127	-0.392874	1.66617e-07	5.77033e-06	-14.6673	-0.102048	0.154042	0.407786
Gene_4484	3154	mk4.000662.04.01	myosin id	protein binding; tissue development; determination of bilateral symmetry; motor activity; ATP binding; myosin complex	GO:0005515; GO:0009888; GO:0009855; GO:0003774; GO:0005524; GO:0016459	NA	-12.5629	-0.0928377	0.0234674	0.0934431	-12.5224	-0.0117686	0.774648	0.959239	-12.4446	0.14378	0.000384097	0.00379195	-12.0402	0.0376694	0.336109	0.616066	-11.9962	0.125554	0.000577578	0.00389051	-12.6354	-0.251225	3.12756e-06	7.62792e-05	-12.5345	-0.0494135	0.350757	0.638798
Gene_5143	3150	mk4.001054.00.01	NA	NA	NA	NA	-12.5832	-0.101101	0.0142182	0.0642099	-12.5653	-0.0653125	0.105422	0.349426	-12.5641	-0.0628507	0.137582	0.348359	-12.5597	0.0991491	0.0320802	0.135171	-12.4872	0.244296	1.5951e-08	2.60911e-07	-12.4658	-0.184079	0.000520912	0.00551208	-12.481	-0.214534	4.65803e-05	0.00111568
Gene_5783	3149	mk4.025918.00.01	NA	NA	NA	NA	-15.5999	0.168574	0.158428	0.359424	-15.5605	0.247494	0.0319447	0.16409	-15.5698	0.228895	0.0575216	0.197638	-15.7434	0.305079	0.0302647	0.129691	-15.6345	0.523055	5.15706e-05	0.000457842	-15.7189	0.244323	0.00708425	0.0416883	-15.7706	0.141031	0.122867	0.357751
Gene_3234	3145	mk4.000757.04.01	jnk sapk-associated protein	vesicle-mediated transport; response to stimulus; kinase binding; receptor signaling complex scaffold activity; cytoplasm	GO:0016192; GO:0050896; GO:0019900; GO:0030159; GO:0005737	NA	-13.4151	0.0730145	0.185631	0.398007	-13.3984	0.106419	0.0482814	0.216651	-13.4378	0.0274676	0.650186	0.86049	-12.9874	0.0521686	0.344115	0.623982	-12.9602	0.106548	0.0367779	0.11969	-13.7791	0.131947	0.0292417	0.115654	-13.8447	0.000715765	0.992492	1
Gene_2045	3142	mk4.001977.03.01	NA	NA	NA	NA	-13.4706	0.125193	0.0253782	0.0988218	-13.4176	0.231329	1.66905e-05	0.000371786	-13.4657	0.135031	0.0198002	0.0914901	-13.8819	0.0139214	0.879378	1	-13.8893	-0.000877418	1	1	-12.9438	-0.219334	7.8007e-05	0.0011394	-12.8839	-0.099503	0.0677958	0.251891
Gene_344	3141	mk4.001001.04.01	sodium potassium-transporting atpase subunit alpha-1 precursor	heart morphogenesis; response to chemical stimulus; glucocorticoid biosynthetic process; cellular calcium ion homeostasis; regulation of heart contraction; metal ion transport; regulation of pH; auxin metabolic process; energy coupled proton transport, against electrochemical gradient; phosphatase activity; determination of bilateral symmetry; cell motility; inorganic cation transmembrane transpo…	GO:0003007; GO:0042221; GO:0006704; GO:0006874; GO:0008016; GO:0030001; GO:0006885; GO:0009850; GO:0015988; GO:0016791; GO:0009855; GO:0048870; GO:0022890; GO:0009790; GO:0048770; GO:0043169; GO:0042598; GO:0005887; GO:0015662; GO:0006942; GO:0005524; GO:0006754	NA	-12.1357	0.0979413	0.00525065	0.0302945	-12.0815	0.206291	1.07206e-09	4.53681e-08	-12.0651	0.239092	1.4537e-11	4.95126e-10	-11.985	0.375591	3.40935e-23	2.1942e-21	-11.9755	0.394595	9.15552e-28	5.91075e-26	-12.6286	0.189984	0.000320222	0.00368238	-12.7647	-0.0822484	0.126609	0.364112
Gene_4565	3141	mk4.000352.08.01	NA	NA	NA	NA	-15.8619	-0.0733796	0.596285	0.809374	-15.8503	-0.05014	0.697506	0.916967	-15.7064	0.237715	0.0626724	0.210139	-16.2881	0.108181	0.560491	0.813624	-16.2681	0.148193	0.377745	0.612066	-16.0618	0.441185	9.68745e-06	0.000202852	-16.0986	0.367669	0.000153119	0.0029869
Gene_7603	3141	mk4.036348.00.01	dual 3 -cyclic-amp and -gmp	purine nucleotide metabolic process; 3',5'-cyclic-nucleotide phosphodiesterase activity; signal transduction	GO:0006163; GO:0004114; GO:0007165	NA	-15.112	0.103446	0.307152	0.549425	-15.108	0.111462	0.27079	0.582842	-15.1608	0.00579764	1	1	-15.3454	-0.0353989	0.801086	0.965512	-15.3063	0.0427681	0.721636	0.895812	-14.951	0.0799245	0.292418	0.528178	-14.9559	0.0702191	0.343952	0.631975
Gene_162	3140	mk4.000357.13.01	26s proteasome non-atpase regulatory subunit 1	small conjugating protein binding; cellular response to stress; proteasome regulatory particle; peptidase activity, acting on L-amino acid peptides; enzyme regulator activity; regulation of protein catabolic process	GO:0032182; GO:0033554; GO:0005838; GO:0070011; GO:0030234; GO:0042176	NA	-10.9486	-0.199676	7.94937e-18	4.86571e-16	-10.9444	-0.19143	4.42308e-17	3.37192e-15	-10.9246	-0.151824	2.10916e-10	6.47372e-09	-11.0972	-0.0246682	0.380737	0.663363	-11.0869	-0.0040962	0.883309	0.993482	-10.7345	-0.0366229	0.451002	0.680226	-10.7632	-0.0940228	0.0513596	0.21035
Gene_10355	3138	mk4.018634.00.01	axonemal dynein heavy chain 7	cellular process; nucleoside-triphosphatase activity; protein complex; microtubule cytoskeleton; cell projection; cytoskeletal part	GO:0009987; GO:0017111; GO:0043234; GO:0015630; GO:0042995; GO:0044430	NA	-15.9546	-0.192088	0.157875	0.358325	-15.7989	0.119216	0.351258	0.668968	-15.626	0.464985	0.000156591	0.00174498	-16.0961	-0.178659	0.301379	0.578107	-15.6898	0.633802	1.34163e-06	1.62752e-05	-16.3494	-0.374301	0.000638738	0.00646314	-16.3799	-0.435409	5.51377e-05	0.00128659
Gene_2574	3137	mk4.000489.09.01	NA	NA	NA	NA	-14.765	0.0286889	0.762726	0.922638	-14.8502	-0.141663	0.119273	0.372975	-14.8487	-0.13878	0.148458	0.367053	-14.7026	-0.190963	0.0516829	0.18891	-14.6694	-0.124492	0.192975	0.395582	-14.9066	0.245744	0.00103499	0.00954042	-14.9572	0.144478	0.0507114	0.208557
Gene_3334	3136	mk4.001450.12.01	serine threonine protein kinase	eye development; regionalization; Wnt receptor signaling pathway; wing disc morphogenesis; morphogenesis of a polarized epithelium; response to gravity; ATP binding; protein amino acid phosphorylation; protein serine/threonine kinase activity	GO:0001654; GO:0003002; GO:0016055; GO:0007472; GO:0001738; GO:0009629; GO:0005524; GO:0006468; GO:0004674	NA	-14.4283	-0.0960434	0.226752	0.452469	-14.2803	0.200109	0.00589567	0.0504085	-14.3916	-0.0225445	0.804943	0.957147	-15.0695	0.250983	0.0244196	0.110029	-15.0764	0.237107	0.0260533	0.0924803	-13.3855	-0.204769	0.000474132	0.00507904	-13.2736	0.0189958	0.731571	0.899256
Gene_7416	3131	mk4.002835.00.01	transcription factor 7-like 2	nuclear lumen; Wnt receptor signaling pathway; hormone receptor binding; negative regulation of DNA binding; cell cycle process; digestive tract morphogenesis; transcription factor binding; kinase binding; regulation of gene-specific transcription from RNA polymerase II promoter; carbohydrate homeostasis; transcription repressor activity; negative regulation of apoptosis; positive regulation of i…	GO:0031981; GO:0016055; GO:0051427; GO:0043392; GO:0022402; GO:0048546; GO:0008134; GO:0019900; GO:0010551; GO:0033500; GO:0016564; GO:0043066; GO:0010740; GO:0043393; GO:0000122; GO:0003677; GO:0045165; GO:0010560; GO:0009746; GO:0050796; GO:0046824; GO:0048598; GO:0071664; GO:0001944	NA	-14.944	-0.187717	0.0465711	0.154096	-14.8842	-0.0681501	0.458275	0.760742	-14.9712	-0.242107	0.0133337	0.0677825	-15.7626	-0.322631	0.0229853	0.104998	-15.6464	-0.0901402	0.504075	0.728689	-14.2906	-0.217718	0.00123131	0.0108922	-14.235	-0.106535	0.103792	0.325056
Gene_12321	3130	mk4.009153.00.01	NA	NA	NA	NA	-14.3719	-0.252308	0.00100522	0.00798629	-14.3481	-0.204694	0.00604231	0.0512431	-14.3302	-0.168872	0.0319162	0.129655	-14.7448	-0.210669	0.0347543	0.143483	-14.7462	-0.213443	0.0245157	0.0880793	-14.4829	-0.0587905	0.399184	0.635765	-14.4271	0.0529287	0.427176	0.707426
Gene_2099	3128	mk4.015544.00.01	natriuretic peptide receptor a guanylate cyclase a (atrionatriuretic peptide receptor a)	angiogenesis; guanyl ribonucleotide binding; peptide receptor activity; renal system process; catecholamine metabolic process; protein kinase activity; integral to membrane; vasodilation; enzyme linked receptor protein signaling pathway; cGMP biosynthetic process; cell growth; secretion; kinase binding; intracellular signaling pathway; guanylate cyclase activity	GO:0001525; GO:0032561; GO:0001653; GO:0003014; GO:0006584; GO:0004672; GO:0016021; GO:0042311; GO:0007167; GO:0006182; GO:0016049; GO:0046903; GO:0019900; GO:0023034; GO:0004383	NA	-14.6562	0.0461009	0.60076	0.81322	-14.6868	-0.0150579	0.885242	1	-14.7362	-0.113874	0.216806	0.46808	-15.1026	-0.282479	0.0123625	0.0656731	-15.2312	-0.539529	1.28746e-06	1.56826e-05	-14.7224	0.240569	0.000829235	0.00798691	-14.8231	0.0393073	0.575608	0.810574
Gene_1662	3127	NA	NA	NA	NA	NA	-14.3896	-0.113774	0.144953	0.339655	-14.3367	-0.00782572	0.938868	1	-14.3018	0.0618469	0.42483	0.686282	-14.5508	-0.303767	0.0010644	0.00909406	-14.5859	-0.373994	2.80675e-05	0.000264408	-13.7039	-0.205756	0.000769633	0.00752779	-13.6473	-0.092632	0.119209	0.351945
Gene_652	3123	mk4.004462.01.01	paramyosin	motor activity; myosin complex	GO:0003774; GO:0016459	NA	-9.83717	-0.0920044	6.01172e-09	1.55006e-07	-9.81815	-0.0539584	0.000478292	0.00681977	-9.8629	-0.143458	3.90166e-18	2.20888e-16	-10.5441	-0.393496	1.33986e-65	2.05039e-63	-10.6637	-0.632875	7.55705e-169	3.32173e-166	-9.65091	0.0258525	0.572746	0.771995	-9.7077	-0.0877442	0.0628732	0.240074
Gene_6823	3123	mk4.003894.00.01	spleen tyrosine isoform cra_a	T cell selection; positive regulation of cytokine biosynthetic process; positive regulation of signaling pathway; antigen receptor-mediated signaling pathway; receptor binding; cell-cell adhesion; positive regulation of protein amino acid phosphorylation; anatomical structure morphogenesis; leukocyte chemotaxis; positive regulation of T cell differentiation; leukotriene metabolic process; recepto…	GO:0045058; GO:0042108; GO:0035468; GO:0050851; GO:0005102; GO:0016337; GO:0001934; GO:0009653; GO:0030595; GO:0045582; GO:0006691; GO:0043235; GO:0045577; GO:0033008; GO:0006837; GO:0019814; GO:0009850; GO:0065003; GO:0000187; GO:0042102; GO:0005524; GO:0004715; GO:0005737; GO:0046777	NA	-14.842	-0.18325	0.0439968	0.147865	-14.7693	-0.0378112	0.677485	0.906937	-14.8512	-0.201581	0.0341179	0.136426	-15.9462	-0.595455	8.08435e-05	0.000986499	-15.9415	-0.58617	4.65364e-05	0.000417747	-14.5312	-0.0259989	0.710543	0.866896	-14.4336	0.169303	0.0110734	0.0765978
Gene_8560	3122	NA	NA	NA	NA	NA	-13.4897	0.369308	4.70348e-11	1.55924e-09	-13.6337	0.0812367	0.167064	0.451264	-13.5374	0.273787	3.60315e-06	6.07244e-05	-13.1065	-0.269732	1.58177e-06	2.77165e-05	-12.8348	0.273832	1.94239e-08	3.14236e-07	-13.641	0.220501	0.000212052	0.00261473	-13.7068	0.0888671	0.132528	0.373469
Gene_19828	3119	mk4.001250.03.01	NA	NA	NA	NA	-13.9167	0.332138	3.45965e-07	6.98445e-06	-13.9367	0.292082	5.95364e-06	0.000148961	-13.8574	0.450672	8.49912e-12	2.98629e-10	-13.9424	-0.152562	0.0441904	0.168873	-13.6361	0.459891	8.81256e-13	2.35827e-11	-14.3332	0.136867	0.0410086	0.146006	-14.3886	0.0260271	0.68836	0.874589
Gene_2277	3118	mk4.007217.00.01	calcineurin binding protein 1	regulation of cellular process; protein phosphatase binding; signaling	GO:0050794; GO:0019903; GO:0023052	NA	-15.0212	0.0971229	0.322366	0.567001	-15.0884	-0.0373071	0.715097	0.927733	-15.055	0.0294255	0.808944	0.960013	-15.1501	-0.0800666	0.504934	0.771669	-15.1848	-0.149438	0.183946	0.382346	-15.3026	-0.0747308	0.385098	0.62251	-15.251	0.0286308	0.704071	0.882799
Gene_7125	3118	mk4.002343.00.01	NA	NA	NA	NA	-15.1445	0.187827	0.063154	0.192636	-15.285	-0.0930624	0.394081	0.708058	-15.1412	0.194485	0.0592728	0.202012	-15.1818	-0.256528	0.0266602	0.117511	-15.0697	-0.0323735	0.79854	0.943664	-15.488	0.474062	2.75124e-08	1.14989e-06	-15.5304	0.389247	3.78124e-06	0.000141298
Gene_2068	3115	mk4.031159.01.01	NA	NA	NA	NA	-13.6832	-0.0226127	0.724253	0.898382	-13.7226	-0.101514	0.0941579	0.325841	-13.7441	-0.144499	0.0240993	0.105496	-14.2186	-0.473124	9.98502e-09	2.41585e-07	-14.2862	-0.608411	3.52633e-14	1.05734e-12	-13.1932	0.0878368	0.116954	0.296973	-13.1826	0.109039	0.0489192	0.203852
Gene_11593	3114	mk4.003150.02.01	NA	NA	NA	NA	-16.1291	-0.182937	0.208258	0.4301	-16.0554	-0.0357089	0.852866	0.992831	-15.9435	0.188115	0.188264	0.428865	-16.3127	0.117625	0.518387	0.782505	-16.4589	-0.174765	0.344955	0.575874	-15.9658	0.20441	0.0359863	0.133729	-15.8905	0.354896	0.000117168	0.00239796
Gene_6445	3113	mk4.017193.00.01	NA	NA	NA	NA	-13.4974	-0.014448	0.815374	0.951864	-13.4938	-0.00727193	0.908829	1	-13.4631	0.0541517	0.360156	0.627614	-13.6339	0.101786	0.131334	0.351683	-13.596	0.177656	0.00550193	0.026795	-13.5083	0.327627	1.71824e-08	7.62545e-07	-13.5825	0.179189	0.00202125	0.0223303
Gene_1811	3112	mk4.000320.03.01	solute carrier family 4 (anion exchanger) member 1	protein binding; inorganic anion exchanger activity; anion transport; integral to membrane	GO:0005515; GO:0005452; GO:0006820; GO:0016021	NA	-12.0312	0.243442	5.90851e-13	2.40869e-11	-12.0773	0.151291	7.815e-06	0.000191227	-12.0328	0.240221	6.93159e-12	2.44773e-10	-11.4486	-0.063201	0.0465249	0.175438	-11.245	0.344037	1.14819e-34	9.37567e-33	-12.4451	0.246839	1.96072e-06	5.02592e-05	-12.7185	-0.300021	2.55593e-08	1.71059e-06
Gene_2124	3112	mk4.002307.02.01	low quality protein: serine threonine-protein kinase n2-like	membrane; intracellular membrane-bounded organelle; protein kinase binding; histone threonine kinase activity; transcription coactivator activity; signal transmission; steroid hormone receptor binding; regulation of gene-specific transcription from RNA polymerase II promoter; Rho GTPase binding; histone-threonine phosphorylation; ATP binding	GO:0016020; GO:0043231; GO:0019901; GO:0035184; GO:0003713; GO:0023060; GO:0035258; GO:0010551; GO:0017048; GO:0035405; GO:0005524	NA	-13.0838	-0.103573	0.0351136	0.125915	-13.0373	-0.0105226	0.832237	0.984582	-13.0111	0.041866	0.404562	0.667582	-13.0797	0.0835564	0.135106	0.357561	-13.0258	0.1914	0.000253518	0.00188533	-12.7182	-0.0693051	0.200584	0.419677	-12.7478	-0.128628	0.0171226	0.103571
Gene_2311	3112	mk4.006098.04.01	creb-binding protein	primary metabolic process; cellular macromolecule metabolic process; transcription cofactor activity; histone acetyltransferase activity; nucleus; zinc ion binding	GO:0044238; GO:0044260; GO:0003712; GO:0004402; GO:0005634; GO:0008270	NA	-14.8591	-0.294549	0.00120248	0.00929794	-14.7923	-0.160866	0.0678042	0.267181	-14.8528	-0.281843	0.00283576	0.0201693	-15.4164	0.0520068	0.698573	0.911792	-15.4307	0.0233538	0.868663	0.984514	-14.3088	0.0171075	0.79554	0.91894	-14.2941	0.0464829	0.47289	0.742007
Gene_3122	3112	NA	viral a-type inclusion protein	cellular process; binding	GO:0009987; GO:0005488	NA	-12.8875	0.341852	5.85551e-14	2.63087e-12	-12.9799	0.15704	0.000717208	0.00948953	-12.8779	0.361003	1.44814e-14	6.46521e-13	-12.6907	-0.264448	5.2615e-08	1.14781e-06	-12.394	0.329048	3.24312e-15	1.04851e-13	-12.9248	0.0893292	0.101426	0.269856	-12.9769	-0.0148769	0.795576	0.933223
Gene_212	3111	mk4.013738.00.01	glutamate kainate 2	establishment of localization; cell surface receptor linked signaling pathway; protein binding; ionotropic glutamate receptor activity; regulation of neuronal synaptic plasticity; integral to membrane; apoptosis; regulation of membrane potential; plasma membrane; extracellular-glutamate-gated ion channel activity	GO:0051234; GO:0007166; GO:0005515; GO:0004970; GO:0048168; GO:0016021; GO:0006915; GO:0042391; GO:0005886; GO:0005234	NA	-12.9088	0.0774826	0.092616	0.25174	-13.0308	-0.166515	0.000419351	0.00615816	-13.1028	-0.31063	1.03993e-09	2.9716e-08	-13.4272	-0.446888	1.00962e-12	3.55933e-11	-13.4084	-0.409241	5.24389e-12	1.30052e-10	-13.1242	0.273428	8.18188e-07	2.32013e-05	-13.2124	0.0970756	0.0805146	0.277593
Gene_4692	3110	mk4.000959.07.01	NA	NA	NA	NA	-14.0903	-0.275012	7.47137e-05	0.000872638	-14.0847	-0.263826	0.00010185	0.00182269	-14.1215	-0.337529	3.70099e-06	6.22244e-05	-14.5249	-0.170227	0.0672635	0.224672	-14.5098	-0.140117	0.111292	0.271738	-13.9779	-0.107371	0.0919395	0.252724	-13.9191	0.0102462	0.852277	0.959347
Gene_4177	3107	mk4.023508.00.01	NA	NA	NA	NA	-13.4344	-0.0347583	0.542386	0.766698	-13.3825	0.0691585	0.198747	0.498676	-13.3989	0.0362675	0.520869	0.767296	-13.9563	-0.0740743	0.337145	0.617198	-13.862	0.114571	0.102938	0.257738	-13.3517	0.0468571	0.411464	0.647142	-13.3356	0.0790636	0.159204	0.41509
Gene_1589	3106	mk4.000925.11.01	ubiquitin-activating enzyme e1	ATP binding; protein modification process; small protein activating enzyme activity	GO:0005524; GO:0006464; GO:0008641	NA	-13.5003	-0.182942	0.00123305	0.00949613	-13.4675	-0.117399	0.0341147	0.171892	-13.474	-0.130272	0.0255091	0.109777	-14.009	0.189919	0.0139588	0.0720574	-14.0464	0.115095	0.125142	0.293553	-13.2513	-0.200944	0.00046795	0.00502057	-13.1868	-0.0717528	0.204752	0.480247
Gene_1274	3099	mk4.004073.01.01	NA	NA	NA	NA	-14.0481	0.0269615	0.706326	0.885585	-14.116	-0.108833	0.11802	0.371149	-14.0206	0.0819663	0.246696	0.503742	-14.0787	0.0423676	0.606951	0.846465	-14.0772	0.0452059	0.552091	0.76842	-14.3144	-0.267448	7.66013e-05	0.00112518	-14.2453	-0.129174	0.0493512	0.204988
Gene_1890	3099	mk4.012776.01.01	testis isoform cra_b	cell part	GO:0044464	NA	-12.4241	0.254353	5.22628e-11	1.71905e-09	-12.5343	0.0338347	0.40377	0.717178	-12.4865	0.129529	0.00164091	0.0128812	-12.6067	-0.0308727	0.526196	0.787631	-12.4132	0.356098	2.56706e-17	9.60742e-16	-12.7199	0.151041	0.00457817	0.0298045	-12.6955	0.199945	0.000144492	0.00284258
Gene_6933	3097	mk4.033894.00.01	nmda-type glutamate receptor 1	cellular process; ionotropic glutamate receptor activity; memory; learning; integral to membrane; plasma membrane part; signaling; ion homeostasis; transporter activity	GO:0009987; GO:0004970; GO:0007613; GO:0007612; GO:0016021; GO:0044459; GO:0023052; GO:0050801; GO:0005215	5	-13.6486	-0.26195	1.07006e-05	0.000158018	-13.5859	-0.136475	0.0171072	0.10696	-13.6342	-0.233166	0.000151234	0.00169242	-14.8808	-0.667042	1.6159e-10	4.70845e-09	-14.9785	-0.862388	3.9433e-17	1.45733e-15	-13.4468	0.0440307	0.439792	0.670217	-13.4851	-0.0325637	0.579453	0.813156
Gene_5013	3096	NA	myeloid lymphoid or mixed-lineage leukemia (trithorax drosophila) translocated 10	binding; nuclear lumen; transferase activity	GO:0005488; GO:0031981; GO:0016740	NA	-14.1107	-0.0787897	0.268328	0.504139	-14.0923	-0.0419001	0.557013	0.833841	-14.0504	0.0419393	0.574941	0.808755	-14.0951	0.0883251	0.276119	0.552052	-14.0276	0.223281	0.00275654	0.014896	-13.881	-0.15131	0.0159445	0.0755271	-13.9114	-0.212108	0.000617207	0.0090088
Gene_4387	3094	mk4.004907.02.01	patched 2	organ development; integral to membrane; hedgehog receptor activity	GO:0048513; GO:0016021; GO:0008158	NA	-14.5812	-0.00487637	0.977401	1	-14.5969	-0.0362335	0.674801	0.906651	-14.6116	-0.065778	0.459444	0.715598	-15.3473	-0.339289	0.00652175	0.0401947	-15.3906	-0.426047	0.000346738	0.00248811	-14.8745	-0.103168	0.175243	0.385023	-14.7267	0.192373	0.00632262	0.0519333
Gene_1511	3093	mk4.006101.00.01	NA	NA	NA	NA	-9.49694	-0.152262	2.07444e-27	2.05661e-25	-9.74677	-0.651924	0	0	-9.75035	-0.659079	0	0	-9.55099	0.0189055	0.247802	0.518399	-9.79096	-0.461036	4.28219e-164	1.76932e-161	-10.0796	-0.348706	3.22392e-13	3.51322e-11	-10.0562	-0.301782	2.44297e-10	2.62021e-08
Gene_1983	3090	NA	NA	NA	NA	NA	-14.3655	-0.0301567	0.712858	0.890313	-14.3056	0.0896534	0.224987	0.528657	-14.3908	-0.0808382	0.323759	0.591537	-14.3937	-0.258525	0.00348888	0.0244494	-14.2143	0.100193	0.212422	0.421437	-14.453	0.0600185	0.386713	0.623666	-14.5755	-0.185041	0.00803394	0.061727
Gene_503	3090	NA	integrin alpha 4	protein binding; membrane; open tracheal system development; axonogenesis; cell-cell adhesion; cell motility; cell surface; blood vessel morphogenesis; salivary gland development; wing disc morphogenesis	GO:0005515; GO:0016020; GO:0007424; GO:0007409; GO:0016337; GO:0048870; GO:0009986; GO:0048514; GO:0007431; GO:0007472	NA	-14.6112	-0.363411	1.2545e-05	0.000182573	-14.4962	-0.133465	0.0887033	0.315361	-14.5098	-0.160659	0.0558389	0.193844	-15.0335	0.203113	0.0647059	0.218926	-15.1828	-0.0954292	0.404012	0.639233	-14.2865	-0.14309	0.0332507	0.126338	-14.2183	-0.00674442	0.926977	0.998688
Gene_415	3088	mk4.000281.06.01	dynamin family protein	GTP binding; cell cycle; protein kinase activity; ATP binding; protein amino acid phosphorylation; GTPase activity; intracellular; transcription factor binding	GO:0005525; GO:0007049; GO:0004672; GO:0005524; GO:0006468; GO:0003924; GO:0005622; GO:0008134	NA	-13.1099	-0.127157	0.0102238	0.0503138	-13.1557	-0.218723	8.72754e-06	0.000210628	-13.1836	-0.27457	1.63203e-07	3.4953e-06	-13.196	-0.222877	0.000122881	0.00142538	-13.2042	-0.239294	1.57834e-05	0.000156538	-13.2096	-0.135828	0.0176369	0.0812682	-13.2685	-0.253637	8.1857e-06	0.000262126
Gene_630	3085	mk4.062199.00.01	adducin related protein	germarium-derived egg chamber formation; intercellular bridge; microtubule cytoskeleton organization; cytoplasmic part; germ cell development; metal ion binding	GO:0007293; GO:0045171; GO:0000226; GO:0044444; GO:0007281; GO:0046872	NA	-13.6924	-0.187709	0.00193682	0.0137424	-13.5877	0.0216504	0.707933	0.924178	-13.6126	-0.0281031	0.660094	0.869082	-13.9517	0.184005	0.0148895	0.0757083	-13.9098	0.267732	0.000161379	0.0012691	-12.9186	-0.182979	0.000949096	0.00889041	-12.887	-0.119953	0.0282865	0.145696
Gene_5520	3082	mk4.000339.02.01	NA	NA	NA	NA	-14.6175	0.00212989	1	1	-14.5951	0.0470739	0.576018	0.846919	-14.712	-0.186882	0.037495	0.145763	-15.0324	-0.0589521	0.598037	0.841496	-14.8194	0.366936	0.000167956	0.00131482	-14.6825	-0.142155	0.051193	0.170321	-14.8064	-0.390032	1.10667e-07	6.45217e-06
Gene_6802	3081	mk4.000018.10.01	nuclear transcription factor y subunit b-3	regulation of gene expression; transcription, DNA-dependent; DNA binding; intracellular membrane-bounded organelle	GO:0010468; GO:0006351; GO:0003677; GO:0043231	NA	-13.9795	0.103503	0.123457	0.304739	-14.0103	0.0418423	0.537781	0.821553	-13.9873	0.0878128	0.214757	0.46584	-13.7801	-0.178251	0.0120521	0.0643536	-13.6898	0.00232308	0.981962	1	-14.9792	0.146197	0.0549703	0.179447	-15.0687	-0.0329572	0.6894	0.875377
Gene_13254	3079	mk4.003141.00.01	NA	NA	NA	NA	-15.0798	0.0455588	0.661604	0.857477	-15.0804	0.0443637	0.667218	0.900296	-15.0307	0.14374	0.16009	0.386135	-15.392	-0.0410725	0.797922	0.963764	-15.3632	0.0166006	0.935626	1	-14.9939	0.0013834	0.986259	1	-15.0068	-0.0245039	0.761132	0.914884
Gene_4139	3079	NA	NA	NA	NA	NA	-13.6622	-0.171613	0.00420981	0.0254432	-13.5761	0.000626896	1	1	-13.5873	-0.0217653	0.724139	0.910759	-13.8379	-0.00561055	0.94044	1	-13.7797	0.11074	0.102772	0.257384	-13.8529	0.0203051	0.733542	0.881471	-13.8609	0.00438063	0.931902	1
Gene_159	3077	mk4.020599.00.01	coatomer subunit beta	binding; COPI-coated vesicle; vesicle coat; Golgi transport vesicle coating; intracellular protein transport	GO:0005488; GO:0030137; GO:0030120; GO:0048200; GO:0006886	NA	-12.4537	-0.0431712	0.278295	0.517639	-12.4093	0.0456734	0.233012	0.538644	-12.3896	0.0849564	0.0323939	0.131095	-12.7745	0.140094	0.00524645	0.0338919	-12.7991	0.0909036	0.0584931	0.170175	-11.8626	0.0578589	0.244362	0.472165	-11.9033	-0.023544	0.64627	0.851789
Gene_829	3075	NA	NA	NA	NA	NA	-10.5764	-0.0576545	0.0047872	0.0281748	-10.5605	-0.0258119	0.196497	0.494392	-10.53	0.0351093	0.0921163	0.269878	-10.9355	0.0250377	0.343448	0.623543	-11.0063	-0.116685	6.08526e-06	6.59923e-05	-10.3305	0.0462518	0.32308	0.561684	-10.3629	-0.01848	0.704963	0.883549
Gene_3811	3074	mk4.021847.00.01	NA	NA	NA	NA	-15.2198	0.233829	0.0238539	0.0944109	-15.3074	0.0585428	0.591711	0.856185	-15.3092	0.055025	0.650876	0.861241	-15.7836	0.28226	0.0505564	0.18558	-15.6626	0.524286	6.36022e-05	0.000553245	-15.5792	0.23063	0.0086942	0.0484371	-15.6028	0.183545	0.0328342	0.160388
Gene_8063	3073	mk4.060031.00.01	adenylate kinase 2	purine ribonucleoside diphosphate biosynthetic process; phosphotransferase activity, phosphate group as acceptor; organelle inner membrane; hemopoiesis; nucleotide binding; mitochondrial envelope; nucleobase, nucleoside, nucleotide kinase activity; protein binding	GO:0009180; GO:0016776; GO:0019866; GO:0030097; GO:0000166; GO:0005740; GO:0019205; GO:0005515	NA	-13.4018	-0.081012	0.142079	0.33624	-13.4213	-0.119975	0.0267341	0.145389	-13.44	-0.157331	0.00617772	0.0374655	-13.5426	0.057314	0.392759	0.67219	-13.6222	-0.101971	0.11683	0.281796	-13.6827	-0.00766868	0.908417	0.991962	-13.7901	-0.222418	0.000271473	0.00477904
Gene_918	3072	mk4.012912.07.01	tns1 protein	cell motility; cell-substrate adherens junction; cell junction assembly; protein binding	GO:0048870; GO:0005924; GO:0034329; GO:0005515	NA	-13.705	-0.120066	0.0494207	0.161027	-13.7349	-0.179763	0.00300574	0.0301101	-13.7354	-0.180763	0.00455466	0.0295668	-14.5713	-0.304142	0.00122829	0.0102817	-14.5525	-0.266599	0.00255156	0.0139784	-13.4846	0.00444787	0.930392	1	-13.4648	0.0440117	0.438956	0.715685
Gene_7301	3069	NA	NA	NA	NA	NA	-14.8728	-0.0115825	0.925095	1	-14.7634	0.207181	0.0179291	0.110607	-14.8044	0.125083	0.18344	0.421283	-15.0679	-0.0680241	0.567442	0.821038	-14.9908	0.0861236	0.435257	0.666566	-15.1483	0.263958	0.000792647	0.00770942	-15.1677	0.225167	0.00386371	0.0365044
Gene_2772	3068	mk4.014097.01.01	rho gtpase activating protein 21	intracellular organelle; membrane; protein binding	GO:0043229; GO:0016020; GO:0005515	NA	-15.6455	-0.068035	0.594416	0.808781	-15.5704	0.0821483	0.480543	0.777702	-15.5863	0.0503437	0.708659	0.900622	-15.8959	-0.0561162	0.760414	0.945964	-15.8541	0.0275114	0.885779	0.995123	-15.3768	0.113621	0.17187	0.379974	-15.3918	0.0836728	0.29995	0.588367
Gene_4511	3066	NA	NA	NA	NA	NA	-14.9395	0.133296	0.158335	0.35929	-14.9368	0.138703	0.131102	0.395609	-15.0232	-0.0341397	0.75867	0.931335	-15.9062	-0.19951	0.203147	0.459925	-15.7604	0.0921644	0.51713	0.739131	-14.9504	-0.146137	0.0574007	0.185155	-14.9291	-0.103502	0.164128	0.422846
Gene_3498	3064	mk4.000743.07.01	protein kinase domain containing protein	intracellular organelle; ATP binding; protein amino acid phosphorylation; protein binding; protein serine/threonine kinase activity	GO:0043229; GO:0005524; GO:0006468; GO:0005515; GO:0004674	NA	-15.389	-0.0732057	0.524087	0.752049	-15.3603	-0.015818	0.912896	1	-15.2631	0.178587	0.102168	0.287626	-15.4389	-0.241463	0.0626724	0.215003	-15.3365	-0.0367488	0.779332	0.931708	-15.8685	-0.0291466	0.779999	0.909009	-15.7914	0.125024	0.158834	0.414342
Gene_4521	3064	mk4.000005.35.01	probable phospholipid-transporting atpase vb-like	hydrolase activity; ATP binding; ATP biosynthetic process; membrane	GO:0016787; GO:0005524; GO:0006754; GO:0016020	NA	-15.4438	-0.461472	3.3883e-05	0.000434167	-15.2705	-0.114785	0.289139	0.603315	-15.369	-0.311909	0.0057574	0.0354665	-16.3154	-0.427089	0.0140027	0.0721761	-16.3241	-0.444372	0.00829629	0.0373405	-15.7085	0.271306	0.00271142	0.0201916	-15.7932	0.102075	0.264089	0.549675
Gene_1014	3062	mk4.019818.00.01	rab proteins geranylgeranyltransferase component a 2	spindle; cellular process; cytoplasmic part; regulation of GTPase activity; zinc ion binding; electron carrier activity	GO:0005819; GO:0009987; GO:0044444; GO:0043087; GO:0008270; GO:0009055	NA	-14.7588	0.143752	0.103918	0.272196	-14.7097	0.241977	0.00442882	0.0405653	-14.8401	-0.0187593	0.872726	0.989177	-14.9516	-0.0173363	0.883501	1	-14.9729	-0.0598826	0.572354	0.786349	-14.4122	-0.052619	0.445791	0.675797	-14.3807	0.0103254	0.871246	0.968839
Gene_7839	3061	mk4.001404.04.01	NA	NA	NA	NA	-14.8201	-0.185951	0.0393642	0.136585	-14.7213	0.0116962	0.930175	1	-14.6858	0.0826332	0.361983	0.628238	-15.0727	0.108038	0.359156	0.64158	-15.0338	0.185714	0.084202	0.222931	-15.6226	-0.0853576	0.351178	0.589707	-15.5057	0.148503	0.0782157	0.272968
Gene_9455	3059	NA	NA	NA	NA	NA	-15.9751	-0.255502	0.060099	0.18538	-15.779	0.136601	0.292476	0.607702	-15.8945	-0.0944031	0.518025	0.764921	-16.8108	-0.407281	0.0525092	0.190347	-16.4946	0.225093	0.21103	0.419319	-15.2795	-0.408083	1.07922e-06	2.96344e-05	-15.2578	-0.364576	6.66607e-06	0.000221642
Gene_3968	3058	mk4.000015.25.01	tata element modulatory factor 1	binding; transcription; cell part	GO:0005488; GO:0006350; GO:0044464	NA	-13.9302	-0.0636541	0.342414	0.588443	-13.9576	-0.118478	0.0693804	0.271517	-13.9813	-0.16582	0.0174653	0.0833481	-13.9486	-0.123039	0.103318	0.301603	-13.8724	0.0294525	0.682236	0.8673	-14.1987	-0.0256889	0.710019	0.866791	-14.2578	-0.143951	0.0281603	0.145189
Gene_9156	3055	mk4.000783.00.01	mitogen-activated protein kinase kinase kinase kinase 4-like isoform 3	response to stimulus; protein kinase activity; signal transmission via phosphorylation event; ATP binding; protein amino acid phosphorylation	GO:0050896; GO:0004672; GO:0023014; GO:0005524; GO:0006468	NA	-14.004	0.0075157	0.926087	1	-13.9971	0.0211636	0.767656	0.956772	-13.9464	0.122694	0.0737687	0.232365	-14.0375	-0.0268285	0.748873	0.941483	-14.0179	0.0124822	0.879225	0.991263	-14.0634	-0.105795	0.104484	0.275143	-14.0654	-0.109761	0.0856035	0.28887
Gene_3556	3054	mk4.003702.01.02	NA	NA	NA	NA	-13.9551	-0.0107482	0.891175	0.989793	-14.0176	-0.13572	0.0416773	0.195361	-14.0315	-0.163394	0.0202684	0.092783	-14.1807	-0.057547	0.483339	0.75151	-14.0827	0.138543	0.0700086	0.194553	-13.8222	-0.222994	0.000342465	0.00389512	-13.8344	-0.247514	5.76028e-05	0.00133513
Gene_7188	3054	mk4.002560.03.01	ppar-alpha interacting complex protein 285	binding	GO:0005488	NA	-15.2025	0.0211287	0.860557	0.973243	-15.1694	0.0873205	0.393953	0.707889	-15.2035	0.0191664	0.884421	0.995724	-15.2961	-0.347071	0.00400835	0.0273295	-15.2298	-0.214555	0.0590248	0.171432	-15.3114	-0.138963	0.101727	0.270448	-15.269	-0.0541452	0.505294	0.765053
Gene_1494	3051	mk4.000237.05.01	NA	NA	NA	NA	-13.961	0.370867	2.07636e-08	5.05143e-07	-14.0737	0.145572	0.0338558	0.171037	-13.9266	0.439704	7.72755e-11	2.47247e-09	-13.879	0.19093	0.00926978	0.0528579	-13.6979	0.553111	4.07709e-17	1.5014e-15	-14.0125	0.227774	0.000285006	0.00334015	-14.1229	0.00694815	0.90444	0.986377
Gene_7795	3050	mk4.012184.02.01	cell division cycle protein 27 homolog	proteasomal ubiquitin-dependent protein catabolic process; microtubule organizing center; binding; nuclear lumen; regulation of ubiquitin-protein ligase activity during mitotic cell cycle; mitosis; spindle; nuclear ubiquitin ligase complex	GO:0043161; GO:0005815; GO:0005488; GO:0031981; GO:0051439; GO:0007067; GO:0005819; GO:0000152	NA	-14.8475	0.0220365	0.827848	0.958162	-14.8086	0.0998507	0.265455	0.577118	-14.7798	0.157527	0.0900326	0.265089	-15.3667	0.235635	0.0571269	0.202403	-15.3912	0.18671	0.121676	0.289089	-14.3314	-0.129204	0.0561578	0.18218	-14.2756	-0.0176296	0.804474	0.937452
Gene_1306	3049	NA	protein kinase	photoreceptor cell development; regulation of cell shape; auxin metabolic process; establishment of nucleus localization; post-embryonic morphogenesis; embryonic development via the syncytial blastoderm; morphogenesis of a polarized epithelium; cytoplasmic part; MAP kinase kinase kinase kinase activity; MAPKKK cascade; ATP binding; protein amino acid phosphorylation; small GTPase regulator activi…	GO:0042461; GO:0008360; GO:0009850; GO:0040023; GO:0009886; GO:0001700; GO:0001738; GO:0044444; GO:0008349; GO:0000165; GO:0005524; GO:0006468; GO:0005083	NA	-13.5618	-0.220522	0.000135298	0.00147046	-13.503	-0.10292	0.0659909	0.26344	-13.4857	-0.068338	0.245192	0.501911	-13.897	0.0554891	0.476545	0.747017	-13.9788	-0.108271	0.140188	0.318468	-13.5275	-0.0502782	0.404641	0.641115	-13.5013	0.00210997	0.962711	1
Gene_8435	3049	mk4.003464.04.01	n-acetylglucosamine-1-phosphate transferase	embryonic skeletal system morphogenesis; chondrocyte differentiation; cell part	GO:0048704; GO:0002062; GO:0044464	NA	-14.6011	-0.0307669	0.732142	0.902653	-14.5937	-0.0161054	0.866875	0.998144	-14.6579	-0.144386	0.104546	0.29268	-14.5694	-0.15915	0.0894128	0.27333	-14.6195	-0.259316	0.00410875	0.0210784	-15.0742	0.122926	0.116464	0.295982	-15.1155	0.0402488	0.592133	0.81995
Gene_1067	3047	mk4.010803.00.01	rap guanine nucleotide exchange factor 4	macromolecular complex; smooth muscle cell migration; AMP binding; small GTPase regulator activity; regulation of neuron projection development; cyclic-nucleotide-mediated signaling; exocytosis; organ development; small GTPase binding; dendrite; peptide hormone secretion; regulation of synaptic transmission; plasma membrane part; cytoplasmic part; synapse	GO:0032991; GO:0014909; GO:0016208; GO:0005083; GO:0010975; GO:0019935; GO:0006887; GO:0048513; GO:0031267; GO:0030425; GO:0030072; GO:0050804; GO:0044459; GO:0044444; GO:0045202	NA	-15.2164	-0.126089	0.230183	0.455602	-15.1766	-0.0466003	0.656453	0.894516	-15.2804	-0.254227	0.0210573	0.0957923	-16.8533	-0.0938007	0.723771	0.927348	-16.917	-0.221168	0.30061	0.529485	-14.9292	0.378057	4.62916e-07	1.42743e-05	-14.9972	0.24208	0.00120663	0.0151021
Gene_4721	3047	mk4.000455.00.01	alanyl-trna synthetase	ATP binding; cytoplasm; alanine-tRNA ligase activity; alanyl-tRNA aminoacylation; nucleic acid binding	GO:0005524; GO:0005737; GO:0004813; GO:0006419; GO:0003676	NA	-13.7538	-0.312835	3.92343e-07	7.80779e-06	-13.6354	-0.0761439	0.19252	0.487948	-13.6601	-0.125396	0.0455736	0.167487	-14.2788	0.459996	4.46097e-08	9.86715e-07	-14.3937	0.230208	0.00620378	0.0296401	-13.3781	-0.140162	0.0165294	0.0773828	-13.2408	0.134267	0.0157422	0.0973719
Gene_4325	3045	mk4.013501.01.01	m-rdgb2 retinal degeneration protein b	intrinsic to membrane; sensory perception of chemical stimulus; binding; rhodopsin mediated phototransduction; G-protein coupled receptor protein signaling pathway; intracellular; phospholipid transporter activity; transport	GO:0031224; GO:0007606; GO:0005488; GO:0009586; GO:0007186; GO:0005622; GO:0005548; GO:0006810	NA	-14.6153	-0.123506	0.143895	0.337927	-14.5394	0.0283526	0.742042	0.941193	-14.5745	-0.0419866	0.640115	0.854282	-15.1705	-0.0201806	0.905616	1	-15.3184	-0.315918	0.00691872	0.0323746	-14.5846	-0.10847	0.133655	0.322951	-14.5867	-0.112535	0.106369	0.329606
Gene_8793	3043	mk4.000811.05.01	ubiquitin conjugation factor e4 b	protein binding; protein ubiquitination; ubiquitin ligase complex; ubiquitin-dependent protein catabolic process; ubiquitin-ubiquitin ligase activity	GO:0005515; GO:0016567; GO:0000151; GO:0006511; GO:0034450	NA	-14.0024	-0.0204011	0.780892	0.932645	-13.9047	0.175133	0.00642068	0.0535488	-14.0163	-0.0480639	0.515528	0.761927	-14.4016	-0.0897664	0.317976	0.597957	-14.4789	-0.244254	0.00476453	0.0237583	-14.2511	0.0669105	0.306507	0.543689	-14.2112	0.146828	0.0215023	0.120374
Gene_9301	3042	mk4.022343.05.01	potassium voltage-gated channel subfamily h member 8	apoptosis; transcription factor activity; voltage-gated potassium channel activity; potassium ion transport; membrane	GO:0006915; GO:0003700; GO:0005249; GO:0006813; GO:0016020	NA	-14.7376	-0.00540662	0.976143	1	-14.7881	-0.106557	0.231774	0.537077	-14.7733	-0.0768173	0.415834	0.680167	-14.9763	-0.667596	6.74954e-10	1.84687e-08	-14.7525	-0.219988	0.0203877	0.0764549	-15.0197	0.283121	0.000232	0.00281074	-15.1517	0.019127	0.799625	0.935306
Gene_6717	3041	NA	titin	tissue development; heart development; transferase activity; myofibril assembly; cytoskeletal protein binding; intracellular organelle; biological regulation; sarcomere	GO:0009888; GO:0007507; GO:0016740; GO:0030239; GO:0008092; GO:0043229; GO:0065007; GO:0030017	1	-16.2386	-0.0221597	0.91986	1	-16.1149	0.225182	0.118874	0.372196	-16.0711	0.312748	0.030659	0.125891	-16.2686	0.147175	0.418192	0.697065	-15.9597	0.764864	1.29678e-07	1.85271e-06	-16.8235	-0.436218	0.000716673	0.00709766	-16.5943	0.0221456	0.866219	0.966107
Gene_3868	3039	mk4.000043.18.01	solute carrier family sodium bicarbonate cotransporter- member 10	anion transport; plasma membrane part; monovalent inorganic cation homeostasis; inorganic anion exchanger activity; integral to membrane	GO:0006820; GO:0044459; GO:0055067; GO:0005452; GO:0016021	NA	-13.4898	-0.0100259	0.876621	0.982275	-13.4283	0.112833	0.0384526	0.185383	-13.4236	0.122307	0.0323905	0.131095	-13.4034	0.0805777	0.20614	0.465223	-13.3143	0.258707	6.91357e-06	7.42223e-05	-13.4176	0.0549151	0.340652	0.57956	-13.5277	-0.16526	0.00495862	0.0434391
Gene_5258	3039	mk4.003199.01.01	NA	NA	NA	NA	-13.3967	0.107728	0.0485477	0.159165	-13.415	0.0711086	0.193714	0.489607	-13.4646	-0.028084	0.647229	0.858242	-13.068	0.0514622	0.359937	0.642122	-12.9542	0.279038	4.07481e-08	6.28221e-07	-13.4863	0.354648	9.78569e-10	5.81941e-08	-13.5885	0.150359	0.00974889	0.0706032
Gene_8602	3039	mk4.000308.19.01	NA	NA	NA	NA	-13.4917	-0.128617	0.0231232	0.0924444	-13.4404	-0.0259756	0.639465	0.885307	-13.4408	-0.0266938	0.649932	0.860315	-13.5643	0.0797797	0.229808	0.493361	-13.5421	0.1242	0.0482996	0.147628	-13.9241	-0.117148	0.06348	0.197588	-13.9119	-0.0926707	0.13881	0.384831
Gene_7212	3037	mk4.036608.00.02	NA	NA	NA	NA	-13.6516	0.110365	0.0647591	0.195416	-13.7111	-0.00865965	0.901729	1	-13.6386	0.136486	0.0264292	0.112863	-13.5707	-0.12388	0.0597433	0.208045	-13.4251	0.167236	0.00507907	0.0250665	-13.6536	0.170699	0.00427682	0.0283496	-13.7432	-0.00847541	0.893817	0.980805
Gene_7253	3037	mk4.003083.00.01	swi snf matrix actin dependent regulator of subfamily member 5	transcription regulator activity; nucleoside-triphosphatase activity; nuclear lumen; regulation of transcription, DNA-dependent; chromatin remodeling complex; protein binding; multicellular organismal development; nucleosome organization; chromosome; DNA binding; nucleosome binding; ATP-dependent chromatin remodeling; ATP binding	GO:0030528; GO:0017111; GO:0031981; GO:0006355; GO:0016585; GO:0005515; GO:0007275; GO:0034728; GO:0005694; GO:0003677; GO:0031491; GO:0043044; GO:0005524	NA	-13.9207	-0.351002	7.7866e-08	1.71998e-06	-13.7972	-0.103978	0.093878	0.325446	-13.8873	-0.284211	2.16296e-05	0.000307163	-14.4662	-0.243171	0.00717154	0.043435	-14.4403	-0.19149	0.0258012	0.091822	-13.4256	-0.238483	4.96952e-05	0.000782417	-13.403	-0.193298	0.000853042	0.0115971
Gene_1051	3035	mk4.006548.00.01	n-alpha-acetyltransferase auxiliary subunit	intracellular membrane-bounded organelle; protein complex; ribonucleoprotein binding; regulation of transcription, DNA-dependent; acetyltransferase activity; protein amino acid acetylation; protein binding	GO:0043231; GO:0043234; GO:0043021; GO:0006355; GO:0016407; GO:0006473; GO:0005515	NA	-12.5225	-0.171349	2.05809e-05	0.000282029	-12.4722	-0.0708351	0.0684301	0.269095	-12.5172	-0.160696	0.000111917	0.00130212	-12.8991	-0.0397729	0.44999	0.726845	-13.0183	-0.278154	8.62763e-08	1.2668e-06	-12.2317	-0.0890608	0.0877669	0.244643	-12.2271	-0.0798866	0.121951	0.356702
Gene_2054	3035	mk4.000491.01.01	bromodomain containing 2	binding; nuclear lumen	GO:0005488; GO:0031981	NA	-14.2277	-0.0183695	0.821549	0.955485	-14.1505	0.13606	0.0523974	0.227322	-14.1872	0.0625539	0.413158	0.67696	-14.5168	0.169045	0.0675361	0.22519	-14.486	0.230656	0.00813486	0.0366872	-13.7726	-0.0207911	0.745335	0.889275	-13.736	0.0523304	0.382538	0.666234
Gene_2087	3034	mk4.000783.09.01	swi snf matrix actin dependent regulator of subfamily member 1	central nervous system development; ATPase activity, coupled; cell differentiation; regulation of gene-specific transcription; DNA binding; protein binding; chromatin remodeling complex; nucleosome binding; ATP-dependent chromatin remodeling; ATP binding	GO:0007417; GO:0042623; GO:0030154; GO:0032583; GO:0003677; GO:0005515; GO:0016585; GO:0031491; GO:0043044; GO:0005524	NA	-14.6281	-0.107869	0.205322	0.426456	-14.4986	0.150967	0.0586501	0.244801	-14.5245	0.0992227	0.250362	0.508307	-15.1173	-0.0795044	0.485199	0.753443	-15.0384	0.0781931	0.470798	0.699245	-14.3599	-0.16919	0.0131857	0.0657042	-14.3051	-0.0594509	0.377466	0.662939
Gene_7524	3034	mk4.001099.03.01	NA	NA	NA	NA	-15.3266	-0.248395	0.0210153	0.0859372	-15.1768	0.0512274	0.632114	0.880132	-15.3003	-0.19583	0.0776788	0.240062	-15.8964	-0.0710618	0.68431	0.903852	-15.8926	-0.0633802	0.698022	0.879027	-15.8161	0.134053	0.152185	0.350959	-15.7826	0.20108	0.0268858	0.140462
Gene_14175	3032	NA	NA	NA	NA	NA	-14.7789	-0.154208	0.0839292	0.235038	-14.674	0.0555586	0.508848	0.799505	-14.7398	-0.0761229	0.42124	0.685099	-15.211	-0.250746	0.0340658	0.141461	-15.2713	-0.371406	0.00103357	0.00643733	-14.4708	-0.198857	0.00418678	0.0278941	-14.4294	-0.11593	0.0878268	0.293168
Gene_6165	3030	mk4.020878.00.01	vacuolar protein sorting 11	endosome; actin cytoskeleton; protein binding; zinc ion binding	GO:0005768; GO:0015629; GO:0005515; GO:0008270	NA	-14.0813	0.0259568	0.720844	0.89575	-14.0688	0.0509965	0.456041	0.759781	-13.9823	0.223928	0.00120105	0.00994614	-14.3512	-0.0564858	0.532178	0.794029	-14.2319	0.182068	0.0237454	0.0860473	-13.6528	-0.230038	0.000155542	0.00201836	-13.6755	-0.275422	4.31685e-06	0.000156808
Gene_6888	3030	mk4.004246.01.01	NA	NA	NA	NA	-14.1261	-0.19605	0.00543123	0.0310816	-14.066	-0.0758424	0.27399	0.586619	-14.0822	-0.108236	0.139506	0.352176	-14.3254	0.187711	0.0291253	0.126089	-14.4098	0.0188035	0.839075	0.965707	-14.0551	-0.360387	2.80519e-08	1.16774e-06	-14.016	-0.282294	8.19215e-06	0.000262126
Gene_7938	3030	mk4.008313.00.01	neuronal guanine nucleotide exchange factor	induction of apoptosis; cytoplasmic part; membrane; Rho guanyl-nucleotide exchange factor activity; regulation of Rho protein signal transduction; protein binding	GO:0006917; GO:0044444; GO:0016020; GO:0005089; GO:0035023; GO:0005515	NA	-14.3711	-0.206266	0.00726943	0.0389319	-14.3024	-0.0689908	0.363129	0.678301	-14.2504	0.0350065	0.656839	0.866457	-14.8052	0.312399	0.00219387	0.0166936	-14.848	0.22688	0.0219114	0.0808623	-14.0053	-0.142693	0.0254744	0.105094	-13.938	-0.00811805	0.905575	0.986943
Gene_4073	3028	mk4.008993.00.01	adaptor protein complex ap- beta 1 isoform cra_b	vesicle coating; substrate-specific transporter activity; clathrin-coated vesicle; AP-type membrane coat adaptor complex; protein binding; Golgi vesicle transport; Golgi apparatus part; protein transport	GO:0006901; GO:0022892; GO:0030136; GO:0030119; GO:0005515; GO:0048193; GO:0044431; GO:0015031	NA	-11.4132	-0.00462492	0.879825	0.983564	-11.3686	0.0845772	0.00138744	0.016196	-11.3786	0.0645504	0.0215002	0.0969378	-11.6186	0.0498989	0.136438	0.358565	-11.5777	0.131753	2.87698e-05	0.000270285	-11.0109	-0.167325	0.000603006	0.00618579	-10.9753	-0.0962068	0.0474586	0.200122
Gene_6439	3028	NA	centrosome and spindle pole associated protein 1	microtubule cytoskeleton	GO:0015630	NA	-15.1346	0.342201	0.000618178	0.00533037	-15.2902	0.0310881	0.803342	0.9744	-15.2894	0.0326688	0.793084	0.951026	-15.2752	-0.00783576	1	1	-15.0717	0.399271	0.000182891	0.00141036	-15.1853	0.453824	1.06771e-08	5.0738e-07	-15.369	0.0864676	0.286277	0.57294
Gene_6955	3028	mk4.002065.05.01	NA	NA	NA	NA	-15.4652	-0.145491	0.204325	0.42475	-15.4949	-0.204966	0.0669756	0.265701	-15.4768	-0.168666	0.162465	0.389231	-16.4602	-0.582367	0.00147526	0.0119942	-16.4331	-0.528124	0.00201501	0.0114646	-14.7778	0.1425	0.0495529	0.166569	-14.7485	0.201152	0.00454628	0.0408929
Gene_8227	3027	mk4.003069.06.01	NA	NA	NA	NA	-14.5653	-0.16963	0.0398453	0.137852	-14.5532	-0.145608	0.0689231	0.270228	-14.4913	-0.0218014	0.798285	0.95448	-14.7974	0.120122	0.237636	0.505395	-14.8826	-0.0503181	0.632114	0.830345	-14.5424	-0.00877681	0.900859	0.986702	-14.52	0.03609	0.591931	0.819779
Gene_8446	3023	mk4.001146.03.01	protease m1 zinc metalloprotease	cell part; proteolysis	GO:0044464; GO:0006508	NA	-14.3868	-0.0609563	0.442522	0.681512	-14.2815	0.149778	0.0398939	0.189448	-14.3726	-0.0325392	0.70288	0.896299	-15.2542	-0.52544	9.00866e-06	0.000137554	-15.1845	-0.386008	0.000493247	0.00338876	-13.616	-0.15968	0.00789383	0.0451132	-13.5911	-0.109946	0.0633996	0.241508
Gene_3106	3022	mk4.017183.01.01	natriuretic peptide receptor a guanylate cyclase a (atrionatriuretic peptide receptor a)	angiogenesis; peptide receptor activity; renal system process; integral to membrane; enzyme linked receptor protein signaling pathway; cGMP biosynthetic process; regulation of blood vessel size; secretion; cyclase activity; phosphorus-oxygen lyase activity; intracellular signaling pathway; protein kinase activity; ATP binding; protein amino acid phosphorylation	GO:0001525; GO:0001653; GO:0003014; GO:0016021; GO:0007167; GO:0006182; GO:0050880; GO:0046903; GO:0009975; GO:0016849; GO:0023034; GO:0004672; GO:0005524; GO:0006468	NA	-15.1256	0.111176	0.273781	0.511268	-15.1348	0.0926105	0.34551	0.663949	-15.1329	0.0964526	0.374973	0.64214	-15.7944	0.394218	0.00707055	0.0429366	-15.9128	0.157402	0.305503	0.534715	-15.4597	0.0158514	0.847755	0.951895	-15.4378	0.0596268	0.468518	0.738208
Gene_6737	3022	mk4.017717.00.01	calsyntenin 2	membrane; calcium ion binding; homophilic cell adhesion	GO:0016020; GO:0005509; GO:0007156	NA	-12.8788	0.0161212	0.729736	0.900528	-12.8716	0.0305297	0.498459	0.793514	-12.8274	0.118826	0.0101752	0.0553787	-12.7826	0.132357	0.00819735	0.0479335	-12.7017	0.294195	2.55127e-10	5.28654e-09	-12.7626	0.0188369	0.717609	0.871576	-12.7916	-0.039064	0.474465	0.742827
Gene_6862	3022	mk4.008961.00.01	NA	NA	NA	NA	-14.0959	-0.363232	1.69767e-07	3.59937e-06	-14.0629	-0.297249	1.13007e-05	0.000263396	-14.1121	-0.395592	5.07116e-08	1.18068e-06	-14.6908	0.0437894	0.663389	0.887194	-14.8901	-0.354729	0.000369747	0.00263673	-13.8605	0.0354335	0.563939	0.765177	-13.845	0.0664416	0.272287	0.559189
Gene_884	3021	mk4.001265.00.01	transitional endoplasmic reticulum atpase	ER-nucleus signaling pathway; nucleoside-triphosphatase activity; proteasomal ubiquitin-dependent protein catabolic process; transcription elongation factor complex; auxin metabolic process; chromosomal part; ubiquitin binding; intracellular protein transport; protein oligomerization; inclusion body assembly; Golgi vesicle transport; phosphatase binding; apoptosis; positive regulation of cellular…	GO:0006984; GO:0017111; GO:0043161; GO:0008023; GO:0009850; GO:0044427; GO:0043130; GO:0006886; GO:0051259; GO:0070841; GO:0048193; GO:0019902; GO:0006915; GO:0031331; GO:0032446; GO:0042598; GO:0044444; GO:0006281; GO:0005524	NA	-9.94322	-0.352245	1.8163e-102	6.84908e-100	-9.90159	-0.268992	1.69721e-64	4.59486e-62	-9.91448	-0.294767	1.0895e-68	2.19114e-66	-10.2191	0.0683228	0.000902977	0.00793813	-10.435	-0.363432	2.43339e-66	4.2967e-64	-9.71594	-0.00849843	0.864644	0.963988	-9.7403	-0.0572252	0.226225	0.50706
Gene_7109	3020	mk4.028976.00.01	NA	NA	NA	NA	-13.9934	-0.111158	0.100956	0.26652	-13.9432	-0.0106834	0.875932	1	-13.9475	-0.0192843	0.795877	0.95289	-14.1535	-0.0494644	0.559686	0.813269	-14.234	-0.21052	0.00807655	0.0365106	-13.8342	-0.171975	0.00574831	0.0354243	-13.7755	-0.0544706	0.371931	0.657543
Gene_19829	3017	mk4.004027.01.01	NA	NA	NA	NA	-12.6306	-0.049967	0.23741	0.465648	-12.5806	0.0500257	0.22104	0.523931	-12.5999	0.0113978	0.802045	0.956597	-13.2777	0.344932	5.89961e-09	1.46667e-07	-13.2774	0.345573	1.11532e-09	2.11972e-08	-12.0665	-0.0929398	0.0707758	0.212434	-12.0167	0.00659369	0.885089	0.976152
Gene_741	3017	mk4.004731.01.01	uncoordinated family member (unc-52)	cellular process; muscle organ development; extracellular matrix; anatomical structure morphogenesis; protein binding	GO:0009987; GO:0007517; GO:0031012; GO:0009653; GO:0005515	NA	-11.3895	-0.201832	9.05884e-14	3.97704e-12	-11.2356	0.105935	2.72151e-05	0.000574702	-11.2739	0.0293968	0.275801	0.53837	-12.0936	0.0557957	0.156947	0.39197	-12.1755	-0.107968	0.0053854	0.0263517	-10.5583	-0.292837	1.33563e-09	7.61636e-08	-10.4158	-0.00780999	0.877127	0.972121
Gene_13233	3014	mk4.012330.00.01	diacylglycerol kinase zeta	regulation of Ras protein signal transduction; binding; intracellular membrane-bounded organelle; enzyme regulator activity; kinase activity	GO:0046578; GO:0005488; GO:0043231; GO:0030234; GO:0016301	NA	-15.157	-0.0347608	0.755616	0.916496	-15.071	0.137292	0.1567	0.43517	-15.1065	0.0661606	0.52686	0.770317	-15.4156	-0.325324	0.0101017	0.056418	-15.4178	-0.329543	0.0066733	0.0314141	-15.0989	0.267241	0.000607913	0.00622079	-15.1751	0.114828	0.139961	0.386616
Gene_6461	3014	mk4.000163.05.01	NA	NA	NA	NA	-14.7599	0.0495533	0.587512	0.802594	-14.7211	0.12715	0.136597	0.402957	-14.7501	0.0691962	0.455681	0.71294	-15.3816	-0.534771	1.69015e-05	0.000244344	-15.2977	-0.367004	0.00161243	0.00945805	-15.0013	0.207035	0.00689858	0.0408498	-15.0701	0.069481	0.371554	0.656998
Gene_4034	3013	mk4.008894.02.01	NA	NA	NA	NA	-14.318	-0.227699	0.00250867	0.0167899	-14.2129	-0.0174597	0.825594	0.983309	-14.2862	-0.164015	0.0323998	0.131095	-14.8967	-0.0785387	0.472521	0.743356	-14.852	0.0108085	0.91918	1	-14.0486	-0.160607	0.0130127	0.0651071	-14.0623	-0.18802	0.00306857	0.0307656
Gene_2208	3009	mk4.003453.03.01	wolf-hirschhorn syndrome candidate 1	regulation of transcription; atrial septum development; nuclear part; anatomical structure morphogenesis; G-protein coupled receptor protein signaling pathway; integral to membrane; protein binding; zinc ion binding; histone-lysine N-methyltransferase activity	GO:0045449; GO:0003283; GO:0044428; GO:0009653; GO:0007186; GO:0016021; GO:0005515; GO:0008270; GO:0018024	NA	-14.0325	-0.150579	0.027753	0.105661	-14.0123	-0.110002	0.100058	0.338012	-14.0006	-0.0866971	0.221989	0.474556	-14.5377	-0.462868	6.23133e-07	1.17267e-05	-14.4975	-0.382341	1.13036e-05	0.000115719	-14.3549	0.266217	6.9393e-05	0.00103835	-14.4225	0.13093	0.0492513	0.204696
Gene_373	3007	mk4.001683.04.01	paramyosin	myosin complex; motor activity; transcription factor activity; sequence-specific DNA binding	GO:0016459; GO:0003774; GO:0003700; GO:0043565	5	-8.30796	0.0147852	0.112269	0.286899	-8.36072	-0.0907363	1.75664e-22	1.72535e-20	-8.36436	-0.0980247	1.97118e-23	1.45036e-21	-8.84598	-0.405554	1.74571e-221	7.67332e-219	-9.02069	-0.754969	0	0	-8.56406	0.197815	1.56761e-05	0.000302674	-8.65499	0.0159506	0.722087	0.894774
Gene_5457	3007	NA	NA	NA	NA	NA	-15.3476	-0.240265	0.026821	0.103109	-15.2563	-0.0576082	0.597736	0.859368	-15.2698	-0.0845879	0.457016	0.713825	-15.9085	-0.0953093	0.574622	0.825759	-15.8382	0.0454333	0.775135	0.928427	-15.0429	-0.0487531	0.539047	0.747187	-15.0269	-0.0167939	0.851149	0.958545
Gene_1119	3004	NA	iq motif containing with aaa domain 1	nucleoside-triphosphatase activity; ATP binding	GO:0017111; GO:0005524	NA	-13.8009	0.352133	1.82612e-08	4.48953e-07	-14.0146	-0.0753194	0.262451	0.574893	-13.9236	0.106546	0.117877	0.316813	-13.5013	0.19422	0.00257569	0.018992	-13.4595	0.277841	4.19387e-06	4.70365e-05	-14.1505	-0.0432083	0.518916	0.733146	-14.2008	-0.14392	0.0263505	0.138598
Gene_5017	3002	mk4.000741.05.01	adducin	cellular process; homeostatic process; multicellular organismal process; cell part; developmental process; metal ion binding	GO:0009987; GO:0042592; GO:0032501; GO:0044464; GO:0032502; GO:0046872	NA	-12.3839	-0.105251	0.00618663	0.0342625	-12.3442	-0.0257963	0.496974	0.791985	-12.3317	-0.000736307	0.989279	1	-12.5752	0.14946	0.00137265	0.0113294	-12.5908	0.118302	0.00830215	0.0373587	-11.9272	-0.161165	0.00156535	0.0131573	-11.9096	-0.125948	0.0128259	0.0844945
Gene_1942	3000	NA	NA	NA	NA	NA	-13.9055	0.198212	0.00231974	0.0158223	-14.0284	-0.0476336	0.490736	0.786257	-13.9614	0.086494	0.218906	0.470401	-14.2662	-0.349123	3.00374e-05	0.000404526	-14.0907	0.00205625	1	1	-15.4872	0.0709409	0.397918	0.634891	-15.5435	-0.0415238	0.635292	0.845499
Gene_9610	3000	mk4.018454.00.01	NA	NA	NA	NA	-15.7326	0.597318	1.16174e-06	2.08254e-05	-15.8853	0.291951	0.0234122	0.13339	-15.7009	0.660803	1.25173e-07	2.73377e-06	-15.7162	0.44621	0.0014109	0.0115758	-15.7428	0.393008	0.00334336	0.017611	-16.4452	0.0820196	0.474522	0.698028	-16.4577	0.0568665	0.587081	0.817745
Gene_1260	2999	NA	NA	NA	NA	NA	-15.6599	0.476914	7.04243e-05	0.000828034	-15.7813	0.234018	0.0640607	0.258836	-15.7091	0.378448	0.00284488	0.0202234	-15.5442	0.125843	0.344752	0.623982	-15.4127	0.388918	0.00124051	0.0075331	-16.0063	0.0717085	0.464155	0.690164	-16.0218	0.0407637	0.669673	0.864248
Gene_3324	2999	mk4.002323.04.01	echinoderm microtubule associated protein like 1	microtubule cytoskeleton; protein binding	GO:0015630; GO:0005515	NA	-11.7834	-0.283526	6.99488e-20	4.94016e-18	-11.6261	0.0310808	0.285052	0.599486	-11.7056	-0.127896	4.42541e-05	0.000577573	-12.2094	0.217406	1.17474e-07	2.46887e-06	-12.2561	0.124187	0.00180679	0.010438	-11.1697	-0.140505	0.00417449	0.0278397	-11.1261	-0.0533898	0.275771	0.562736
Gene_4696	2991	mk4.020205.00.01	lysosomal alpha-mannosidase (mannosidase alpha class 2b member 1)	carbohydrate metabolic process; cation binding; RNA modification; alpha-mannosidase activity	GO:0005975; GO:0043169; GO:0009451; GO:0004559	NA	-13.1843	-0.0670727	0.190473	0.40408	-13.1647	-0.027831	0.585732	0.851676	-13.2375	-0.173497	0.00122934	0.0101406	-13.6857	0.214831	0.00181711	0.0142998	-13.7734	0.0395387	0.576555	0.790958	-12.717	-0.232647	1.81717e-05	0.000342596	-12.6771	-0.152853	0.00432693	0.0396918
Gene_1642	2989	mk4.001038.04.01	microrchidia 2a	ATP binding; zinc ion binding	GO:0005524; GO:0008270	NA	-12.5616	-0.292162	7.13254e-13	2.87988e-11	-12.5175	-0.203883	2.17242e-07	6.92976e-06	-12.559	-0.286922	1.07521e-11	3.70396e-10	-12.9868	-0.310166	8.1031e-09	1.98343e-07	-12.9519	-0.240323	2.10423e-06	2.48977e-05	-12.2724	-0.217525	3.1637e-05	0.000536231	-12.2507	-0.174124	0.000772854	0.0107816
Gene_3062	2989	mk4.000598.00.01	nfx1-type zinc finger-containing protein 1	binding	GO:0005488	NA	-14.8402	-0.210665	0.0202326	0.0833662	-14.7419	-0.0140926	0.906314	1	-14.8383	-0.206878	0.0274647	0.115925	-15.569	0.0187174	0.927652	1	-15.6608	-0.164971	0.209998	0.418586	-15.3644	0.0442334	0.58027	0.778405	-15.3492	0.0746495	0.359399	0.646837
Gene_2148	2988	mk4.000945.05.01	piwi-like protein 1	gamete generation; RNA binding; regulation of gene expression; cell differentiation; ribonucleoprotein complex; protein binding	GO:0007276; GO:0003723; GO:0010468; GO:0030154; GO:0030529; GO:0005515	NA	-11.8762	-0.236501	1.71521e-13	7.36183e-12	-11.7186	0.0786522	0.00853893	0.0659293	-11.8391	-0.162301	7.69477e-07	1.46784e-05	-13.1721	-0.0361232	0.53993	0.800875	-13.1369	0.0342946	0.537909	0.758492	-11.1482	-0.270296	3.94002e-08	1.57404e-06	-11.0474	-0.0688133	0.158059	0.413294
Gene_5016	2987	mk4.010275.00.01	5 -3 exoribonuclease 2	5'-3' exonuclease activity; RNA metabolic process; nuclear lumen; metal ion binding; DNA catabolic process; male gamete generation; transcription	GO:0008409; GO:0016070; GO:0031981; GO:0046872; GO:0006308; GO:0048232; GO:0006350	NA	-13.8901	-0.167972	0.00974429	0.0483029	-13.8368	-0.0613075	0.33337	0.650446	-13.8538	-0.0953227	0.151754	0.371459	-14.2305	0.118727	0.161999	0.401914	-14.202	0.175798	0.0252163	0.0900817	-13.3881	-0.219465	0.000175425	0.00222911	-13.3696	-0.182354	0.00156586	0.0185286
Gene_7961	2986	mk4.039483.00.01	phospholipase group vi ( calcium-independent)	microtubule organizing center; carboxylesterase activity; intracellular membrane-bounded organelle; phosphatidylglycerol biosynthetic process	GO:0005815; GO:0004091; GO:0043231; GO:0006655	NA	-15.2503	-0.173208	0.100568	0.265628	-15.214	-0.100514	0.331978	0.648789	-15.189	-0.0506278	0.664417	0.870839	-15.493	-0.183143	0.171455	0.4157	-15.4438	-0.0846907	0.506125	0.729903	-15.3347	0.0733481	0.36222	0.600062	-15.375	-0.00725753	0.952055	1
Gene_1405	2985	NA	NA	NA	NA	NA	-14.2142	0.14873	0.0408948	0.140504	-14.3885	-0.199737	0.00858831	0.0662379	-14.4017	-0.226236	0.00509053	0.032247	-14.1104	-0.145246	0.0669608	0.224096	-14.0372	0.00120254	1	1	-16.1372	0.034105	0.731841	0.880377	-16.1206	0.0673838	0.486597	0.751847
Gene_3721	2985	NA	NA	NA	NA	NA	-14.2924	0.253445	0.000663086	0.00565525	-14.3356	0.166969	0.0246662	0.137871	-14.3045	0.22925	0.00312348	0.0218913	-14.7702	0.427375	2.06426e-05	0.0002905	-14.7192	0.529301	1.70219e-08	2.77112e-07	-14.3994	0.158744	0.0193692	0.0867924	-14.4042	0.148974	0.0247908	0.132954
Gene_10019	2983	NA	NA	NA	NA	1	-15.1432	0.0202677	0.863366	0.975444	-15.1571	-0.00742966	0.972895	1	-15.0527	0.201355	0.0491547	0.176052	-14.8821	0.439644	2.16777e-05	0.000303208	-14.7239	0.755927	8.96633e-16	3.01686e-14	-15.3145	0.143886	0.079289	0.228481	-15.4613	-0.149756	0.0797339	0.276164
Gene_5089	2983	mk4.044745.00.01	dna-directed rna polymerase ii subunit rpb2	cation binding; RNA processing; RNA elongation; transcription initiation; DNA-directed RNA polymerase II, holoenzyme; kinase activity; DNA binding; DNA-directed RNA polymerase activity; ribonucleoside binding	GO:0043169; GO:0006396; GO:0006354; GO:0006352; GO:0016591; GO:0016301; GO:0003677; GO:0003899; GO:0032549	NA	-13.4605	-0.347653	4.16496e-10	1.25645e-08	-13.2979	-0.022303	0.681672	0.90978	-13.4384	-0.303459	1.12757e-07	2.49329e-06	-14.4035	-0.132281	0.13809	0.361743	-14.3273	0.0200131	0.82149	0.957627	-12.8827	-0.228909	3.45391e-05	0.000576599	-12.7986	-0.0607592	0.263167	0.548693
Gene_8132	2982	mk4.004806.02.01	eukaryotic translation initiation factor isoform b	mitotic spindle organization; RNA cap binding; translation	GO:0007052; GO:0000339; GO:0006412	NA	-15.3516	-0.354853	0.00102262	0.00809091	-15.3643	-0.380348	0.000355312	0.00531383	-15.2956	-0.242848	0.0271732	0.114832	-15.6255	0.0819109	0.578741	0.828411	-15.5837	0.165566	0.206884	0.415639	-15.2332	-0.0652205	0.432559	0.663834	-15.2019	-0.00266049	1	1
Gene_9881	2981	mk4.007185.02.01	NA	NA	NA	NA	-14.7895	-0.15535	0.0827898	0.232421	-14.8731	-0.322572	0.0003219	0.00487979	-14.7871	-0.150445	0.102254	0.287829	-14.9457	0.12981	0.227563	0.492102	-14.9038	0.213505	0.0330819	0.110553	-14.5171	0.0547236	0.433439	0.66448	-14.6527	-0.216417	0.00225432	0.0241988
Gene_1869	2980	NA	NA	NA	NA	NA	-14.7597	-0.00286562	1	1	-14.7147	0.0870296	0.322078	0.639904	-14.7545	0.00743943	0.950386	1	-15.0366	0.010206	0.969897	1	-14.8984	0.286609	0.00443403	0.0224681	-14.7391	0.0994683	0.166534	0.372875	-14.7989	-0.0201585	0.794782	0.93266
Gene_4355	2979	mk4.003172.04.01	lon peptidase mitochondrial	mitochondrial genome maintenance; mitochondrial matrix; microbody; purine ribonucleoside triphosphate catabolic process; protein oligomerization; RNA binding; modification-dependent protein catabolic process; promoter binding; structure-specific DNA binding; enzyme binding; response to oxidative stress; ATP-dependent peptidase activity; serine-type endopeptidase activity; ATP binding	GO:0000002; GO:0005759; GO:0042579; GO:0009207; GO:0051259; GO:0003723; GO:0019941; GO:0010843; GO:0043566; GO:0019899; GO:0006979; GO:0004176; GO:0004252; GO:0005524	NA	-13.8728	-0.0285895	0.673707	0.865422	-13.8816	-0.0462076	0.484688	0.781421	-13.8934	-0.0696729	0.299082	0.564407	-14.7162	0.121074	0.224104	0.487599	-14.6413	0.270783	0.00288805	0.0155023	-13.3702	-0.480135	3.30992e-16	5.69361e-14	-13.2324	-0.20468	0.000304631	0.00522719
Gene_3725	2978	mk4.000039.18.02	karyopherin beta 1	substrate-specific transporter activity; signal sequence binding; nuclear lumen; transition metal ion binding; protein import into nucleus; protein binding; cytoplasmic part; nuclear envelope	GO:0022892; GO:0005048; GO:0031981; GO:0046914; GO:0006606; GO:0005515; GO:0044444; GO:0005635	NA	-13.9083	-0.0714139	0.281558	0.520471	-13.8609	0.0234411	0.728779	0.933217	-13.908	-0.070819	0.307491	0.57265	-14.5566	0.225881	0.0152032	0.0770702	-14.7886	-0.238198	0.014386	0.0577234	-13.5546	0.00789232	0.888345	0.978292	-13.5385	0.0401804	0.487377	0.752653
Gene_5959	2977	mk4.023626.00.01	NA	NA	NA	NA	-13.8304	0.0506709	0.431789	0.672563	-13.8145	0.0823501	0.186107	0.479623	-13.8138	0.0839015	0.200416	0.445983	-13.7661	0.26691	0.00016725	0.00186769	-13.7261	0.346872	1.75107e-07	2.4559e-06	-13.8101	-0.139267	0.0251946	0.104525	-13.8179	-0.154818	0.0113254	0.0776692
Gene_494	2975	mk4.001024.05.01	protein phosphatase 1a (formerly 2c) magnesium- alpha isoform	molecular transducer activity; I-kappaB kinase/NF-kappaB cascade; protein complex; transition metal ion binding; dephosphorylation; phosphoprotein phosphatase activity; glycerol kinase activity; glycerol-3-phosphate metabolic process	GO:0060089; GO:0007249; GO:0043234; GO:0046914; GO:0016311; GO:0004721; GO:0004370; GO:0006072	NA	-12.1606	0.00105266	0.980464	1	-12.083	0.156241	4.07044e-06	0.000105596	-12.1143	0.0936812	0.00951118	0.0525092	-12.4028	0.0303152	0.495457	0.763969	-12.3884	0.0591163	0.158285	0.346987	-12.0063	-0.266961	2.06711e-07	7.01154e-06	-11.9525	-0.159249	0.00170053	0.0196287
Gene_6409	2974	mk4.029821.00.01	NA	NA	NA	NA	-14.144	-0.138727	0.0515514	0.166505	-14.1242	-0.0990959	0.154154	0.431162	-14.1738	-0.198444	0.00767235	0.0443518	-14.5681	-0.188387	0.0470234	0.176529	-14.6057	-0.263587	0.00352308	0.0184495	-14.2147	-0.0120806	0.869576	0.966949	-14.1745	0.0682935	0.279395	0.565787
Gene_2432	2973	mk4.001005.00.01	staphylococcal nuclease domain containing 1	cellular process; intracellular membrane-bounded organelle; transcription factor binding; gene expression; cytoplasm; nucleic acid binding	GO:0009987; GO:0043231; GO:0008134; GO:0010467; GO:0005737; GO:0003676	NA	-10.7508	-0.286283	8.15242e-40	1.18727e-37	-10.6532	-0.0910628	1.00895e-05	0.000238055	-10.6413	-0.0673119	0.00187047	0.0143632	-10.8809	-0.0343289	0.185988	0.434814	-10.9442	-0.161001	1.74169e-10	3.7018e-09	-10.6011	-0.213772	9.31255e-06	0.000196186	-10.5488	-0.109016	0.0230371	0.12605
Gene_4072	2973	NA	NA	NA	NA	NA	-13.974	0.0210386	0.765409	0.924893	-13.8964	0.17631	0.00575409	0.0495349	-14.017	-0.0648787	0.372873	0.640315	-14.652	0.0840273	0.390575	0.670642	-14.738	-0.0878886	0.362387	0.593652	-13.5168	-0.0885971	0.138217	0.33014	-13.4557	0.0335122	0.557566	0.799255
Gene_9653	2973	mk4.016828.00.01	NA	NA	NA	NA	-15.0357	-0.114452	0.245937	0.476813	-15.0505	-0.144184	0.13203	0.39739	-15.0297	-0.102497	0.304899	0.570794	-15.3669	0.0290781	0.832391	0.981583	-15.4216	-0.0803991	0.509757	0.731833	-15.2658	0.225079	0.00548031	0.0342441	-15.3421	0.072425	0.3715	0.656959
Gene_2767	2972	mk4.001792.06.01	protocadherin 2a3-like	binding; membrane	GO:0005488; GO:0016020	NA	-16.0646	-0.355473	0.0107405	0.0519985	-15.9053	-0.036864	0.82581	0.983511	-15.8714	0.030986	0.818763	0.964403	-17.1265	-0.640083	0.00708832	0.042994	-16.7808	0.0513582	0.843245	0.969696	-16.4536	0.181966	0.107815	0.280509	-16.5358	0.0175637	0.86935	0.968095
Gene_403	2971	mk4.000385.04.01	glycogen phosphorylase	identical protein binding; cellular metal ion homeostasis; I band; cell fraction; phosphorylase activity; glycogen metabolic process; carbohydrate binding; cofactor binding; response to stress; endoplasmic reticulum; adenyl ribonucleotide binding; response to organic substance	GO:0042802; GO:0006875; GO:0031674; GO:0000267; GO:0004645; GO:0005977; GO:0030246; GO:0048037; GO:0006950; GO:0005783; GO:0032559; GO:0010033	NA	-11.6049	-0.301315	5.59359e-25	5.04785e-23	-11.4454	0.0177258	0.517277	0.806507	-11.5294	-0.150357	3.55945e-07	7.16538e-06	-12.5809	0.0611422	0.191854	0.442801	-12.6231	-0.0231095	0.617123	0.821095	-11.1112	-0.16567	0.000717132	0.00709766	-11.0723	-0.0879189	0.0712872	0.258565
Gene_5247	2970	mk4.016760.00.01	delta protein	multicellular organismal development; cellular process; membrane; protein binding	GO:0007275; GO:0009987; GO:0016020; GO:0005515	NA	-15.9313	0.276802	0.0377905	0.132584	-16.0022	0.135029	0.31681	0.63341	-15.9596	0.220248	0.118874	0.317758	-16.0035	-0.143104	0.370286	0.653713	-15.6502	0.563564	1.48506e-05	0.000148427	-16.0864	-0.114028	0.268425	0.500582	-16.0893	-0.119764	0.232536	0.513038
Gene_6059	2970	mk4.021564.00.01	splicing arginine serine-rich 7	transition metal ion binding	GO:0046914	NA	-14.0864	0.106548	0.126776	0.309674	-14.1327	0.0138583	0.8489	0.991109	-14.1019	0.0754504	0.297162	0.56199	-13.5153	0.0445078	0.50394	0.770835	-13.4865	0.102052	0.100453	0.252617	-14.6608	-0.0174091	0.825917	0.939225	-14.7005	-0.0966988	0.173075	0.436336
Gene_1650	2969	mk4.005112.00.01	adaptor-related protein complex alpha 2 subunit	binding; vesicle coating; substrate-specific transporter activity; cell division; regulation of neurotransmitter levels; endocytosis; clathrin coat of endocytic vesicle; intracellular protein transport; clathrin adaptor complex	GO:0005488; GO:0006901; GO:0022892; GO:0051301; GO:0001505; GO:0006897; GO:0030128; GO:0006886; GO:0030131	NA	-12.6984	-0.133318	0.0018613	0.0133238	-12.6005	0.0623446	0.126926	0.386654	-12.6642	-0.0649564	0.139693	0.352524	-12.9977	0.031573	0.563913	0.817363	-12.9308	0.165278	0.00103459	0.00644171	-12.3216	-0.227855	1.40272e-05	0.000276218	-12.2792	-0.143042	0.00584914	0.0490903
Gene_5118	2969	NA	NA	NA	NA	NA	-13.9768	-0.20266	0.00244413	0.0164581	-13.9579	-0.164885	0.0120524	0.0842747	-14.0108	-0.270638	0.000113372	0.00131687	-14.3324	0.0291142	0.745029	0.939656	-14.3532	-0.0123813	0.909385	1	-14.2544	-0.0312805	0.649706	0.827549	-14.2577	-0.0378795	0.575672	0.810574
Gene_148	2968	mk4.005952.00.01	NA	NA	NA	NA	-14.0731	0.00952506	0.905455	0.997849	-14.0576	0.0404896	0.561936	0.837491	-14.1841	-0.212407	0.00431451	0.0283301	-14.9962	-0.359381	0.000974588	0.00843839	-15.0214	-0.409894	8.24483e-05	0.000696646	-13.8956	0.0185839	0.757764	0.896549	-13.8739	0.0619755	0.308447	0.597219
Gene_4815	2968	mk4.000696.09.01	hypotheticial protein	nucleoplasm part; transition metal ion binding; gene expression; cellular process	GO:0044451; GO:0046914; GO:0010467; GO:0009987	NA	-12.4659	-0.0285706	0.479138	0.714334	-12.4988	-0.0944832	0.0160789	0.103028	-12.5596	-0.215973	3.02353e-07	6.17485e-06	-12.4677	0.0821363	0.0698651	0.231305	-12.524	-0.0304911	0.496935	0.723939	-12.3959	-0.0996357	0.058579	0.187339	-12.3862	-0.0802608	0.124917	0.361163
Gene_9143	2968	mk4.002438.00.01	kelch-like 12	protein binding	GO:0005515	NA	-14.9932	-0.49088	2.33656e-07	4.84066e-06	-14.9182	-0.340739	0.000177899	0.00296269	-14.9469	-0.398297	4.11818e-05	0.000541492	-15.7572	-0.414271	0.00329056	0.0232727	-15.724	-0.347816	0.0092062	0.04058	-14.6344	-0.0255175	0.739397	0.885569	-14.5906	0.0621389	0.366094	0.6527
Gene_7645	2966	mk4.000287.04.01	nuclear protein localization 4 homolog ( cerevisiae)	cytoplasm; binding; cellular membrane organization; intracellular membrane-bounded organelle; organelle organization	GO:0005737; GO:0005488; GO:0016044; GO:0043231; GO:0006996	NA	-14.3804	-0.149275	0.0538497	0.170909	-14.2397	0.132017	0.0675383	0.266724	-14.2746	0.0623287	0.429045	0.689755	-14.6976	0.251182	0.00981108	0.0551529	-14.7906	0.065194	0.508055	0.730099	-14.0894	-0.00813863	0.921164	1	-14.0462	0.078331	0.209538	0.486729
Gene_1308	2965	mk4.009073.00.01	gtpase activating protein family member (gap-2)	regulation of small GTPase mediated signal transduction; GTPase activator activity; intracellular; signal transduction	GO:0051056; GO:0005096; GO:0005622; GO:0007165	NA	-15.2375	0.0909798	0.393483	0.637403	-15.2911	-0.0162937	0.915008	1	-15.1419	0.282169	0.00685002	0.040665	-15.3646	-0.073727	0.582804	0.829612	-15.3594	-0.0634906	0.628502	0.827437	-15.6685	0.121886	0.171943	0.379974	-15.6248	0.209303	0.016051	0.0986962
Gene_4312	2963	mk4.016970.00.01	122 kda protein tmem16	membrane	GO:0016020	NA	-14.9383	-0.375895	5.62318e-05	0.000683619	-14.805	-0.109196	0.217618	0.520729	-14.9251	-0.349402	0.000264504	0.00275014	-15.707	-0.117153	0.418772	0.6973	-15.838	-0.37917	0.00676235	0.0317436	-14.2355	-0.0247037	0.722412	0.874456	-14.1743	0.0975946	0.127371	0.365313
Gene_2202	2961	mk4.000307.03.01	NA	NA	NA	NA	-12.8321	-0.306923	6.74395e-12	2.43856e-10	-12.7988	-0.240305	3.14133e-08	1.13979e-06	-12.8491	-0.340856	2.5773e-13	1.03864e-11	-13.1529	0.179829	0.00167233	0.0133289	-13.2949	-0.104298	0.069593	0.193554	-12.5585	-0.230585	1.65514e-05	0.000317219	-12.5493	-0.212285	6.26395e-05	0.0014249
[truncated: 16,615 more rows]
