# Supplementary material for: The head-regeneration transcriptome of the planarian Schmidtea mediterranea
Source: Genome Biol. 2011 Aug 16;12(8):R76. doi: 10.1186/gb-2011-12-8-r76 (PMC3245616; doi:10.1186/gb-2011-12-8-r76)
Supplement: Additional file 8 — Mapping statistics of Illumina and SOLiD raw reads. Statistics of mapping raw Illumina and SOLiD reads onto the Illumina+ assembly. [file gb-2011-12-8-r76-S8.XLS]

## Sheet: Sheet1
Bowtie mapping of Illumina reads to the de novo transcriptome assembly
Library	0 hrs (1)	05-1 hrs	2-3 hrs	4-8hrs	0 hrs (2)	18 hrs	72 hrs
Read pairs total	20600012	23720712	24250265	24874216	21618743	24298493	28837238
Read pairs aligned uniquely (together and in the correct orientation)	10684059	12806741	12411018	13155751	9328369	8738827	10243608
Additional, previously unmapped forward reads aligned uniquely	1519387	1485689	1607827	1726981	1437025	1620265	1789082
Additional, previously unmapped reverse reads aligned uniquely	1153298	1084459	1267608	1381851	1205143	1354057	1372829
Total reads uniquely aligned	13356744	15376889	15286453	16264583	11970537	11713149	13405519
Read aligned uniquely [%]	0.648385	0.648247	0.630362	0.653873	0.553711	0.482052	0.464868
Bioscope mapping of SOLiD reads to the de novo transcriptome assembly
Library	0 hrs (1)	0 hrs (2)	1 hrs	6 hrs
Reads total	58830112	58830112	58520127	64291150
Reads aligned (mapping quality >20)	27155347	27423086	26933192	29675362
Read aligned uniquely [%]	0.461589	0.46614	0.460238	0.461578
