# Supplementary material for: The head-regeneration transcriptome of the planarian Schmidtea mediterranea
Source: Genome Biol. 2011 Aug 16;12(8):R76. doi: 10.1186/gb-2011-12-8-r76 (PMC3245616; doi:10.1186/gb-2011-12-8-r76)
Supplement: Additional file 12 — Expression data mapped onto computational gene predictions. Differential gene expression data for all gene models predicted by MAKER. [file gb-2011-12-8-r76-S12.XLS]

## Sheet: Expression data, Maker annot.
Additional File 11: Results of mapping RNAseq data onto computationally predicted gene models
Maker_id	Identifier for computationally predicted gene model (Brandi et al, Genome Research 2007, DOI: 10.1101/gr.6743907
Represented in assembly	Does the Illumina+ de novo assembly contain a transcript (at least partially) matching the Maker predicted gene
logCon	A measure of transcript abundance, calculated as log2(average number of counts/million reads)
log2FC	Expression fold change on a log2 scale, indicating the gene expression change detected at the indicated time point compared to the control (0hrs) samples
p.adj	adjusted p-value, calculated according to the method of Benjamini and Hochberg (Benjamini Y, Hochberg Y (1995). J R Statist Soc B 57: 289–300) to correct for multiple hypotheses testing.
Maker_id	Represented in assembly	05-1hr (logCon)	05-1hr (log2FC)	05-1hr (p.adj)	2-3hr (logCon)	2-3hr (log2FC)	2-3hr (p.adj)	4-8hr (logCon)	4-8hr (log2FC)	4-8hr (p.adj)	10-18hr (logCon)	10-18hr (log2FC)	10-18hr (p.adj)	24-72hr (logCon)	24-72hr (log2FC)	24-72hr (p.adj)	1hr.solid (logCon)	1hr.solid (log2FC)	1hr.solid (p.adj)	6hr.solid (logCon)	6hr.solid (log2FC)	6hr.solid (p.adj)
mk4.000000.02	yes	-15.45	-0.33	0.0572871	-15.51	-0.46	0.00539165	-15.38	-0.2	0.316306	-15.62	0.01	1	-15.51	0.24	0.275674	-16.27	-0.04	0.92595	-16.37	-0.24	0.318647
mk4.000000.03	yes	-14.9	0.3	0.0316819	-15	0.1	0.672002	-15	0.1	0.630868	-14.79	0.15	0.460436	-14.66	0.42	0.00108691	-15.43	0.19	0.273194	-15.56	-0.06	0.845997
mk4.000000.11	yes	-11.29	0.24	1.77413e-13	-11.35	0.11	0.00246386	-11.35	0.12	0.00151529	-11.27	-0.16	5.80615e-05	-11.37	-0.37	2.02426e-25	-12.47	0.08	0.605583	-12.55	-0.08	0.717404
mk4.000000.12	no	-19.68	-1.47	0.0522785	-20.11	-2.31	0.00712438	-18.88	0.13	0.943771	-19.38	-0.78	0.584634	-19.8	-1.62	0.0809663	-20.51	0.08	1	-20.74	-0.38	0.753515
mk4.000000.14	yes	-14.3	-0.2	0.091948	-14.27	-0.14	0.277578	-14.34	-0.28	0.0126492	-14.71	-0.04	0.92865	-14.71	-0.04	0.888714	-14.48	-0.05	0.81907	-14.42	0.05	0.830664
mk4.000000.15	yes	-20.2	-1.79	0.052065	-19.36	-0.11	1	-19.34	-0.06	1	-19.3	-0.94	0.413542	-19.61	-1.56	0.0713055	-18.74	-0.07	0.986201	-18.64	0.13	0.826788
mk4.000000.16	yes	-18.47	-1.11	0.0289705	-18.09	-0.34	0.523709	-18.08	-0.31	0.687943	-18.69	-0.51	0.606321	-18.62	-0.37	0.593399	-18.01	-0.3	0.390176	-17.98	-0.22	0.558563
mk4.000000.18	yes	-14.58	-0.23	0.075012	-14.52	-0.11	0.474007	-14.62	-0.3	0.0162462	-15.52	-0.43	0.0319567	-15.46	-0.32	0.101514	-14.68	0.15	0.360308	-14.68	0.16	0.407937
mk4.000000.21	no	-36.72	26.6	1	-35.8	28.43	0.356958	-35.35	29.33	0.0766139	NA	NA	NA	NA	NA	NA	NA	NA	NA	NA	NA	NA
mk4.000000.22	yes	-10.4	-0.01	0.754936	-10.49	-0.19	2.26823e-16	-10.46	-0.13	7.80371e-07	-10.09	-0.01	0.883493	-10.14	-0.12	8.74362e-07	-10.82	0.1	0.473095	-10.81	0.14	0.392109
mk4.000000.33	yes	-13.61	0.05	0.736239	-13.68	-0.1	0.396122	-13.71	-0.14	0.176841	-14.28	-0.27	0.0368301	-14.39	-0.5	5.03578e-06	-14.17	0.17	0.268931	-14.33	-0.16	0.408714
mk4.000000.34	yes	-15.92	-0.69	7.17412e-05	-15.75	-0.34	0.0922385	-15.69	-0.23	0.305224	-17.46	-0.62	0.159686	-17.74	-1.19	0.00111012	-16.09	-0.08	0.786652	-16.13	-0.16	0.529019
mk4.000000.36	yes	-13.68	0	1	-13.76	-0.17	0.0932395	-13.77	-0.17	0.0791673	-13.89	-0.14	0.284086	-13.91	-0.18	0.0968096	-14.83	-0.04	0.899205	-14.83	-0.04	0.900398
mk4.000000.38	yes	-19.5	0.34	0.805855	-19.67	-0.01	1	-19.81	-0.29	0.990294	-18.06	1.4	0.00279847	-18.48	0.56	0.403644	-20.97	0.45	0.626601	-21.24	-0.07	1
mk4.000000.51	yes	-9.62	0.22	5.79311e-36	-9.73	0	1	-9.72	0.01	0.683475	-9.5	0.07	0.00217689	-9.56	-0.05	0.0542119	-11.24	0.02	0.929971	-11.3	-0.1	0.606576
mk4.000000.52	yes	-12.8	-0.13	0.0556974	-12.73	0	1	-12.75	-0.03	0.846482	-12.77	0.03	0.816282	-12.76	0.05	0.56243	-13	-0.05	0.793323	-13.03	-0.12	0.501727
mk4.000000.54	yes	-11.6	0	1	-11.73	-0.26	2.97827e-12	-11.76	-0.32	1.82219e-16	-11.8	-0.51	1.1208e-31	-11.79	-0.5	1.54475e-34	-12.01	0.05	0.797668	-12.05	-0.03	0.906438
mk4.000000.55	yes	-13.98	-0.31	0.000599888	-13.9	-0.15	0.183599	-14.01	-0.36	0.000116257	-14.2	-0.05	0.866023	-14.18	-0.01	1	-13.87	-0.25	0.07291	-13.95	-0.4	0.0025882
mk4.000000.57	yes	-17.22	0.13	0.82626	-17.33	-0.09	0.941567	-17.26	0.05	1	-17.75	0.32	0.5644	-17.86	0.1	1	-16.85	-0.18	0.49755	-16.76	0.01	1
mk4.000000.58	yes	-14.93	0.15	0.366672	-14.84	0.32	0.0152546	-14.85	0.31	0.0278172	-14.88	0.07	0.829196	-14.98	-0.13	0.482784	-14.7	0.08	0.665937	-14.66	0.17	0.350252
mk4.000000.59	yes	-13.49	-0.11	0.280771	-13.45	-0.04	0.80912	-13.6	-0.33	3.23112e-05	-13.97	0.04	0.866893	-13.98	0.03	0.884363	-13.7	-0.12	0.47849	-13.59	0.1	0.606467
mk4.000001.00	yes	-13.82	0.11	0.350773	-13.87	0	1	-13.87	0.01	1	-13.9	0.25	0.0320877	-13.95	0.14	0.236033	-13.97	0.01	0.997029	-13.96	0.03	0.904103
mk4.000001.02	yes	-12.9	0.04	0.6766	-12.92	0	1	-12.92	0.01	0.959118	-13.4	-0.32	0.000190553	-13.35	-0.22	0.00701698	-12.75	-0.11	0.491087	-12.79	-0.19	0.231101
mk4.000001.06	yes	-15.04	0.11	0.556235	-15.09	0.01	1	-14.98	0.22	0.163421	-14.48	0.34	0.0137205	-14.54	0.22	0.112342	-15.1	0.39	0.00471876	-15.26	0.06	0.836927
mk4.000001.07	yes	-17.65	0.93	0.00678082	-17.79	0.66	0.121361	-17.77	0.7	0.0948108	-17.73	-0.01	1	-17.31	0.83	0.0136583	-17.72	0.65	0.00534011	-17.94	0.21	0.575231
mk4.000001.11	yes	NA	NA	NA	NA	NA	NA	NA	NA	NA	NA	NA	NA	NA	NA	NA	-23.28	1.45	0.329508	-23.08	1.86	0.293746
mk4.000001.14	yes	-17.22	-0.67	0.0277229	-16.91	-0.04	1	-16.98	-0.18	0.653813	-18.49	0.14	1	-18.1	0.91	0.04772	-16.08	-0.11	0.656458	-16.09	-0.13	0.653316
mk4.000001.15	yes	-14.44	-0.35	0.00127348	-14.46	-0.38	0.000363065	-14.46	-0.39	0.000341683	-14.68	-0.05	0.866574	-14.73	-0.17	0.28222	-15.56	-0.17	0.37605	-15.58	-0.22	0.265395
mk4.000001.21	yes	-15.86	-0.31	0.145276	-15.67	0.08	0.831558	-15.54	0.33	0.0812933	-16.59	-0.18	0.698449	-16.39	0.2	0.515115	-13.02	0.14	0.339961	-13.01	0.15	0.348654
mk4.000001.25	yes	-14.36	-0.2	0.0939603	-14.2	0.13	0.35012	-14.11	0.31	0.00270531	-15.08	0.44	0.00813339	-15.25	0.09	0.667667	-12.51	-0.2	0.133315	-12.44	-0.06	0.794538
mk4.000001.26	no	NA	NA	NA	NA	NA	NA	NA	NA	NA	NA	NA	NA	NA	NA	NA	-22.7	-0.55	0.916644	-22.58	-0.31	1
mk4.000001.30	yes	-15.55	0.2	0.300389	-15.47	0.36	0.0371321	-15.44	0.43	0.00900713	-15.46	0.43	0.0352548	-15.68	-0.01	1	-16.15	0.12	0.560183	-16.16	0.11	0.695477
mk4.000001.31	yes	-16.54	0.48	0.058635	-16.55	0.45	0.0712121	-16.55	0.45	0.106143	-16.64	0.93	0.000397411	-16.5	1.21	5.48315e-08	-16.67	0.13	0.605758	-16.69	0.09	0.795723
mk4.000001.32	no	-17.72	-0.83	0.0256248	-17.34	-0.07	0.979791	-17.44	-0.27	0.578495	-18.77	-1.18	0.0930206	-18.73	-1.12	0.0471453	-17.6	-0.67	0.00516403	-17.3	-0.05	0.918307
mk4.000001.33	no	-19.21	-0.25	0.826693	-19.07	0.02	1	-19.23	-0.29	0.837885	-19.61	-0.67	0.544124	-19.51	-0.47	0.744768	-20.06	0.41	0.558888	-20.05	0.45	0.532057
mk4.000001.37	no	NA	NA	NA	NA	NA	NA	NA	NA	NA	NA	NA	NA	NA	NA	NA	-21.2	-0.38	0.79378	-21.46	-0.92	0.42279
mk4.000001.38	yes	-14.27	-0.04	0.835474	-14.32	-0.14	0.323106	-14.29	-0.08	0.651436	-14.6	-0.16	0.357349	-14.65	-0.26	0.0645817	-14.37	0.12	0.493152	-14.41	0.02	0.94287
mk4.000001.40	yes	-15.8	-0.49	0.00740442	-15.75	-0.39	0.0406155	-15.71	-0.31	0.133907	-15.97	-0.51	0.0330445	-15.93	-0.44	0.0394151	-15.73	0.2	0.275069	-15.73	0.21	0.320341
mk4.000001.41	yes	-17.93	-0.72	0.0948676	-17.69	-0.24	0.692639	-17.92	-0.71	0.117267	-18.27	-0.56	0.404015	-18.75	-1.51	0.00478728	-17.8	0.21	0.492143	-17.7	0.41	0.139332
mk4.000001.42	yes	-15.18	-0.62	2.33424e-06	-15.08	-0.41	0.00258996	-15.17	-0.59	1.45187e-05	-16.34	-0.36	0.226671	-16.69	-1.06	1.90494e-05	-14.97	-0.25	0.108445	-14.9	-0.1	0.678723
mk4.000001.44	no	NA	NA	NA	NA	NA	NA	NA	NA	NA	NA	NA	NA	NA	NA	NA	-22.91	0.71	0.903622	-23.21	0.12	0.908872
mk4.000001.47	yes	-17.89	0.67	0.0993377	-17.89	0.66	0.147951	-17.99	0.47	0.325153	-17.29	0.6	0.162528	-17.32	0.54	0.149181	-17.9	-0.06	0.957408	-17.97	-0.2	0.632064
mk4.000002.01	no	NA	NA	NA	NA	NA	NA	NA	NA	NA	NA	NA	NA	NA	NA	NA	-22.57	0.04	1	-23.16	-1.14	0.798673
mk4.000002.02	no	NA	NA	NA	NA	NA	NA	NA	NA	NA	NA	NA	NA	NA	NA	NA	-20.8	0.3	0.738624	-20.72	0.46	0.666401
mk4.000002.04	no	-20.6	1.76	0.116542	-20.74	1.47	0.266764	-35.74	-28.54	0.319106	NA	NA	NA	NA	NA	NA	-21.29	0.11	1	-20.91	0.86	0.338025
mk4.000002.05	yes	-15.35	0.16	0.420087	-15.39	0.08	0.794013	-15.38	0.1	0.67849	-15.39	0.28	0.196426	-15.51	0.05	0.91356	-15.73	-0.35	0.0360881	-15.68	-0.23	0.257772
mk4.000002.06	no	-18.09	1.06	0.00710699	-18.67	-0.11	1	-18.17	0.89	0.0618364	-18.38	0.49	0.516474	-18.09	1.07	0.0159766	-19.47	-0.17	0.872361	-19.21	0.35	0.520356
mk4.000002.07	yes	-16.39	0.55	0.0160453	-16.52	0.29	0.353271	-16.06	1.21	5.68485e-12	-15.18	1.24	3.80555e-18	-15.32	0.98	2.37594e-11	-17.71	0.4	0.124769	-17.85	0.12	0.783114
mk4.000002.08	yes	NA	NA	NA	NA	NA	NA	NA	NA	NA	NA	NA	NA	NA	NA	NA	-17.06	-0.11	0.729799	-16.92	0.16	0.572646
mk4.000002.09	yes	NA	NA	NA	NA	NA	NA	NA	NA	NA	NA	NA	NA	NA	NA	NA	-15.26	0.27	0.0753107	-15.31	0.17	0.383128
mk4.000002.10	yes	-18.64	0.06	1	-18.96	-0.6	0.403393	-19.12	-0.91	0.197968	-18.56	-0.96	0.154825	-18.05	0.05	1	-17.11	0.13	0.636823	-17.2	-0.04	0.949193
mk4.000002.11	no	NA	NA	NA	NA	NA	NA	NA	NA	NA	NA	NA	NA	NA	NA	NA	-20.96	1.86	0.00326552	-23.31	-2.84	0.248081
mk4.000002.13	yes	-18.54	-0.14	1	-18.6	-0.25	0.79215	-18.87	-0.8	0.197907	-19.95	-0.38	0.83945	-19.52	0.47	0.632261	-17.9	-0.17	0.688704	-18.06	-0.49	0.127121
mk4.000002.14	yes	-17.18	-0.17	0.7005	-17.18	-0.16	0.758888	-17.19	-0.18	0.75249	-18.46	-0.47	0.568676	-18.11	0.23	0.733411	-17.34	-0.04	0.958653	-17.39	-0.16	0.676289
mk4.000002.15	yes	-17.39	0.08	0.953474	-17.36	0.13	0.901937	-17.71	-0.56	0.176841	-17.72	-0.63	0.23538	-18.3	-1.79	4.8645e-05	-17.89	-0.04	1	-17.97	-0.2	0.632064
mk4.000002.16	yes	-14.92	0.1	0.597074	-15.08	-0.21	0.229787	-15.1	-0.25	0.144918	-14.93	0.11	0.669128	-15.13	-0.29	0.0874082	-15.72	0.5	0.000800121	-15.94	0.05	0.880851
mk4.000002.17	yes	-17.43	0.85	0.00811506	-17.58	0.56	0.157482	-17.46	0.79	0.0212538	-17.31	-0.03	1	-17.17	0.25	0.536024	-17.55	0.51	0.0283346	-17.63	0.36	0.183693
mk4.000002.18	yes	-14.92	-0.31	0.021623	-14.64	0.25	0.0575358	-14.56	0.41	0.000311427	-15.1	0.04	0.953078	-15.13	-0.03	0.960317	-16.21	0.29	0.119407	-16.08	0.55	0.000605607
mk4.000002.25	yes	-16.33	0.07	0.86579	-16.24	0.25	0.389007	-16.24	0.25	0.338688	-16.7	0.01	1	-16.73	-0.05	0.955929	-16.41	0.32	0.0967606	-16.56	0	1
mk4.000002.26	yes	-17.47	0.06	1	-17.52	-0.04	1	-17.62	-0.26	0.593079	-17.93	-0.74	0.133394	-17.66	-0.22	0.665499	-18.15	0.17	0.670589	-18.03	0.4	0.232829
mk4.000002.33	yes	-14.89	0.26	0.0617076	-15.18	-0.31	0.0479922	-15.2	-0.35	0.0264976	-15.56	0.15	0.620826	-15.35	0.57	0.00038869	-14.05	-0.06	0.76041	-14.02	0.01	0.987679
mk4.000002.35	yes	-13.96	0.11	0.379927	-13.94	0.13	0.245499	-13.98	0.07	0.683417	-14.39	-0.14	0.419094	-14.34	-0.04	0.8171	-14.51	-0.02	0.987625	-14.4	0.2	0.229038
mk4.000002.37	yes	-14.08	-0.07	0.632156	-14.07	-0.06	0.735736	-14.08	-0.08	0.592362	-14.28	-0.04	0.931724	-14.22	0.1	0.480877	-14.34	0.05	0.833691	-14.32	0.08	0.737239
mk4.000002.38	yes	-12.57	-0.07	0.329943	-12.61	-0.15	0.0157619	-12.6	-0.14	0.0343927	-12.67	-0.07	0.437973	-12.83	-0.39	3.39975e-10	-12.93	0.04	0.830201	-12.98	-0.06	0.813797
mk4.000002.39	no	-13.53	0.09	0.362001	-13.55	0.07	0.612416	-13.55	0.06	0.591299	-13.78	-0.33	0.00101754	-13.81	-0.4	1.14563e-05	-13.3	0.05	0.819637	-13.25	0.14	0.416661
mk4.000002.44	yes	-16.57	0.12	0.774535	-16.51	0.24	0.463957	-16.49	0.28	0.337882	-16.51	0.03	1	-16.61	-0.17	0.631874	-16.85	0.28	0.196127	-16.88	0.21	0.445251
mk4.000002.45	yes	-19.19	-1.53	0.00982868	-18.69	-0.51	0.46127	-18.77	-0.68	0.264269	-18.96	-0.8	0.40191	-19.22	-1.32	0.0394343	-17.94	-0.63	0.023487	-17.77	-0.3	0.411293
mk4.000002.47	yes	-14.81	0.14	0.39196	-15	-0.23	0.158837	-14.83	0.1	0.597068	-14.52	-0.1	0.590113	-14.37	0.19	0.139001	-15.93	0.48	0.00176712	-16.09	0.17	0.494738
mk4.000003.01	yes	NA	NA	NA	NA	NA	NA	NA	NA	NA	NA	NA	NA	NA	NA	NA	-18.6	0.23	0.554928	-19.08	-0.72	0.0833552
mk4.000003.06	yes	NA	NA	NA	NA	NA	NA	NA	NA	NA	NA	NA	NA	NA	NA	NA	-22.78	-0.38	1	-21.87	1.45	0.187086
mk4.000003.07	yes	-15.21	0.35	0.0197195	-15.08	0.62	4.46246e-07	-15.1	0.57	2.03739e-05	-15.66	0.2	0.440882	-15.57	0.37	0.0502599	-15.56	0.13	0.502873	-15.47	0.3	0.0728311
mk4.000003.10	yes	-15.52	-0.5	0.00141417	-15.31	-0.08	0.763151	-15.27	-0.01	1	-15.83	0.35	0.156023	-15.86	0.28	0.225878	-14.31	-0.28	0.0491649	-14.16	0.03	0.931278
mk4.000003.13	yes	-16.21	0.25	0.325185	-16.23	0.2	0.519132	-16.14	0.39	0.096147	-16.17	-0.32	0.261935	-16.15	-0.3	0.250225	-16.35	0.12	0.605583	-16.4	0.02	0.966721
mk4.000003.21	yes	-17.95	0.41	0.388316	-18.02	0.27	0.744153	-17.97	0.37	0.475677	-18.3	-0.25	0.804988	-17.91	0.53	0.259763	-17.99	0.01	1	-17.81	0.38	0.223686
mk4.000003.24	yes	-16.4	-0.11	0.826207	-16.23	0.22	0.465732	-16.3	0.09	0.876854	-16.22	0.29	0.351011	-16.15	0.42	0.0767452	-15.88	0.17	0.375986	-15.97	0	1
mk4.000003.28	yes	-15.67	-0.28	0.154075	-15.5	0.07	0.866183	-15.47	0.12	0.61586	-15.7	0.19	0.51653	-15.81	-0.03	0.992723	-16.15	0.15	0.468574	-16.12	0.22	0.322224
mk4.000003.30	no	NA	NA	NA	NA	NA	NA	NA	NA	NA	NA	NA	NA	NA	NA	NA	-21.55	0.91	0.332936	-21.78	0.45	0.778996
mk4.000004.00	no	-14.35	0.1	0.452745	-14.32	0.17	0.203585	-14.38	0.05	0.804723	-14.49	-0.09	0.652579	-14.6	-0.31	0.0165849	-14.75	0	1	-14.79	-0.08	0.742718
mk4.000004.01	yes	-12.02	0.16	0.000402121	-12.11	-0.02	0.838339	-12.08	0.05	0.437548	-11.23	-0.01	0.965095	-11.16	0.12	0.000932504	-12.39	0.15	0.26705	-12.47	0	1
mk4.000004.05	yes	-19.49	0.79	0.369554	-19.48	0.83	0.440903	-19.63	0.52	0.597913	-19.31	-1.64	0.0596808	-18.89	-0.8	0.208958	-18.72	-0.68	0.0551352	-18.68	-0.59	0.12042
mk4.000004.07	yes	-15.84	-0.05	0.956905	-15.97	-0.3	0.193808	-15.62	0.4	0.0309002	-15.51	0.01	1	-15.55	-0.07	0.854174	-15.96	0.1	0.630462	-16.05	-0.07	0.832002
mk4.000004.08	yes	-13.47	0.17	0.0463186	-13.54	0.03	0.898767	-13.56	-0.01	1	-13.4	-0.07	0.635758	-13.35	0.03	0.814025	-15.37	-0.06	0.846515	-15.34	-0.01	0.998657
mk4.000004.09	yes	-12.58	-0.08	0.277154	-12.54	0.01	1	-12.65	-0.21	0.000327862	-13.7	-0.28	0.00694191	-13.59	-0.04	0.757831	-12.51	0	1	-12.48	0.05	0.831192
mk4.000004.10	yes	-14.74	-0.22	0.11927	-14.63	0.02	1	-14.7	-0.13	0.458042	-16.53	0.02	1	-16.58	-0.09	0.878817	-13.72	0.24	0.0738663	-13.68	0.31	0.0194283
mk4.000004.23	yes	-16.89	0.03	1	-16.74	0.33	0.305263	-17.04	-0.26	0.483455	-17.49	0.2	0.767674	-17.59	0	1	-16.13	-0.04	0.934961	-16.15	-0.09	0.794358
mk4.000005.00	no	-19.75	-0.17	0.989848	-19.58	0.17	1	-19.47	0.39	0.72289	NA	NA	NA	NA	NA	NA	-19.21	-0.35	0.53519	-18.95	0.16	0.795462
mk4.000005.01	no	-19.55	-0.81	0.348228	-19.17	-0.04	1	-19.31	-0.32	0.829974	-20.63	-1.45	0.357349	-20.55	-1.29	0.360449	-19.34	0.55	0.183121	-19.55	0.13	0.849943
mk4.000005.06	yes	-17.97	0.67	0.108237	-18.03	0.55	0.308741	-18.23	0.16	0.973799	-17.67	0.03	1	-17.82	-0.26	0.586533	-19.12	0.37	0.36983	-18.88	0.86	0.0126959
mk4.000005.07	yes	-15.28	0.03	0.958748	-15.3	-0.01	1	-15.33	-0.06	0.84808	-15.98	0.46	0.0633907	-16.11	0.19	0.499864	-15.04	0.02	0.944645	-14.99	0.11	0.602887
mk4.000005.12	yes	-15.58	-0.35	0.0440554	-15.62	-0.42	0.0139215	-15.66	-0.51	0.00367679	-16.32	-0.32	0.330063	-16.47	-0.63	0.0122794	-16.02	0.25	0.173354	-16.19	-0.09	0.778538
mk4.000005.15	yes	-15.71	-0.21	0.345022	-15.87	-0.53	0.00372672	-15.71	-0.21	0.341258	-15.92	0.3	0.289622	-16.12	-0.1	0.838248	-15.49	-0.35	0.0279816	-15.4	-0.16	0.461125
mk4.000005.21	yes	-14.42	-0.39	0.000192213	-14.21	0.03	0.92658	-14.19	0.08	0.619457	-14.67	0.04	0.887479	-14.59	0.2	0.185398	-14.01	-0.15	0.341471	-13.92	0.02	0.938599
mk4.000005.22	yes	-15.63	-0.24	0.217656	-15.51	-0.01	1	-15.3	0.41	0.00949388	-15.55	-0.28	0.245201	-15.15	0.51	0.000789296	-15.32	-0.3	0.0552177	-15.28	-0.22	0.243638
mk4.000005.29	no	-15.06	0.35	0.0143307	-15.13	0.21	0.220168	-15.15	0.17	0.364037	-14.98	-0.3	0.0901515	-14.9	-0.13	0.496392	-15.28	0.05	0.862738	-15.29	0.02	0.958436
mk4.000005.32	yes	-16.82	-0.05	1	-16.68	0.25	0.457267	-16.87	-0.13	0.791001	-17.63	-0.62	0.217984	-17.7	-0.74	0.0584625	-17.48	0.28	0.279551	-17.41	0.43	0.0921056
mk4.000005.35	yes	-18.23	-1.08	0.0160453	-17.82	-0.25	0.675106	-18.08	-0.78	0.0752297	-18.55	0.14	1	-19.32	-1.41	0.0737319	-19.39	-0.61	0.214303	-19.21	-0.26	0.699175
mk4.000005.36	yes	-17.33	-0.88	0.00326831	-17.08	-0.39	0.280457	-17.06	-0.34	0.369792	-18.46	-0.47	0.568676	-18.48	-0.52	0.403644	-17.56	0.25	0.371535	-17.77	-0.18	0.669466
mk4.000005.37	yes	-21.04	0.86	0.624562	-20.63	1.7	0.15211	-21.08	0.78	1	-21.06	0.87	1	-21.85	-0.7	1	-19.94	-0.74	0.167185	-19.55	0.05	0.961267
mk4.000005.39	yes	-16.66	-0.09	0.873611	-16.7	-0.17	0.679989	-16.57	0.08	0.888131	-16.28	0.15	0.702012	-16.43	-0.16	0.655756	-17.38	0.6	0.00522667	-17.47	0.43	0.0948425
mk4.000005.40	yes	-15.75	0.39	0.0340601	-15.87	0.16	0.540318	-15.8	0.3	0.15351	-16.24	0.36	0.223743	-16.22	0.41	0.101653	-16.63	0.47	0.00989991	-16.54	0.66	9.29031e-05
mk4.000006.03	no	NA	NA	NA	NA	NA	NA	NA	NA	NA	NA	NA	NA	NA	NA	NA	-18.97	-0.38	0.42926	-18.75	0.08	0.926533
mk4.000006.08	yes	-15.37	-0.44	0.00354918	-15.08	0.14	0.505286	-15.19	-0.07	0.774772	-15.5	0.55	0.00357141	-15.74	0.07	0.868969	-15.36	-0.1	0.659795	-15.37	-0.11	0.669436
mk4.000006.10	yes	-14.49	-0.12	0.38338	-14.38	0.11	0.46127	-14.46	-0.07	0.761267	-14.85	-0.06	0.807222	-14.91	-0.17	0.34492	-14.08	0.05	0.786213	-14.15	-0.07	0.762561
mk4.000006.19	yes	-15.7	-0.41	0.021674	-15.49	0.02	1	-15.59	-0.18	0.409138	-16.48	-0.96	0.000142753	-16.42	-0.84	0.000248887	-15.84	0.49	0.0011624	-15.92	0.33	0.0619798
mk4.000006.24	yes	-16.16	0.42	0.0544509	-16.22	0.3	0.2604	-16.18	0.37	0.125921	-16.55	0.1	0.896484	-16.54	0.13	0.754411	-16.11	0.11	0.630602	-16.19	-0.06	0.886925
mk4.000007.00	no	-20.3	1.17	0.29427	-19.81	2.16	0.00192024	-19.85	2.07	0.00538505	-19.58	-0.39	0.758274	-19.89	-1.01	0.372558	NA	NA	NA	NA	NA	NA
mk4.000007.04	yes	-21.45	0.06	1	-22.03	-1.11	1	-22.37	-1.8	0.630868	-19.81	-3.09	8.1829e-05	-17.14	2.26	5.45842e-17	NA	NA	NA	NA	NA	NA
mk4.000007.08	yes	-12.47	-0.14	0.0151814	-12.45	-0.11	0.0831776	-12.47	-0.15	0.0113787	-13.13	0.38	2.83575e-07	-13.21	0.22	0.00614657	-12.78	0.31	0.00908096	-12.79	0.29	0.0259036
mk4.000007.09	no	-21.65	-1.53	0.523492	-20.83	0.11	1	-21.08	-0.39	0.935302	-21.35	3.46	0.0403508	-21.55	3.05	0.0775677	-23.28	-0.55	1	-22.21	1.6	0.132293
mk4.000007.10	yes	-13.8	0.36	1.32589e-05	-13.89	0.17	0.101595	-13.79	0.37	9.35805e-06	-13.58	0.23	0.0265205	-13.53	0.33	7.31932e-05	-14.41	0.11	0.52397	-14.38	0.17	0.347962
mk4.000007.14	yes	-13.33	-0.18	0.021905	-13.24	0.01	1	-13.27	-0.06	0.615058	-13.68	0.07	0.6327	-13.79	-0.16	0.138764	-12.91	-0.16	0.272692	-12.88	-0.09	0.671696
mk4.000007.20	yes	-19.2	1.38	0.0311795	-19.48	0.83	0.440903	-19.35	1.07	0.153671	-18.2	0.6	0.360849	-17.61	1.77	1.99124e-07	-19.81	0.33	0.605583	-19.88	0.2	0.827109
mk4.000007.21	yes	-19.28	1.73	0.00539945	-19.96	0.37	0.804708	-19.42	1.46	0.0376178	-22.01	-1.86	0.633956	-18.08	6.01	7.53058e-70	-14.56	0.15	0.330479	-14.66	-0.05	0.885796
mk4.000007.24	yes	-15.68	0.6	0.000249318	-15.9	0.16	0.534886	-16.22	-0.47	0.0418792	-15.98	0.43	0.081102	-15.99	0.42	0.0604523	-15.5	0.35	0.0193548	-15.58	0.18	0.394867
mk4.000007.25	no	-21.25	-1.17	0.581964	-19.25	2.84	1.06219e-07	-21.18	-1.02	0.597633	NA	NA	NA	NA	NA	NA	-18.99	-0.22	0.737776	-19.01	-0.27	0.694051
mk4.000007.31	yes	-19.86	0.89	0.377687	-19.59	1.42	0.0468115	-20.29	0.03	1	-35.14	-29.74	0.0788779	-19.89	0.77	0.467167	-15.26	0.05	0.841892	-15.37	-0.18	0.406994
mk4.000007.33	no	-17.9	-0.86	0.0342962	-17.41	0.14	0.898391	-17.95	-0.94	0.0306516	-17.32	1.43	1.15555e-05	-17.09	1.89	2.45729e-12	-21.72	0.34	0.952502	-21.36	1.07	0.23033
mk4.000007.34	no	NA	NA	NA	NA	NA	NA	NA	NA	NA	NA	NA	NA	NA	NA	NA	-15.4	0.07	0.74517	-15.51	-0.15	0.50667
mk4.000007.35	yes	-16.86	0.21	0.55053	-16.78	0.38	0.228057	-16.86	0.21	0.592641	-17.52	-0.59	0.209205	-17.36	-0.28	0.552252	-15.6	-0.03	0.947387	-15.58	0.01	0.98526
mk4.000007.37	no	-17.79	-0.2	0.769625	-17.94	-0.5	0.286541	-17.92	-0.45	0.391843	-19.04	-0.41	0.815451	-19.06	-0.46	0.518233	-19.23	0	1	-19.42	-0.37	0.58331
mk4.000008.00	yes	-13.27	-0.07	0.49656	-13.28	-0.09	0.382657	-13.34	-0.2	0.0132289	-13.52	0.1	0.419094	-13.55	0.04	0.775985	-13.78	-0.04	0.871016	-13.75	0.03	0.904924
mk4.000008.01	yes	-9.28	-0.08	4.82292e-07	-9.32	-0.15	1.3963e-23	-9.34	-0.2	2.47514e-34	-9.48	-0.01	0.729523	-9.55	-0.15	8.01152e-14	-9.71	0.02	0.956909	-9.78	-0.13	0.437112
mk4.000008.07	yes	-17.38	-0.5	0.161566	-17.34	-0.41	0.283953	-17.35	-0.44	0.245312	-17.43	-0.16	0.826575	-17.13	0.44	0.208257	-16.55	-0.2	0.373616	-16.82	-0.76	4.56537e-05
mk4.000008.08	yes	-14.61	0.01	1	-14.66	-0.09	0.671587	-14.63	-0.03	0.955438	-14.81	0.02	1	-14.8	0.05	0.816725	-14.59	0.01	1	-14.67	-0.15	0.445371
mk4.000008.10	yes	-14.84	-0.13	0.416261	-14.86	-0.16	0.314647	-14.84	-0.12	0.501771	-14.82	0.02	1	-14.91	-0.15	0.398238	-15.58	0.28	0.0806693	-15.72	0.02	0.966718
mk4.000008.11	yes	-16.51	0.06	0.955639	-16.58	-0.06	0.948992	-16.71	-0.34	0.266115	-17.05	-0.12	0.907424	-16.87	0.25	0.504192	-16.67	-0.37	0.0740272	-16.5	-0.03	0.963404
mk4.000009.06	no	NA	NA	NA	NA	NA	NA	NA	NA	NA	NA	NA	NA	NA	NA	NA	-22.43	-1.08	0.540636	-21.91	-0.03	0.950205
mk4.000009.09	yes	-16.97	0.25	0.458988	-17.12	-0.04	1	-16.95	0.3	0.392889	-17.59	-0.2	0.810441	-17.54	-0.09	0.970877	-16.89	0.21	0.38032	-16.78	0.42	0.0460668
mk4.000009.11	yes	-15.69	0.11	0.6766	-15.75	0	1	-15.69	0.12	0.684781	-16.27	-0.62	0.0186509	-16.3	-0.68	0.0035246	-16.2	0.25	0.189523	-16.31	0.03	0.940677
mk4.000010.01	no	-17.25	-0.38	0.299007	-17.22	-0.31	0.443802	-17.2	-0.28	0.5314	-17.2	0.03	1	-17.16	0.13	0.884239	-16.54	-0.19	0.400952	-16.49	-0.1	0.763927
mk4.000010.06	yes	-15.5	0.09	0.727639	-15.53	0.02	1	-15.59	-0.1	0.724931	-15.75	0.26	0.3253	-15.87	0.02	1	-15.53	-0.02	0.975327	-15.35	0.33	0.0391992
mk4.000010.08	yes	-12.62	0.23	2.18419e-05	-12.69	0.09	0.210079	-12.62	0.25	6.91228e-06	-12.26	-0.01	1	-12.22	0.07	0.27996	-12.39	0.22	0.0754983	-12.44	0.12	0.496325
mk4.000010.10	yes	NA	NA	NA	NA	NA	NA	NA	NA	NA	NA	NA	NA	NA	NA	NA	-21.58	-0.33	0.861318	-22.28	-1.72	0.295304
mk4.000010.11	no	-35.72	28.6	0.194388	-36.01	28.02	0.53615	-35.85	28.33	0.319106	NA	NA	NA	NA	NA	NA	-20.33	-0.64	0.366486	-20.52	-1.02	0.158404
mk4.000010.13	yes	NA	NA	NA	NA	NA	NA	NA	NA	NA	NA	NA	NA	NA	NA	NA	-22.62	-1.87	0.230401	-21.92	-0.46	1
mk4.000010.16	no	-21.25	-1.17	0.581964	-20.63	0.08	1	-20.97	-0.61	0.786051	-20.51	-0.86	0.643528	-21.14	-2.12	0.178988	-20.52	0.43	0.616664	-20.73	0	1
mk4.000011.00	yes	-16.16	0.57	0.0045497	-16.28	0.31	0.212763	-16.32	0.24	0.402015	-16.31	0.32	0.306303	-16.22	0.49	0.0515231	-16.56	0.52	0.00297966	-16.57	0.5	0.00768617
mk4.000011.11	yes	-14.55	-0.55	1.28188e-07	-14.41	-0.28	0.0134926	-14.44	-0.33	0.00391705	-15.67	-0.15	0.577797	-15.71	-0.25	0.254588	-13.45	-0.5	1.86779e-05	-13.35	-0.3	0.0320048
mk4.000011.12	yes	-11.69	-0.08	0.0680569	-11.65	-0.01	0.955051	-11.72	-0.14	0.00100869	-12.21	-0.25	6.33846e-06	-12.16	-0.14	0.00932778	-12.01	-0.22	0.0907274	-11.95	-0.09	0.646224
mk4.000011.13	no	-36.24	-27.54	0.727639	-21.74	1.47	0.579002	-21.29	2.37	0.147666	NA	NA	NA	NA	NA	NA	-22.16	-1.63	0.224319	-21.19	0.31	0.901673
mk4.000011.14	yes	-17.26	-0.22	0.601294	-16.97	0.36	0.279404	-16.84	0.62	0.0291404	-17.28	0.03	1	-17.17	0.25	0.536024	-16.48	-0.06	0.871104	-16.45	0.01	0.997468
mk4.000011.16	no	NA	NA	NA	NA	NA	NA	NA	NA	NA	NA	NA	NA	NA	NA	NA	-22.41	-0.29	1	-22.5	-0.46	1
mk4.000011.20	no	NA	NA	NA	NA	NA	NA	NA	NA	NA	NA	NA	NA	NA	NA	NA	-20.11	-0.55	0.408558	-19.91	-0.14	0.912077
mk4.000011.25	yes	-16.29	0.05	0.965542	-16.31	0	1	-16.24	0.16	0.629565	-16.6	0.21	0.616863	-16.48	0.45	0.102287	-16.79	0.38	0.0653749	-16.86	0.22	0.395779
mk4.000011.29	yes	-9.34	-0.05	0.00784639	-9.39	-0.16	5.54623e-23	-9.37	-0.11	1.21799e-10	-9.6	-0.07	0.00239444	-9.63	-0.14	2.01064e-11	-9.23	-0.12	0.407954	-9.26	-0.17	0.26219
mk4.000012.05	yes	-17.61	-0.32	0.497868	-17.37	0.17	0.817623	-17.46	-0.02	1	-18.97	0.05	1	-18.62	0.75	0.261672	-16.38	-0.39	0.0409785	-16.4	-0.44	0.025416
mk4.000012.06	yes	-15.81	-0.09	0.795375	-15.73	0.08	0.825753	-15.9	-0.26	0.244056	-15.95	0.28	0.327295	-15.9	0.38	0.0994498	-15.34	-0.13	0.506483	-15.26	0.04	0.903578
mk4.000012.07	no	-21.78	-1.27	0.686155	-21.37	-0.43	1	-22.21	-2.12	0.453485	NA	NA	NA	NA	NA	NA	-20.68	0.42	0.593362	-20.69	0.41	0.673834
mk4.000012.10	no	-19.88	-0.43	0.761851	-19.83	-0.33	0.915223	-19.81	-0.29	0.990294	-18.8	0.06	1	-19.35	-1.04	0.130962	-20.25	0.04	1	-20.65	-0.76	0.394937
mk4.000012.12	yes	NA	NA	NA	NA	NA	NA	NA	NA	NA	NA	NA	NA	NA	NA	NA	-20.06	0.72	0.192998	-20.92	-0.99	0.237565
mk4.000012.14	no	-19.16	-0.17	0.919018	-19.1	-0.04	1	-18.98	0.2	1	-18.76	0.14	1	-18.93	-0.2	0.806988	-20.89	-0.41	0.660295	-20.8	-0.24	0.866212
mk4.000012.18	no	-22.15	0.64	1	-22.03	0.89	0.906146	-22.87	-0.8	1	NA	NA	NA	NA	NA	NA	-21.2	0.45	0.688325	-21.49	-0.14	0.961267
mk4.000012.19	no	-16.84	0.77	0.00184568	-16.9	0.65	0.0163706	-16.89	0.66	0.0176015	-16.75	0.75	0.0154099	-16.83	0.6	0.0418323	-15.94	-0.38	0.0255639	-15.78	-0.05	0.888153
mk4.000012.20	yes	-13.09	-0.12	0.142283	-13.02	0.01	0.992918	-13.06	-0.06	0.524509	-13.58	0.12	0.306229	-13.56	0.17	0.0867125	-12.4	0.32	0.0063799	-12.39	0.34	0.0060067
mk4.000012.21	yes	-14.69	0.06	0.761851	-14.7	0.04	0.893751	-14.66	0.12	0.464883	-14.91	0.09	0.737776	-14.91	0.08	0.71303	-14.75	-0.11	0.563014	-14.74	-0.09	0.697993
mk4.000013.06	yes	-18.36	0.61	0.213577	-18.46	0.4	0.564515	-18.54	0.25	0.753689	-18.06	0.14	1	-17.97	0.32	0.557967	-17.66	-0.12	0.776281	-17.29	0.62	0.00417312
mk4.000013.07	yes	-16.32	0.37	0.117894	-16.54	-0.05	0.979655	-16.38	0.25	0.361134	-15.94	0.29	0.310328	-15.85	0.46	0.0283164	-15.37	0.23	0.164385	-15.25	0.45	0.00151068
mk4.000013.19	yes	-13.42	0.05	0.654914	-13.37	0.15	0.0849536	-13.38	0.14	0.133904	-13.56	0.07	0.636805	-13.45	0.29	0.000406587	-13.33	-0.02	0.968122	-13.32	-0.01	1
mk4.000013.20	yes	-17.58	-0.63	0.090991	-17.27	-0.02	1	-17.79	-1.06	0.00529764	-17.37	0.31	0.577812	-17.5	0.05	1	-17.99	0.16	0.63932	-17.96	0.21	0.595554
mk4.000013.22	no	NA	NA	NA	NA	NA	NA	NA	NA	NA	NA	NA	NA	NA	NA	NA	-21.7	0.62	0.616318	-22.37	-0.72	0.845997
mk4.000013.23	yes	-15.34	0.01	1	-15.25	0.18	0.348079	-15.27	0.14	0.513699	-15.95	0.09	0.869397	-15.85	0.28	0.227808	-14.72	-0.14	0.436535	-14.61	0.1	0.645076
mk4.000013.24	yes	NA	NA	NA	NA	NA	NA	NA	NA	NA	-33.57	-32.89	4.79245e-17	-20.16	-6.07	1.49687e-16	-17.09	-0.54	0.0130455	-16.99	-0.33	0.172029
mk4.000013.25	no	-18.6	-0.34	0.736176	-18.53	-0.2	0.860774	-18.47	-0.09	1	-19.15	0.24	0.805405	-19.44	-0.34	0.65029	-18.25	-0.35	0.308609	-18.24	-0.33	0.425149
mk4.000014.01	yes	NA	NA	NA	NA	NA	NA	NA	NA	NA	NA	NA	NA	NA	NA	NA	-20.1	0	1	-20.01	0.18	0.904443
mk4.000014.02	no	-15.63	0.54	0.000934928	-15.63	0.54	0.000934376	-15.66	0.49	0.00473343	-16.32	0.15	0.696741	-16.45	-0.12	0.764381	-15.19	-0.05	0.860476	-15.19	-0.06	0.850896
mk4.000014.03	yes	-13.34	-0.28	9.68942e-05	-13.29	-0.18	0.0243063	-13.28	-0.15	0.0703014	-13.97	0.13	0.388911	-13.97	0.12	0.345454	-12.9	-0.24	0.0671106	-12.82	-0.07	0.781378
mk4.000014.04	yes	-11.91	-0.09	0.075012	-11.9	-0.08	0.126147	-11.86	0	1	-12.51	-0.07	0.40191	-12.5	-0.05	0.510966	-11.52	0.12	0.408241	-11.59	-0.03	0.931088
mk4.000014.05	yes	-11.41	0.27	2.21654e-16	-11.47	0.15	3.17147e-05	-11.42	0.25	6.13924e-13	-11.36	0.03	0.606836	-11.48	-0.22	3.81578e-08	-11.79	0.24	0.0528662	-11.84	0.12	0.476136
mk4.000014.06	yes	-14.38	0.07	0.663172	-14.36	0.1	0.53615	-14.34	0.14	0.305224	-14.82	0.26	0.124676	-14.94	0.01	1	-13.92	0.09	0.576338	-13.94	0.06	0.778996
mk4.000014.13	yes	-15.74	0.5	0.00416069	-16.08	-0.19	0.49645	-15.9	0.17	0.537733	-15.22	0.73	2.3637e-06	-15.36	0.46	0.00510872	-16.8	-0.27	0.222368	-16.63	0.06	0.86023
mk4.000014.18	yes	-14.85	-0.01	1	-14.95	-0.2	0.210178	-14.91	-0.12	0.506069	-14.93	0.08	0.754748	-14.96	0.04	0.921298	-14.84	0	1	-14.86	-0.05	0.879546
mk4.000014.19	yes	-17.58	-0.63	0.090991	-17.15	0.23	0.610239	-17.37	-0.2	0.68392	-18.24	-0.23	0.810441	-18.18	-0.12	1	-16.74	-0.11	0.712605	-16.7	-0.04	0.956084
mk4.000014.21	yes	-14.66	-0.01	1	-14.47	0.37	0.00071787	-14.62	0.06	0.796564	-15.24	0.13	0.645105	-15.19	0.23	0.223177	-14.98	-0.05	0.87187	-14.95	0.01	0.978053
mk4.000015.02	yes	-15.07	-0.31	0.0308698	-14.83	0.17	0.29554	-14.97	-0.11	0.572824	-15.73	0.06	0.885134	-15.48	0.55	0.00122655	-14.21	-0.34	0.0125472	-14.08	-0.08	0.746763
mk4.000015.05	yes	-14.05	-0.24	0.0160101	-13.94	-0.01	1	-13.93	0.01	1	-14.74	0.16	0.379589	-14.6	0.43	0.000482247	-13.93	-0.25	0.0789061	-13.84	-0.06	0.825725
mk4.000015.06	yes	-12.9	0.05	0.609595	-12.95	-0.06	0.568885	-12.88	0.08	0.321442	-13.13	0.02	0.938714	-13.14	0	1	-12.18	0.32	0.00497036	-12.27	0.14	0.382834
mk4.000015.09	yes	-15.12	-0.25	0.106377	-15.03	-0.08	0.776092	-15.01	-0.03	0.955608	-15.1	-0.06	0.854926	-15.17	-0.19	0.308675	-15.17	-0.17	0.354588	-15.07	0.02	0.973195
mk4.000015.12	yes	-17.8	0.43	0.328348	-17.83	0.36	0.524619	-17.64	0.74	0.0645603	-18.32	-0.2	0.876113	-18.21	0.02	1	-18.38	0.6	0.0465838	-18.59	0.18	0.74227
mk4.000015.13	no	-20.78	-1.27	0.39196	-19.78	0.74	0.45084	-20.31	-0.32	1	-21.35	-3.18	0.0642887	-20.69	-1.86	0.163043	-20.68	0.9	0.191993	-20.89	0.49	0.640468
mk4.000015.14	yes	-16.93	-0.32	0.366952	-17.11	-0.68	0.0229884	-16.84	-0.13	0.793013	-16.96	-0.36	0.391986	-16.75	0.05	0.955455	-15.32	-0.37	0.0133418	-15.38	-0.5	0.000867065
mk4.000015.15	yes	-13.73	-0.01	1	-13.71	0.02	0.941567	-13.72	0	1	-13.76	-0.01	1	-13.7	0.12	0.316549	-13.53	0.2	0.146642	-13.56	0.14	0.421808
mk4.000015.16	yes	-13.59	-0.08	0.465104	-13.57	-0.04	0.775124	-13.6	-0.11	0.332708	-14.22	0	1	-14.24	-0.03	0.883569	-12.89	-0.27	0.0356582	-12.69	0.14	0.421434
mk4.000015.22	yes	-14.76	0.01	1	-14.7	0.13	0.466778	-14.75	0.03	0.966525	-15.19	0.07	0.846251	-15.12	0.21	0.252107	-14.98	-0.11	0.548852	-14.89	0.07	0.788225
mk4.000015.25	yes	-15.59	0.08	0.740773	-15.57	0.11	0.683566	-15.61	0.03	0.996451	-15.3	-0.32	0.112652	-15.12	0.05	0.86008	-16.13	-0.36	0.0482125	-16.16	-0.41	0.027843
mk4.000015.26	yes	-16.58	-0.45	0.0819531	-16.43	-0.15	0.688026	-16.47	-0.23	0.489737	-17.29	-0.51	0.220171	-16.74	0.59	0.0349616	-16.54	-0.1	0.716288	-16.53	-0.1	0.795052
mk4.000016.08	no	-19.24	0.29	0.826693	-19.44	-0.11	1	-19.33	0.11	1	-18.87	-0.98	0.231027	-18.53	-0.3	0.684337	-19.69	0.76	0.0970035	-20.02	0.09	0.99323
mk4.000016.12	yes	-13.95	-0.06	0.651821	-14	-0.15	0.211387	-14.03	-0.22	0.0435081	-13.86	-0.05	0.813517	-13.99	-0.3	0.0032898	-14.71	0.1	0.593362	-14.74	0.05	0.870377
mk4.000016.13	yes	-15.21	-0.32	0.0366593	-15.1	-0.11	0.65606	-15.22	-0.36	0.0247745	-16.08	0	1	-16.24	-0.32	0.209897	-15.08	-0.14	0.447019	-15.08	-0.15	0.49583
mk4.000016.19	yes	-13.29	-0.1	0.256667	-13.39	-0.29	4.488e-05	-13.35	-0.22	0.00629494	-13.33	-0.06	0.643528	-13.28	0.03	0.820555	-13.46	-0.12	0.48541	-13.44	-0.07	0.751453
mk4.000016.20	yes	-18.21	-0.51	0.381505	-18.07	-0.24	0.685299	-17.93	0.03	1	-20.31	-2.09	0.0679628	-20.24	-1.93	0.0713055	-18.28	-0.05	0.969287	-18.12	0.27	0.455646
mk4.000016.23	yes	-15	0.02	1	-15.06	-0.11	0.583216	-14.98	0.05	0.877745	-15.19	-0.38	0.033698	-14.94	0.11	0.596787	-15	0.14	0.439344	-14.98	0.16	0.405726
mk4.000017.00	yes	-13.1	0.31	7.63512e-07	-13.17	0.17	0.019526	-13.03	0.44	2.34683e-13	-12.41	0.61	9.29878e-30	-12.37	0.69	8.38464e-43	-13.77	0.22	0.108237	-13.8	0.14	0.423032
mk4.000017.01	yes	-13.27	0.05	0.610209	-13.34	-0.09	0.415143	-13.23	0.14	0.0910979	-12.85	0.25	0.000603632	-12.96	0.02	0.872678	-12.88	0.26	0.0350024	-12.98	0.06	0.798673
mk4.000017.02	yes	-17.83	-0.32	0.551397	-17.6	0.13	0.882569	-17.74	-0.15	0.837885	-19.17	-0.37	0.899715	-19.05	-0.12	1	-17.77	0.7	0.00296013	-17.77	0.71	0.00342146
mk4.000017.04	yes	-15.1	0.41	0.00314958	-15.35	-0.09	0.777877	-15.16	0.29	0.0823071	-15.26	0.27	0.191492	-15.34	0.13	0.580818	-15.47	0.74	1.23704e-08	-15.62	0.43	0.00604881
mk4.000017.05	yes	-14.05	-0.2	0.0617574	-14	-0.11	0.44103	-14.17	-0.43	6.02712e-06	-16.09	-0.03	1	-16.37	-0.58	0.0198511	-12.87	0.06	0.734819	-13	-0.2	0.21122
mk4.000017.06	yes	-11.35	0.1	0.00928952	-11.38	0.03	0.625505	-11.41	-0.02	0.724185	-11.78	-0.03	0.708316	-12.01	-0.5	4.59134e-29	-11.15	0.17	0.183783	-11.24	-0.01	0.999512
mk4.000017.10	yes	-14.73	-1.05	3.06765e-24	-14.58	-0.75	1.65973e-14	-13.92	0.56	2.0887e-11	-16.09	-1.5	6.42692e-14	-15.65	-0.63	0.000331702	-15.38	0.01	0.995998	-15.39	-0.01	1
mk4.000017.11	yes	-15.64	-0.15	0.515131	-14.98	1.15	1.24272e-25	-15.87	-0.63	0.000563793	-15.72	-3.11	1.33681e-78	-15.42	-2.51	4.67859e-70	-16.1	-0.21	0.310093	-15.89	0.2	0.351276
mk4.000017.12	yes	-13.08	0.18	0.0114244	-13.26	-0.18	0.0174824	-13.28	-0.22	0.00365768	-12.84	-0.58	2.46582e-20	-12.61	-0.13	0.05423	-10.31	-0.05	0.815927	-10.2	0.18	0.225079
mk4.000017.13	no	-19.82	-0.86	0.377687	-19.99	-1.2	0.264431	-19.75	-0.72	0.58156	-19.49	0.26	0.774787	-19.75	-0.26	1	-16.87	0.49	0.0107942	-17.03	0.16	0.611761
mk4.000017.14	yes	NA	NA	NA	NA	NA	NA	NA	NA	NA	NA	NA	NA	NA	NA	NA	-23.78	1.62	0.417772	-23.5	2.18	0.232265
mk4.000017.15	yes	-16.22	-0.15	0.655626	-16.19	-0.08	0.886924	-16.16	-0.02	1	-17.31	0.14	0.888559	-17.34	0.09	0.923849	-15.52	-0.15	0.445867	-15.37	0.15	0.481391
mk4.000017.16	yes	-15.14	-0.01	1	-15.27	-0.27	0.117926	-15.19	-0.1	0.685578	-14.98	-0.14	0.531734	-14.92	-0.04	0.946446	-15.38	-0.04	0.895106	-15.39	-0.07	0.803984
mk4.000017.17	yes	-15.43	-0.18	0.386499	-15.47	-0.26	0.172978	-15.52	-0.36	0.0531378	-15.76	0.1	0.824714	-15.82	-0.02	1	-15.61	-0.14	0.50912	-15.63	-0.18	0.412264
mk4.000017.18	yes	-13.12	-0.28	1.879e-05	-12.94	0.08	0.38408	-12.97	0.02	0.938281	-13.95	-0.1	0.525701	-14.03	-0.25	0.0239095	-12.48	-0.16	0.267945	-12.43	-0.05	0.837433
mk4.000017.19	yes	-16.27	0	1	-16.12	0.29	0.245376	-16.18	0.17	0.604071	-15.88	0.39	0.119859	-15.91	0.35	0.134921	-16.53	0.05	0.879691	-16.63	-0.15	0.610724
mk4.000017.20	yes	NA	NA	NA	NA	NA	NA	NA	NA	NA	NA	NA	NA	NA	NA	NA	-19.85	0.5	0.378388	-19.99	0.23	0.861228
mk4.000017.22	yes	-11.13	-0.13	5.00875e-05	-11.1	-0.06	0.111346	-11.11	-0.08	0.0404507	-11.38	0.31	9.95023e-16	-11.5	0.08	0.0999924	-10.73	0.02	0.957429	-10.72	0.04	0.865534
mk4.000017.23	yes	-10.29	-0.09	0.000386668	-10.18	0.12	2.53754e-08	-10.29	-0.1	6.14393e-05	-11.21	0	1	-11.42	-0.43	7.10086e-32	-9.78	0.08	0.588368	-9.83	-0.03	0.933132
mk4.000017.24	yes	-13.99	-0.37	3.65711e-05	-13.83	-0.04	0.81602	-14.01	-0.4	1.33368e-05	-15.83	-0.02	1	-16.44	-1.23	1.79841e-08	NA	NA	NA	NA	NA	NA
mk4.000017.26	yes	-15.06	-0.21	0.197148	-14.97	-0.03	0.977764	-15.12	-0.32	0.0387657	-16.68	0.35	0.315192	-17.28	-0.86	0.0109111	NA	NA	NA	NA	NA	NA
mk4.000018.01	yes	-17.32	-0.38	0.31482	-17.25	-0.22	0.634824	-17.3	-0.33	0.393451	-18.31	0.74	0.237321	-18.08	1.22	0.00434567	-16.78	-0.09	0.806471	-16.78	-0.07	0.874157
mk4.000018.03	yes	-16.25	0.22	0.39196	-16.24	0.25	0.389007	-16.26	0.22	0.470097	-16.66	0.26	0.488022	-16.82	-0.05	1	-16.08	0.03	0.948081	-15.92	0.33	0.0618024
mk4.000018.07	yes	-15.64	0.1	0.732757	-15.49	0.41	0.0130552	-15.66	0.06	0.869438	-16.93	-0.12	0.868863	-17.03	-0.33	0.356608	-15.25	-0.05	0.875392	-15.18	0.09	0.704443
mk4.000018.08	yes	-16.02	-0.14	0.598817	-15.92	0.05	0.930354	-15.94	0.02	1	-16.84	-0.08	0.919847	-16.81	-0.03	1	-15.74	0.37	0.0200449	-15.74	0.36	0.0319211
mk4.000018.09	yes	-16.96	0.07	0.890018	-16.81	0.37	0.262211	-16.95	0.1	0.899399	-17.69	-0.08	1	-17.3	0.7	0.0425111	-17.27	-0.14	0.69534	-17.17	0.05	0.909838
mk4.000018.10	yes	-14.67	0.06	0.763647	-14.72	-0.04	0.892797	-14.65	0.09	0.663154	-14.51	-0.24	0.116147	-14.42	-0.06	0.730734	-14.56	0.05	0.805647	-14.57	0.03	0.930144
mk4.000018.15	yes	-18.4	0.14	0.82626	-18.55	-0.16	0.920832	-18.25	0.45	0.475449	-17.64	0.17	0.805995	-17.58	0.28	0.623219	-18.59	-0.17	0.747045	-18.64	-0.27	0.58489
mk4.000018.16	yes	-15.94	-0.13	0.640705	-15.79	0.17	0.531989	-15.8	0.15	0.586581	-16.02	0.04	1	-16.21	-0.36	0.158264	-16.23	-0.13	0.579651	-16.19	-0.06	0.88739
mk4.000018.18	no	-19.21	0.36	0.746066	-19.29	0.19	1	-19.04	0.7	0.38306	-19.66	-0.56	0.641159	-19.5	-0.23	0.744768	-19.64	0.18	0.742765	-19.49	0.49	0.375392
mk4.000018.19	no	-19	0.45	0.610209	-19.21	0.03	1	-19.25	-0.05	1	-19.72	-0.45	0.743583	-18.92	1.15	0.0943381	-20.09	-0.29	0.692712	-20.18	-0.46	0.594625
mk4.000018.20	yes	-15.59	-0.12	0.592089	-15.59	-0.11	0.704133	-15.59	-0.12	0.622666	-16.18	0.18	0.645161	-16.24	0.07	0.90235	-15.73	0.2	0.260791	-15.76	0.15	0.528196
mk4.000018.21	yes	-16.39	-0.04	1	-16.52	-0.3	0.303515	-16.44	-0.16	0.695912	-16.92	0.45	0.232215	-17.23	-0.17	0.768827	-16.84	0.39	0.0540779	-16.95	0.16	0.598122
mk4.000019.04	yes	-14	0.21	0.0451383	-14.18	-0.16	0.197095	-14.08	0.03	0.9068	-13.43	-0.1	0.391741	-13.42	-0.08	0.490988	-13.48	0.32	0.00948901	-13.67	-0.05	0.871812
mk4.000019.07	yes	-18.63	0.91	0.106283	-18.77	0.63	0.385869	-18.48	1.2	0.0129761	-18.59	-0.06	1	-19.03	-0.94	0.141222	-18.2	-0.02	0.999261	-18.1	0.19	0.674932
mk4.000019.08	yes	-15.88	0.13	0.596655	-16.01	-0.13	0.692639	-15.91	0.06	0.932794	-15.93	-0.15	0.652217	-15.98	-0.26	0.28222	-16.17	-0.03	0.987625	-16.11	0.1	0.737239
mk4.000019.10	yes	-12.21	-0.05	0.466964	-12.22	-0.08	0.176015	-12.25	-0.13	0.0164747	-12.53	0	1	-12.61	-0.15	0.0234101	-11.54	0.18	0.163112	-11.57	0.11	0.50667
mk4.000019.16	yes	-15.54	-0.17	0.464622	-15.51	-0.11	0.674125	-15.57	-0.22	0.294509	-16.9	-0.09	0.916688	-16.66	0.38	0.197068	-15.25	-0.05	0.84545	-15.11	0.22	0.222383
mk4.000019.18	yes	-14.43	0.24	0.040122	-14.47	0.18	0.200443	-14.49	0.14	0.351261	-14.87	0.57	4.16768e-05	-14.9	0.51	0.000162073	-12.8	-0.06	0.770612	-12.78	-0.01	1
mk4.000019.20	yes	-18.4	0.06	1	-18.29	0.27	0.708841	-18.42	0.01	1	-18.1	-0.39	0.563543	-18.13	-0.43	0.471037	-18.73	-0.24	0.616318	-18.43	0.38	0.300471
mk4.000020.03	no	-18.2	-0.02	1	-18.39	-0.4	0.579002	-17.97	0.44	0.378374	-18.85	0.46	0.581936	-18.79	0.58	0.486146	-17.49	-0.12	0.727074	-17.4	0.07	0.864265
mk4.000020.05	no	-20.88	-0.43	0.937638	-21.33	-1.33	0.505286	-20.68	-0.02	1	-21.11	1.94	0.301784	-22.14	-0.12	1	-20.98	-0.5	0.646223	-21.23	-1	0.275177
mk4.000020.06	no	NA	NA	NA	NA	NA	NA	NA	NA	NA	NA	NA	NA	NA	NA	NA	-21.96	-0.55	0.721036	-22.71	-2.05	0.314121
mk4.000020.08	no	-19.02	-0.01	1	-19.1	-0.18	0.882569	-19.42	-0.8	0.380927	-19.43	0.14	1	-19.62	-0.24	1	-20.06	0.81	0.129497	-20.14	0.64	0.299331
mk4.000020.11	yes	-17.31	-0.17	0.728008	-17.14	0.16	0.763971	-17.22	0.02	1	-17.43	0.02	1	-17.36	0.14	0.813072	-17.37	0.08	0.85213	-17.23	0.37	0.137653
mk4.000020.18	yes	-17.89	-0.13	0.924297	-17.99	-0.33	0.543121	-18.08	-0.49	0.311313	-18.59	0.47	0.546236	-18.82	0.03	1	-18.57	0.08	0.892897	-18.43	0.36	0.324416
mk4.000020.20	no	NA	NA	NA	NA	NA	NA	NA	NA	NA	NA	NA	NA	NA	NA	NA	-22.05	0.16	0.942069	-22.03	0.21	0.855898
mk4.000021.01	yes	-15.05	0.1	0.594894	-15.14	-0.08	0.763266	-15.14	-0.07	0.802308	-15.1	-0.24	0.2378	-14.94	0.09	0.687808	-14.93	0.38	0.00617131	-15.06	0.1	0.644905
mk4.000021.02	yes	-16.85	0	1	-16.86	-0.03	1	-16.96	-0.22	0.537733	-17.44	0.05	1	-17.52	-0.12	0.857066	-17.36	-0.29	0.272753	-17.48	-0.54	0.030621
mk4.000021.03	no	NA	NA	NA	NA	NA	NA	NA	NA	NA	NA	NA	NA	NA	NA	NA	-22.62	0.77	0.605758	-22.21	1.6	0.132293
mk4.000021.04	yes	-16.39	0.22	0.420087	-16.37	0.25	0.385575	-16.46	0.07	0.962541	-17.09	-0.48	0.260332	-17.11	-0.51	0.117965	-16.62	0.28	0.172307	-16.52	0.47	0.0135799
mk4.000021.05	no	-20.12	0.06	1	-20.08	0.15	0.997337	-20.05	0.2	1	-20.93	-0.86	0.744664	-20.55	-0.12	1	-21.62	0.13	1	-21.71	-0.05	1
mk4.000021.08	yes	-12.74	0.2	0.000862135	-12.82	0.04	0.686427	-12.92	-0.17	0.0191888	-13.09	-0.31	5.04579e-05	-13.24	-0.61	2.60082e-18	-12.6	-0.01	1	-12.6	-0.01	1
mk4.000021.10	yes	-11.76	0.01	0.932898	-11.78	-0.03	0.661249	-11.69	0.14	0.000797442	-11.71	0.24	1.7718e-07	-11.78	0.11	0.0350215	-11.6	0.08	0.621227	-11.7	-0.11	0.562209
mk4.000021.11	yes	-16.48	-0.29	0.29427	-16.41	-0.14	0.722289	-16.12	0.42	0.0626656	-16.64	0.66	0.024661	-16.59	0.76	0.00238259	-16.63	-0.22	0.350343	-16.5	0.04	0.931893
mk4.000021.12	yes	-12.88	0.01	0.97648	-12.96	-0.14	0.0520766	-12.94	-0.1	0.22976	-13.02	-0.12	0.199189	-12.99	-0.07	0.437984	-12.78	0.02	0.936084	-12.86	-0.13	0.456088
mk4.000021.15	no	-20.99	0.32	1	-21.08	0.15	1	-21.42	-0.54	0.915761	-21.06	0.87	1	-21.05	0.88	0.7072	-21.58	-0.33	0.861318	-21.35	0.15	0.9653
mk4.000021.16	yes	-13.96	0.04	0.820198	-14.07	-0.17	0.139516	-14.05	-0.15	0.209478	-14.26	-0.21	0.141558	-14.18	-0.04	0.851906	-14.8	0.25	0.0839661	-14.9	0.06	0.805211
mk4.000022.00	no	-21.54	-1.75	0.39196	-22.13	-2.92	0.176077	-20.81	-0.29	0.949539	NA	NA	NA	NA	NA	NA	-21.72	0.34	0.952502	-21.65	0.48	0.698254
mk4.000022.02	no	-20.31	0.71	0.598817	-20.04	1.25	0.188128	-20.24	0.85	0.387406	-19.95	-0.38	0.83945	-20.69	-1.86	0.163043	-20.72	1.94	0.00060663	-21.08	1.2	0.13901
mk4.000022.06	no	-20.3	-1.06	0.375825	-19.83	-0.11	1	-20.36	-1.18	0.271497	NA	NA	NA	NA	NA	NA	-19.69	-0.33	0.586984	-19.65	-0.25	0.764857
mk4.000022.08	yes	-19.95	-0.94	0.350773	-19.44	0.06	1	-19.29	0.37	0.745697	-19.51	-0.86	0.365843	-19.41	-0.66	0.367481	-19.13	0.25	0.57627	-19.13	0.25	0.699175
mk4.000022.09	yes	-20.05	0.19	1	-20.28	-0.26	1	-20.42	-0.54	0.704359	-19.08	-0.33	0.907007	-19.01	-0.2	0.79868	-20.92	0.55	0.550287	-21.38	-0.36	0.828525
mk4.000022.10	no	-10.83	0.25	1.00438e-20	-10.92	0.07	0.0687144	-10.8	0.3	4.24142e-29	-10.92	-0.3	1.14033e-20	-10.74	0.05	0.214091	-12.64	0.19	0.158462	-12.68	0.1	0.580149
mk4.000022.15	yes	-17.35	-0.22	0.63035	-17.11	0.27	0.503231	-17.19	0.12	0.883995	-17.85	-0.18	0.910148	-18.07	-0.63	0.228533	-17.28	0	1	-17.37	-0.17	0.642769
mk4.000022.18	yes	-16.35	0.16	0.574543	-16.5	-0.13	0.73817	-16.52	-0.17	0.685602	-16.82	-0.24	0.580473	-16.73	-0.05	0.955929	-16.39	0.46	0.00870625	-16.43	0.37	0.062634
mk4.000022.19	yes	-17.2	0.06	1	-17.38	-0.31	0.445844	-17.4	-0.35	0.409458	-18.02	-0.13	0.897745	-17.81	0.28	0.706317	-17.03	0.17	0.490026	-16.98	0.26	0.315815
mk4.000023.03	yes	-17.35	0.29	0.501696	-17.59	-0.18	0.796211	-17.8	-0.61	0.160812	-18.04	0.37	0.640706	-17.83	0.78	0.059553	-18.42	0.12	0.832081	-18.54	-0.12	0.886925
mk4.000023.10	yes	-17.28	0.06	1	-17.13	0.35	0.359043	-17.24	0.14	0.834602	-17	-0.42	0.311856	-17.08	-0.57	0.0743359	-17.2	0.04	0.927275	-17.21	0.01	0.994936
mk4.000023.21	yes	-14.17	0.17	0.142074	-14.38	-0.23	0.0492005	-14.33	-0.14	0.308648	-14.8	-0.11	0.644973	-14.97	-0.44	0.00200596	-14.1	0.09	0.595228	-14.08	0.14	0.429795
mk4.000023.24	yes	-20.1	0.76	0.523362	-20.18	0.59	0.675613	-20.08	0.78	0.415455	-19.85	1.82	0.0835142	-20.98	-0.44	1	-21.02	0.1	0.975327	-21.5	-0.86	0.413668
mk4.000023.25	yes	-10.43	0.11	2.08931e-05	-10.5	-0.04	0.311056	-10.47	0.03	0.449057	-10.6	-0.11	0.00112481	-10.62	-0.16	7.07591e-08	-11.03	-0.02	0.980402	-11.11	-0.18	0.230273
mk4.000024.00	yes	-18.09	-0.84	0.0596911	-17.86	-0.4	0.427521	-17.91	-0.48	0.348284	-19.28	-0.4	0.893007	-19.1	-0.03	1	-17.9	0.06	0.880432	-18	-0.13	0.794538
mk4.000024.04	yes	-17.71	0.19	0.728008	-17.98	-0.36	0.49638	-18.06	-0.52	0.272831	-18.77	-0.01	1	-19.07	-0.63	0.357621	-18.27	0.51	0.0992858	-18.56	-0.08	0.958948
mk4.000024.07	yes	-15.19	-0.09	0.720089	-15.22	-0.13	0.554176	-15	0.3	0.0476649	-14.9	-0.01	1	-14.76	0.27	0.0636757	-15.31	-0.37	0.0144131	-15.26	-0.26	0.138413
mk4.000024.09	yes	-15.35	0.14	0.523004	-15.35	0.14	0.551663	-15.41	0.02	1	-15.66	-0.41	0.0627987	-15.58	-0.25	0.225342	-14.98	0.04	0.849858	-15	0.01	1
mk4.000024.10	yes	-15.53	-0.06	0.871854	-15.43	0.13	0.578456	-15.45	0.08	0.765127	-15.53	0.08	0.815451	-15.55	0.04	0.970489	-15.26	0.06	0.770481	-15.38	-0.18	0.398587
mk4.000024.11	no	-19.74	0.06	1	-19.78	0	1	-19.73	0.08	1	-20.56	0.4	1	-20.19	1.14	0.310726	-18.77	-0.22	0.650006	-18.61	0.1	0.854289
mk4.000024.12	yes	NA	NA	NA	NA	NA	NA	NA	NA	NA	NA	NA	NA	NA	NA	NA	-22.41	-0.29	1	-22.34	-0.14	1
mk4.000024.16	yes	-14.17	0.05	0.800663	-14.3	-0.22	0.0537089	-14.31	-0.24	0.0437331	-14.56	-0.38	0.00546413	-14.54	-0.32	0.0107753	-14.4	-0.08	0.681502	-14.43	-0.13	0.499981
mk4.000025.01	yes	-13.55	0.19	0.0255543	-13.66	-0.02	0.955051	-13.75	-0.2	0.0388734	-14.57	-0.15	0.432525	-14.59	-0.17	0.271444	-13.66	0.26	0.0488316	-13.62	0.34	0.0099919
mk4.000025.05	no	NA	NA	NA	NA	NA	NA	NA	NA	NA	NA	NA	NA	NA	NA	NA	-23.34	-2.42	0.231468	-22.27	-0.28	1
mk4.000025.06	no	-16.75	-0.11	0.827022	-16.74	-0.1	0.906146	-16.77	-0.16	0.685871	-17.72	-0.27	0.74159	-17.71	-0.25	0.600544	-16.83	0.08	0.812718	-16.81	0.13	0.694931
mk4.000025.14	yes	NA	NA	NA	NA	NA	NA	NA	NA	NA	NA	NA	NA	NA	NA	NA	-22.78	-1.55	0.38723	-36.01	-28.01	0.115476
mk4.000025.17	yes	-12.99	-0.3	8.28634e-07	-12.9	-0.11	0.167366	-12.98	-0.28	1.07755e-05	-13.91	0.15	0.24461	-14	-0.02	0.934545	-12.62	0.19	0.152263	-12.71	0.02	0.963404
mk4.000026.00	yes	-17.94	-0.17	0.865937	-18.4	-1.08	0.0233168	-17.76	0.2	0.785619	-17.5	-0.4	0.45327	-17.43	-0.26	0.593657	-18.37	0.34	0.326534	-18.49	0.09	0.863874
mk4.000026.01	yes	-13.8	-0.13	0.221798	-13.81	-0.15	0.162104	-13.83	-0.19	0.0643617	-13.92	0.23	0.054224	-13.92	0.22	0.0330189	-13.82	0.14	0.372992	-13.91	-0.04	0.910531
mk4.000026.07	yes	-14.17	0.61	4.5256e-12	-14.13	0.69	1.87344e-16	-14.03	0.91	7.26123e-28	-13.56	0.71	1.38703e-18	-13.52	0.79	1.55111e-25	-16.69	0.01	1	-16.62	0.15	0.601725
mk4.000026.08	yes	-15.37	-0.09	0.697024	-15.31	0.02	1	-15.46	-0.28	0.122232	-16.04	-0.09	0.863391	-15.77	0.44	0.0293386	-15.35	-0.28	0.0791087	-15.31	-0.21	0.280645
mk4.000026.09	yes	-15.63	-0.31	0.0974503	-15.56	-0.17	0.446403	-15.44	0.06	0.861354	-16.6	0.17	0.695562	-17	-0.63	0.04112	-15.58	0.1	0.616664	-15.54	0.18	0.375284
mk4.000026.10	yes	-15.56	-0.05	0.917758	-15.44	0.2	0.356958	-14.99	1.1	4.028e-21	-16.4	0.42	0.193818	-16.62	-0.02	1	-14.95	0.06	0.7742	-14.91	0.15	0.452047
mk4.000026.13	yes	-12.39	-0.06	0.438786	-12.35	0.04	0.68416	-12.34	0.04	0.598765	-12.7	-0.14	0.0795049	-12.68	-0.12	0.112148	-11.78	-0.07	0.66106	-11.77	-0.04	0.873851
mk4.000026.20	yes	-14.42	-0.11	0.440004	-14.35	0.04	0.916673	-14.36	0.02	0.966935	-14.85	0.03	0.985352	-15.02	-0.33	0.0376805	-13.96	0.05	0.786027	-13.91	0.15	0.393784
mk4.000026.21	yes	-16.16	0.03	1	-16.12	0.12	0.732649	-16.13	0.09	0.799307	-16.08	0.01	1	-15.88	0.4	0.0649162	-15.81	-0.37	0.0270731	-15.56	0.13	0.570721
mk4.000027.00	yes	-15.14	-0.33	0.0289705	-14.95	0.07	0.785534	-14.98	0	1	-15.04	0.09	0.743583	-14.99	0.19	0.262319	-14.43	-0.34	0.012217	-14.39	-0.27	0.0884723
mk4.000027.02	no	-20.62	-0.94	0.537457	-19.67	0.96	0.25355	-20.13	0.05	1	NA	NA	NA	NA	NA	NA	-19.67	-0.16	0.856318	-19.66	-0.14	0.923345
mk4.000027.03	yes	-16.31	-0.06	0.9646	-16	0.57	0.00220254	-16.24	0.1	0.820064	-16.34	-0.23	0.552067	-16.17	0.11	0.758123	-15.68	-0.49	0.00143316	-15.44	-0.02	0.96444
mk4.000027.04	yes	-10.87	0.39	4.65885e-49	-11.09	-0.05	0.214616	-10.95	0.22	4.52387e-14	-10.04	-0.14	6.11067e-08	-10.03	-0.1	3.83401e-05	-11.26	0.02	0.959636	-11.4	-0.27	0.0433394
mk4.000027.08	no	NA	NA	NA	NA	NA	NA	NA	NA	NA	NA	NA	NA	NA	NA	NA	-22.22	-0.66	0.689742	-22.81	-1.84	0.381197
mk4.000027.18	yes	-14.86	0.4	0.00150006	-14.95	0.2	0.22147	-14.87	0.38	0.00503446	-14.93	0.29	0.0960896	-14.81	0.52	6.33796e-05	-15.31	0.19	0.25332	-15.43	-0.03	0.940916
mk4.000027.19	yes	-15.91	0.44	0.0271081	-16.04	0.18	0.557862	-15.96	0.33	0.151168	-15.79	0.07	0.912223	-15.65	0.34	0.103647	-15.77	0.18	0.340055	-15.79	0.14	0.546819
mk4.000027.21	no	-19.57	-0.53	0.600461	-19.32	-0.03	1	-19.56	-0.51	0.707884	-21.01	-1.86	0.301784	-21.64	-3.12	0.0775677	-19.75	0.11	0.952502	-20.01	-0.4	0.568426
mk4.000028.04	yes	-13.29	0.08	0.401713	-13.43	-0.18	0.0248121	-13.37	-0.07	0.495855	-13.48	-0.23	0.0167704	-13.58	-0.43	1.07728e-07	-13.2	0.14	0.350947	-13.24	0.07	0.76338
mk4.000028.05	yes	-16.4	-0.35	0.16593	-16.27	-0.08	0.880655	-16.05	0.35	0.122468	-16.33	0.15	0.694614	-16.25	0.32	0.255016	-16.18	0.19	0.350647	-16.28	-0.02	0.991152
mk4.000028.06	yes	NA	NA	NA	NA	NA	NA	NA	NA	NA	NA	NA	NA	NA	NA	NA	-18.8	0.35	0.373473	-19.11	-0.26	0.677357
mk4.000028.07	yes	-15.55	-0.03	1	-15.6	-0.13	0.637889	-15.44	0.19	0.358233	-16.1	0.33	0.229788	-16.16	0.2	0.492553	-15.49	0.05	0.826422	-15.44	0.15	0.484783
mk4.000028.12	yes	-13.56	0.04	0.769587	-13.63	-0.1	0.378781	-13.58	0	1	-13.96	-0.14	0.303803	-13.85	0.07	0.576413	-13.49	-0.11	0.510106	-13.54	-0.2	0.22845
mk4.000028.15	yes	-13.15	0.39	3.57357e-10	-13.36	-0.03	0.858663	-13.21	0.28	4.48543e-05	-12.56	0.02	0.895576	-12.44	0.27	1.55346e-06	-13.33	0.35	0.00324961	-13.42	0.18	0.272137
mk4.000029.08	yes	-18.38	0.01	1	-18.49	-0.2	0.863504	-18.27	0.24	0.787531	-18.14	0.82	0.153578	-18.38	0.36	0.630765	-14.75	0.17	0.291081	-14.71	0.24	0.14334
mk4.000029.09	yes	-18.23	0.86	0.0451469	-18.26	0.81	0.0865763	-18.12	1.09	0.0138045	-17.52	0.39	0.447994	-17.56	0.33	0.518233	-18.25	0.11	0.815903	-18.4	-0.2	0.718581
mk4.000029.11	yes	NA	NA	NA	NA	NA	NA	NA	NA	NA	NA	NA	NA	NA	NA	NA	-17.46	0	1	-17.43	0.06	0.894385
mk4.000029.12	yes	-20.14	1.06	0.322689	-20.4	0.54	0.757091	-20.18	0.98	0.305224	-19.58	-0.39	0.758274	-19.29	0.18	1	-19.24	0.02	1	-19.05	0.4	0.40643
mk4.000029.14	yes	-18.07	-0.97	0.0235565	-18.21	-1.24	0.00332465	-17.98	-0.78	0.106652	-18.01	0.14	0.834528	-18.19	-0.21	0.795582	-16.39	0.02	0.968122	-16.39	0.03	0.937898
mk4.000029.15	yes	NA	NA	NA	NA	NA	NA	NA	NA	NA	NA	NA	NA	NA	NA	NA	-18.85	-0.36	0.420295	-18.82	-0.3	0.549961
mk4.000030.00	no	NA	NA	NA	NA	NA	NA	NA	NA	NA	NA	NA	NA	NA	NA	NA	-20.94	-0.31	0.815927	-20.71	0.14	0.924152
mk4.000030.02	no	-17.39	-0.1	0.902481	-17.42	-0.15	0.772961	-17.29	0.11	0.874939	-18.61	1.33	0.0232561	-19.01	0.53	0.615516	-16.64	-0.37	0.0714373	-16.52	-0.13	0.663396
mk4.000030.03	yes	-16.93	-0.4	0.223369	-16.84	-0.22	0.553753	-16.86	-0.26	0.480773	-17.29	0.3	0.591082	-17.35	0.17	0.756745	-17.25	0.12	0.67303	-17.22	0.17	0.60496
mk4.000030.07	no	-21.86	0.06	1	-22.74	-1.7	1	-21.08	1.61	0.353805	NA	NA	NA	NA	NA	NA	-20.58	0.4	0.606163	-20.44	0.7	0.331914
mk4.000030.08	yes	-16.99	-0.29	0.455478	-17.11	-0.53	0.106076	-17.01	-0.32	0.381947	-17.4	-0.45	0.33852	-17.29	-0.24	0.614424	-17.16	-0.14	0.674575	-17.17	-0.15	0.680485
mk4.000030.09	yes	-17.82	-0.41	0.410542	-17.63	-0.04	1	-17.92	-0.62	0.19572	-18.31	0.25	0.804988	-18.41	0.04	1	-16.95	-0.07	0.856834	-16.96	-0.09	0.844298
mk4.000030.10	yes	-16.83	0.71	0.00480673	-17.02	0.33	0.353519	-16.94	0.5	0.101143	-16.44	0.36	0.277282	-16.24	0.75	0.000536326	-17.2	-0.01	1	-17.13	0.13	0.698344
mk4.000030.11	yes	-16.2	0.42	0.0568489	-16.38	0.05	0.956894	-16.25	0.32	0.225988	-16.35	-0.15	0.764017	-16.21	0.13	0.71974	-16.76	0.06	0.856318	-16.87	-0.16	0.610874
mk4.000030.13	no	-14.82	0.37	0.00330648	-14.89	0.23	0.127864	-14.84	0.32	0.0178415	-15.12	0.2	0.353465	-15.24	-0.03	0.95689	-14.81	0.12	0.50705	-14.84	0.05	0.853433
mk4.000030.18	yes	-15.43	0.43	0.00560826	-15.64	0	1	-15.54	0.22	0.281788	-15.48	0.09	0.794173	-15.28	0.49	0.00241725	-15.99	0.26	0.141256	-16.14	-0.03	0.967428
mk4.000030.19	no	-20.65	-0.36	0.949749	-20.63	-0.3	1	-21.08	-1.22	0.46403	NA	NA	NA	NA	NA	NA	-20.53	-0.23	0.850774	-20.85	-0.85	0.356102
mk4.000031.07	yes	-17.34	-0.24	0.587711	-17.26	-0.07	0.9836	-17.33	-0.22	0.641828	-17.96	0.83	0.126421	-17.8	1.16	0.00203501	-20.15	-0.47	0.507961	-20.28	-0.72	0.326133
mk4.000031.08	no	NA	NA	NA	NA	NA	NA	NA	NA	NA	NA	NA	NA	NA	NA	NA	-19.26	0.4	0.334382	-19.53	-0.14	0.927257
mk4.000031.11	yes	-20.54	0.25	1	-20.96	-0.6	1	-20.97	-0.61	0.786051	-20.01	0.14	1	-19.91	0.34	0.82438	-15.46	0.15	0.433741	-15.54	-0.02	0.986279
mk4.000031.12	yes	-17.21	0.04	1	-17.09	0.27	0.505286	-16.99	0.47	0.163871	-16.45	-0.57	0.0469122	-16.28	-0.24	0.373582	-16.21	0.18	0.385429	-16.33	-0.05	0.905851
mk4.000031.13	yes	-22.95	-0.94	1	-22.24	0.47	1	-21.87	1.2	1	-21.51	1.14	1	-20.91	2.34	0.0805572	-18.73	0.11	0.842824	-18.63	0.3	0.50176
mk4.000031.15	yes	-20.99	0.32	1	-22.37	-2.43	0.356958	-21.21	-0.12	1	NA	NA	NA	NA	NA	NA	-14.93	0.2	0.205577	-14.98	0.11	0.626198
mk4.000031.17	yes	-20.25	0.83	0.497868	-20.54	0.25	0.979655	-20.68	-0.02	1	-16.6	-0.68	0.0236812	-18	-3.48	1.60455e-22	-14.12	0.04	0.868725	-14.21	-0.14	0.465354
mk4.000031.18	yes	NA	NA	NA	NA	NA	NA	NA	NA	NA	NA	NA	NA	NA	NA	NA	-18.19	0.06	0.94327	-18.19	0.08	0.883583
mk4.000032.02	no	NA	NA	NA	NA	NA	NA	NA	NA	NA	NA	NA	NA	NA	NA	NA	-22.07	-0.96	0.490766	-22	-0.82	0.785413
mk4.000032.09	yes	-14.71	-0.08	0.647861	-14.63	0.09	0.643251	-14.75	-0.15	0.38669	-15.33	-0.09	0.757711	-15.21	0.14	0.504021	-14.46	-0.33	0.0152034	-14.35	-0.11	0.606788
mk4.000032.15	yes	-15.52	0.2	0.307442	-15.8	-0.35	0.0848797	-15.72	-0.2	0.38306	-15.95	0.05	0.998395	-16	-0.07	0.881933	-15.99	-0.04	0.903622	-16.08	-0.24	0.274775
mk4.000032.17	no	NA	NA	NA	NA	NA	NA	NA	NA	NA	NA	NA	NA	NA	NA	NA	-23.07	1.04	0.53519	-23.66	-0.14	1
mk4.000032.18	no	-20.92	1.93	0.127967	-21.44	0.89	0.777877	-21.18	1.42	0.46403	NA	NA	NA	NA	NA	NA	-20.24	-0.81	0.174301	-19.91	-0.14	0.912077
mk4.000032.19	yes	-19.59	0.85	0.348228	-19.54	0.95	0.353519	-19.64	0.74	0.409505	-19.84	0.14	1	-19.89	0.03	1	-18.72	0.46	0.191702	-18.84	0.22	0.671391
mk4.000032.21	yes	-11.17	0.21	7.80113e-12	-11.2	0.15	2.2583e-06	-11.11	0.34	1.06174e-28	-11.69	0.39	2.61139e-20	-11.77	0.24	1.63884e-08	-11.06	0.2	0.102339	-11.04	0.25	0.0533037
mk4.000032.22	yes	-9.7	-0.17	2.87225e-21	-9.67	-0.12	1.59564e-11	-9.69	-0.17	4.6013e-19	-10.07	0.16	8.08291e-11	-10.13	0.05	0.106706	-10.05	-0.15	0.294703	-10.09	-0.22	0.11056
mk4.000032.30	yes	-13.24	-0.11	0.229285	-13.16	0.05	0.637797	-13.23	-0.07	0.461231	-14.25	-0.33	0.00716624	-14.42	-0.67	3.41921e-10	-13.13	-0.08	0.674575	-13.13	-0.09	0.658769
mk4.000033.03	no	NA	NA	NA	NA	NA	NA	NA	NA	NA	NA	NA	NA	NA	NA	NA	-22.18	-0.1	1	-22.43	-0.6	1
mk4.000033.04	no	NA	NA	NA	NA	NA	NA	NA	NA	NA	NA	NA	NA	NA	NA	NA	-22.91	-1.29	0.605758	-23	-1.46	0.698344
mk4.000033.05	no	-20.99	0.32	1	-22.37	-2.43	0.356958	-21.05	0.2	1	NA	NA	NA	NA	NA	NA	-23.49	-2.13	0.408686	-22.42	0.01	0.936123
mk4.000033.07	no	NA	NA	NA	NA	NA	NA	NA	NA	NA	NA	NA	NA	NA	NA	NA	-21.91	1.36	0.180571	-22.5	0.18	0.927958
mk4.000033.08	yes	-15.56	-0.14	0.503834	-15.48	0.03	0.996016	-15.5	-0.01	1	-15.63	-0.21	0.449068	-15.55	-0.05	0.910397	-15.43	-0.05	0.86252	-15.33	0.16	0.433001
mk4.000033.12	yes	NA	NA	NA	NA	NA	NA	NA	NA	NA	NA	NA	NA	NA	NA	NA	-19.61	0.11	0.858752	-19.9	-0.49	0.489036
mk4.000033.13	yes	-14.86	-0.07	0.741558	-14.84	-0.04	0.931845	-14.85	-0.06	0.811298	-14.88	-0.28	0.105824	-14.82	-0.16	0.345516	-15.3	-0.14	0.490346	-15.36	-0.24	0.198948
mk4.000033.14	yes	-13.65	-0.01	0.99332	-13.64	-0.01	1	-13.62	0.04	0.834361	-13.78	0.08	0.585138	-13.87	-0.1	0.443966	-13.85	0.03	0.930179	-13.86	0.02	0.950655
mk4.000033.16	yes	-17.24	0.6	0.0655328	-17.19	0.71	0.0199285	-17.6	-0.12	0.950044	-17.13	-0.4	0.395364	-16.8	0.25	0.47698	-17.48	-0.27	0.32124	-17.49	-0.29	0.346229
mk4.000033.21	no	NA	NA	NA	NA	NA	NA	NA	NA	NA	NA	NA	NA	NA	NA	NA	-20.68	1.17	0.0609588	-21.5	-0.46	0.740776
mk4.000034.00	no	NA	NA	NA	NA	NA	NA	NA	NA	NA	NA	NA	NA	NA	NA	NA	-21.02	0.1	1	-21.17	-0.2	0.907996
mk4.000034.08	yes	-14.32	0.39	9.0275e-05	-14.41	0.21	0.098076	-14.35	0.32	0.00385728	-13.57	0	1	-13.47	0.21	0.0186487	-14.32	0.44	0.000334248	-14.49	0.09	0.671696
mk4.000034.12	no	-18.65	0.47	0.39888	-18.91	-0.05	1	-18.73	0.31	0.656254	-19.2	0.14	1	-18.91	0.72	0.388069	-18.63	0.56	0.0887906	-18.88	0.06	0.948271
mk4.000034.25	yes	-15.39	0.53	0.000323567	-15.59	0.13	0.592218	-15.48	0.34	0.0616808	-15.35	-0.2	0.406589	-15.16	0.19	0.327899	-15.08	0.21	0.185688	-15.06	0.24	0.147443
mk4.000035.03	yes	-16.07	0.39	0.0640824	-16.2	0.13	0.721049	-16.27	-0.01	1	-16.69	0.17	0.682685	-16.82	-0.08	0.953	-16.06	-0.02	1	-15.93	0.24	0.234286
mk4.000035.06	yes	-9.62	-0.03	0.282713	-9.63	-0.04	0.131948	-9.6	0.01	0.796196	-9.86	0.05	0.091872	-9.95	-0.12	2.24002e-07	-9.84	0.02	0.932924	-9.85	0.01	0.987443
mk4.000035.09	yes	-18.62	-0.94	0.0624377	-18.35	-0.39	0.5859	-18.42	-0.54	0.389352	-18.98	0.58	0.471393	-19.33	-0.12	1	-17.92	-0.33	0.323793	-17.74	0.02	1
mk4.000035.12	yes	-15.32	0.36	0.0252953	-15.5	-0.01	1	-15.39	0.21	0.295519	-15.29	-0.27	0.201368	-15.21	-0.1	0.700582	-14.99	0.07	0.752582	-15	0.05	0.855172
mk4.000035.14	yes	-14.77	0.01	1	-14.8	-0.07	0.783096	-14.84	-0.14	0.430925	-14.52	-0.12	0.497248	-14.6	-0.28	0.0405488	-15.71	0.03	0.922053	-15.59	0.26	0.150669
mk4.000035.15	yes	-16.21	-0.45	0.0433743	-16.11	-0.24	0.392524	-16.17	-0.37	0.116539	-16.38	-0.74	0.00388593	-16.69	-1.35	1.71066e-08	-15.77	0.02	0.973414	-15.76	0.05	0.867999
mk4.000035.16	yes	-17.22	-0.87	0.0022341	-16.9	-0.23	0.543321	-16.73	0.11	0.840505	-17.38	-0.95	0.0112059	-17.6	-1.38	4.77317e-05	-16.56	-0.06	0.894435	-16.49	0.07	0.819951
mk4.000035.17	yes	-17.95	-0.85	0.0393538	-17.53	-0.02	1	-17.7	-0.36	0.433774	-18.84	0.14	1	-18.89	0.03	1	-16.8	-0.43	0.0325242	-16.59	-0.01	1
mk4.000035.19	no	-20.04	-0.75	0.523362	-20.22	-1.11	0.372267	-20.31	-1.29	0.205726	NA	NA	NA	NA	NA	NA	-19.58	-0.14	0.961529	-19.47	0.06	0.927958
mk4.000036.00	yes	-15.32	0.07	0.771968	-15.26	0.18	0.360027	-15.24	0.23	0.206898	-15.33	-0.32	0.107849	-15.13	0.08	0.709345	-14.89	0.03	0.920768	-14.87	0.07	0.776775
mk4.000036.01	no	-20.99	0.32	1	-20.87	0.57	0.831626	-22.21	-2.12	0.453485	NA	NA	NA	NA	NA	NA	-20.46	0.98	0.119757	-20.99	-0.08	1
mk4.000036.04	yes	-12.72	0.19	0.0015571	-12.77	0.09	0.226313	-12.77	0.1	0.204027	-12.19	0.03	0.761792	-12.13	0.15	0.00482198	-13.04	-0.02	0.973677	-13.06	-0.07	0.755579
mk4.000036.05	yes	-10.48	0.22	2.62724e-20	-10.68	-0.17	2.34546e-11	-10.55	0.08	0.00685139	-9.85	0.04	0.258483	-9.84	0.05	0.0467607	-10.24	0.28	0.016386	-10.29	0.17	0.257612
mk4.000036.06	no	NA	NA	NA	NA	NA	NA	NA	NA	NA	NA	NA	NA	NA	NA	NA	-17.4	-0.49	0.0381116	-17.12	0.08	0.840662
mk4.000036.07	no	-20.45	0.06	1	-18.72	3.5	1.21469e-17	-20.21	0.52	0.614427	NA	NA	NA	NA	NA	NA	-19.85	-0.62	0.280441	-19.88	-0.66	0.284955
mk4.000036.08	no	-17.51	3.59	3.50722e-42	-19.07	0.47	0.667021	-19.39	-0.16	1	-20.43	0.14	1	-20.85	-0.7	1	-18.97	0.29	0.483419	-19.03	0.17	0.786476
mk4.000036.10	yes	-16.19	0.17	0.540287	-16.2	0.14	0.692639	-16.22	0.12	0.757304	-16.4	-0.51	0.0792907	-16.1	0.1	0.765732	-16.45	-0.06	0.888851	-16.35	0.14	0.602018
mk4.000036.19	yes	-16.44	-0.06	0.923192	-16.49	-0.17	0.650748	-16.46	-0.1	0.830003	-16.43	-0.13	0.752193	-16.35	0.04	0.971845	-16.48	-0.02	1	-16.44	0.06	0.866212
mk4.000036.20	yes	-16.12	0.31	0.185598	-16.29	-0.03	1	-16.3	-0.06	0.940477	-16.49	-0.26	0.48494	-16.45	-0.16	0.653698	-16.24	-0.06	0.867994	-16.29	-0.16	0.560248
mk4.000037.00	yes	-16.14	-0.01	1	-16.08	0.1	0.81602	-16.11	0.05	0.950392	-16.68	-0.52	0.0919949	-16.53	-0.22	0.489959	-15.42	0.02	0.964958	-15.32	0.21	0.262538
mk4.000037.01	yes	-15.65	-0.03	0.99332	-15.74	-0.2	0.406869	-15.6	0.06	0.898096	-15.92	-0.09	0.83945	-16	-0.23	0.352739	-16.54	0.08	0.785685	-16.69	-0.21	0.427031
mk4.000037.05	yes	-16.46	-0.77	0.0003347	-16.29	-0.43	0.0668803	-16.36	-0.56	0.0162859	-17.66	-0.15	0.920369	-17.59	0	1	-15.94	-0.29	0.114368	-15.86	-0.14	0.600039
mk4.000037.07	yes	-17.98	-1.06	0.00761992	-17.79	-0.67	0.0984864	-17.82	-0.74	0.0909923	-19.16	-0.16	1	-18.69	0.79	0.250562	-17.19	-0.38	0.110553	-16.94	0.1	0.775281
mk4.000037.09	yes	-12.34	0.14	0.0118338	-12.48	-0.15	0.00750288	-12.43	-0.05	0.519261	-12.18	-0.01	1	-12.19	-0.02	0.868969	-13.02	0.2	0.134719	-13.13	-0.02	0.953091
mk4.000037.10	yes	-14.4	0.24	0.0379525	-14.47	0.1	0.576748	-14.35	0.33	0.00283519	-14.03	0.19	0.151226	-13.99	0.26	0.0152616	-14.91	-0.36	0.0111337	-14.83	-0.2	0.28974
mk4.000037.14	yes	-17.78	0.23	0.665712	-17.63	0.51	0.225243	-17.79	0.2	0.781408	-17.79	0.41	0.445633	-17.63	0.72	0.0835349	-17.62	0.76	0.000619328	-17.93	0.14	0.728833
mk4.000037.17	yes	-14.35	-0.09	0.573723	-14.35	-0.09	0.595331	-14.47	-0.32	0.00520228	-14.64	-0.18	0.304548	-14.71	-0.32	0.0220408	-14.13	0.01	0.990854	-14.09	0.09	0.656644
mk4.000037.18	yes	-16.79	-0.44	0.130036	-16.73	-0.32	0.330776	-16.73	-0.33	0.288508	-17.51	0.8	0.0552003	-17.44	0.94	0.00716879	-16.18	-0.24	0.234335	-16.11	-0.11	0.720747
mk4.000037.19	yes	-20.62	1.06	0.433049	-20.96	0.37	0.961662	-20.36	1.58	0.205726	-19.7	-0.15	1	-20.12	-0.99	0.435861	-18.74	-0.17	0.766434	-19.13	-0.94	0.0171911
mk4.000038.01	yes	-16.56	-0.28	0.326045	-16.56	-0.28	0.342678	-16.53	-0.23	0.476816	-17.85	-0.46	0.488022	-17.49	0.25	0.634516	-16.1	-0.43	0.0111817	-15.99	-0.2	0.372548
mk4.000038.07	no	NA	NA	NA	NA	NA	NA	NA	NA	NA	NA	NA	NA	NA	NA	NA	-19.46	0.6	0.186875	-19.7	0.11	0.91911
mk4.000038.11	yes	-16.04	-0.02	1	-16.07	-0.09	0.843457	-16.15	-0.23	0.410521	-16.39	-0.18	0.613767	-16.3	-0.01	1	-15.91	-0.39	0.0218099	-15.8	-0.17	0.455052
mk4.000039.00	no	-16.73	-0.33	0.292833	-16.73	-0.33	0.305263	-16.73	-0.32	0.317034	-17.18	0.34	0.423522	-17.63	-0.56	0.171734	-15.57	-0.2	0.269556	-15.37	0.19	0.338025
mk4.000039.01	yes	-14.42	-0.07	0.673303	-14.46	-0.14	0.338112	-14.39	0	1	-14.41	-0.01	1	-14.39	0.03	0.910097	-14.58	0.26	0.0619207	-14.67	0.09	0.697629
mk4.000039.02	yes	-15.65	-0.37	0.0388164	-15.53	-0.13	0.579097	-15.57	-0.21	0.331688	-15.35	-0.05	0.911986	-15.5	-0.35	0.063085	-15.55	-0.09	0.676625	-15.59	-0.17	0.439022
mk4.000039.03	yes	-12.16	0.05	0.463773	-12.17	0.03	0.725765	-12.31	-0.25	3.67454e-07	-12.98	-0.08	0.454036	-13.11	-0.34	1.24172e-06	-12.18	0.02	0.969748	-12.2	-0.02	0.967714
mk4.000039.05	no	-18.76	-0.67	0.265578	-18.51	-0.16	0.923507	-18.81	-0.76	0.209023	-20.27	-0.71	0.676192	-20.76	-1.7	0.229835	NA	NA	NA	NA	NA	NA
mk4.000039.06	yes	-15.41	0.05	0.901392	-15.55	-0.23	0.264445	-15.45	-0.04	0.955608	-15.84	-0.06	0.941372	-15.97	-0.31	0.185722	-15.37	0.23	0.166359	-15.47	0.03	0.932155
mk4.000039.08	yes	-20.42	0.93	0.466276	-20.74	0.3	0.97101	-20.79	0.2	1	-20.35	-0.54	0.803388	-20.85	-1.53	0.314082	NA	NA	NA	NA	NA	NA
mk4.000039.10	yes	-11.25	-0.01	1	-11.31	-0.12	0.000733888	-11.36	-0.21	2.8225e-09	-11.59	-0.07	0.23511	-11.69	-0.27	1.75181e-10	-12.01	-0.04	0.856318	-12.03	-0.09	0.644905
mk4.000039.11	yes	-13.17	-0.39	7.67926e-10	-13.08	-0.2	0.00296873	-13.15	-0.35	1.29948e-07	-13.61	0.09	0.48922	-13.71	-0.11	0.349723	-12.84	-0.01	0.999261	-12.86	-0.06	0.801338
mk4.000039.15	yes	-13.31	0.15	0.0580008	-13.44	-0.12	0.238101	-13.37	0.03	0.833439	-13.19	-0.26	0.00152262	-13.23	-0.33	6.24011e-06	-13.83	0.13	0.409835	-13.95	-0.12	0.546746
mk4.000039.16	yes	-14.11	-0.18	0.108986	-14.06	-0.08	0.59192	-14.03	-0.02	0.981713	-14.33	-0.1	0.587703	-14.45	-0.36	0.00314302	-14.37	0.14	0.385574	-14.42	0.03	0.908872
mk4.000039.18	yes	-13.61	-0.02	0.927709	-13.58	0.03	0.871637	-13.63	-0.07	0.600631	-14.19	0.31	0.0125573	-14.44	-0.19	0.161531	-13.41	0.04	0.850644	-13.42	0.04	0.893051
mk4.000040.02	yes	-18.22	-0.67	0.204406	-17.83	0.11	0.95876	-18.11	-0.43	0.400187	-19.37	0.25	0.784654	-19.05	0.88	0.294778	-17.92	-0.28	0.408701	-17.98	-0.39	0.262945
mk4.000040.04	yes	-13.62	-0.07	0.563106	-13.64	-0.1	0.356958	-13.58	0.03	0.887974	-13.55	0.1	0.435791	-13.5	0.21	0.020979	-13.15	-0.15	0.315462	-13.15	-0.15	0.371763
mk4.000040.07	yes	-15.38	0.71	3.09989e-07	-15.35	0.76	1.12606e-08	-15.38	0.69	1.47488e-06	-15.53	-0.06	0.899911	-15.58	-0.17	0.45998	-15.62	-0.25	0.158122	-15.45	0.09	0.731031
mk4.000040.09	no	NA	NA	NA	NA	NA	NA	NA	NA	NA	NA	NA	NA	NA	NA	NA	-20.75	-0.96	0.193107	-20.84	-1.14	0.170988
mk4.000040.11	yes	-15.9	0.23	0.285087	-15.91	0.22	0.370576	-15.96	0.1	0.757577	-16.54	-0.06	0.976586	-16.55	-0.07	0.92207	-15.9	-0.08	0.770233	-15.93	-0.14	0.58258
mk4.000040.12	yes	-15.88	-0.14	0.621958	-15.81	0	1	-15.9	-0.19	0.4367	-16.24	0.16	0.672199	-16.22	0.21	0.481459	-15.86	-0.16	0.443192	-15.77	0.02	0.964512
mk4.000041.00	no	-21.49	0.79	1	-21.74	0.3	1	-22.08	-0.39	1	-19.9	3.2	0.00024406	-35.76	-28.52	0.28222	-21.99	0.04	1	-22.37	-0.72	0.845997
mk4.000041.01	yes	-15.2	0.16	0.376623	-15.3	-0.03	1	-15.31	-0.06	0.896041	-15.26	0	1	-15.41	-0.31	0.108063	-15.51	-0.47	0.00174536	-15.5	-0.45	0.00457843
mk4.000041.04	yes	-15.89	0.21	0.347854	-16.11	-0.22	0.443802	-16.04	-0.08	0.896041	-16.06	0.25	0.385307	-16.17	0.02	1	-16.23	0.11	0.61606	-16.33	-0.08	0.808305
mk4.000041.06	yes	-14.09	0.62	4.93053e-13	-13.56	1.66	1.28094e-142	-14.07	0.66	3.34787e-14	-12.26	-1.35	8.78264e-163	-12.37	-1.57	1.03936e-225	-14.8	0.25	0.0816433	-14.99	-0.11	0.632809
mk4.000041.07	yes	-15.37	0.05	0.929419	-15.42	-0.06	0.852505	-15.41	-0.04	0.93552	-15.31	0.2	0.373275	-15.39	0.04	0.977244	-16.11	0.35	0.0433819	-16.21	0.15	0.548292
mk4.000041.08	yes	-15.77	-0.17	0.488773	-15.62	0.13	0.635608	-15.82	-0.26	0.261026	-16.5	0.37	0.264351	-16.37	0.63	0.00969045	-15.68	-0.35	0.0325003	-15.61	-0.2	0.339452
mk4.000041.09	no	-16.98	0.01	1	-17.02	-0.08	0.922921	-17.13	-0.29	0.464144	-17.54	-0.73	0.101817	-17.22	-0.1	0.879261	-17.43	-0.43	0.0809324	-17.38	-0.33	0.239602
mk4.000041.13	yes	-13.99	0.23	0.0187888	-14.08	0.06	0.695403	-13.99	0.23	0.0276638	-13.84	0.37	0.00024118	-13.77	0.52	1.44966e-09	-14.69	0.26	0.0668767	-14.73	0.17	0.363609
mk4.000041.14	yes	-12.61	0.31	3.60179e-09	-12.69	0.15	0.0148763	-12.66	0.22	0.000199306	-12.28	0.13	0.0529729	-12.38	-0.06	0.374982	-13.79	0.16	0.272296	-13.88	-0.01	1
mk4.000042.06	yes	-14.43	-0.09	0.558673	-14.42	-0.07	0.71952	-14.52	-0.28	0.0247745	-14.67	-0.11	0.626198	-14.82	-0.41	0.00216649	-14.85	0.08	0.676577	-14.98	-0.17	0.401983
mk4.000042.08	yes	-14	0.39	9.38789e-06	-14.27	-0.14	0.289554	-14.08	0.23	0.0311363	-14.44	0.36	0.00750147	-14.86	-0.49	0.000266877	-11.42	-0.05	0.817223	-11.37	0.06	0.774147
mk4.000042.09	yes	-16.7	-2.27	2.47553e-28	-16.34	-1.54	4.71177e-18	-16.07	-1.01	1.89518e-08	-17.74	-1.49	0.000255771	-17.11	-0.23	0.548199	-14.19	-0.08	0.68742	-14.07	0.16	0.369875
mk4.000042.12	yes	-14.94	0.39	0.00280174	-14.9	0.48	6.46359e-05	-15	0.27	0.0910917	-15.43	0.74	1.41082e-05	-15.66	0.28	0.209572	-12.23	0.01	0.991408	-12.28	-0.08	0.70629
mk4.000042.14	yes	-16.92	-1.08	1.36301e-05	-15.99	0.8	2.66094e-06	-16.11	0.55	0.00881211	-18.09	-1.37	0.00279847	-18.26	-1.7	9.98322e-05	-13.23	-0.21	0.126031	-13.07	0.12	0.50667
mk4.000042.15	yes	-18.95	0.12	1	-18.1	1.82	2.06213e-07	-17.83	2.37	6.25546e-14	-21.35	-1.18	0.702012	-20.07	1.37	0.1761	-12.43	-0.53	1.99177e-06	-12.31	-0.29	0.0324289
mk4.000042.17	yes	-20.57	3.81	1.59314e-05	-36.24	-27.54	1	-20.71	3.52	0.000855315	NA	NA	NA	NA	NA	NA	-14.8	-0.44	0.00147538	-14.71	-0.25	0.139332
mk4.000042.21	yes	NA	NA	NA	NA	NA	NA	NA	NA	NA	-20.93	1.14	0.600068	-20.76	1.47	0.314082	-14.4	-0.53	2.4694e-05	-14.24	-0.21	0.207048
mk4.000042.22	yes	NA	NA	NA	NA	NA	NA	NA	NA	NA	NA	NA	NA	NA	NA	NA	-15.08	-0.63	2.74363e-06	-14.94	-0.35	0.027888
mk4.000042.23	yes	-15.75	0.36	0.0534108	-15.78	0.3	0.176015	-15.78	0.29	0.183461	-15.73	0.44	0.0475168	-15.57	0.77	3.85571e-06	-15.77	0.2	0.269379	-15.78	0.18	0.404466
mk4.000043.02	yes	-13.97	-0.41	1.81339e-06	-13.92	-0.3	0.000657453	-13.96	-0.4	9.95343e-06	-14.61	0.21	0.215444	-14.58	0.28	0.0361655	-13.56	-0.09	0.593665	-13.51	0.01	1
mk4.000043.05	yes	-15.14	0.19	0.274905	-15.25	-0.03	0.983975	-15.2	0.08	0.773128	-15.1	-0.08	0.783561	-15.02	0.07	0.766279	-15.68	0.19	0.291362	-15.73	0.1	0.722996
mk4.000043.08	yes	-18.94	-0.45	0.537457	-19.2	-0.96	0.153589	-18.8	-0.16	1	-19.38	-0.21	1	-19.74	-0.93	0.401611	-18.52	0.19	0.643214	-18.61	0.01	1
mk4.000043.11	yes	-15.53	0.05	0.895642	-15.52	0.07	0.864974	-15.68	-0.25	0.254367	-15.84	-0.81	4.03539e-05	-15.7	-0.54	0.00305578	-15.9	0.14	0.498803	-16.04	-0.15	0.55448
mk4.000043.12	yes	-17	0.21	0.566827	-17.22	-0.24	0.595296	-16.95	0.3	0.392889	-17.39	0.4	0.42567	-17.19	0.8	0.0116541	-16.83	0.51	0.00778086	-16.97	0.23	0.393589
mk4.000043.13	no	NA	NA	NA	NA	NA	NA	NA	NA	NA	NA	NA	NA	NA	NA	NA	-22.91	1.36	0.408686	-24.16	-1.14	1
mk4.000043.14	no	-15.29	-0.05	0.887651	-15.25	0.02	1	-15.24	0.05	0.855899	-14.87	-0.02	1	-14.94	-0.17	0.336844	-16.06	-0.06	0.850609	-16.07	-0.07	0.829878
mk4.000043.15	no	-19.32	-0.03	1	-19.32	-0.03	1	-19.34	-0.06	1	-19.61	1.33	0.213784	-19.78	0.98	0.296295	-19.46	0.22	0.662193	-19.45	0.23	0.737378
mk4.000043.18	yes	-15.54	0.59	0.000184497	-15.69	0.3	0.133544	-15.57	0.53	0.00112793	-14.84	-0.17	0.394211	-14.87	-0.23	0.154352	-15.92	0.14	0.502044	-16.06	-0.15	0.558278
mk4.000043.19	yes	-13.73	-0.13	0.226978	-13.63	0.09	0.461648	-13.64	0.07	0.598434	-13.77	0.15	0.216647	-13.67	0.36	2.50939e-05	-12.72	-0.04	0.888023	-12.8	-0.2	0.191507
mk4.000044.04	yes	-15.63	-0.37	0.035999	-15.58	-0.28	0.174818	-15.54	-0.19	0.418606	-16.41	-0.03	1	-16.23	0.33	0.214798	-15.22	-0.27	0.0861272	-15.2	-0.23	0.221686
mk4.000044.05	no	-35.74	-28.54	0.307511	-21.74	-0.53	1	-21.08	0.78	1	NA	NA	NA	NA	NA	NA	-20.98	-0.5	0.646223	-21.15	-0.83	0.412441
mk4.000044.06	yes	-16.93	-0.48	0.122501	-16.79	-0.19	0.63657	-17.08	-0.78	0.00908983	-17.74	0.17	0.79644	-17.87	-0.08	0.956992	-17.06	0.03	0.969516	-17.04	0.08	0.836629
mk4.000044.09	no	-18.86	-0.77	0.199455	-18.77	-0.59	0.385869	-18.87	-0.8	0.197907	-19.7	0.43	0.865639	-19.82	0.17	0.958907	-18.37	-0.15	0.740691	-18.33	-0.08	0.942851
mk4.000044.10	yes	-11.58	0.16	5.43157e-05	-11.61	0.08	0.07228	-11.62	0.07	0.135996	-11.66	-0.04	0.516384	-11.67	-0.07	0.215026	-11.97	0.02	0.929593	-11.98	0.01	1
mk4.000044.12	yes	-12.2	0.03	0.687222	-12.2	0.04	0.678241	-12.17	0.1	0.0791673	-12.41	-0.15	0.0296921	-12.31	0.06	0.429474	-11.83	-0.13	0.369201	-11.83	-0.14	0.408714
mk4.000044.13	yes	-15.89	-0.21	0.393412	-15.77	0.03	1	-15.85	-0.13	0.659134	-15.99	0.12	0.800497	-15.97	0.15	0.621715	-15.48	-0.23	0.183121	-15.44	-0.13	0.572015
mk4.000044.14	yes	-17.81	-0.43	0.37039	-17.81	-0.44	0.353558	-17.91	-0.64	0.168703	-18.28	0.08	1	-18.07	0.52	0.31683	-17.85	-0.5	0.0739907	-17.62	-0.05	0.948862
mk4.000044.15	yes	-16.94	-0.53	0.0794659	-16.83	-0.31	0.362679	-16.79	-0.22	0.530877	-17.31	-0.09	0.94184	-17.06	0.43	0.253473	-16.49	-0.46	0.0151237	-16.32	-0.11	0.725571
mk4.000044.16	yes	-17.56	0.11	0.893893	-17.49	0.26	0.589055	-17.37	0.49	0.209266	-17.71	-0.55	0.317974	-17.28	0.3	0.470262	-18.07	-0.64	0.0207027	-17.81	-0.13	0.813797
mk4.000044.19	yes	-15.25	0.05	0.869195	-15.32	-0.08	0.762168	-15.31	-0.08	0.80585	-15.75	-0.65	0.00158394	-15.65	-0.46	0.0147801	-15.68	0.33	0.0404675	-15.8	0.09	0.737239
mk4.000045.00	yes	-16.39	0.04	0.99592	-16.55	-0.29	0.318875	-16.38	0.06	0.935558	-17.4	-0.59	0.171438	-17.51	-0.81	0.0268591	-15.96	0.06	0.802021	-15.96	0.07	0.830563
mk4.000045.02	yes	-18.16	2.28	1.04472e-10	-18.97	0.67	0.403393	-18.14	2.33	9.96248e-11	-17.35	-0.4	0.390853	-18.88	-3.46	1.39024e-12	-15.49	0.14	0.462033	-15.52	0.09	0.74076
mk4.000045.03	yes	-20.38	-0.46	0.827814	-19.74	0.81	0.376901	-20.42	-0.54	0.704359	-21.22	0.55	1	-21.19	0.62	0.88489	-16.36	0.31	0.101276	-16.46	0.11	0.704508
mk4.000045.05	yes	-15.58	0.16	0.455478	-15.56	0.2	0.349523	-15.62	0.08	0.822392	-15.1	-0.01	1	-15.04	0.09	0.672722	-14.72	0.25	0.0845484	-14.78	0.13	0.50667
mk4.000045.07	yes	NA	NA	NA	NA	NA	NA	NA	NA	NA	-22.01	0.14	1	-20.52	3.13	0.00172561	-22.34	-0.42	0.931365	-22.43	-0.6	1
mk4.000045.10	yes	-16.98	-0.38	0.267535	-17.24	-0.92	0.00135894	-17.15	-0.73	0.0138934	-17.78	-0.32	0.676192	-18.01	-0.77	0.111969	-16.72	0.18	0.452447	-17.03	-0.43	0.062854
mk4.000046.00	yes	-16.73	0.51	0.054486	-16.73	0.51	0.0663111	-16.84	0.28	0.447131	-17.44	0.17	0.826575	-17.48	0.08	0.973352	-17.47	-0.47	0.0541587	-17.22	0.04	0.935197
mk4.000046.03	yes	-16.01	0.16	0.573687	-16.1	-0.02	1	-15.98	0.22	0.418301	-15.67	0.68	0.000411707	-15.73	0.58	0.00169236	-15.81	0.41	0.00952692	-15.73	0.56	0.000135333
mk4.000046.05	no	-35.92	28.18	0.307511	-35.64	28.75	0.238173	-35.06	29.91	0.0154971	NA	NA	NA	NA	NA	NA	-23.28	1.45	0.329508	-23.08	1.86	0.293746
mk4.000046.08	yes	-17.21	0.63	0.0494661	-17.36	0.33	0.492174	-17.25	0.53	0.117738	-18.01	0.23	0.704164	-18.08	0.1	0.947831	-16.84	-0.29	0.202852	-16.69	0	1
mk4.000046.14	yes	-16.83	-0.4	0.199686	-16.41	0.43	0.0987704	-16.62	0.02	1	-18.34	0.08	1	-18.44	-0.12	1	-15.53	-0.5	0.000733592	-15.39	-0.23	0.238558
mk4.000046.21	no	-21.95	-0.94	0.873611	-21.37	0.21	1	-22.37	-1.8	0.630868	NA	NA	NA	NA	NA	NA	-21.82	0.14	1	-21.52	0.74	0.519804
mk4.000046.22	no	-19.96	1.42	0.111008	-20.72	-0.11	1	-21.18	-1.02	0.597633	-20.28	-1.32	0.316732	-20.12	-0.99	0.435861	-20.35	0.23	0.859504	-20.4	0.12	0.884757
mk4.000046.23	no	-19.17	-0.32	0.746066	-19.4	-0.76	0.312275	-19.19	-0.35	0.753689	-18.52	-0.06	1	-18.19	0.62	0.250427	-19.3	0.41	0.327219	-19.47	0.06	0.927958
mk4.000047.07	yes	-15.74	-0.04	0.961183	-15.68	0.07	0.876134	-15.74	-0.03	0.992012	-15.75	-0.07	0.883493	-15.78	-0.14	0.589018	-15.8	-0.1	0.67303	-15.64	0.22	0.26843
mk4.000047.15	yes	-12.91	0.19	0.0031159	-12.95	0.11	0.158032	-12.9	0.21	0.00188832	-12.81	0.26	0.000170316	-12.8	0.28	9.60291e-06	-12.84	0.04	0.815927	-12.87	-0.02	0.952173
mk4.000048.01	yes	-16.56	0.36	0.188883	-16.56	0.38	0.158192	-16.68	0.13	0.809438	-16.84	0.14	0.833183	-17.03	-0.24	0.516824	-15.89	0.06	0.821067	-15.81	0.22	0.275517
mk4.000048.03	yes	-13.57	0.11	0.261359	-13.57	0.13	0.218633	-13.56	0.14	0.152199	-14.07	0.02	0.962237	-14.05	0.06	0.721186	-13.19	-0.02	0.98787	-13.12	0.12	0.496832
mk4.000048.06	yes	-15.18	-0.24	0.141661	-15.14	-0.16	0.389007	-15.15	-0.18	0.316083	-15.52	0.21	0.419464	-15.74	-0.23	0.310726	-14.94	0.1	0.587516	-14.92	0.14	0.480264
mk4.000048.12	yes	-14.09	-0.04	0.85271	-14.1	-0.06	0.734533	-14.12	-0.1	0.468375	-13.97	0.18	0.17878	-14	0.11	0.389178	-14.1	0.04	0.847071	-14.06	0.13	0.495834
mk4.000048.16	yes	-14.88	-0.16	0.311555	-14.8	-0.01	1	-14.74	0.12	0.465668	-15.14	0	1	-15.22	-0.17	0.371203	-15.04	-0.09	0.678986	-15.06	-0.12	0.626788
mk4.000049.00	yes	NA	NA	NA	NA	NA	NA	NA	NA	NA	NA	NA	NA	NA	NA	NA	-21.15	0.1	1	-20.84	0.72	0.423526
mk4.000049.03	yes	NA	NA	NA	NA	NA	NA	NA	NA	NA	NA	NA	NA	NA	NA	NA	-15.33	0.18	0.284778	-15.38	0.09	0.731897
mk4.000049.04	yes	-12.06	-0.16	0.000523116	-12.04	-0.12	0.0126446	-12.08	-0.2	3.22299e-05	-12.06	0.25	9.60261e-07	-12.28	-0.18	0.00149201	-13.18	0.26	0.0421757	-13.31	-0.01	1
mk4.000049.05	yes	-13.62	0.14	0.126794	-13.68	0.03	0.922293	-13.71	-0.03	0.917194	-13.55	0.29	0.00214185	-13.77	-0.16	0.143254	-13.73	0.17	0.250649	-13.87	-0.11	0.594046
mk4.000049.06	no	-16.91	-0.27	0.471874	-16.98	-0.42	0.228173	-16.99	-0.44	0.187132	-17.81	-1.22	0.00258584	-17.97	-1.54	0.000121148	-16.19	0.55	0.000521043	-16.41	0.12	0.666401
mk4.000049.07	no	-14.53	0.31	0.00852815	-14.64	0.08	0.68881	-14.67	0.02	0.970383	-13.85	-0.03	0.877243	-13.98	-0.3	0.00376045	-15.53	0.2	0.238532	-15.46	0.35	0.028796
mk4.000049.11	yes	NA	NA	NA	NA	NA	NA	NA	NA	NA	NA	NA	NA	NA	NA	NA	-15.82	0.22	0.225445	-15.89	0.07	0.824236
mk4.000049.12	yes	-18.76	0.78	0.220542	-19.02	0.27	0.888397	-18.98	0.34	0.781408	-17.98	-0.65	0.222892	-17.9	-0.5	0.350884	-14.82	0.26	0.0688827	-14.91	0.09	0.718708
mk4.000049.18	yes	-13.98	-0.22	0.0252206	-14.01	-0.27	0.00422763	-13.98	-0.21	0.0430255	-14.31	-0.29	0.0289247	-14.6	-0.88	4.34037e-15	-14.34	0.13	0.416639	-14.34	0.12	0.559993
mk4.000049.24	no	-20.62	1.06	0.433049	-22.37	-2.43	0.356958	-20.48	1.34	0.350639	-20.56	-1.6	0.269388	-19.82	-0.12	1	-21.82	0.14	1	-21.91	-0.03	0.950205
mk4.000050.01	no	-21.95	1.06	1	-21.24	2.47	0.0821894	-21.87	1.2	1	NA	NA	NA	NA	NA	NA	-20.35	-0.23	0.795741	-20.58	-0.69	0.464048
mk4.000050.02	no	-22.45	0.06	1	-21.87	1.21	0.734533	-21.47	2.01	0.294509	NA	NA	NA	NA	NA	NA	-20.67	0.23	0.835376	-20.8	-0.04	1
mk4.000050.03	no	-20.49	-1.21	0.339103	-19.94	-0.11	1	-20.18	-0.58	0.858949	NA	NA	NA	NA	NA	NA	-20.57	0.04	1	-20.43	0.32	0.711755
mk4.000050.04	yes	-16.43	0.09	0.79127	-16.52	-0.09	0.891778	-16.57	-0.19	0.604668	-17.42	-0.63	0.14218	-17.12	-0.03	1	-17.46	-0.37	0.149343	-17.27	0.01	1
mk4.000050.08	no	NA	NA	NA	NA	NA	NA	NA	NA	NA	NA	NA	NA	NA	NA	NA	-20.77	-0.93	0.230401	-20.56	-0.52	0.583557
mk4.000050.11	yes	NA	NA	NA	NA	NA	NA	NA	NA	NA	NA	NA	NA	NA	NA	NA	-21.62	0.13	1	-21.55	0.28	0.957904
mk4.000050.16	no	NA	NA	NA	NA	NA	NA	NA	NA	NA	NA	NA	NA	NA	NA	NA	-18.78	0.62	0.0670367	-18.75	0.67	0.0558523
mk4.000051.02	yes	-9.04	0.14	1.98044e-21	-9.08	0.05	0.00246397	-9.1	0	0.963205	-9.55	-0.09	4.12531e-05	-9.59	-0.17	8.58985e-19	-9.57	-0.08	0.625475	-9.55	-0.04	0.883583
mk4.000051.04	yes	-13.62	-0.16	0.0898101	-13.53	0.02	0.982804	-13.5	0.07	0.537733	-13.9	0.17	0.193425	-13.8	0.36	8.25653e-05	-13.37	-0.15	0.314838	-13.33	-0.08	0.737239
mk4.000051.05	yes	-14.46	-0.38	0.000454232	-14.49	-0.43	3.89881e-05	-14.38	-0.2	0.106634	-14.45	-0.03	0.962237	-14.39	0.09	0.587188	-14.5	-0.76	3.03303e-10	-14.43	-0.62	5.43123e-07
mk4.000051.15	yes	-19.36	1.06	0.158447	-19.13	1.51	0.0151135	-19.46	0.86	0.295741	-18.65	0.07	1	-18.68	0.01	1	-18.99	0.26	0.55774	-19.16	-0.09	0.93937
mk4.000051.16	yes	-13.91	-0.15	0.177461	-13.85	-0.03	0.873489	-13.81	0.05	0.748431	-13.82	0.12	0.379589	-13.83	0.12	0.324503	-13.7	-0.05	0.839257	-13.72	-0.09	0.666401
mk4.000051.17	yes	-17.4	0.01	1	-17.43	-0.05	1	-17.45	-0.09	0.956027	-17.4	-0.04	1	-17.28	0.2	0.664495	-16.92	-0.11	0.734819	-16.87	-0.02	1
mk4.000051.18	yes	-15.07	0.07	0.755812	-15.1	0.03	0.97101	-15.08	0.06	0.807808	-15.11	-0.13	0.594957	-15.23	-0.37	0.0295599	-15.51	0.2	0.264203	-15.6	0.03	0.926096
mk4.000051.19	yes	-17.27	-0.34	0.363944	-17.31	-0.42	0.257891	-17.25	-0.29	0.44214	-18.3	-0.94	0.102517	-18.02	-0.37	0.552252	-16.74	-0.17	0.52569	-16.7	-0.07	0.868874
mk4.000051.21	yes	-19.05	-1.33	0.0202326	-18.53	-0.29	0.736585	-18.6	-0.43	0.603689	-19.63	-0.28	0.865639	-19.39	0.2	1	-18.57	-0.46	0.213912	-18.5	-0.32	0.494738
mk4.000051.22	yes	-18.56	-0.09	1	-18.73	-0.42	0.579054	-19.05	-1.06	0.0996718	-18.65	0.07	1	-18.65	0.07	1	-19.89	-0.05	1	-19.8	0.13	0.914505
mk4.000051.23	yes	-14.03	0.39	8.70403e-06	-14.03	0.4	5.60613e-06	-13.97	0.51	2.28974e-09	-14.16	0.32	0.00860736	-13.99	0.66	5.45409e-13	-13.83	0.42	0.000430981	-13.82	0.43	0.00040401
mk4.000051.24	no	NA	NA	NA	NA	NA	NA	NA	NA	NA	-20.31	0.36	1	-20.69	-0.38	1	-23.41	-0.29	1	-23.21	0.12	0.908872
mk4.000052.01	no	-19.14	-0.74	0.297939	-18.68	0.19	0.910606	-18.7	0.14	0.952591	-19.77	-0.01	1	-20.07	-0.63	0.684337	-19.83	0.06	1	-19.95	-0.17	0.868177
mk4.000052.07	yes	NA	NA	NA	NA	NA	NA	NA	NA	NA	NA	NA	NA	NA	NA	NA	-16.27	-0.25	0.215895	-16.12	0.06	0.856113
mk4.000052.12	yes	-16.65	0.6	0.0153087	-16.8	0.3	0.401214	-16.82	0.26	0.487002	-17.7	-0.15	0.918261	-17.73	-0.22	0.6584	-17.32	0.09	0.76941	-17.32	0.09	0.837433
mk4.000052.15	yes	-18.57	-0.29	0.810905	-18.31	0.24	0.764546	-18.38	0.11	1	-18.81	-0.86	0.300747	-18.31	0.13	0.934693	-16.88	0.15	0.540922	-16.9	0.11	0.764827
mk4.000052.16	no	NA	NA	NA	NA	NA	NA	NA	NA	NA	NA	NA	NA	NA	NA	NA	-22.06	-0.34	0.942069	-21.73	0.33	0.874566
mk4.000052.19	yes	-16.37	-0.16	0.6647	-16.53	-0.47	0.0627201	-16.33	-0.07	0.906062	-17.03	0.09	0.956566	-17.28	-0.39	0.345454	-16.66	-0.16	0.531738	-16.65	-0.13	0.690468
mk4.000053.00	yes	-14.75	0.05	0.84728	-14.71	0.13	0.437679	-14.71	0.13	0.440722	-14.69	-0.21	0.201853	-14.63	-0.08	0.664495	-14.79	0.08	0.685991	-14.74	0.18	0.320656
mk4.000053.03	yes	-13.99	0.06	0.645831	-14.05	-0.05	0.778434	-13.97	0.11	0.386704	-13.58	0.42	2.22198e-06	-13.66	0.25	0.00839615	-14.12	0.11	0.510607	-14.15	0.05	0.841598
mk4.000053.08	yes	-16.35	-0.05	0.997092	-16.42	-0.2	0.571356	-16.2	0.24	0.373847	-16.91	0.16	0.781145	-16.8	0.39	0.219971	-15.92	0.07	0.796268	-15.97	-0.03	0.940498
mk4.000053.09	yes	-18.07	0.47	0.313332	-17.99	0.63	0.212177	-17.98	0.64	0.150828	-19.11	-0.06	1	-18.5	1.17	0.0301278	-18.15	-0.12	0.76941	-18.13	-0.08	0.909838
mk4.000053.11	no	-19.7	0.38	0.78658	-20.74	-1.7	0.204853	-19.63	0.52	0.597913	-19.69	0.14	1	-19.32	0.88	0.389178	-21.25	-0.61	0.606163	-21.05	-0.2	0.912586
mk4.000053.12	no	NA	NA	NA	NA	NA	NA	NA	NA	NA	NA	NA	NA	NA	NA	NA	-20.99	0.28	0.894631	-20.74	0.79	0.319407
mk4.000053.13	yes	NA	NA	NA	NA	NA	NA	NA	NA	NA	NA	NA	NA	NA	NA	NA	-17.46	0.1	0.773121	-17.56	-0.1	0.836928
mk4.000053.15	yes	-18.51	0.53	0.315752	-18.39	0.77	0.136972	-18.48	0.59	0.319106	-19.49	0.26	0.774787	-19.75	-0.26	1	-18.52	-0.56	0.0996204	-18.26	-0.03	0.992761
mk4.000053.16	no	NA	NA	NA	NA	NA	NA	NA	NA	NA	NA	NA	NA	NA	NA	NA	-20.03	1.21	0.0151237	-20.89	-0.51	0.666401
mk4.000054.00	yes	-16.28	-0.39	0.101799	-16.04	0.09	0.845913	-16.08	0.01	1	-17.6	0.31	0.589481	-17.91	-0.31	0.632261	-15.91	0.14	0.476185	-15.87	0.22	0.293746
mk4.000054.07	yes	-16.48	-0.21	0.488773	-16.25	0.26	0.361996	-16.6	-0.46	0.0996718	-17.43	0.97	0.0118641	-17.69	0.44	0.392999	-16.24	-0.24	0.223964	-16.09	0.06	0.859353
mk4.000054.08	no	-20.49	0.79	0.571689	-20.24	1.3	0.213105	-20.42	0.94	0.586581	-20.19	-0.86	0.558722	-20.48	-1.44	0.27327	-21.11	0.04	1	-21.03	0.21	0.909841
mk4.000054.17	yes	-15.38	0.85	2.6656e-10	-15.54	0.52	0.00108466	-15.49	0.62	6.46184e-05	-14.63	0.04	0.931208	-14.53	0.25	0.0597724	-16.29	0.28	0.129652	-16.31	0.24	0.284097
mk4.000054.19	no	-20.78	-1.27	0.39196	-19.91	0.47	0.709311	-20.31	-0.32	1	NA	NA	NA	NA	NA	NA	-17.11	0.2	0.44782	-17.36	-0.3	0.300993
mk4.000055.01	no	NA	NA	NA	NA	NA	NA	NA	NA	NA	NA	NA	NA	NA	NA	NA	-22.57	0.04	1	-22.26	0.67	0.605652
mk4.000055.02	yes	-14.55	-0.38	0.000743618	-14.38	-0.04	0.901937	-14.5	-0.27	0.0285647	-15.18	0.2	0.339787	-15.3	-0.05	0.872678	-14.42	0.08	0.674575	-14.39	0.14	0.464048
mk4.000055.05	no	-22.28	2.38	0.307511	-22.13	2.7	0.253079	-22.58	1.78	1	-35.14	-29.74	0.0788779	-20.24	0.07	1	-21.24	0.53	0.585919	-21.46	0.09	1
mk4.000055.06	yes	-17.73	-0.03	1	-17.8	-0.17	0.818328	-17.72	0	1	-17.67	-0.29	0.692477	-17.55	-0.06	1	-18.12	0.08	0.892955	-18.07	0.17	0.704489
mk4.000055.08	yes	-14.35	0.06	0.717086	-14.46	-0.16	0.257051	-14.44	-0.12	0.417926	-14.38	0.12	0.506635	-14.53	-0.18	0.218825	-14.72	-0.13	0.475092	-14.66	-0.01	0.992031
mk4.000055.09	yes	-9.98	0.28	2.37485e-44	-10.15	-0.06	0.0184688	-10.13	-0.01	0.870183	-9.66	-0.13	1.44195e-09	-9.63	-0.08	8.88635e-05	-9.73	0.06	0.723313	-9.73	0.05	0.830104
mk4.000055.10	yes	-17	0.6	0.0311795	-17	0.61	0.032402	-17.01	0.58	0.0669502	-16.63	0.12	0.850373	-17.04	-0.7	0.0208127	-18.09	0.26	0.422614	-18.02	0.39	0.237281
mk4.000055.11	yes	-16.55	-0.03	1	-16.51	0.04	1	-16.8	-0.54	0.0637824	-17.06	0	1	-16.64	0.84	0.000948252	-14.99	-0.18	0.304806	-15.12	-0.45	0.00275401
mk4.000055.14	yes	-17.35	-0.01	1	-17.34	0.01	1	-17.41	-0.12	0.865661	-17.25	-0.21	0.694614	-17.61	-0.92	0.0122819	-17.67	0.27	0.340789	-17.61	0.39	0.138866
mk4.000055.15	yes	-18.74	-0.44	0.506033	-18.79	-0.54	0.443061	-18.81	-0.59	0.364037	-20.72	0.72	1	-20.48	1.2	0.360449	-18.52	-1.58	2.54605e-08	-18.06	-0.66	0.0223996
mk4.000055.16	yes	-17.19	-0.54	0.084424	-17	-0.16	0.7059	-17.1	-0.36	0.361226	-18.08	0.18	0.894795	-18.1	0.14	0.876154	-16.87	-0.06	0.882076	-17.04	-0.39	0.108534
mk4.000055.18	no	-19.2	0.21	1	-19.59	-0.58	0.492757	-20.13	-1.65	0.136901	-21.43	0.14	1	-20.76	1.47	0.314082	-19.38	-0.36	0.548445	-19.27	-0.14	0.87342
mk4.000055.20	no	-20.22	-0.4	0.843551	-19.95	0.13	1	-20.35	-0.68	0.586581	NA	NA	NA	NA	NA	NA	-19.23	-0.23	0.74955	-18.95	0.34	0.498939
mk4.000055.21	no	-19.59	-0.04	1	-19.45	0.23	1	-19.57	-0.01	1	-21.22	-1.45	0.544124	-20.44	0.1	1	-18.47	-0.26	0.532461	-18.39	-0.08	0.919648
mk4.000055.22	yes	-14.15	-0.13	0.293796	-14.08	0.01	1	-14.21	-0.25	0.0292235	-14.99	-0.5	0.00119507	-14.96	-0.44	0.0023764	-14.43	0.12	0.487771	-14.39	0.2	0.235724
mk4.000056.01	yes	-16.99	-0.01	1	-16.87	0.23	0.5841	-16.98	0.01	1	-17.25	-0.15	0.792537	-17.14	0.06	1	-16.37	-0.41	0.0296985	-16.19	-0.06	0.878291
mk4.000056.02	yes	-14.68	0.04	0.889813	-14.78	-0.17	0.317697	-14.74	-0.09	0.669424	-14.84	0.38	0.0153668	-14.92	0.22	0.193245	-15.72	0.1	0.631439	-15.74	0.07	0.810373
mk4.000056.11	no	-21.12	0.06	1	-21.58	-0.85	1	-19.65	3.01	1.396e-06	NA	NA	NA	NA	NA	NA	-20.79	-1.19	0.0965557	-20.8	-1.21	0.115476
mk4.000056.12	yes	-14.41	0.16	0.207868	-14.46	0.06	0.789807	-14.55	-0.12	0.424335	-14.55	-0.19	0.238559	-14.47	-0.02	0.966473	-15.14	0.24	0.124941	-15.15	0.2	0.272869
mk4.000056.13	yes	-17.08	0.73	0.0118013	-17.23	0.45	0.228057	-17.39	0.13	0.91463	-17.92	0.6	0.229788	-18.21	0.02	1	-16.35	0.11	0.646223	-16.48	-0.16	0.570096
mk4.000056.14	yes	-17.5	0.38	0.351816	-17.67	0.04	1	-17.45	0.48	0.221005	-17.55	-0.61	0.202482	-17.87	-1.25	0.00204045	-17.51	0.32	0.22125	-17.62	0.11	0.791537
mk4.000056.22	no	-19.28	-0.1	1	-19.45	-0.45	0.603042	-19.67	-0.88	0.409505	-19.87	-0.98	0.390184	-19.7	-0.65	0.615516	-17.52	0.13	0.668754	-17.63	-0.08	0.881972
mk4.000056.23	yes	-16.99	-0.11	0.887651	-16.9	0.06	0.997337	-17.04	-0.21	0.600944	-17.71	-0.37	0.570586	-17.72	-0.39	0.385679	-16.87	-0.06	0.863662	-16.74	0.2	0.444583
mk4.000057.06	yes	-12.13	-0.18	0.00010504	-12.1	-0.11	0.0301454	-12.14	-0.19	9.0058e-05	-12.68	-0.02	0.88646	-12.88	-0.43	5.1662e-12	-11.31	0.08	0.61206	-11.3	0.09	0.610829
mk4.000057.07	yes	NA	NA	NA	NA	NA	NA	NA	NA	NA	NA	NA	NA	NA	NA	NA	-23.17	-0.77	0.895382	-22.96	-0.36	1
mk4.000057.18	yes	-14.41	-0.01	1	-14.34	0.13	0.37806	-14.47	-0.14	0.32744	-14.59	-0.19	0.244286	-14.58	-0.17	0.272517	-13.93	0.01	0.988445	-13.95	-0.02	0.962038
mk4.000057.22	yes	-16.52	-0.18	0.576956	-16.41	0.03	1	-16.42	0.02	1	-17.36	-1.35	8.01394e-05	-17.01	-0.65	0.0330189	-15.37	-0.1	0.650361	-15.32	0	1
mk4.000057.23	yes	-19.13	0.2	1	-19.5	-0.55	0.5084	-19.52	-0.59	0.616645	-21.22	-0.28	1	-20.35	1.47	0.201818	-18.77	0.29	0.448223	-18.79	0.25	0.605652
mk4.000058.06	yes	-13.29	-0.12	0.1881	-13.23	0.01	0.994954	-13.24	-0.01	1	-13.62	0.26	0.00832763	-13.72	0.07	0.540968	-12.81	0.13	0.359432	-12.77	0.22	0.115476
mk4.000058.09	yes	-16.47	0.24	0.43204	-16.35	0.47	0.0470022	-16.31	0.55	0.0128137	-16.19	-1.2	2.20697e-08	-15.79	-0.41	0.0518413	-15.53	-0.17	0.361851	-15.59	-0.29	0.111025
mk4.000058.15	no	NA	NA	NA	NA	NA	NA	NA	NA	NA	NA	NA	NA	NA	NA	NA	-22.91	-1.29	0.605758	-22.5	-0.46	1
mk4.000058.22	no	-19.17	-0.32	0.746066	-18.71	0.6	0.395693	-18.58	0.87	0.106926	-19.56	0.4	0.658133	-19.89	-0.27	1	-18.7	-0.49	0.209252	-18.54	-0.17	0.784469
mk4.000058.24	no	NA	NA	NA	NA	NA	NA	NA	NA	NA	NA	NA	NA	NA	NA	NA	-21.62	-1.87	0.0462679	-20.58	0.2	0.874157
mk4.000058.25	no	NA	NA	NA	NA	NA	NA	NA	NA	NA	NA	NA	NA	NA	NA	NA	-22.49	1.04	0.487771	-22.37	1.28	0.333192
mk4.000059.00	yes	-16.29	0.49	0.0244158	-16.47	0.13	0.775619	-16.42	0.22	0.498772	-16.43	0.29	0.428499	-16.57	0	1	-16.88	-0.07	0.845785	-16.79	0.11	0.740776
mk4.000059.02	yes	-16.81	-0.04	1	-16.65	0.28	0.37659	-16.59	0.39	0.179426	-17.17	-0.19	0.800136	-17.43	-0.69	0.0609447	-16.66	-0.23	0.328918	-16.66	-0.22	0.412366
mk4.000059.13	yes	-18.77	-1.3	0.00984081	-18.1	0.02	1	-18.15	-0.07	0.976475	-18.89	0.39	0.658133	-19.05	0.05	1	-19.21	0.66	0.0806149	-19.38	0.34	0.570111
mk4.000059.14	yes	NA	NA	NA	NA	NA	NA	NA	NA	NA	NA	NA	NA	NA	NA	NA	-21.15	-0.17	1	-20.64	0.86	0.23261
mk4.000059.15	yes	-18.26	-1.14	0.0111027	-17.77	-0.16	0.822341	-17.66	0.06	0.994332	-18.74	0.51	0.521734	-18.49	1	0.0731223	-18.2	-0.02	0.999261	-18.27	-0.17	0.786842
mk4.000060.09	no	-20.09	1.16	0.255083	-19.7	1.94	0.00446289	-19.97	1.39	0.0996718	-19.93	0.31	1	-19.91	0.34	0.82438	-17.34	-0.18	0.540719	-17.19	0.11	0.788318
mk4.000060.10	yes	-14.01	-0.07	0.62803	-14.09	-0.24	0.023196	-14.12	-0.3	0.00385005	-13.94	0.12	0.393974	-13.95	0.11	0.401415	-14.4	-0.01	1	-14.33	0.12	0.548838
mk4.000060.12	yes	-15.88	0.17	0.466365	-15.95	0.03	1	-15.9	0.14	0.652029	-15.98	0.1	0.834781	-15.92	0.23	0.367196	-16.08	-0.05	0.905313	-15.91	0.29	0.119417
mk4.000060.13	yes	-15.88	0.32	0.117494	-16.03	0.02	1	-16.03	0.01	1	-15.82	-0.4	0.0840184	-15.57	0.09	0.759181	-16.12	0.35	0.0436004	-16.08	0.44	0.0110002
mk4.000060.15	yes	-16.67	0.18	0.619525	-16.7	0.12	0.812146	-16.73	0.05	0.986041	-16.96	0.53	0.151282	-16.98	0.48	0.161803	-17.51	0.41	0.094515	-17.66	0.12	0.785413
mk4.000061.05	yes	-15.82	0.33	0.0885064	-15.94	0.08	0.853484	-15.84	0.29	0.173521	-15.85	0.12	0.751438	-16.3	-0.78	0.000482247	-15.75	0.31	0.0624785	-15.75	0.31	0.0884723
mk4.000061.06	no	NA	NA	NA	NA	NA	NA	NA	NA	NA	NA	NA	NA	NA	NA	NA	-23.57	2.04	0.291081	-23.5	2.18	0.232265
mk4.000061.08	yes	-18.21	0.36	0.486623	-18.02	0.73	0.125874	-18.12	0.54	0.346153	-17.88	0.3	0.600068	-17.92	0.23	0.691293	-18.7	0.34	0.363234	-18.94	-0.13	0.920754
mk4.000061.11	yes	-17.19	0.36	0.345613	-17.18	0.38	0.321166	-17.13	0.46	0.180949	-17.41	0.76	0.0652948	-17.41	0.77	0.0342967	-17.26	0.32	0.169134	-17.39	0.06	0.880851
mk4.000061.12	yes	NA	NA	NA	NA	NA	NA	NA	NA	NA	NA	NA	NA	NA	NA	NA	-20.24	-0.29	0.738643	-19.65	0.89	0.0585856
mk4.000061.30	no	-14.41	0.17	0.171353	-14.4	0.18	0.16904	-14.41	0.17	0.232826	-14.89	0.28	0.111925	-14.95	0.15	0.427483	-13.98	0.38	0.00205578	-13.93	0.48	4.67213e-05
mk4.000061.31	no	-15.54	0.05	0.894495	-15.47	0.19	0.387037	-15.58	-0.02	1	-15.77	0.24	0.365843	-15.76	0.27	0.209897	-14.72	-0.07	0.758859	-14.54	0.29	0.0491283
mk4.000062.00	no	-19.76	4.25	4.92898e-12	-21.74	0.3	1	-21.58	0.61	1	-35.76	-28.52	0.499047	-20.69	1.62	0.229835	NA	NA	NA	NA	NA	NA
mk4.000062.03	yes	-14.6	-0.06	0.753702	-14.56	0.02	0.979361	-14.66	-0.19	0.205455	-14.81	-0.04	0.921767	-14.82	-0.06	0.814295	-14.78	0.18	0.249353	-14.74	0.27	0.0928982
mk4.000062.04	no	NA	NA	NA	NA	NA	NA	NA	NA	NA	NA	NA	NA	NA	NA	NA	-21.12	-0.23	0.892897	-20.87	0.28	0.854185
mk4.000062.06	no	NA	NA	NA	NA	NA	NA	NA	NA	NA	NA	NA	NA	NA	NA	NA	-22.78	0.45	1	-23.08	-0.14	1
mk4.000062.08	yes	-16.39	-0.51	0.0221635	-16.31	-0.34	0.172827	-16.14	-0.01	1	-16.86	0.58	0.0936961	-17.15	-0.01	1	-16.52	0.21	0.333313	-16.43	0.39	0.0445182
mk4.000062.10	yes	-15.91	-0.35	0.0760401	-16	-0.54	0.00420524	-15.77	-0.08	0.859405	-16.85	-0.04	1	-17.06	-0.46	0.16817	-15.7	-0.09	0.713297	-15.65	0	1
mk4.000062.13	no	-22.15	0.64	1	-21.53	1.89	0.330776	-21.87	1.2	1	-20.72	0.72	1	-21.35	-0.53	1	-20.47	-0.17	0.9246	-20.29	0.17	0.83844
mk4.000063.03	yes	-22.15	-2.53	0.307511	-21.74	-1.7	0.443802	-20.35	1.07	0.478244	NA	NA	NA	NA	NA	NA	-20.23	-1.24	0.0257936	-19.94	-0.66	0.270577
mk4.000063.04	yes	-16.34	-0.31	0.253844	-16.29	-0.2	0.507959	-16.29	-0.2	0.524038	-16.39	-0.36	0.238559	-16.38	-0.35	0.226673	-15.88	-0.41	0.0137319	-15.7	-0.06	0.867638
mk4.000064.00	no	NA	NA	NA	NA	NA	NA	NA	NA	NA	NA	NA	NA	NA	NA	NA	-22.62	0.77	0.605758	-22.71	0.6	0.798673
mk4.000064.02	yes	-14.52	-0.1	0.497834	-14.46	0.02	0.997337	-14.5	-0.07	0.72289	-14.86	0.05	0.874493	-14.88	0.01	1	-15.24	0.04	0.897612	-15.31	-0.1	0.709565
mk4.000064.05	yes	NA	NA	NA	NA	NA	NA	NA	NA	NA	NA	NA	NA	NA	NA	NA	-20.79	0.09	1	-20.74	0.19	0.866212
mk4.000064.13	no	-18.64	-0.05	1	-18.35	0.52	0.367333	-18.32	0.59	0.303701	-18.61	0.94	0.143307	-18.98	0.2	0.992895	-17.37	-0.76	0.000463829	-17.32	-0.66	0.00321089
mk4.000064.14	yes	-16.6	0.08	0.877143	-16.54	0.2	0.611018	-16.46	0.37	0.185104	-17.06	-0.42	0.33212	-16.87	-0.04	1	-16.34	-0.32	0.108788	-16.22	-0.09	0.781826
mk4.000065.04	yes	NA	NA	NA	NA	NA	NA	NA	NA	NA	NA	NA	NA	NA	NA	NA	-19.72	-0.16	0.797221	-19.68	-0.09	0.957904
mk4.000065.11	yes	-13.39	0.02	0.902481	-13.33	0.14	0.0994966	-13.3	0.19	0.0161797	-13.13	0.33	1.88277e-05	-13.17	0.26	0.000519708	-13.26	-0.14	0.369385	-13.21	-0.06	0.828525
mk4.000065.19	yes	-14.83	-0.09	0.649507	-14.79	-0.01	1	-14.81	-0.06	0.795154	-15.49	0.14	0.606321	-15.66	-0.22	0.347701	-14.68	-0.04	0.881916	-14.6	0.12	0.566725
mk4.000065.25	yes	-10.34	0.06	0.0185424	-10.41	-0.09	0.000544471	-10.47	-0.2	2.87334e-15	-10.78	0.01	0.998395	-10.84	-0.12	0.000245095	-10.39	0.47	5.53329e-06	-10.6	0.05	0.822521
mk4.000066.00	no	-17.94	-0.04	1	-18.02	-0.21	0.744153	-17.87	0.1	0.986899	-18.88	-0.51	0.658133	-18.71	-0.19	0.827679	-16.61	0.32	0.10889	-16.73	0.08	0.81663
mk4.000066.01	yes	-17.53	0.03	1	-17.4	0.28	0.605348	-17.51	0.07	1	-18.11	-0.15	0.89078	-18.09	-0.12	1	-17.12	-0.02	1	-17.12	-0.03	0.980981
mk4.000066.04	yes	-15.85	-0.26	0.238865	-15.9	-0.36	0.0960384	-15.51	0.42	0.015597	-16.18	-0.32	0.282091	-16.01	0.03	1	-16.33	-0.2	0.369201	-16.2	0.06	0.858593
mk4.000066.05	yes	-16.79	0.14	0.713065	-16.68	0.36	0.22699	-16.82	0.08	0.908159	-16.58	0.14	0.77607	-16.66	-0.02	1	-17.31	0.12	0.682385	-17.07	0.58	0.00400556
mk4.000066.21	no	NA	NA	NA	NA	NA	NA	NA	NA	NA	NA	NA	NA	NA	NA	NA	-21.03	0.95	0.226004	-21.53	-0.06	1
mk4.000066.22	yes	-15.81	0.38	0.0472671	-15.82	0.36	0.0831152	-15.82	0.35	0.0837777	-15.98	-0.27	0.350741	-16.03	-0.37	0.128556	-15.8	0.16	0.410786	-15.81	0.12	0.611505
mk4.000066.23	yes	-15.35	-0.01	1	-15.29	0.1	0.667021	-15.5	-0.3	0.106634	-16.33	0.04	1	-16.2	0.31	0.241961	-14.85	0.22	0.146048	-14.87	0.19	0.311245
mk4.000066.25	yes	-16.98	-0.54	0.0751041	-16.74	-0.06	1	-16.62	0.17	0.704359	-17.89	-0.11	1	-17.77	0.12	0.960398	-15.71	-0.01	1	-15.68	0.05	0.874566
mk4.000066.26	yes	-17.95	0.79	0.0479503	-18.14	0.4	0.46127	-17.97	0.74	0.0842082	-18.64	1.48	0.0100031	-18.79	1.18	0.0620234	-16.82	-0.4	0.0556335	-16.71	-0.18	0.521402
mk4.000067.00	yes	-17.15	-0.33	0.35379	-17.05	-0.13	0.848728	-17.01	-0.06	0.935763	-17.25	-0.15	0.792537	-17.34	-0.33	0.462455	-17.95	0	1	-17.98	-0.05	0.954995
mk4.000067.01	yes	-14.04	-0.22	0.0281947	-14.06	-0.25	0.0146671	-14.12	-0.37	0.000114722	-14.21	-0.53	9.25041e-07	-14.18	-0.48	3.18182e-06	-14.79	0.17	0.29843	-14.92	-0.1	0.695477
mk4.000067.07	yes	-16.09	0.1	0.763967	-16.31	-0.33	0.187889	-16.24	-0.2	0.503484	-15.99	0.1	0.833781	-16.13	-0.18	0.559226	-17.22	-0.11	0.765586	-17.19	-0.04	0.949752
mk4.000067.08	yes	NA	NA	NA	NA	NA	NA	NA	NA	NA	NA	NA	NA	NA	NA	NA	-20.34	0.07	1	-20.15	0.46	0.50667
mk4.000067.13	yes	-14.99	0.08	0.705319	-15.01	0.04	0.94021	-15.02	0.01	1	-15.44	0.12	0.693446	-15.42	0.17	0.421365	-15.54	0.14	0.456633	-15.44	0.33	0.044549
mk4.000067.14	yes	-18.75	-0.28	0.717626	-18.16	0.91	0.0327631	-18.75	-0.27	0.877941	-19.7	-0.15	1	-19.75	-0.26	1	-18.4	-0.36	0.320752	-18.33	-0.23	0.644416
mk4.000067.15	yes	-16.42	-0.04	1	-16.45	-0.11	0.806304	-16.44	-0.08	0.865041	-16.75	-0.22	0.592973	-16.68	-0.09	0.871566	-16.47	0.21	0.327448	-16.59	-0.03	0.94875
mk4.000068.15	yes	-17.39	0.21	0.672127	-17.68	-0.36	0.465284	-17.48	0.03	1	-17.6	0.04	1	-17.6	0.04	1	-17.43	-0.66	0.00370288	-17.29	-0.37	0.161712
mk4.000068.16	no	-18.32	-0.19	0.898321	-18.43	-0.41	0.573287	-18.19	0.08	0.974628	-19.13	2.28	0.000231457	-19.83	0.88	0.372558	-18.43	0.25	0.524872	-18.3	0.51	0.11963
mk4.000068.17	yes	-17.77	0.06	1	-17.89	-0.17	0.81184	-17.67	0.25	0.584089	-17.89	-0.48	0.480123	-17.12	1.07	0.000284177	-16.95	0.04	0.941425	-17.15	-0.37	0.139332
mk4.000069.05	yes	-16.6	0.13	0.735536	-16.7	-0.07	0.97101	-16.71	-0.09	0.915761	-16.66	0.51	0.10865	-16.47	0.87	0.000268375	-18.26	0.23	0.556529	-18.42	-0.09	0.894409
mk4.000069.07	yes	-15.56	0.31	0.0907764	-15.64	0.15	0.559896	-15.72	-0.01	1	-16.3	-0.27	0.423965	-16.36	-0.39	0.150684	-14.2	-0.02	0.992112	-14.17	0.04	0.880851
mk4.000069.09	yes	-18.32	0.91	0.0385575	-18.36	0.83	0.0929928	-18.29	0.96	0.048614	-19.02	0.94	0.200382	-19.12	0.76	0.425361	-17.54	-0.1	0.790944	-17.46	0.06	0.892173
mk4.000070.01	no	-16.63	-0.08	0.874512	-16.76	-0.34	0.300259	-16.61	-0.04	0.990482	-13.83	5.46	0	-16.64	-0.17	0.627211	-17.07	0.14	0.625475	-16.96	0.35	0.13408
mk4.000070.02	yes	-17.64	0.11	0.887825	-18.07	-0.76	0.0754156	-17.69	0	1	-18.3	-0.94	0.102517	-18.22	-0.78	0.131368	-17.62	-0.32	0.269022	-17.48	-0.05	0.938599
mk4.000070.05	no	-18.86	-0.48	0.484591	-18.84	-0.45	0.559896	-19.15	-1.07	0.115518	-19.1	0.14	1	-19.52	-0.7	0.536024	-18.82	0.29	0.477143	-19.44	-0.96	0.0360863
mk4.000070.07	yes	-14.61	-0.06	0.751418	-14.55	0.06	0.778679	-14.65	-0.14	0.420021	-14.8	0.02	1	-14.87	-0.12	0.502438	-13.14	-0.21	0.136126	-13.09	-0.1	0.609671
mk4.000070.13	yes	-16.29	0.26	0.307511	-16.35	0.14	0.698552	-16.37	0.1	0.8379	-15.72	0.15	0.652579	-15.45	0.69	2.41989e-05	-16.9	0.14	0.60583	-16.89	0.15	0.611761
mk4.000070.14	yes	-15.15	-0.27	0.088219	-15.01	0.01	1	-14.98	0.06	0.817498	-15.35	0.58	0.000868332	-15.63	0.02	0.999619	-14.8	0.14	0.410921	-14.87	-0.01	1
mk4.000070.15	no	NA	NA	NA	NA	NA	NA	NA	NA	NA	NA	NA	NA	NA	NA	NA	-22.57	0.04	1	-23.66	-2.14	0.486898
mk4.000070.19	no	-19.91	0.79	0.455478	-20.36	-0.11	1	-20.2	0.2	1	-20.81	1.36	0.468991	-20.62	1.76	0.163043	-20.42	0.52	0.493152	-21.12	-0.88	0.35718
mk4.000070.20	yes	NA	NA	NA	NA	NA	NA	NA	NA	NA	NA	NA	NA	NA	NA	NA	-20.8	-0.33	0.747709	-21.1	-0.92	0.301679
mk4.000070.26	yes	-16.26	-0.03	1	-16.54	-0.59	0.013364	-16.15	0.2	0.493087	-16.74	0.14	0.756161	-16.41	0.81	0.000498011	-16.4	0.04	0.916644	-16.47	-0.09	0.801338
mk4.000071.00	yes	-14.31	0.28	0.00837675	-14.56	-0.2	0.139822	-14.5	-0.09	0.597913	-14.35	-0.01	1	-14.35	0	1	-14.85	0.26	0.0815023	-14.84	0.26	0.102621
mk4.000071.01	yes	-13.06	0.25	0.00013297	-13.19	-0.03	0.882569	-13.11	0.14	0.0701569	-12.43	-0.11	0.1509	-12.2	0.34	6.08639e-12	-13.75	0.03	0.925765	-13.9	-0.27	0.0763981
mk4.000071.02	yes	-16.8	0.59	0.0246674	-16.91	0.37	0.293342	-16.65	0.89	0.000115244	-16.6	0.58	0.0552003	-16.63	0.52	0.0514953	-17.05	0	1	-16.85	0.4	0.0618159
mk4.000071.03	no	-21.95	-0.94	0.873611	-21.74	-0.53	1	-21.21	0.52	1	NA	NA	NA	NA	NA	NA	-22.62	-0.7	0.779014	-22.34	-0.14	1
mk4.000071.06	yes	-14.45	-0.04	0.888157	-14.49	-0.11	0.482442	-14.55	-0.23	0.0769139	-15.08	0.11	0.645739	-15.13	0.02	1	-15.07	0.08	0.687158	-15.14	-0.06	0.840006
mk4.000071.07	yes	-15	0.35	0.0114051	-15.15	0.04	0.969093	-15.04	0.26	0.107099	-14.93	0.14	0.517329	-15.1	-0.2	0.255373	-14.92	0.15	0.38723	-14.97	0.06	0.827013
mk4.000071.09	yes	-15.3	0.33	0.0395156	-15.28	0.36	0.0233168	-15.26	0.41	0.00970608	-15.7	0.1	0.771545	-15.61	0.27	0.20297	-15.97	0.28	0.106806	-16.12	-0.02	0.985435
mk4.000071.13	yes	-14.38	0.08	0.612744	-14.47	-0.1	0.558194	-14.54	-0.24	0.0631072	-14.35	-0.21	0.151968	-14.53	-0.57	5.91943e-07	-14.73	0.28	0.0450863	-14.79	0.17	0.35622
mk4.000071.14	yes	-16.79	-0.5	0.0758441	-16.65	-0.22	0.555504	-16.75	-0.41	0.171068	-17.44	-0.67	0.117149	-17.17	-0.14	0.728711	-16.39	0.36	0.0491137	-16.55	0.04	0.928393
mk4.000071.15	yes	-14.35	0.14	0.262566	-14.4	0.03	0.928505	-14.39	0.05	0.80338	-14.97	-0.21	0.300513	-15.13	-0.53	0.00030057	-14.61	0.34	0.0119739	-14.67	0.23	0.162102
mk4.000071.17	no	-19.57	-0.53	0.600461	-19.36	-0.11	1	-19.13	0.35	0.763806	-19.21	-0.07	1	-19.14	0.06	1	-17.14	0.19	0.457542	-17.48	-0.48	0.065979
mk4.000072.02	yes	-15.74	-0.42	0.0197881	-15.66	-0.28	0.171397	-15.6	-0.15	0.519859	-16.48	-0.54	0.0699498	-16.54	-0.67	0.00810728	-15.61	-0.08	0.757392	-15.55	0.03	0.927958
mk4.000072.03	yes	-14.82	-0.01	1	-14.84	-0.05	0.901788	-14.81	0.01	1	-15.3	-0.12	0.66149	-15.22	0.02	1	-14.74	0.18	0.237847	-14.79	0.08	0.741873
mk4.000072.05	yes	-14.89	0.39	0.00240355	-15.01	0.15	0.436032	-15	0.18	0.299408	-14.84	-0.08	0.744664	-14.94	-0.28	0.0770495	-15.42	0.26	0.101653	-15.54	0.02	0.979633
mk4.000072.07	yes	-13.92	0.3	0.000907674	-14.04	0.06	0.739571	-14.11	-0.08	0.557827	-13.77	-0.43	6.16657e-06	-13.9	-0.69	2.34183e-15	-12.35	0.41	0.000218762	-12.62	-0.12	0.488365
mk4.000072.08	yes	-15.91	-0.05	0.953474	-15.92	-0.07	0.856077	-15.79	0.18	0.507369	-15.73	0.17	0.563569	-15.88	-0.11	0.755767	-17.06	0.19	0.463494	-17.11	0.07	0.871999
mk4.000072.09	yes	-16.64	-0.01	1	-16.62	0.03	1	-16.46	0.35	0.203884	-16.73	0.03	1	-16.68	0.11	0.779717	-16.95	0.1	0.723236	-16.97	0.06	0.894787
mk4.000073.01	yes	-16.26	0.69	0.000486655	-16.47	0.28	0.362957	-16.34	0.53	0.0195389	-16.31	-0.09	0.912367	-16.01	0.52	0.0139458	-16.41	0.17	0.4424	-16.56	-0.13	0.679611
mk4.000073.02	yes	-15.99	0.41	0.0464371	-16.15	0.1	0.809532	-16.04	0.32	0.165388	-15.42	0.22	0.349767	-15.39	0.28	0.144415	-16.47	0	1	-16.48	-0.02	0.985543
mk4.000073.03	no	NA	NA	NA	NA	NA	NA	NA	NA	NA	NA	NA	NA	NA	NA	NA	-22.51	0.55	0.921491	-22.26	1.05	0.377708
mk4.000073.04	yes	-14.5	0.24	0.0565972	-14.7	-0.15	0.362679	-14.57	0.1	0.568856	-14.28	-0.16	0.283828	-14.17	0.06	0.740003	-14.3	0.12	0.466417	-14.29	0.13	0.502263
mk4.000073.06	yes	-18.63	-0.65	0.345613	-18.23	0.14	0.883681	-18.53	-0.45	0.548751	-18.74	-0.23	0.927805	-19.12	-0.99	0.127161	-17.76	-0.23	0.494682	-17.55	0.18	0.610874
mk4.000073.07	no	NA	NA	NA	NA	NA	NA	NA	NA	NA	NA	NA	NA	NA	NA	NA	-22.99	-1.13	0.605583	-22.42	0.01	0.936123
mk4.000073.09	no	-35.74	-28.54	0.307511	-21.37	0.21	1	-21.21	0.52	1	NA	NA	NA	NA	NA	NA	-20.18	0.41	0.538291	-20.18	0.41	0.624793
mk4.000073.11	no	NA	NA	NA	NA	NA	NA	NA	NA	NA	NA	NA	NA	NA	NA	NA	-21.44	0.12	0.963106	-21.27	0.47	0.751335
mk4.000073.13	no	-20.54	1.86	0.0819684	-21.03	0.89	0.678241	-20.97	1.01	0.642028	-19.76	1.03	0.419464	-20.57	-0.6	1	-18.52	-0.31	0.430172	-18.32	0.09	0.875545
mk4.000073.17	yes	-19.46	0.42	0.716741	-18.98	1.37	0.0214783	-19.09	1.15	0.0904419	-20.06	-1.13	0.355132	-20.05	-1.12	0.345454	-18.38	0.26	0.469263	-18.38	0.28	0.501102
mk4.000073.18	yes	-18.63	-0.65	0.345613	-18.07	0.47	0.431966	-18.39	-0.16	0.903975	-20.37	-1.98	0.099266	-19.63	-0.5	0.73471	-16.44	-0.28	0.17293	-16.38	-0.17	0.522455
mk4.000073.19	yes	-14.65	-0.24	0.0532866	-14.62	-0.18	0.236879	-14.73	-0.39	0.0013911	-15.04	0.22	0.247999	-15.18	-0.05	0.905642	-14.49	-0.13	0.456182	-14.47	-0.08	0.727623
mk4.000073.20	yes	-12.48	0.14	0.0187888	-12.55	0	1	-12.53	0.03	0.745697	-12.47	-0.18	0.00507712	-12.42	-0.1	0.132543	-12.31	-0.02	0.956318	-12.29	0.02	0.967919
mk4.000074.00	no	NA	NA	NA	NA	NA	NA	NA	NA	NA	-34.32	31.4	1.92425e-05	-36.61	26.82	1	-19.79	0.38	0.550287	-19.5	0.95	0.0275234
mk4.000074.10	no	NA	NA	NA	NA	NA	NA	NA	NA	NA	NA	NA	NA	NA	NA	NA	-22.62	-0.7	0.779014	-22.71	-0.88	0.828525
mk4.000074.11	yes	NA	NA	NA	NA	NA	NA	NA	NA	NA	NA	NA	NA	NA	NA	NA	-19.29	0.26	0.593052	-19.49	-0.14	0.927958
mk4.000074.15	yes	-13.56	-0.01	1	-13.57	-0.02	0.928505	-13.61	-0.11	0.312246	-13.99	0	1	-13.89	0.2	0.0555607	-13.61	-0.19	0.186895	-13.54	-0.05	0.869786
mk4.000074.17	yes	-17.72	0	1	-17.59	0.26	0.619544	-17.63	0.17	0.796196	-19.24	0.77	0.342205	-19.75	-0.26	1	-18.11	-0.29	0.390534	-17.9	0.13	0.778996
mk4.000075.00	yes	-16.63	0.43	0.110079	-16.64	0.4	0.157903	-16.7	0.28	0.380655	-16.56	0.25	0.510228	-16.64	0.1	0.875139	-16.44	-0.09	0.745457	-16.39	-0.01	1
mk4.000076.01	yes	-17.82	0.26	0.607214	-17.92	0.07	1	-17.52	0.86	0.0112294	-17.7	-0.48	0.409673	-17.45	0.02	1	-17.58	-0.03	1	-17.53	0.06	0.904443
mk4.000076.02	no	-18.88	-1.07	0.0533673	-18.3	0.08	0.98895	-18.52	-0.35	0.688351	-19.27	0.46	0.600883	-20.19	-1.38	0.236345	-17.93	-0.36	0.260855	-17.9	-0.29	0.420335
mk4.000076.03	no	-19.37	-0.7	0.388841	-19.4	-0.76	0.312275	-19.06	-0.09	1	NA	NA	NA	NA	NA	NA	-18.74	-0.47	0.243164	-18.8	-0.58	0.140862
mk4.000076.04	yes	-15.67	0.18	0.439422	-15.79	-0.07	0.891573	-15.76	0.01	1	-16.02	-0.09	0.865113	-16.04	-0.14	0.608893	-15.43	0.03	0.91815	-15.48	-0.07	0.826435
mk4.000076.10	no	NA	NA	NA	NA	NA	NA	NA	NA	NA	NA	NA	NA	NA	NA	NA	-22.78	0.45	1	-23.37	-0.72	1
mk4.000076.14	yes	-16.14	-0.1	0.790002	-16.09	0	1	-16.1	-0.02	1	-16.71	0.68	0.0301407	-16.78	0.55	0.0633838	-16.27	0.23	0.226194	-16.39	0	1
mk4.000076.21	no	NA	NA	NA	NA	NA	NA	NA	NA	NA	NA	NA	NA	NA	NA	NA	-22.84	-1.42	0.487771	-22.93	-1.6	0.576163
mk4.000076.22	yes	-8.9	-0.24	5.71955e-69	-8.87	-0.18	9.94782e-44	-8.88	-0.19	1.75799e-43	-9.61	-0.16	4.07925e-15	-9.66	-0.26	3.61603e-41	-7.37	0.02	0.961075	-7.36	0.03	0.905346
mk4.000077.00	yes	-15.89	0.26	0.212742	-15.96	0.12	0.726433	-15.9	0.25	0.299719	-16.01	0.3	0.293146	-16.01	0.31	0.179514	-16.13	0.04	0.901828	-16.17	-0.05	0.907483
mk4.000077.02	yes	-12.72	0	1	-12.69	0.07	0.425821	-12.74	-0.04	0.659134	-12.58	-0.19	0.00738978	-12.59	-0.19	0.0018743	-12.98	-0.05	0.803439	-13.08	-0.25	0.0815179
mk4.000077.03	yes	-18.16	-0.09	1	-18.09	0.05	1	-17.93	0.36	0.482666	-17.68	-0.71	0.148699	-17.53	-0.41	0.334138	-18.28	0.1	0.846822	-18.35	-0.04	0.990801
mk4.000077.06	yes	-17.74	-0.63	0.12174	-17.64	-0.43	0.352046	-17.49	-0.12	0.907157	-16.38	5.21	4.90806e-156	-16.84	4.31	3.43056e-78	-16.86	0.04	0.914638	-16.82	0.12	0.693176
mk4.000077.07	no	-16.49	-0.05	0.956736	-16.36	0.2	0.521295	-16.37	0.19	0.572667	-16.24	0.41	0.145448	-16.47	-0.05	1	-17.15	0.03	0.947568	-17.05	0.24	0.383547
mk4.000077.11	yes	-16.02	-0.21	0.39196	-15.89	0.05	0.979655	-15.95	-0.07	0.874116	-16.7	-0.49	0.121928	-16.5	-0.09	0.88442	-15.84	0.09	0.711491	-15.81	0.13	0.575231
mk4.000078.02	yes	-17.06	-0.63	0.0277229	-16.74	0.02	1	-16.78	-0.07	0.911752	-17.29	-0.59	0.141401	-17.17	-0.35	0.407072	-17.33	0.04	0.93927	-17.42	-0.14	0.729982
mk4.000078.03	no	NA	NA	NA	NA	NA	NA	NA	NA	NA	NA	NA	NA	NA	NA	NA	-18.82	0.2	0.669239	-18.58	0.68	0.0455664
mk4.000078.06	no	-22.15	0.64	1	-22.03	0.89	0.906146	-22.37	0.2	1	-22.01	2.14	0.459354	-21.85	2.47	0.28222	-21.57	-1.96	0.0353557	-20.66	-0.14	1
mk4.000078.07	yes	-18.39	-0.76	0.173521	-18.54	-1.05	0.040246	-18.48	-0.94	0.0804266	-19.02	0.5	0.552067	-18.89	0.77	0.325762	-19.01	-0.44	0.353051	-18.79	0.02	1
mk4.000078.08	yes	-13.49	-0.14	0.117703	-13.44	-0.04	0.768897	-13.43	-0.02	0.967342	-13.8	0.02	1	-13.82	-0.03	0.862059	-13.51	0	1	-13.55	-0.07	0.774147
mk4.000078.10	yes	-16.66	-0.06	0.948565	-16.6	0.05	1	-16.75	-0.24	0.501936	-16.77	0.63	0.056848	-16.69	0.78	0.00325889	-17.49	0.22	0.448532	-17.59	0.03	0.949969
mk4.000078.11	no	-19.99	-0.21	0.979271	-20.44	-1.11	0.42679	-19.68	0.42	0.694811	-19.77	1.46	0.187814	-20.05	0.88	0.435861	-19.12	0.53	0.176944	-19.4	-0.03	1
mk4.000078.14	no	NA	NA	NA	NA	NA	NA	NA	NA	NA	NA	NA	NA	NA	NA	NA	-23.12	1.77	0.222947	-23.87	0.28	0.880717
mk4.000078.15	no	-21.36	1.06	0.581964	-21.33	1.11	0.637889	-21.29	1.2	0.597633	-35.26	-29.52	0.131582	-20.19	0.62	0.659536	-20.96	0.21	0.97597	-20.58	0.98	0.151613
mk4.000078.16	no	NA	NA	NA	NA	NA	NA	NA	NA	NA	NA	NA	NA	NA	NA	NA	-22.38	-1.19	0.442066	-21.76	0.05	0.952173
mk4.000078.18	no	NA	NA	NA	NA	NA	NA	NA	NA	NA	NA	NA	NA	NA	NA	NA	-22.72	-1.66	0.393868	-21.81	0.16	0.870688
mk4.000078.19	yes	-15.16	0.08	0.745869	-15.12	0.16	0.443802	-15.13	0.15	0.460825	-15.31	-0.01	1	-15.45	-0.31	0.112011	-15.49	0.29	0.063287	-15.5	0.27	0.133742
mk4.000078.20	yes	-16.6	-0.41	0.129921	-16.49	-0.18	0.621698	-16.46	-0.12	0.76311	-17.18	-0.24	0.703463	-17.21	-0.31	0.48541	-16.78	0.1	0.717512	-16.93	-0.21	0.47994
mk4.000079.04	yes	-19.02	0.12	1	-19.25	-0.33	0.714884	-18.61	0.94	0.078968	-19.15	0.04	1	-19.1	0.14	1	-20.15	0.1	1	-20.2	-0.01	0.990506
mk4.000079.05	no	-13.67	-0.22	0.0107126	-13.6	-0.08	0.534589	-13.61	-0.11	0.34038	-13.59	0.28	0.00309279	-13.71	0.04	0.840035	-13.24	-0.26	0.0436863	-13.13	-0.04	0.891951
mk4.000079.06	yes	-17.45	0.24	0.616894	-17.52	0.09	0.930776	-17.56	0.02	1	-17.86	0.34	0.544124	-17.65	0.77	0.0652271	-17.34	0.21	0.427488	-17.34	0.22	0.483734
mk4.000079.07	yes	-16.29	0.78	7.77588e-05	-16.6	0.16	0.727383	-16.63	0.1	0.886714	-15.98	0.06	0.965452	-15.98	0.07	0.884363	-16.3	-0.22	0.305965	-16.13	0.12	0.646887
mk4.000079.09	yes	-16.26	-0.24	0.39196	-16.15	-0.02	1	-16.14	0	1	-17.12	-0.13	0.902091	-17.08	-0.05	0.988894	-16.3	-0.44	0.015464	-16.13	-0.09	0.785771
mk4.000079.10	no	NA	NA	NA	NA	NA	NA	NA	NA	NA	NA	NA	NA	NA	NA	NA	-23.57	-1.96	0.408686	-23.16	-1.14	0.798673
mk4.000079.12	yes	-16.19	-0.01	1	-16.21	-0.04	1	-16.11	0.16	0.587169	-16.68	0.26	0.483687	-16.74	0.14	0.733411	-16.16	-0.42	0.015464	-15.97	-0.04	0.926178
mk4.000079.15	yes	-17.55	-0.28	0.551868	-17.67	-0.53	0.21387	-17.72	-0.62	0.148581	-18.14	-0.21	0.821313	-18.42	-0.77	0.164507	-17.14	-0.22	0.408686	-17.02	0.02	0.970539
mk4.000080.01	yes	NA	NA	NA	NA	NA	NA	NA	NA	NA	NA	NA	NA	NA	NA	NA	-22.08	1.4	0.230401	-22.26	1.05	0.377708
mk4.000080.02	no	-20.28	0.06	1	-20.44	-0.28	1	-21.29	-1.97	0.209478	-19.84	0.14	1	-19.89	0.03	1	-19.92	-0.48	0.442066	-19.95	-0.52	0.434578
mk4.000080.03	no	NA	NA	NA	NA	NA	NA	NA	NA	NA	NA	NA	NA	NA	NA	NA	-20.57	1.54	0.00879017	-21.88	-1.07	0.519804
mk4.000081.04	yes	-12.83	0.16	0.0114051	-12.89	0.04	0.766076	-12.86	0.1	0.208382	-12.98	0.05	0.683509	-12.92	0.17	0.0193979	-13.07	0.19	0.143658	-13.09	0.17	0.295916
mk4.000081.06	no	NA	NA	NA	NA	NA	NA	NA	NA	NA	NA	NA	NA	NA	NA	NA	-22.34	-0.42	0.931365	-22.27	-0.28	1
mk4.000081.07	yes	-17.08	0.11	0.798411	-16.97	0.33	0.333948	-17.03	0.22	0.562983	-17.24	-0.23	0.646174	-17.27	-0.29	0.519115	-17.08	-0.16	0.59963	-17.12	-0.24	0.413668
mk4.000081.08	yes	NA	NA	NA	NA	NA	NA	NA	NA	NA	NA	NA	NA	NA	NA	NA	-22.16	-1.63	0.224319	-22.54	-2.39	0.111227
mk4.000082.01	no	NA	NA	NA	NA	NA	NA	NA	NA	NA	NA	NA	NA	NA	NA	NA	-17.05	0.2	0.42926	-17.09	0.13	0.704443
mk4.000082.05	yes	-17.78	-0.56	0.19362	-17.73	-0.47	0.296011	-17.47	0.05	1	-17.78	0.6	0.22125	-17.89	0.37	0.456306	-17.69	-0.2	0.553451	-17.48	0.2	0.565119
mk4.000083.01	yes	-14.4	0.02	0.977925	-14.4	0.03	0.95577	-14.42	-0.01	1	-14.38	-0.02	1	-14.42	-0.1	0.543453	-14.07	-0.07	0.703512	-13.98	0.11	0.579676
mk4.000083.08	no	-15.87	-0.07	0.871385	-15.82	0.04	0.982514	-15.74	0.2	0.378493	-16.07	0.33	0.235115	-16.17	0.13	0.691293	-17.75	-0.4	0.154175	-17.52	0.06	0.904995
mk4.000083.11	yes	-13.64	0.06	0.633235	-13.59	0.16	0.0950745	-13.64	0.06	0.639296	-13.45	0.19	0.0672741	-13.6	-0.1	0.360449	-13.68	0.1	0.549326	-13.72	0.01	0.983107
mk4.000083.18	yes	-17.45	-0.21	0.662239	-17.39	-0.09	0.936943	-17.27	0.16	0.787646	-18.4	0.31	0.723428	-18.45	0.22	0.849369	-17.46	-0.14	0.685392	-17.52	-0.25	0.456088
mk4.000084.02	yes	-18.54	0.15	0.814591	-18.9	-0.58	0.417361	-18.62	-0.02	1	-19.52	-0.5	0.658133	-19.83	-1.12	0.296295	-18.16	0.15	0.69925	-18.17	0.13	0.768571
mk4.000084.03	no	-18.31	0.42	0.412249	-19.01	-0.98	0.117644	-18.58	-0.11	1	-19.99	-0.74	0.589481	-20.01	-0.77	0.569384	-19.8	-0.46	0.418785	-19.47	0.2	0.778121
mk4.000084.06	yes	-10.43	-0.03	0.348727	-10.5	-0.16	1.65371e-11	-10.45	-0.06	0.0353952	-9.8	-0.13	4.84923e-08	-9.64	0.19	7.07945e-23	-10.32	0.04	0.826203	-10.42	-0.17	0.28216
mk4.000084.08	yes	-12.07	-0.18	0.000116138	-12.02	-0.07	0.206094	-12.03	-0.1	0.0794085	-12.06	0.21	0.00011892	-12.23	-0.14	0.0169743	-12.18	-0.05	0.830924	-12.17	-0.02	0.950205
mk4.000084.15	yes	-12.77	-0.07	0.343613	-12.86	-0.25	1.87057e-05	-12.79	-0.11	0.125031	-12.82	-0.1	0.304142	-12.71	0.14	0.0476274	-12.68	-0.05	0.819787	-12.71	-0.11	0.578651
mk4.000084.16	no	-19.83	-0.53	0.659864	-19.67	-0.21	0.834618	-20.13	-1.12	0.415455	-21.01	-1.86	0.301784	-20.14	-0.12	1	-20.8	0.3	0.738624	-20.89	0.12	0.975893
mk4.000084.17	yes	-14.62	0.5	3.61976e-06	-14.78	0.18	0.254049	-14.63	0.49	1.60157e-05	-14.55	0.2	0.216146	-14.45	0.39	0.00101467	-15.08	0.23	0.150247	-15.1	0.18	0.343446
mk4.000084.19	yes	-14.06	0.15	0.179977	-14.19	-0.12	0.372267	-14.13	0.01	1	-14.35	-0.01	1	-14.21	0.26	0.0262617	-12.01	-0.09	0.566291	-12.02	-0.12	0.488132
mk4.000084.20	yes	-16.8	-0.53	0.0561993	-16.44	0.17	0.6295	-16.48	0.1	0.860808	-17.44	0.29	0.616764	-17.44	0.3	0.538353	-15.97	-0.26	0.163557	-15.93	-0.17	0.467338
mk4.000084.21	yes	-12.77	0.08	0.29427	-12.85	-0.08	0.343928	-12.75	0.12	0.078682	-12.54	0.38	5.76748e-11	-12.66	0.15	0.0218905	-12.85	0	1	-12.92	-0.13	0.450755
mk4.000084.25	yes	-13.81	-0.11	0.331774	-13.84	-0.16	0.132186	-13.87	-0.22	0.0272621	-14.08	-0.25	0.0418343	-14.11	-0.31	0.00377393	-13.41	-0.07	0.723401	-13.36	0.03	0.922221
mk4.000084.26	yes	-19.24	0.13	1	-19.4	-0.19	0.859326	-19.79	-0.97	0.389352	-19.34	1.14	0.143307	-19.47	0.88	0.278455	-19.78	0.45	0.442066	-19.5	1	0.0161263
mk4.000085.00	no	-19.16	0.28	0.833049	-19.32	-0.03	1	-19.17	0.28	0.843015	-19.15	-0.93	0.362677	-19.65	-1.93	0.01952	-20.3	0.41	0.584948	-20.27	0.47	0.488132
mk4.000085.02	yes	-18.07	0.71	0.0933747	-18.05	0.75	0.120389	-18.23	0.4	0.537733	-17.82	0.1	0.97169	-17.91	-0.08	0.955455	-18.58	0.62	0.0540813	-18.92	-0.06	1
mk4.000085.08	yes	-7.53	0.07	1.16653e-16	-7.71	-0.29	6.83414e-256	-7.65	-0.17	8.33763e-81	-7.85	0.02	0.110537	-7.88	-0.04	0.000234587	-7.73	-0.11	0.43464	-7.68	-0.02	0.954995
mk4.000085.12	yes	-15.27	-0.19	0.278302	-15.21	-0.08	0.813432	-15.23	-0.1	0.703575	-15.82	-0.1	0.818252	-15.88	-0.23	0.350451	-14.58	0.02	0.947568	-14.52	0.15	0.398587
mk4.000085.14	yes	-14.3	0.17	0.174639	-14.34	0.08	0.631541	-14.32	0.12	0.375133	-14.27	0.07	0.7179	-14.44	-0.26	0.0441088	-14.09	0.24	0.0725118	-14.21	0	1
mk4.000085.15	yes	-17.2	0.21	0.656049	-17.14	0.32	0.425821	-17.13	0.35	0.353805	-18.37	0.14	1	-18.09	0.7	0.154352	-16.55	-0.25	0.249009	-16.51	-0.16	0.575231
mk4.000085.16	yes	NA	NA	NA	NA	NA	NA	NA	NA	NA	NA	NA	NA	NA	NA	NA	-17.83	0.5	0.0482669	-18.17	-0.18	0.699175
mk4.000085.17	yes	-19.19	-1.05	0.106834	-18.83	-0.33	0.696975	-18.62	0.09	1	-19.11	-0.06	1	-19.41	-0.66	0.367481	-16.05	-0.33	0.0711073	-15.91	-0.05	0.908571
mk4.000086.02	yes	-16.17	-0.02	1	-16.22	-0.11	0.775619	-16.05	0.22	0.403279	-15.53	0.59	0.00131788	-15.63	0.39	0.0504538	-16.46	0.34	0.0728896	-16.53	0.19	0.452757
mk4.000086.06	yes	-16.73	-0.37	0.218751	-16.54	0	1	-16.74	-0.39	0.192984	-16.83	-0.18	0.703914	-16.8	-0.12	0.817026	-16.45	0.17	0.444656	-16.43	0.21	0.39313
mk4.000086.13	yes	-14.31	-0.06	0.721161	-14.22	0.14	0.323106	-14.31	-0.06	0.780601	-14.18	0.11	0.513853	-14.07	0.33	0.00166622	-14.59	-0.13	0.477481	-14.65	-0.23	0.171593
mk4.000087.03	yes	-17.76	0.31	0.516948	-17.81	0.22	0.772525	-17.99	-0.15	0.928208	-18.01	-0.7	0.181043	-17.56	0.18	0.79074	-18.66	0.07	0.920902	-18.66	0.07	0.905481
mk4.000087.08	yes	-19.32	-0.19	0.90813	-19	0.45	0.675106	-19.4	-0.35	0.822392	-19.99	1.01	0.482736	-19.69	1.62	0.0404583	-18.35	0.05	0.966127	-18.44	-0.13	0.843391
mk4.000087.09	yes	-15.48	-0.15	0.520608	-15.45	-0.08	0.787543	-15.52	-0.22	0.305431	-15.88	0.39	0.119859	-16.02	0.12	0.740599	-15.95	0.1	0.619316	-16.06	-0.12	0.669951
mk4.000087.10	yes	-17.64	0.21	0.68613	-18	-0.52	0.271898	-17.83	-0.17	0.829974	-17.85	-0.1	1	-17.78	0.02	1	-17.62	-0.53	0.0355597	-17.38	-0.07	0.899272
mk4.000087.12	yes	-14.65	0.17	0.220454	-14.71	0.04	0.893065	-14.77	-0.06	0.819716	-14.74	0.06	0.818985	-14.68	0.2	0.20275	-14.28	-0.2	0.181694	-14.18	-0.01	1
mk4.000087.13	yes	-15.78	-0.17	0.485881	-15.86	-0.32	0.122688	-15.77	-0.15	0.590997	-16.17	0.16	0.681973	-16.13	0.23	0.406977	-16.88	0.23	0.308865	-17.01	-0.04	0.956131
mk4.000087.20	yes	-14.11	-0.3	0.00184228	-14.02	-0.11	0.389007	-14.15	-0.37	0.000173619	-14.55	0.21	0.172182	-14.7	-0.09	0.655979	-14.07	-0.35	0.0084687	-13.91	-0.03	0.927958
mk4.000088.00	no	-20.2	0.21	1	-19.82	0.97	0.29015	-20.2	0.2	1	NA	NA	NA	NA	NA	NA	-18.59	0.15	0.741334	-18.48	0.36	0.366823
mk4.000088.01	yes	NA	NA	NA	NA	NA	NA	NA	NA	NA	NA	NA	NA	NA	NA	NA	-22.88	-0.19	1	-22.46	0.64	0.698344
mk4.000088.03	no	NA	NA	NA	NA	NA	NA	NA	NA	NA	NA	NA	NA	NA	NA	NA	-20.17	-0.77	0.186019	-19.8	-0.04	1
mk4.000088.05	yes	-18.92	0.06	1	-18.77	0.37	0.704922	-18.79	0.32	0.645806	-19.25	1.66	0.0171961	-19.52	1.13	0.152522	-17.65	-0.12	0.752081	-17.62	-0.07	0.90117
mk4.000088.07	yes	-16.37	-0.11	0.796349	-16.37	-0.12	0.784491	-16.19	0.24	0.376255	-16.43	0.42	0.187677	-16.44	0.39	0.154976	-15.89	0.15	0.457542	-15.96	0.01	0.998831
mk4.000089.00	yes	-13.02	-0.07	0.448055	-13.01	-0.05	0.668983	-12.98	0.02	0.907604	-12.83	0.13	0.117085	-12.99	-0.18	0.0133373	-13.56	0.26	0.0397874	-13.61	0.16	0.327007
mk4.000089.01	no	NA	NA	NA	NA	NA	NA	NA	NA	NA	NA	NA	NA	NA	NA	NA	-20.67	0.04	1	-20.98	-0.59	0.578203
mk4.000089.05	yes	-15.61	0.27	0.165504	-15.69	0.12	0.691937	-15.78	-0.06	0.914335	-16.56	-0.55	0.0823116	-16.52	-0.47	0.082224	-15.27	-0.14	0.450259	-15.13	0.13	0.523299
mk4.000089.06	yes	-14.36	-0.04	0.845523	-14.43	-0.19	0.155828	-14.32	0.03	0.906715	-14.21	0	1	-14.01	0.4	4.31398e-05	-14.09	0.12	0.453323	-14.17	-0.05	0.876095
mk4.000089.09	no	-20.95	1.06	0.500506	-20.87	1.21	0.443802	-20.64	1.66	0.233228	NA	NA	NA	NA	NA	NA	NA	NA	NA	NA	NA	NA
mk4.000089.13	yes	-10.16	0.25	3.31445e-32	-10.22	0.13	1.12019e-08	-10.2	0.15	1.42599e-11	-10.41	-0.1	0.000862727	-10.46	-0.22	5.41098e-16	-10.4	0.06	0.693971	-10.46	-0.05	0.826435
mk4.000090.03	yes	-15.85	0.22	0.312967	-15.92	0.07	0.856077	-15.79	0.34	0.0976747	-15.11	0.07	0.853932	-15.18	-0.06	0.857003	-16.41	-0.1	0.722181	-16.31	0.1	0.745128
mk4.000090.04	yes	-13.59	-0.31	8.37819e-05	-13.42	0.05	0.694817	-13.44	0.01	1	-14.13	0.12	0.456443	-14.18	0.02	0.959099	-12.97	-0.22	0.104477	-12.9	-0.08	0.727695
mk4.000090.05	yes	-12.91	-0.19	0.00381937	-12.9	-0.16	0.0145049	-12.87	-0.11	0.136807	-13.66	0.06	0.744664	-13.79	-0.21	0.0425658	-12.85	-0.02	0.944645	-12.91	-0.14	0.437716
mk4.000090.06	yes	-12.71	0.01	0.983959	-12.68	0.09	0.258521	-12.74	-0.04	0.728162	-13.17	-0.2	0.0242325	-13.14	-0.12	0.157869	-12.52	0.28	0.0195842	-12.57	0.18	0.225603
mk4.000090.07	yes	-16.25	-0.48	0.0312544	-16.26	-0.51	0.0183896	-16.23	-0.45	0.0597136	-17.14	-0.43	0.353508	-17.03	-0.2	0.605936	-15.62	0.03	0.929173	-15.71	-0.14	0.556259
mk4.000090.11	yes	-14.19	0.05	0.751068	-14.24	-0.05	0.825846	-14.27	-0.11	0.465763	-14.61	0.16	0.35619	-14.41	0.55	5.52975e-07	-14.61	-0.2	0.202852	-14.57	-0.13	0.511017
mk4.000090.13	yes	-14.84	-0.28	0.0332812	-14.81	-0.21	0.157679	-14.85	-0.3	0.0309242	-15.16	-0.03	0.997034	-15.22	-0.16	0.414691	-14.63	-0.11	0.54686	-14.57	-0.01	1
mk4.000090.14	yes	-17.06	-0.1	0.924297	-17.15	-0.27	0.532687	-16.99	0.04	1	-17.66	0	1	-17.65	0.01	1	-17.78	-0.22	0.510992	-17.67	0	1
mk4.000090.18	yes	-15.86	0.36	0.0662944	-16.01	0.05	0.949314	-15.97	0.15	0.611961	-16.43	0.03	1	-16.35	0.19	0.52151	-16.58	0.11	0.671486	-16.47	0.33	0.109174
mk4.000091.02	no	-16.73	-0.81	0.000753706	-16.77	-0.89	0.000122238	-16.21	0.23	0.399046	-16.83	0.12	0.919847	-16.69	0.39	0.190786	-15.83	0.27	0.105726	-15.81	0.31	0.0852081
mk4.000091.03	yes	-18.44	1.15	0.00873252	-18.85	0.34	0.764525	-18.13	1.76	4.09131e-06	-18.78	-0.32	0.838988	-18.16	0.91	0.0554771	-16.49	-0.55	0.00210546	-16.4	-0.37	0.0727179
mk4.000091.04	yes	-15.87	-0.03	1	-15.95	-0.19	0.47497	-16.06	-0.42	0.0562976	-16.65	-0.5	0.130791	-16.28	0.22	0.500767	-15.45	-0.32	0.0440914	-15.43	-0.29	0.108577
mk4.000091.05	yes	-13.34	0.12	0.178309	-13.28	0.24	0.000701319	-13.35	0.1	0.304576	-13.57	0.18	0.0843419	-13.73	-0.13	0.231096	-13.51	-0.03	0.932289	-13.51	-0.01	0.988565
mk4.000092.00	yes	-19.7	0.38	0.78658	-19.61	0.55	0.751061	-19.58	0.61	0.511475	-19.52	1.94	0.0268333	-20.12	0.76	0.540968	-19.5	0.38	0.408686	-19.48	0.41	0.45891
mk4.000092.03	no	NA	NA	NA	NA	NA	NA	NA	NA	NA	NA	NA	NA	NA	NA	NA	-22.38	0.81	0.501692	-22.1	1.37	0.207879
mk4.000092.04	yes	-20.3	1.17	0.29427	-21.24	-0.7	1	-20.79	0.2	1	-35.14	-29.74	0.0788779	-20.57	-0.6	1	NA	NA	NA	NA	NA	NA
mk4.000092.12	yes	-14.68	0.04	0.890018	-14.72	-0.05	0.874816	-14.71	-0.02	1	-14.9	-0.22	0.235953	-14.96	-0.34	0.024072	-15.16	0.53	6.55611e-05	-15.21	0.43	0.00303402
mk4.000092.13	yes	-17.8	-0.06	1	-17.97	-0.39	0.450414	-18.12	-0.7	0.132137	-18.93	0.31	0.74159	-19.02	0.13	1	-16.74	-0.36	0.0889152	-16.54	0.05	0.90117
mk4.000092.19	yes	-13.53	-0.1	0.363768	-13.52	-0.08	0.462978	-13.49	-0.02	0.931804	-13.87	0.03	0.907459	-13.85	0.08	0.518034	-13.29	0.09	0.580383	-13.32	0.03	0.908872
mk4.000093.00	yes	-19.63	0.77	0.420259	-19.57	0.89	0.420734	-19.69	0.65	0.491488	-19.43	-1.03	0.236527	-18.73	0.35	0.735326	-18.07	0.11	0.74336	-18.04	0.17	0.685185
mk4.000093.01	no	NA	NA	NA	NA	NA	NA	NA	NA	NA	NA	NA	NA	NA	NA	NA	-19.09	-0.01	1	-19.45	-0.74	0.145775
mk4.000093.03	yes	-19.4	-0.64	0.455478	-19.67	-1.18	0.207162	-20.02	-1.87	0.0518458	-20.06	-0.6	0.702012	-19.63	0.26	0.849369	-19.17	0.09	0.892725	-19.06	0.32	0.55282
mk4.000093.09	yes	-11.8	-0.09	0.0770665	-11.8	-0.1	0.0484544	-11.88	-0.25	1.52932e-09	-12.06	-0.11	0.0800477	-12.13	-0.26	1.08267e-07	-11.82	-0.07	0.693076	-11.82	-0.07	0.750892
mk4.000093.10	yes	-14.23	0.94	3.02949e-27	-14.57	0.26	0.037379	-14.8	-0.21	0.168475	-15.38	0.82	5.15395e-07	-15.39	0.81	1.39828e-07	-15.99	0.1	0.634087	-15.96	0.17	0.456724
mk4.000093.11	no	-17.62	-0.55	0.16759	-17.6	-0.51	0.229787	-17.27	0.16	0.787646	-18.77	-0.54	0.594957	-19	-1	0.109815	-18.28	-0.56	0.0756262	-18.08	-0.16	0.761721
mk4.000093.12	yes	-16.08	-0.89	6.18254e-07	-16.1	-0.93	7.68243e-08	-16.2	-1.14	7.09744e-10	-18.36	2.79	2.71795e-10	-19.16	1.2	0.127161	-16.06	-0.08	0.767931	-16.14	-0.24	0.272754
mk4.000094.00	yes	NA	NA	NA	NA	NA	NA	NA	NA	NA	NA	NA	NA	NA	NA	NA	-21.33	0.19	1	-21.92	-0.99	0.604035
mk4.000094.04	yes	-14.85	-0.09	0.60797	-14.75	0.12	0.505286	-14.83	-0.05	0.869438	-15.25	0.34	0.0747525	-15.36	0.13	0.576933	-15.1	0.01	1	-15.09	0.03	0.933296
mk4.000094.05	yes	-14.45	-0.17	0.208955	-14.44	-0.14	0.355743	-14.51	-0.28	0.0234902	-14.69	0.11	0.620613	-14.79	-0.09	0.622415	-14.22	0.36	0.00456232	-14.42	-0.04	0.909593
mk4.000094.06	yes	-11.17	0	1	-11.15	0.05	0.20651	-11.15	0.04	0.42684	-11.44	0.12	0.015844	-11.38	0.24	2.97991e-10	-10.99	-0.14	0.303542	-10.96	-0.08	0.677297
mk4.000094.07	yes	-9.06	0.22	6.03027e-56	-9.12	0.11	2.438e-14	-9.1	0.15	7.9293e-24	-8.75	0.08	2.40881e-06	-8.81	-0.04	0.0423518	-9.38	0.09	0.537554	-9.41	0.02	0.956131
mk4.000094.10	no	-18.81	0.29	0.790873	-19.36	-0.83	0.257891	-19.21	-0.52	0.578795	-18.97	0.4	0.646174	-19.02	0.3	0.892666	-19.73	-0.61	0.232353	-19.7	-0.55	0.366358
mk4.000094.14	no	-17.11	-0.65	0.0244602	-16.87	-0.17	0.689357	-17.1	-0.63	0.049931	-18.07	-0.24	0.760763	-17.83	0.24	0.762076	-17.18	-0.25	0.366486	-17.09	-0.06	0.927958
mk4.000094.15	no	-17.29	-0.08	0.909974	-17.2	0.09	0.949314	-17.4	-0.3	0.494379	-17.27	-0.37	0.405708	-17.14	-0.12	0.779331	-16.69	-0.74	3.3976e-05	-16.48	-0.32	0.140862
mk4.000095.15	yes	-14.79	-0.17	0.27915	-14.77	-0.12	0.48596	-14.84	-0.27	0.0658761	-15.15	0.07	0.850701	-15.17	0.02	1	-15.35	0.02	0.975222	-15.35	0.03	0.927958
mk4.000095.16	yes	-15.45	-0.38	0.0228181	-15.38	-0.23	0.230721	-15.4	-0.27	0.143521	-16.33	0.24	0.481627	-16.38	0.13	0.700582	-15.6	0.09	0.659518	-15.56	0.18	0.402173
mk4.000095.17	yes	-17.24	-0.79	0.00743206	-17.15	-0.61	0.0528409	-17.13	-0.57	0.0916402	-17.94	-0.5	0.360849	-17.9	-0.42	0.456306	-16.95	0	1	-16.94	0.01	0.999802
mk4.000096.05	yes	-12.29	-0.13	0.0134348	-12.24	-0.02	0.875873	-12.16	0.14	0.0105744	-12.4	-0.07	0.384872	-12.36	0.02	0.846338	-11.89	-0.24	0.0561351	-11.84	-0.15	0.365172
mk4.000096.13	no	-21.49	-0.68	0.901144	-35.58	-28.86	0.152913	-21.21	-0.12	1	NA	NA	NA	NA	NA	NA	NA	NA	NA	NA	NA	NA
mk4.000096.14	yes	-17.26	0.39	0.299007	-17.32	0.26	0.621598	-17.08	0.75	0.0105249	-16.71	0.25	0.519992	-16.82	0.03	1	-17.47	-0.02	1	-17.19	0.54	0.0142161
mk4.000097.03	yes	NA	NA	NA	NA	NA	NA	NA	NA	NA	NA	NA	NA	NA	NA	NA	-21.06	0.41	0.707406	-21.27	0	1
mk4.000097.04	yes	-16.32	0.2	0.460583	-16.35	0.13	0.728542	-16.3	0.24	0.404683	-15.9	0.23	0.447409	-15.91	0.2	0.450042	-16.36	0.2	0.348772	-16.51	-0.1	0.785413
mk4.000097.05	yes	-17.87	-0.6	0.176144	-17.9	-0.66	0.121361	-17.82	-0.5	0.285315	-18.53	-0.18	0.939641	-18.86	-0.86	0.167843	-17.37	-0.17	0.575852	-17.35	-0.12	0.790886
mk4.000097.07	yes	-13.56	-0.18	0.0430387	-13.52	-0.1	0.363535	-13.54	-0.13	0.217139	-14.09	-0.25	0.0440082	-14.16	-0.4	0.000116418	-13.53	0	1	-13.51	0.04	0.883294
mk4.000097.12	yes	-16.21	0.5	0.0164612	-16.35	0.23	0.443802	-16.22	0.48	0.0401366	-15.94	0.7	0.000931177	-16.04	0.49	0.0278284	-16.83	0	1	-16.78	0.1	0.755389
mk4.000097.13	yes	-12.02	-0.13	0.0074104	-11.94	0.03	0.739193	-12.01	-0.11	0.0267772	-12.42	0.09	0.228887	-12.41	0.12	0.0469428	-12.46	-0.07	0.717178	-12.41	0.03	0.9106
mk4.000097.14	no	NA	NA	NA	NA	NA	NA	NA	NA	NA	NA	NA	NA	NA	NA	NA	-21.62	0.77	0.415238	-21.96	0.08	0.94528
mk4.000098.01	yes	-15.98	0.23	0.350689	-15.93	0.34	0.123121	-15.75	0.71	1.98402e-05	-15.37	-0.15	0.55154	-15.13	0.33	0.0418035	-16.22	0.34	0.0610518	-16.23	0.33	0.0921259
mk4.000098.06	no	NA	NA	NA	NA	NA	NA	NA	NA	NA	NA	NA	NA	NA	NA	NA	-19.81	0.33	0.605583	-19.79	0.38	0.584325
mk4.000098.07	yes	-12.83	-0.17	0.00648632	-12.76	-0.04	0.694131	-12.74	0	1	-13.61	-0.08	0.571401	-13.7	-0.26	0.00578883	-12.89	-0.09	0.569946	-12.72	0.25	0.0659004
mk4.000098.08	yes	NA	NA	NA	NA	NA	NA	NA	NA	NA	NA	NA	NA	NA	NA	NA	-20.91	-0.64	0.50392	-20.34	0.5	0.474674
mk4.000098.09	no	-11.21	-0.12	0.000782911	-11.2	-0.09	0.0157057	-11.22	-0.14	3.49064e-05	-11.72	0.17	0.00058775	-11.83	-0.05	0.382365	-11.49	0.04	0.825783	-11.51	0.01	0.997222
mk4.000098.12	yes	-14.89	0.22	0.134924	-14.96	0.09	0.677087	-14.98	0.06	0.837381	-15.17	0.36	0.0529729	-15.26	0.18	0.36388	-14.88	0.15	0.380649	-14.94	0.03	0.927958
mk4.000099.08	no	-21.4	-4.03	0.0015502	-20.19	-1.61	0.122193	-20.04	-1.3	0.265387	NA	NA	NA	NA	NA	NA	-19.84	-1.42	0.00239445	-19.27	-0.28	0.650479
mk4.000099.09	yes	-18.44	-1.17	0.0173784	-18.14	-0.56	0.245196	-18.52	-1.33	0.00965171	-20.06	-0.6	0.702012	-20.07	-0.63	0.684337	-18.77	-0.93	0.00618904	-18.6	-0.59	0.109603
mk4.000099.10	yes	-16.06	0.13	0.678639	-16.11	0.02	1	-16.16	-0.07	0.887974	-16.16	-0.22	0.48332	-16.1	-0.11	0.802876	-15.72	-0.05	0.887714	-15.64	0.11	0.657715
mk4.000099.11	yes	-17.41	0.03	1	-17.19	0.49	0.166403	-17.34	0.18	0.732043	-17.65	0.52	0.286353	-17.68	0.47	0.349808	-17.69	-0.29	0.338275	-17.57	-0.04	0.950489
mk4.000099.13	no	-15.77	0.38	0.0407924	-15.86	0.22	0.34113	-15.93	0.07	0.903654	-16.41	-0.11	0.793508	-16.43	-0.16	0.655756	-16.06	0.44	0.00650792	-16.28	0.01	1
mk4.000100.03	no	NA	NA	NA	NA	NA	NA	NA	NA	NA	NA	NA	NA	NA	NA	NA	-23.07	-0.96	0.738492	-22.87	-0.55	1
mk4.000100.06	no	-16.75	0.07	0.902481	-16.7	0.18	0.649756	-16.67	0.23	0.514537	-16.57	0.07	0.975312	-16.67	-0.14	0.702674	-17.01	0.04	0.920902	-17.1	-0.13	0.728593
mk4.000100.09	yes	NA	NA	NA	NA	NA	NA	NA	NA	NA	NA	NA	NA	NA	NA	NA	-22.18	-0.1	1	-21.43	1.4	0.0771223
mk4.000100.13	yes	-16.4	0.22	0.417491	-16.46	0.09	0.863504	-16.51	0	1	-16.88	0.59	0.091183	-16.9	0.54	0.085318	-16.08	-0.19	0.363389	-15.94	0.09	0.755419
mk4.000100.15	yes	-18.22	-0.4	0.537457	-18.14	-0.25	0.678241	-18.1	-0.17	0.921865	-18.25	0.61	0.3515	-18.72	-0.32	0.658662	-18.21	0.39	0.222947	-18.35	0.1	0.873851
mk4.000100.16	no	-14.62	0.43	0.000114901	-14.74	0.21	0.154945	-14.74	0.21	0.16006	-14.35	-0.18	0.242997	-14.27	-0.01	1	-15.71	0.37	0.0177041	-15.8	0.19	0.375218
mk4.000100.17	yes	-16.5	-0.25	0.395907	-15.99	0.77	8.65439e-06	-16.84	-0.92	0.000349638	-17.12	-1.22	7.4002e-05	-16.79	-0.56	0.0613165	-14.45	-0.11	0.556056	-14.44	-0.08	0.7294
mk4.000100.19	yes	-15.55	-0.22	0.2662	-15.67	-0.45	0.0103845	-15.38	0.14	0.537733	-16.29	-0.2	0.595285	-15.97	0.43	0.0482926	-14.13	-0.43	0.000660498	-13.97	-0.11	0.597195
mk4.000100.20	no	-16.52	-0.26	0.364666	-16.39	-0.01	1	-16.91	-1.06	2.70881e-05	-17.22	-0.15	0.894998	-17.11	0.08	0.988227	-13.73	-0.38	0.00281341	-13.62	-0.15	0.386803
mk4.000100.21	no	-20.25	-1.17	0.29427	-19.83	-0.33	0.915223	-20.31	-1.29	0.205726	-21.51	-0.86	0.882975	-20.98	0.2	1	-19.89	-0.55	0.357351	-19.91	-0.59	0.358936
mk4.000100.22	yes	-15	-0.01	1	-15.02	-0.05	0.887209	-15.03	-0.06	0.813117	-15.39	0.17	0.521734	-15.46	0.02	1	-15.29	-0.03	0.957603	-15.31	-0.06	0.837433
mk4.000100.24	yes	-13.94	0.3	0.000743618	-14	0.18	0.0987704	-13.99	0.19	0.0735993	-13.72	0.36	0.000143784	-13.78	0.24	0.0161246	-14.94	0.27	0.0660793	-15.05	0.05	0.870046
mk4.000100.25	yes	-14.64	-0.06	0.803853	-14.71	-0.19	0.207002	-14.68	-0.14	0.413857	-14.66	0.03	0.971286	-14.57	0.21	0.131071	-14.41	0.13	0.406054	-14.51	-0.07	0.778996
mk4.000100.26	yes	-19.5	0.34	0.805855	-19.5	0.33	0.931882	-19.43	0.48	0.632739	-19.84	0.14	1	-19.97	-0.12	1	NA	NA	NA	NA	NA	NA
mk4.000101.05	yes	-14.52	-0.22	0.0680831	-14.43	-0.06	0.792	-14.47	-0.13	0.399623	-15.57	0.06	0.926946	-15.79	-0.38	0.0833997	-13.9	0.06	0.739341	-13.9	0.06	0.819951
mk4.000101.06	yes	-14.23	0	1	-14.2	0.06	0.720391	-14.32	-0.17	0.176841	-15.13	-0.06	0.876957	-15.37	-0.53	0.00115661	-13.72	0.32	0.0105827	-13.75	0.27	0.0573524
mk4.000101.09	no	-22.15	2.64	0.209749	-23.03	0.89	1	-22.87	1.2	1	-20.31	0.36	1	-20.12	0.76	0.540968	-22.12	0.3	0.934961	-22	0.54	0.649877
mk4.000101.10	no	-20.49	-1.21	0.339103	-18.62	2.53	1.13999e-09	-20.18	-0.58	0.858949	-20.72	0.72	1	-22.14	-2.12	0.413233	-20.64	-0.01	1	-20.6	0.08	0.981517
mk4.000101.19	yes	-12.39	0.44	7.91281e-22	-12.46	0.3	4.42368e-10	-12.44	0.34	4.40435e-12	-11.9	-0.07	0.325683	-11.85	0.03	0.7072	-12.42	-0.06	0.778211	-12.35	0.09	0.641113
mk4.000101.21	yes	-10.6	0.38	1.92141e-55	-10.64	0.29	2.4129e-33	-10.59	0.4	3.55373e-57	-10.48	0.31	1.59796e-29	-10.56	0.15	1.89069e-07	-9.94	-0.04	0.876348	-9.95	-0.05	0.837433
mk4.000102.01	yes	-15.06	0.15	0.404682	-15.04	0.2	0.250315	-15.03	0.2	0.234493	-15.45	0.07	0.878483	-15.74	-0.5	0.00843732	-14.72	0.24	0.104335	-14.88	-0.07	0.794538
mk4.000102.02	yes	-15.93	0.28	0.222127	-16.09	-0.06	0.920468	-15.88	0.36	0.0931489	-15.37	-0.57	0.0016428	-15.34	-0.51	0.00151039	-16.5	0.33	0.0922683	-16.63	0.07	0.827291
mk4.000102.06	yes	-12.63	-0.04	0.624562	-12.55	0.11	0.0987299	-12.59	0.03	0.753689	-12.94	0.1	0.303337	-12.85	0.27	2.73933e-05	-12.33	-0.28	0.0249523	-12.27	-0.17	0.306008
mk4.000102.07	yes	-15.8	-0.07	0.848325	-16.11	-0.71	0.000147123	-15.95	-0.38	0.0863412	-16.16	0.36	0.218655	-16.13	0.42	0.0795488	-16.09	-0.35	0.0502264	-16	-0.18	0.452848
mk4.000102.08	yes	-15.52	0.17	0.403943	-15.54	0.13	0.579002	-15.7	-0.18	0.430544	-16.03	0.06	0.964413	-16.02	0.08	0.881819	-16.06	0.07	0.776562	-16.08	0.02	0.978053
mk4.000102.09	yes	-16.39	-0.24	0.39196	-16.27	0	1	-16.53	-0.51	0.0442093	-16.6	-0.52	0.105217	-16.51	-0.34	0.250562	-16.42	-0.12	0.651839	-16.5	-0.26	0.269312
mk4.000103.01	yes	NA	NA	NA	NA	NA	NA	NA	NA	NA	NA	NA	NA	NA	NA	NA	-21.32	0.93	0.303463	-21.46	0.64	0.71957
mk4.000103.02	yes	-17.35	0.64	0.054486	-17.51	0.31	0.499529	-17.44	0.46	0.255371	-16.94	-0.1	0.91401	-17.01	-0.24	0.519949	-17.53	-0.26	0.38148	-17.49	-0.17	0.679496
mk4.000103.11	no	-21.36	-0.94	0.732738	-21.24	-0.7	1	-35.45	-29.13	0.126719	NA	NA	NA	NA	NA	NA	-20.63	-1.2	0.0730495	-20.22	-0.37	0.753515
mk4.000103.15	yes	-17.04	0.48	0.104585	-17.08	0.41	0.234242	-16.98	0.61	0.0509284	-16.73	0.29	0.43695	-16.58	0.58	0.0348053	-16.92	0.34	0.108788	-17.04	0.11	0.777327
mk4.000103.16	yes	-17.89	0.12	0.871329	-17.77	0.37	0.492757	-17.64	0.63	0.136835	-17.38	0.49	0.304142	-17.23	0.78	0.0168436	-18.16	0.19	0.638894	-18.43	-0.35	0.40692
mk4.000104.01	no	NA	NA	NA	NA	NA	NA	NA	NA	NA	NA	NA	NA	NA	NA	NA	-23.07	-0.96	0.738492	-22.5	0.18	0.927958
mk4.000104.02	yes	-17.54	-0.3	0.510848	-17.4	-0.03	1	-17.69	-0.6	0.15351	-18.4	0.72	0.269206	-18.52	0.47	0.531513	-17.45	-0.25	0.38203	-17.31	0.04	0.929046
mk4.000104.03	yes	-18.16	-0.09	1	-18.14	-0.04	1	-18.22	-0.21	0.792244	-18.08	0.18	0.894795	-18.26	-0.17	0.865262	-18.56	0.09	0.856834	-18.55	0.1	0.858593
mk4.000104.13	yes	NA	NA	NA	NA	NA	NA	NA	NA	NA	NA	NA	NA	NA	NA	NA	-22.78	-0.38	1	-22.87	-0.55	1
mk4.000104.14	yes	-16.12	-0.51	0.0119416	-15.93	-0.15	0.631541	-16.08	-0.44	0.0484898	-17.5	-0.97	0.0138074	-17.11	-0.19	0.642331	-15.02	0.34	0.0152574	-15.12	0.14	0.50038
mk4.000104.15	yes	-18.22	-0.67	0.204406	-18.06	-0.34	0.531385	-18.23	-0.69	0.169449	-20.06	-1.13	0.355132	-19.94	-0.9	0.467167	-16.72	-0.21	0.388223	-16.7	-0.17	0.578651
mk4.000104.17	yes	-12.7	0.02	0.898576	-12.68	0.05	0.591189	-12.66	0.08	0.279723	-12.72	0.13	0.107708	-12.7	0.19	0.00497013	-12.88	0.01	0.973489	-12.86	0.06	0.785413
mk4.000105.00	yes	-15.63	-0.08	0.787109	-15.67	-0.15	0.532306	-15.6	-0.01	1	-15.88	-0.01	1	-15.77	0.22	0.326024	-15.83	-0.15	0.461557	-15.79	-0.08	0.804957
mk4.000105.02	no	NA	NA	NA	NA	NA	NA	NA	NA	NA	NA	NA	NA	NA	NA	NA	-21.35	-0.8	0.430465	-21.11	-0.32	0.845997
mk4.000105.03	no	-35.95	-28.13	0.481155	-22.24	-0.7	1	-21.42	0.94	1	NA	NA	NA	NA	NA	NA	-22.88	-0.19	1	-22.35	0.86	0.576163
mk4.000105.05	yes	-21.04	0.86	0.624562	-21.13	0.7	0.809532	-22.37	-1.8	0.630868	-21.35	-1.18	0.702012	-20.98	-0.44	1	-18.65	0.06	0.954111	-18.61	0.14	0.798673
mk4.000105.16	yes	-16.38	0.34	0.170126	-16.38	0.32	0.229315	-16.17	0.74	0.000220876	-16.4	0.18	0.610683	-16.48	0.04	1	-16.23	0.17	0.421206	-16.17	0.29	0.148796
mk4.000106.00	yes	-14.47	0.54	9.72089e-08	-14.67	0.13	0.443802	-14.49	0.49	4.5454e-06	-14.29	0.15	0.321066	-14.19	0.36	0.000869359	-15.47	0.35	0.0193102	-15.43	0.42	0.00585953
mk4.000106.09	yes	-11.53	0.03	0.656415	-11.6	-0.11	0.00644026	-11.61	-0.13	0.00161175	-11.5	-0.16	0.000570211	-11.42	0.01	0.863871	-11.65	0	1	-11.7	-0.1	0.617589
mk4.000106.10	yes	-15.17	0.17	0.345613	-15.26	0.01	1	-15.02	0.48	0.000366367	-15.3	0.38	0.0451334	-15.33	0.31	0.0928121	-15.28	-0.24	0.157135	-15.15	0.02	0.94287
mk4.000107.04	yes	-19.28	-0.27	0.821443	-20.08	-1.85	0.0463657	-19.71	-1.12	0.254481	-20.35	0.82	0.676192	-20.98	-0.44	1	-20.42	0.52	0.493152	-20.28	0.81	0.221344
mk4.000107.08	no	NA	NA	NA	NA	NA	NA	NA	NA	NA	NA	NA	NA	NA	NA	NA	-21.3	0.41	0.673851	-21.27	0.47	0.751335
mk4.000108.07	yes	-15.29	0.08	0.73012	-15.16	0.33	0.0290255	-15.27	0.12	0.582319	-15.58	-0.57	0.00319703	-15.42	-0.24	0.208088	-15.29	0	1	-15.31	-0.03	0.926405
mk4.000108.08	yes	-16.79	-0.21	0.565479	-16.63	0.11	0.818215	-16.81	-0.26	0.490867	-17.68	-0.11	0.977929	-18.06	-0.88	0.0646933	-16.84	0.04	0.916054	-16.81	0.1	0.778996
mk4.000109.01	yes	-15.84	-0.55	0.00172851	-15.75	-0.36	0.0696439	-15.66	-0.19	0.415269	-16.66	0.49	0.125138	-16.79	0.23	0.518233	-15.2	-0.27	0.0856918	-15.16	-0.18	0.379301
mk4.000109.02	yes	-14.68	-0.59	5.99985e-08	-14.39	-0.02	1	-14.57	-0.38	0.00137924	-15.63	0.18	0.499645	-15.64	0.17	0.475075	-13.71	-0.16	0.299386	-13.68	-0.11	0.575231
mk4.000109.03	yes	-11.66	-0.12	0.00725654	-11.67	-0.13	0.00132494	-11.68	-0.16	6.70852e-05	-12.05	-0.01	0.995901	-12.07	-0.06	0.315529	-11.84	0.08	0.620228	-11.87	0.02	0.960598
mk4.000109.04	yes	-17.6	-0.39	0.370503	-17.47	-0.13	0.807877	-17.4	0.01	1	-19.7	0.43	0.865639	-20.39	-0.97	0.508046	-15.65	0.2	0.273344	-15.67	0.15	0.518806
mk4.000109.05	yes	-15.86	0.3	0.132778	-15.93	0.18	0.505145	-15.99	0.04	0.955372	-16.96	-1.46	3.25693e-07	-16.43	-0.39	0.154976	-15.26	0.41	0.00323157	-15.31	0.31	0.0580878
mk4.000109.09	yes	-16.11	0.07	0.880506	-16.14	0	1	-15.98	0.32	0.175417	-16.1	-0.07	0.961054	-15.86	0.41	0.0592413	-16.32	0.42	0.0147528	-16.53	0.01	1
mk4.000109.10	yes	-15.7	0.04	0.962807	-15.75	-0.04	0.961945	-15.61	0.23	0.266447	-15.78	0.32	0.199936	-15.89	0.1	0.754544	-14.85	0.15	0.375723	-14.88	0.09	0.702749
mk4.000109.14	yes	-16.44	-0.41	0.0896666	-16.51	-0.54	0.0236554	-16.31	-0.15	0.714432	-16.89	-0.4	0.303454	-16.87	-0.36	0.28712	-16.89	0.05	0.911717	-16.84	0.15	0.606504
mk4.000110.00	no	-22.45	-1.94	0.612561	-21.37	0.21	1	-21.58	-0.22	1	NA	NA	NA	NA	NA	NA	-20.18	-0.58	0.394886	-20.11	-0.45	0.604969
mk4.000110.01	yes	-17.35	-0.47	0.193091	-17.18	-0.13	0.834621	-17.13	-0.03	1	-18.66	-0.22	0.930272	-19.03	-0.94	0.141222	-15.62	-0.54	0.000313655	-15.49	-0.28	0.126048
mk4.000110.04	yes	-16.63	0.26	0.398747	-16.77	-0.02	1	-16.73	0.07	0.951961	-16.43	0.21	0.605646	-16.98	-0.88	0.00215619	-17.68	0.1	0.769549	-17.67	0.12	0.803012
mk4.000110.10	yes	-16.64	-0.27	0.395941	-16.72	-0.42	0.159358	-16.77	-0.52	0.0672654	-16.6	-0.15	0.774743	-16.69	-0.33	0.322637	-18.41	0.1	0.869705	-18.39	0.14	0.795445
mk4.000110.12	no	-16.7	0.35	0.223331	-16.89	-0.02	1	-16.77	0.2	0.569673	-16.36	0.07	0.946559	-16.46	-0.13	0.726967	-18.47	0.12	0.79378	-18.28	0.49	0.137369
mk4.000111.00	no	-21.25	1.28	0.452745	-21.15	1.47	0.392526	-21.79	0.2	1	-21.06	-0.6	0.910811	-20.69	0.14	1	-36.14	-27.75	0.150247	-22.34	-0.14	1
mk4.000111.05	yes	-15.2	-0.03	0.985283	-15.21	-0.05	0.929832	-15.29	-0.22	0.238127	-15.13	0.2	0.351973	-15.24	-0.02	1	-15.53	0.23	0.170569	-15.7	-0.1	0.736425
mk4.000111.06	no	-17.29	-0.17	0.730254	-17.18	0.05	1	-17.34	-0.26	0.549132	-19.93	0.31	1	-19.91	0.34	0.82438	-15.8	0.11	0.623825	-15.99	-0.28	0.172629
mk4.000111.07	no	-18.45	0.06	1	-18.13	0.7	0.130006	-18.16	0.62	0.249798	-19.66	0.84	0.544124	-21.14	-2.12	0.178988	-17.9	0.35	0.205706	-17.78	0.58	0.0252114
mk4.000111.08	yes	-14.41	0.5	3.66982e-07	-14.42	0.48	8.62767e-07	-14.55	0.23	0.0864601	-15.34	-0.38	0.0532631	-15.42	-0.53	0.00130135	-13.3	0.04	0.869705	-13.28	0.08	0.695501
mk4.000111.09	no	NA	NA	NA	NA	NA	NA	NA	NA	NA	NA	NA	NA	NA	NA	NA	-22.49	1.04	0.487771	-22.28	1.45	0.248081
mk4.000111.10	no	-16.04	-0.16	0.568362	-15.89	0.14	0.611385	-15.95	0.04	0.985107	-16.44	0.3	0.394724	-16.47	0.23	0.467721	-16.28	-0.26	0.201228	-16.06	0.18	0.445371
mk4.000111.12	yes	-16.96	-0.12	0.848617	-16.75	0.31	0.355352	-17.04	-0.26	0.483455	-17.43	0.44	0.371099	-17.54	0.24	0.684337	-16.23	-0.01	1	-16	0.44	0.00792051
mk4.000112.00	no	NA	NA	NA	NA	NA	NA	NA	NA	NA	NA	NA	NA	NA	NA	NA	-19.52	-0.07	1	-19.27	0.42	0.388585
mk4.000112.05	no	NA	NA	NA	NA	NA	NA	NA	NA	NA	NA	NA	NA	NA	NA	NA	-18.66	-0.23	0.629504	-18.69	-0.28	0.576163
mk4.000112.09	yes	-17.6	0.23	0.64212	-17.8	-0.17	0.818328	-17.69	0.06	0.993762	-18.01	0.32	0.704164	-18.64	-0.94	0.099211	-17.39	0.29	0.252277	-17.37	0.34	0.213934
mk4.000112.15	no	-18.27	-0.89	0.0693575	-17.87	-0.08	1	-18.03	-0.4	0.519261	-19.81	-1.09	0.311681	-19.19	0.16	1	-18.16	0.23	0.519815	-18.2	0.15	0.739161
mk4.000113.07	yes	NA	NA	NA	NA	NA	NA	NA	NA	NA	NA	NA	NA	NA	NA	NA	-20.02	-0.03	1	-19.73	0.56	0.358936
mk4.000114.00	yes	-16.9	-0.22	0.581964	-16.92	-0.26	0.471514	-16.86	-0.15	0.751004	-18.11	0.43	0.563543	-18.38	-0.12	1	-16.04	-0.14	0.53519	-15.98	-0.01	1
mk4.000114.03	yes	-14.89	0	1	-14.83	0.12	0.520285	-14.88	0.02	0.981234	-15.81	-0.18	0.581509	-15.83	-0.21	0.412902	-14.89	-0.24	0.123435	-14.74	0.07	0.794538
mk4.000114.06	no	-10.5	0.25	3.6549e-25	-10.59	0.08	0.00659371	-10.63	-0.01	0.876099	-10.58	0.06	0.164074	-10.66	-0.1	0.00104737	-11.47	0.18	0.150247	-11.62	-0.12	0.508161
mk4.000114.07	yes	-17.28	0.54	0.118168	-17.3	0.48	0.212261	-17.46	0.17	0.814046	-16.91	0.03	1	-16.78	0.3	0.370791	-17.59	0.04	0.946112	-17.57	0.07	0.883666
mk4.000114.08	yes	-11.97	-0.03	0.612579	-11.99	-0.08	0.140182	-11.99	-0.08	0.138229	-12.67	-0.18	0.00979567	-12.7	-0.25	6.4807e-05	-11.36	-0.02	0.966941	-11.32	0.06	0.758053
mk4.000114.09	yes	-15.93	0.16	0.508291	-16	0.01	1	-15.99	0.03	1	-15.95	-0.07	0.901662	-16.27	-0.69	0.00265038	-16.34	0.06	0.812286	-16.34	0.07	0.843391
mk4.000114.12	no	-21.95	1.06	1	-21.63	1.7	0.443802	-22.37	0.2	1	NA	NA	NA	NA	NA	NA	NA	NA	NA	NA	NA	NA
mk4.000114.14	yes	-15.34	-0.47	0.00147025	-15.24	-0.27	0.114544	-15.17	-0.12	0.556167	-15.94	0.23	0.436692	-15.95	0.21	0.442544	-15.02	0.35	0.014159	-15.01	0.38	0.00901885
mk4.000114.15	yes	-15.86	0.18	0.423821	-15.82	0.25	0.29104	-15.74	0.43	0.0229814	-16.81	0.2	0.70587	-16.79	0.23	0.518233	-15.28	-0.2	0.239633	-15.17	0.01	1
mk4.000114.16	yes	-13.24	0.26	0.00011438	-13.35	0.03	0.859736	-13.31	0.12	0.174656	-12.93	-0.18	0.0281269	-13.02	-0.35	2.83195e-07	-14.37	0.39	0.00184434	-14.54	0.04	0.870688
mk4.000114.17	yes	-13.52	0	1	-13.57	-0.09	0.443802	-13.53	-0.02	0.963061	-13.66	-0.12	0.330207	-13.68	-0.16	0.1194	-13.89	0.01	1	-13.95	-0.12	0.556259
mk4.000114.18	yes	-13.2	-0.18	0.0152802	-13.21	-0.2	0.00571652	-13.21	-0.2	0.00733265	-13.49	0.39	6.27028e-06	-13.56	0.26	0.00338697	-13.51	-0.17	0.266498	-13.47	-0.08	0.718269
mk4.000115.01	yes	-14.48	-0.19	0.13365	-14.39	-0.01	1	-14.4	-0.03	0.935302	-14.93	0.14	0.495393	-15.17	-0.35	0.0336512	-13.48	-0.08	0.662387	-13.46	-0.04	0.898204
mk4.000115.03	no	-18.61	0.56	0.298135	-18.78	0.21	0.906146	-18.82	0.14	0.946959	-18.33	-0.31	0.731092	-18.39	-0.44	0.486261	-18.92	0.02	1	-19.14	-0.41	0.449653
mk4.000115.09	yes	-17.39	-0.59	0.0854758	-17.12	-0.04	1	-17.01	0.18	0.689854	-18.21	0.95	0.0892655	-18.18	1.01	0.0312825	-16.98	-0.32	0.162116	-16.93	-0.24	0.409817
mk4.000115.10	no	NA	NA	NA	NA	NA	NA	NA	NA	NA	NA	NA	NA	NA	NA	NA	-22.78	0.45	1	-22.58	0.86	0.551766
mk4.000115.11	yes	-13.88	0.21	0.02517	-13.96	0.05	0.803323	-14.05	-0.14	0.277948	-13.73	0.11	0.410898	-13.79	0	1	-14.55	0.12	0.482762	-14.68	-0.14	0.493376
mk4.000115.12	no	-21.86	0.06	1	-21.33	1.11	0.637889	-21.79	0.2	1	NA	NA	NA	NA	NA	NA	-21.22	0.94	0.248911	-22.21	-1.05	0.666401
mk4.000115.13	yes	-14.34	0.05	0.783349	-14.33	0.07	0.701321	-14.32	0.08	0.61264	-14.54	0.32	0.0276284	-14.64	0.12	0.451178	-13.49	-0.04	0.868585	-13.45	0.04	0.861228
mk4.000116.00	no	-21.95	-0.94	0.873611	-21.13	0.7	0.809532	-22.37	-1.8	0.630868	NA	NA	NA	NA	NA	NA	-21.18	0.17	1	-20.96	0.63	0.547445
mk4.000116.01	yes	-17.38	-0.31	0.454934	-17.37	-0.29	0.487024	-17.44	-0.44	0.292383	-17.57	0.17	0.814464	-17.63	0.04	1	-13.93	-0.25	0.0672621	-13.88	-0.15	0.398587
mk4.000116.04	yes	-15.83	0.03	0.986055	-15.98	-0.27	0.254013	-15.98	-0.27	0.264571	-15.92	0.39	0.127126	-15.97	0.28	0.264475	-16.51	0.39	0.0342422	-16.6	0.21	0.386665
mk4.000116.05	yes	-14.09	-0.05	0.748226	-14.08	-0.03	0.931882	-14.16	-0.19	0.0935504	-14.32	-0.35	0.00493167	-14.43	-0.58	1.09302e-07	-14.13	0.09	0.601944	-14.2	-0.06	0.826474
mk4.000116.07	yes	-15.19	0.07	0.786796	-15.29	-0.14	0.483082	-15.22	0.01	1	-15.46	-0.3	0.167794	-15.58	-0.54	0.00247749	-15.3	0.1	0.616664	-15.32	0.07	0.787062
mk4.000116.08	yes	-17.93	-0.48	0.342573	-17.65	0.08	0.966901	-17.66	0.06	0.994332	-18.4	-0.04	1	-18.84	-0.91	0.132543	-18.32	-0.06	0.93883	-18.09	0.39	0.23678
mk4.000116.10	no	NA	NA	NA	NA	NA	NA	NA	NA	NA	NA	NA	NA	NA	NA	NA	-23.41	-2.29	0.308959	-22.21	0.12	0.938599
mk4.000117.01	yes	NA	NA	NA	NA	NA	NA	NA	NA	NA	NA	NA	NA	NA	NA	NA	-19.86	0.96	0.0429154	-19.93	0.82	0.103479
mk4.000117.03	yes	-13	0.18	0.00769296	-13.06	0.05	0.652387	-12.92	0.34	1.10379e-08	-12.43	0.49	1.74626e-19	-12.54	0.28	1.65406e-06	-13.06	-0.1	0.548188	-13	0.03	0.919167
mk4.000117.04	no	NA	NA	NA	NA	NA	NA	NA	NA	NA	NA	NA	NA	NA	NA	NA	-21.08	0.23	0.973414	-21.11	0.17	0.970539
mk4.000117.05	yes	-15.25	-0.26	0.103422	-15.22	-0.2	0.277327	-15.23	-0.23	0.184372	-15.64	0.35	0.110877	-15.51	0.61	0.000289932	-14.9	0.07	0.722746	-15.03	-0.18	0.365991
mk4.000117.06	yes	-16.74	-0.16	0.682354	-16.64	0.02	1	-16.64	0.02	1	-16.7	-0.1	0.92967	-16.42	0.47	0.0741723	-16.32	-0.38	0.0450811	-16.21	-0.16	0.549086
mk4.000118.03	yes	-13.56	-0.01	1	-13.54	0.03	0.844104	-13.49	0.14	0.147651	-13.89	0.14	0.294842	-13.86	0.21	0.0456207	-13.75	-0.08	0.653793	-13.77	-0.11	0.584981
mk4.000118.04	no	-18.86	-0.48	0.484591	-18.67	-0.11	1	-18.45	0.34	0.630868	-19.04	-0.41	0.815451	-19.35	-1.04	0.130962	-18.68	0.46	0.201774	-18.72	0.36	0.419957
mk4.000118.10	no	-17.89	-0.28	0.648622	-17.7	0.09	0.9642	-17.61	0.28	0.545013	-18.23	-0.02	1	-18.11	0.23	0.733411	-17.07	-0.12	0.728506	-16.99	0.05	0.920107
mk4.000118.11	yes	-16	-0.44	0.0284127	-15.9	-0.24	0.351756	-15.78	0	1	-16.34	0.36	0.225499	-16.26	0.53	0.0263443	-16.11	-0.17	0.451703	-16.06	-0.07	0.837433
mk4.000118.12	yes	-16.93	-0.18	0.691542	-16.86	-0.04	1	-16.93	-0.16	0.744881	-17.07	0.11	0.906308	-17.04	0.17	0.741675	-16.89	-0.44	0.038076	-16.81	-0.27	0.283569
mk4.000119.00	no	-18.45	0.64	0.19731	-18.36	0.83	0.0929928	-18.67	0.2	0.812475	NA	NA	NA	NA	NA	NA	-17.62	0.04	0.96791	-17.54	0.19	0.571941
mk4.000119.01	yes	-16.95	-0.4	0.220542	-16.77	-0.06	1	-16.73	0.02	1	-18.15	0.04	1	-18.21	-0.07	1	-16.9	0.11	0.693812	-16.96	-0.02	0.98526
mk4.000119.02	yes	-14.33	-0.15	0.265964	-14.29	-0.07	0.692639	-14.31	-0.11	0.474467	-14.66	-0.41	0.00291816	-14.58	-0.26	0.0625125	-14.14	0.13	0.408694	-14.21	-0.01	1
mk4.000119.04	yes	-18.18	-0.57	0.293696	-17.93	-0.08	1	-17.87	0.04	1	-18.83	-0.42	0.74679	-18.39	0.47	0.486261	-17.92	-0.49	0.0943554	-17.71	-0.08	0.894409
mk4.000119.06	yes	-14.88	0.16	0.310559	-14.96	0.02	1	-14.85	0.24	0.107099	-14.75	-0.26	0.126791	-14.9	-0.56	2.72392e-05	-14.7	0.15	0.378944	-14.75	0.04	0.880136
mk4.000119.09	yes	-15.42	-0.1	0.688623	-15.38	-0.02	1	-15.35	0.04	0.95976	-16.45	-0.5	0.09856	-16.46	-0.53	0.0430918	-15	-0.02	1	-15.01	-0.03	0.927958
mk4.000119.10	yes	-15.5	0.24	0.18705	-15.5	0.25	0.220831	-15.45	0.33	0.0650555	-15.95	-0.22	0.464935	-15.96	-0.23	0.360449	-14.48	0.18	0.247733	-14.51	0.12	0.563219
mk4.000119.11	yes	-16.17	-0.02	1	-15.9	0.52	0.00545206	-16.01	0.29	0.218073	-16.59	-0.2	0.65706	-16.73	-0.48	0.123187	-15.23	-0.23	0.171355	-15.04	0.16	0.4191
mk4.000120.00	yes	-18.32	-0.48	0.463773	-18.15	-0.15	0.83527	-17.97	0.23	0.703575	-19.43	0.14	1	-19.39	0.2	1	-17.64	-0.51	0.0485064	-17.47	-0.16	0.700354
mk4.000120.03	yes	-18.13	0.27	0.612561	-18.3	-0.07	1	-18.17	0.2	0.735494	-19.02	-0.93	0.321066	-18.72	-0.32	0.658662	-16.39	-0.12	0.630968	-16.42	-0.19	0.457066
mk4.000120.04	yes	-17.33	0.04	1	-17.19	0.31	0.450391	-17.15	0.39	0.284802	-17.67	-0.64	0.212258	-17.44	-0.17	0.746064	-16.74	-0.41	0.0467613	-16.6	-0.13	0.67199
mk4.000120.05	yes	-15.49	0.17	0.39196	-15.54	0.07	0.863949	-15.6	-0.04	0.924829	-15.74	0.15	0.649367	-15.75	0.12	0.683475	-15.78	0.01	1	-15.71	0.15	0.52396
mk4.000120.06	yes	-18.73	-0.33	0.647273	-18.45	0.23	0.807013	-18.4	0.34	0.637768	-18.93	-0.62	0.56654	-19.01	-0.77	0.241283	-18.16	-0.41	0.191993	-17.97	-0.03	0.976938
mk4.000120.10	yes	-16.56	0.18	0.601623	-16.54	0.23	0.515985	-16.75	-0.2	0.575657	-17.19	-0.4	0.341901	-17.26	-0.53	0.157623	-16.16	-0.1	0.715403	-16.34	-0.45	0.0176926
mk4.000120.11	yes	-15.27	0.32	0.0503378	-15.37	0.11	0.692639	-15.44	-0.03	0.979589	-15.31	-0.22	0.331876	-15.5	-0.59	0.000347681	-15.92	0.18	0.373553	-16.09	-0.17	0.508328
mk4.000120.13	yes	-12.95	0.25	5.59301e-05	-13.05	0.04	0.708128	-13.02	0.11	0.194843	-12.85	-0.09	0.315785	-12.81	-0.01	1	-13.98	0.2	0.160197	-14.06	0.04	0.883583
mk4.000120.17	yes	-15.72	0.25	0.213577	-15.78	0.14	0.631955	-15.79	0.12	0.724103	-15.55	-0.01	1	-15.65	-0.22	0.350897	-14.56	0.19	0.216089	-14.6	0.11	0.575231
mk4.000121.00	yes	-14.54	0.3	0.0117362	-14.67	0.05	0.880077	-14.58	0.22	0.0996957	-14.65	-0.2	0.24461	-14.4	0.31	0.0101581	-14.95	0.15	0.35305	-15.12	-0.17	0.413865
mk4.000121.05	yes	-13.37	0.02	0.929425	-13.45	-0.16	0.083566	-13.42	-0.09	0.372443	-13.01	-0.34	2.6537e-06	-13.03	-0.37	4.39952e-08	-13	0.07	0.667621	-13.05	-0.03	0.942851
mk4.000121.09	yes	NA	NA	NA	NA	NA	NA	NA	NA	NA	NA	NA	NA	NA	NA	NA	-22.91	-1.29	0.605758	-22.34	-0.14	1
mk4.000121.10	yes	-15.33	0.04	0.955639	-15.35	0.02	1	-15.29	0.13	0.554278	-15.03	0.1	0.722438	-15.05	0.06	0.841961	-16.23	-0.05	0.895382	-16.33	-0.26	0.250091
mk4.000121.11	no	-17.78	-0.56	0.19362	-17.29	0.42	0.296707	-17.33	0.33	0.462656	-18.66	-0.07	1	-18.79	-0.33	0.65029	-16.67	-0.3	0.169729	-16.48	0.07	0.850713
mk4.000122.01	yes	-17.95	-0.01	1	-17.99	-0.08	0.999241	-17.75	0.4	0.42089	-18.11	0.33	0.693905	-18.47	-0.4	0.540968	-18.36	-0.43	0.200992	-18.29	-0.28	0.513829
mk4.000122.02	no	-19.68	1.58	0.0382028	-20.03	0.89	0.4021	-19.87	1.2	0.159385	-20.61	-0.67	0.779829	-20.94	-1.34	0.422747	-19.82	0.7	0.17375	-20.13	0.08	0.942851
mk4.000123.00	yes	-13.09	0.03	0.848191	-13.16	-0.11	0.182903	-13.19	-0.17	0.0263237	-13.5	-0.61	3.54147e-14	-13.51	-0.64	5.63915e-17	-13.85	0.32	0.0109807	-13.98	0.06	0.810012
mk4.000123.03	yes	-21.78	-1.27	0.686155	-21.37	-0.43	1	-35.58	-28.86	0.203884	NA	NA	NA	NA	NA	NA	NA	NA	NA	NA	NA	NA
mk4.000123.04	no	-17.09	-0.31	0.436745	-16.91	0.05	1	-16.88	0.12	0.865235	-16.54	0.14	0.780979	-16.78	-0.35	0.30666	-17.64	-0.54	0.0301811	-17.3	0.14	0.685098
mk4.000123.05	yes	-14.67	0.41	0.000433209	-14.62	0.52	1.00442e-06	-14.73	0.3	0.0263145	-15.56	0.68	0.000175014	-15.84	0.12	0.669515	-14.47	0.5	4.20027e-05	-14.45	0.55	6.05403e-06
mk4.000123.06	yes	-14.72	-0.25	0.0589166	-14.67	-0.15	0.317611	-14.62	-0.06	0.76001	-14.95	-0.07	0.777904	-15	-0.18	0.342801	-15.03	0.33	0.0216023	-15.04	0.31	0.047284
mk4.000123.07	yes	-12.86	0.26	1.46097e-05	-12.95	0.07	0.404931	-12.97	0.03	0.808193	-12.88	-0.01	0.97283	-13.03	-0.3	1.2668e-05	-13.06	-0.03	0.942069	-13.06	-0.03	0.94287
mk4.000123.10	no	-20.99	0.32	1	-20.41	1.47	0.182903	-20.48	1.34	0.350639	-20.72	1.55	0.357349	-21.35	0.3	1	-19.65	-1.17	0.00908963	-19.45	-0.76	0.129957
mk4.000124.00	yes	-17.05	-0.79	0.00349483	-16.7	-0.1	0.908398	-16.75	-0.2	0.575657	-17.19	-0.17	0.84788	-17.26	-0.31	0.475383	-17.33	-0.03	1	-17.25	0.14	0.696106
mk4.000124.01	yes	-16.12	0.38	0.0822346	-16.19	0.25	0.353519	-16.14	0.34	0.160812	-15.69	-0.51	0.015953	-15.73	-0.59	0.00157086	-16.12	0.07	0.765717	-16.2	-0.09	0.796814
mk4.000124.02	no	-19.95	-0.94	0.350773	-20.74	-2.53	0.0242941	-20.87	-2.8	0.0112756	-20.37	2.25	0.0679628	-20.05	2.88	0.000463488	-22.84	-1.42	0.487771	-22.93	-1.6	0.576163
mk4.000124.04	yes	-14.13	-0.02	0.924943	-14.08	0.07	0.632322	-14.17	-0.11	0.403279	-14.65	0.27	0.0924754	-14.66	0.24	0.0940613	-14.4	-0.02	0.996574	-14.34	0.11	0.576284
mk4.000124.05	yes	-15.74	0.05	0.934055	-15.7	0.14	0.594597	-15.79	-0.04	0.990294	-15.66	0.23	0.364264	-15.65	0.24	0.267362	-16.08	-0.04	0.93788	-16.05	0.02	0.970539
mk4.000124.09	yes	-16.42	0.08	0.823984	-16.17	0.58	0.00519968	-16.3	0.32	0.234282	-17.59	-0.53	0.301784	-17.41	-0.17	0.749629	NA	NA	NA	NA	NA	NA
mk4.000124.11	yes	-17.89	0.24	0.648622	-17.81	0.41	0.440967	-17.98	0.06	1	-18.35	0.54	0.450865	-18.32	0.59	0.31683	-19.13	0	1	-18.94	0.38	0.431212
mk4.000124.13	yes	-14.51	-0.06	0.711796	-14.47	0.03	0.952045	-14.57	-0.17	0.246605	-14.5	-0.06	0.840544	-14.7	-0.46	0.000300656	-14.78	-0.07	0.744683	-14.8	-0.09	0.702307
mk4.000124.14	yes	-16.62	-0.19	0.592204	-16.7	-0.34	0.286732	-16.79	-0.52	0.0751776	-17.47	0.11	0.986073	-17.8	-0.54	0.204848	-17.14	-0.07	0.875749	-17.06	0.1	0.775281
mk4.000124.15	no	NA	NA	NA	NA	NA	NA	NA	NA	NA	NA	NA	NA	NA	NA	NA	-21.7	-0.55	0.742765	-21.23	0.39	0.828525
mk4.000124.18	yes	-12.8	-0.38	7.29879e-12	-12.67	-0.12	0.083025	-12.68	-0.13	0.0629151	-14.17	0.02	0.973372	-14.18	0	1	-12.62	-0.16	0.242894	-12.51	0.05	0.837433
mk4.000124.25	no	-16.83	0.06	0.938368	-16.88	-0.04	1	-16.8	0.12	0.796564	-16.54	0.44	0.165195	-16.7	0.11	0.778655	-17.14	0.17	0.53519	-17.21	0.02	0.994975
mk4.000124.26	no	-17.74	-0.63	0.12174	-17.35	0.17	0.818702	-17.44	-0.01	1	-19.72	0.72	0.641159	-19.74	0.69	0.492553	-17.93	-0.3	0.365234	-17.75	0.05	0.926533
mk4.000125.01	yes	-16.96	-0.1	0.890018	-16.91	-0.01	1	-16.83	0.15	0.793013	-17.15	-0.18	0.803156	-17.04	0.03	1	-16.65	-0.43	0.0318923	-16.52	-0.17	0.548838
mk4.000125.02	yes	-10.5	0.04	0.307511	-10.53	-0.01	0.803164	-10.54	-0.04	0.260463	-10.95	0.05	0.268531	-10.87	0.21	8.4433e-12	-10.85	-0.31	0.00874266	-10.77	-0.13	0.423299
mk4.000125.04	yes	-18.45	0.24	0.68871	-18.23	0.68	0.164829	-18.36	0.42	0.514052	-18.56	0.4	0.630547	-18.78	-0.05	1	-15.89	0.12	0.559349	-15.97	-0.03	0.940498
mk4.000125.05	yes	-10.89	0.01	0.884563	-10.93	-0.09	0.00894915	-10.88	0.03	0.530263	-10.58	0.11	0.00113486	-10.7	-0.13	2.53943e-05	-10.44	0.17	0.17375	-10.38	0.29	0.0206666
mk4.000125.07	yes	-15.21	-0.27	0.101502	-15.15	-0.15	0.456146	-15.13	-0.12	0.585249	-15.42	-0.04	0.962389	-15.4	0	1	-15.14	-0.06	0.815166	-15.12	-0.03	0.961261
mk4.000125.09	yes	-15.37	-0.15	0.477167	-15.35	-0.12	0.636498	-15.48	-0.37	0.0347	-15.32	-0.4	0.0309773	-15.33	-0.43	0.0108135	-16.09	0.12	0.604818	-16.21	-0.14	0.634575
mk4.000126.02	yes	-17.21	-0.46	0.170764	-16.98	0	1	-17.04	-0.12	0.812475	-17.77	-0.01	1	-18.28	-1.05	0.0327661	-16.27	0.11	0.661035	-16.29	0.06	0.859353
mk4.000126.03	yes	-16.08	-0.05	0.944175	-16.11	-0.1	0.78602	-16.09	-0.06	0.892429	-16.72	-0.4	0.246187	-16.8	-0.54	0.0713606	-16.43	0.21	0.304806	-16.54	-0.01	1
mk4.000126.10	yes	-16.22	0.53	0.0116687	-16.41	0.16	0.665962	-16.25	0.47	0.048614	-16.16	0.72	0.00187832	-16.07	0.9	6.94149e-06	-16.47	0.47	0.00833872	-16.66	0.08	0.824669
mk4.000127.01	yes	-14.77	0.31	0.0146892	-14.86	0.14	0.418837	-14.85	0.15	0.378553	-15.08	-0.08	0.784654	-14.99	0.11	0.56799	-15.03	0.02	0.970177	-15.16	-0.23	0.216295
mk4.000127.02	yes	-12.91	-0.41	4.96729e-13	-12.84	-0.27	3.77729e-06	-12.94	-0.46	1.65654e-15	-13.5	-0.11	0.342205	-13.64	-0.4	2.56488e-06	-12.47	-0.21	0.117744	-12.46	-0.19	0.216655
mk4.000127.03	yes	-13.16	-0.05	0.627097	-13.2	-0.13	0.108074	-13.19	-0.11	0.209478	-13.32	-0.34	2.69053e-05	-13.31	-0.31	5.93356e-05	-13.8	0.35	0.00433824	-13.89	0.18	0.269654
mk4.000127.11	no	-18.26	-0.69	0.197229	-18.3	-0.76	0.15211	-18.34	-0.83	0.0993426	-18.85	0.85	0.231027	-18.78	0.98	0.145302	-19.7	-0.31	0.635837	-19.44	0.21	0.778996
mk4.000127.12	yes	-20.75	0.28	1	-20.83	0.11	1	-20.79	0.2	1	-21.35	-1.18	0.702012	-20.57	0.37	0.92207	-21.72	-1.03	0.369025	-21.46	-0.53	0.659844
mk4.000128.00	yes	-15.17	-0.15	0.438411	-15.15	-0.12	0.5859	-15.27	-0.36	0.0240363	-15.75	0.01	1	-15.7	0.11	0.718674	-13.76	-0.01	1	-13.58	0.37	0.00374553
mk4.000128.02	yes	-14.75	0.08	0.660309	-14.84	-0.11	0.586161	-14.72	0.13	0.419589	-14.44	0.26	0.0768217	-14.25	0.64	2.51605e-10	-14.97	-0.11	0.59601	-15.12	-0.4	0.00810555
mk4.000128.04	yes	-13.12	0.24	0.000279699	-13.29	-0.09	0.371475	-13.14	0.21	0.00280041	-12.87	0.37	2.03799e-08	-12.87	0.37	3.37276e-09	-13.28	0.37	0.00170869	-13.35	0.23	0.119147
mk4.000128.07	no	-19.8	-0.06	1	-19.89	-0.23	1	-19.94	-0.33	0.986041	-20.93	-2.03	0.216146	-20.26	-0.7	0.659536	-18.92	0.12	0.822573	-19.09	-0.23	0.753515
mk4.000128.13	yes	-14.08	0.21	0.0385179	-14.25	-0.13	0.326049	-14.05	0.26	0.0121745	-13.96	0.14	0.315813	-13.99	0.09	0.521587	-14.56	0.36	0.00595768	-14.63	0.22	0.19296
mk4.000128.14	yes	-15.5	-0.54	0.000423579	-15.48	-0.5	0.00104205	-15.43	-0.4	0.0161165	-17.28	-0.27	0.591082	-17.74	-1.19	0.00111012	-15.36	0.24	0.134578	-15.46	0.04	0.899559
mk4.000128.16	yes	-18.99	0.06	1	-19.26	-0.48	0.555328	-19.42	-0.8	0.380927	-19.67	-1.37	0.141401	-19.69	-1.4	0.132064	-19.79	0.56	0.295254	-20.28	-0.42	0.69135
mk4.000129.00	yes	-15.42	0.13	0.551493	-15.42	0.11	0.643883	-15.51	-0.06	0.855951	-15.5	-0.06	0.874724	-15.46	0.02	1	-15.36	-0.34	0.0301775	-15.25	-0.12	0.603396
mk4.000129.01	no	-15.23	-0.4	0.0060067	-15	0.06	0.81602	-15.07	-0.07	0.809644	-16.15	-0.33	0.241962	-16.13	-0.3	0.254384	-14.1	-0.24	0.0845441	-14.01	-0.07	0.765115
mk4.000129.02	no	-13.34	0.14	0.084814	-13.34	0.15	0.0763029	-13.35	0.14	0.124259	-13.48	-0.19	0.0605099	-13.51	-0.25	0.00331889	-13.25	0.06	0.73127	-13.3	-0.04	0.904488
mk4.000129.05	yes	-15.59	0.14	0.54354	-15.54	0.23	0.252293	-15.55	0.22	0.29702	-16.06	0.45	0.071128	-15.85	0.87	2.69133e-06	-15.69	-0.2	0.291081	-15.61	-0.05	0.894409
mk4.000129.12	yes	-13.76	-0.12	0.257161	-13.82	-0.23	0.0108152	-13.76	-0.12	0.271432	-13.88	-0.13	0.357068	-13.87	-0.12	0.327264	-13.98	0.14	0.383039	-14.04	0.03	0.92332
mk4.000129.13	yes	-15.17	-0.15	0.437254	-15.03	0.13	0.498301	-15.01	0.18	0.282721	-15.67	-0.16	0.548235	-15.61	-0.05	0.906247	-14.67	0.02	0.957313	-14.71	-0.07	0.803914
mk4.000130.00	yes	-15.74	-0.03	0.989848	-15.87	-0.28	0.200443	-15.85	-0.26	0.271901	-16.31	-0.55	0.0386232	-16.3	-0.53	0.0321302	-15.02	-0.23	0.149195	-14.94	-0.06	0.837433
mk4.000130.01	yes	-16.09	-0.05	0.94374	-16.31	-0.5	0.0335319	-16.18	-0.23	0.380561	-16.95	-0.65	0.0596808	-16.83	-0.43	0.186094	-15.81	0.03	0.942733	-15.91	-0.17	0.472127
mk4.000130.02	yes	-15.48	-0.09	0.729604	-15.42	0.02	1	-15.51	-0.15	0.491488	-15.73	-0.61	0.00303293	-15.58	-0.31	0.11287	-15.82	0.07	0.755737	-15.93	-0.14	0.581025
mk4.000130.10	yes	-16.96	0.39	0.196518	-16.95	0.4	0.212974	-17	0.3	0.381947	-16.9	-0.05	1	-16.59	0.55	0.0336966	-15.74	0.07	0.77917	-15.79	-0.02	0.971941
mk4.000130.11	no	-17.15	-0.45	0.16036	-17.07	-0.31	0.44123	-16.68	0.48	0.0866569	-17.4	0.2	0.779446	-17.15	0.69	0.0312843	-15.89	0.01	1	-15.94	-0.08	0.812072
mk4.000130.16	no	-18.43	-0.26	0.823519	-18.14	0.33	0.678241	-18.27	0.07	1	-19.99	1.01	0.482736	-19.94	1.1	0.268987	-19.1	-0.65	0.135761	-18.89	-0.23	0.711661
mk4.000131.00	no	-21.12	0.06	1	-21.58	-0.85	1	-22.21	-2.12	0.453485	NA	NA	NA	NA	NA	NA	-21.33	0.19	1	-21.42	0.01	1
mk4.000131.11	yes	-16.64	0.43	0.107968	-16.68	0.35	0.245499	-16.7	0.31	0.319106	-17.77	-0.17	0.914017	-17.43	0.51	0.210205	-16.78	-0.53	0.00699683	-16.65	-0.27	0.280428
mk4.000131.12	no	NA	NA	NA	NA	NA	NA	NA	NA	NA	NA	NA	NA	NA	NA	NA	-22.78	0.45	1	-22.87	0.28	0.914505
mk4.000132.03	no	-22.65	1.64	1	-22.24	2.47	0.356958	-36.74	-26.54	1	NA	NA	NA	NA	NA	NA	-21.38	-0.36	0.779014	-21.46	-0.53	0.659844
mk4.000132.06	yes	-16.58	0.12	0.773626	-16.68	-0.09	0.941567	-16.59	0.09	0.850228	-17.27	0.33	0.544776	-17.43	0.02	1	-15.79	0	1	-15.71	0.16	0.457066
mk4.000132.07	yes	-14.12	-0.09	0.485293	-14.05	0.04	0.844398	-14.07	0	1	-14.24	0.51	4.67098e-06	-14.23	0.52	4.90569e-07	-14.3	0.02	0.93658	-14.34	-0.05	0.852587
mk4.000132.08	no	NA	NA	NA	NA	NA	NA	NA	NA	NA	NA	NA	NA	NA	NA	NA	-36.3	-27.42	0.202568	-23.16	-1.14	0.798673
mk4.000132.11	yes	-16.44	-0.31	0.232203	-16.33	-0.09	0.846753	-16.44	-0.32	0.27478	-16.61	-0.37	0.301784	-16.56	-0.27	0.380988	-16.68	-0.02	1	-16.59	0.16	0.568633
mk4.000132.13	yes	-16.69	-0.41	0.146735	-16.54	-0.1	0.85851	-16.57	-0.16	0.642028	-17.18	0.09	0.947634	-17.06	0.33	0.428125	-16.19	-0.05	0.872725	-16.23	-0.13	0.666401
mk4.000132.14	yes	-17.47	-0.22	0.659806	-17.4	-0.07	0.97834	-17.25	0.24	0.565262	-17.8	-0.02	1	-17.8	-0.01	1	-17.06	0.06	0.882162	-16.95	0.28	0.273575
mk4.000132.15	yes	-17.99	0.12	0.863265	-18.17	-0.25	0.674125	-17.77	0.55	0.219753	-18.07	-0.7	0.205423	-17.86	-0.27	0.579241	-18.09	-0.35	0.280569	-18.15	-0.47	0.15454
mk4.000133.02	yes	-20.78	1.38	0.299007	-20.63	1.7	0.15211	-20.71	1.52	0.310135	NA	NA	NA	NA	NA	NA	-19.82	-0.07	0.952318	-19.67	0.22	0.798673
mk4.000133.08	no	-19.96	-0.58	0.64289	-19.54	0.25	1	-19.97	-0.61	0.763806	NA	NA	NA	NA	NA	NA	-18.34	-0.48	0.143069	-18.12	-0.03	0.995801
mk4.000134.10	yes	-17.35	0.04	1	-17.43	-0.13	0.812146	-17.59	-0.45	0.2602	-17.17	-0.63	0.0833271	-17.31	-0.92	0.00576035	-18.22	-0.03	0.998835	-18.22	-0.02	1
mk4.000134.12	no	-20.54	0.25	1	-20.46	0.4	0.865084	-20.07	1.2	0.181648	-20.43	0.14	1	-20.55	-0.12	1	-18.83	-0.15	0.835059	-18.91	-0.3	0.60118
mk4.000134.13	yes	-11.51	0.17	4.0649e-06	-11.68	-0.17	1.62091e-05	-11.61	-0.03	0.60324	-11.12	-0.23	3.05258e-10	-11.2	-0.39	1.06304e-31	-12.91	0.12	0.403618	-12.99	-0.03	0.910034
mk4.000135.03	yes	-14.27	0.12	0.375547	-14.26	0.15	0.24336	-14.24	0.2	0.102958	-14.55	0.07	0.779829	-14.45	0.26	0.046872	-13.96	0.04	0.840635	-13.9	0.18	0.270603
mk4.000135.05	no	-20.24	1.82	0.052065	-20.87	0.57	0.831626	-20.63	1.05	0.553014	-19.63	1.72	0.0752465	-21.05	-1.12	0.552252	-20.93	-1.25	0.1043	-20.26	0.1	0.893906
mk4.000135.06	yes	-19.16	3	7.42422e-09	-19.9	1.54	0.0581218	-19.85	1.64	0.037321	-18.07	2.02	1.50872e-06	-19.02	0.13	1	-20.41	-0.12	0.929144	-20.19	0.31	0.743519
mk4.000135.07	yes	-15.12	0.24	0.133295	-15.14	0.19	0.295822	-15.06	0.34	0.0216638	-16.91	0.28	0.521759	-16.92	0.27	0.494342	-15.68	-0.27	0.123413	-15.69	-0.29	0.121165
mk4.000135.08	yes	-15.32	0.41	0.00820906	-15.46	0.12	0.637889	-15.23	0.59	2.90754e-05	-17.15	0.09	0.949283	-17.18	0.04	1	-16.27	-0.04	0.938197	-16.22	0.06	0.845997
mk4.000135.12	yes	-14.36	0.01	1	-14.35	0.03	0.917192	-14.27	0.19	0.130372	-14.74	-0.19	0.300335	-14.8	-0.31	0.0310241	-14.54	0.23	0.113906	-14.52	0.28	0.0640892
mk4.000135.13	yes	-12.88	0.06	0.466276	-12.94	-0.06	0.571504	-12.93	-0.04	0.742786	-12.7	0.08	0.404015	-12.7	0.09	0.250225	-13.41	0.15	0.284053	-13.45	0.09	0.662363
mk4.000135.15	yes	-13.44	0.23	0.00359118	-13.49	0.14	0.157562	-13.53	0.06	0.631722	-13.67	-0.07	0.675653	-13.57	0.13	0.193887	-13.86	-0.05	0.810502	-13.84	-0.03	0.925066
mk4.000136.08	yes	NA	NA	NA	NA	NA	NA	NA	NA	NA	NA	NA	NA	NA	NA	NA	-20.08	0.67	0.228134	-20.67	-0.5	0.630617
mk4.000136.09	yes	NA	NA	NA	NA	NA	NA	NA	NA	NA	NA	NA	NA	NA	NA	NA	-21.51	-0.48	0.769549	-21.34	-0.14	1
mk4.000136.10	yes	-21.28	-0.27	1	-21.37	-0.43	1	-21.71	-1.12	0.704359	-19.69	-1.86	0.0285064	-20.19	-2.86	0.00210646	-21.05	0.16	1	-21.2	-0.14	0.969566
mk4.000136.11	no	NA	NA	NA	NA	NA	NA	NA	NA	NA	NA	NA	NA	NA	NA	NA	-18.2	-0.33	0.342356	-17.92	0.24	0.504406
mk4.000136.12	yes	NA	NA	NA	NA	NA	NA	NA	NA	NA	NA	NA	NA	NA	NA	NA	-18.37	0.51	0.0943129	-18.33	0.58	0.0615735
mk4.000136.13	yes	NA	NA	NA	NA	NA	NA	NA	NA	NA	NA	NA	NA	NA	NA	NA	-21.26	0.33	0.779014	-21.58	-0.31	0.812814
mk4.000136.14	no	NA	NA	NA	NA	NA	NA	NA	NA	NA	NA	NA	NA	NA	NA	NA	-20.33	-0.27	0.730341	-20.51	-0.62	0.476838
mk4.000136.17	yes	-18.5	-1.04	0.0467489	-19.05	-2.14	1.92857e-05	-18.23	-0.49	0.377011	-19.87	1.25	0.311681	-19.94	1.1	0.268987	-18.27	0.05	0.969287	-18.54	-0.48	0.238558
mk4.000137.00	yes	-15.23	0.31	0.0410089	-15.28	0.22	0.250006	-15.38	0.02	1	-15.07	0.13	0.600068	-15.05	0.16	0.426524	-15.04	0.09	0.63932	-15.04	0.1	0.65227
mk4.000137.01	no	-36.22	27.6	1	-35.3	29.43	0.0564448	-50.02	0	1	NA	NA	NA	NA	NA	NA	NA	NA	NA	NA	NA	NA
mk4.000137.03	yes	-13.58	0.04	0.826693	-13.6	0	1	-13.67	-0.14	0.170379	-13.6	0.26	0.00841027	-13.68	0.09	0.440602	-14.05	0.18	0.206307	-14.11	0.06	0.798673
mk4.000137.04	yes	-14.29	-0.21	0.0785308	-14.22	-0.07	0.648682	-14.13	0.11	0.440722	-14.82	-0.2	0.281446	-14.72	0.01	1	-13.89	-0.35	0.00610758	-13.82	-0.21	0.189626
mk4.000137.06	no	-16.1	0.18	0.502072	-16.26	-0.15	0.657051	-16.17	0.03	1	-15.97	-0.2	0.52242	-16.12	-0.51	0.0261033	-17.17	0.21	0.400372	-17.1	0.36	0.134288
mk4.000137.07	no	-17.46	-0.01	1	-17.44	0.02	1	-17.56	-0.21	0.753901	-18.04	0.68	0.247999	-18.25	0.27	0.718215	-17.47	0.31	0.230563	-17.45	0.35	0.205215
mk4.000137.08	yes	-17.92	0.25	0.644819	-18.27	-0.45	0.489448	-18.06	-0.02	1	-19.65	-0.96	0.338724	-19.06	0.22	0.990135	-17.52	-0.48	0.0533812	-17.35	-0.14	0.74076
mk4.000137.11	no	-21.15	-1.36	0.452745	-21.03	-1.11	0.553753	-20.08	0.78	0.415455	-21.85	2.46	0.3253	-22.14	1.88	0.587188	-21.95	-1.21	0.329014	-21.54	-0.39	0.817604
mk4.000137.12	yes	-14.89	-0.13	0.423296	-14.93	-0.21	0.192195	-14.82	0.01	1	-15.01	-0.02	1	-15.03	-0.07	0.818236	-14.64	-0.03	0.940258	-14.54	0.17	0.3575
mk4.000137.13	yes	-18.67	0.21	0.730992	-18.42	0.71	0.191025	-18.31	0.92	0.0612657	-17.78	0.1	0.973372	-17.48	0.7	0.0699579	-18.64	0.12	0.811412	-18.74	-0.08	0.927958
mk4.000138.01	yes	-14.92	0.31	0.0211667	-15.03	0.09	0.668711	-14.96	0.23	0.15729	-14.91	-0.34	0.0408755	-14.84	-0.19	0.233423	-14.89	0.29	0.0466494	-14.81	0.45	0.000771179
mk4.000138.02	yes	-17.38	0.27	0.537457	-17.36	0.31	0.529704	-17.52	0	1	-18.03	0.18	0.897745	-18.12	0.01	1	-15.84	0.01	0.99844	-15.89	-0.09	0.777377
mk4.000138.05	yes	-14.46	-0.27	0.0210422	-14.28	0.1	0.538988	-14.4	-0.15	0.294486	-15.1	0.02	1	-15.22	-0.23	0.200924	-14.07	-0.18	0.242141	-13.97	0.01	0.995582
mk4.000139.00	no	-19.81	0.4	0.773626	-19.85	0.34	0.81602	-20.06	-0.09	1	-20.72	1.55	0.357349	-21.19	0.62	0.88489	-19.96	0.1	1	-20.02	-0.02	1
mk4.000139.04	yes	-18.64	0.16	0.805855	-18.63	0.18	0.914119	-18.74	-0.03	1	-19.12	-0.73	0.538047	-19.02	-0.53	0.442544	-19.69	-0.33	0.586984	-19.78	-0.51	0.426735
mk4.000139.09	no	-20.14	1.06	0.322689	-20.22	0.89	0.456146	-20.31	0.71	0.478244	-20.61	-2.67	0.0289677	-19.39	-0.23	0.758123	NA	NA	NA	NA	NA	NA
mk4.000139.10	no	-19.55	-0.33	0.796349	-19.53	-0.29	0.763266	-19.75	-0.72	0.58156	-19.73	-1.79	0.0416792	-19.52	-1.37	0.114547	-22.91	-1.29	0.605758	-23.5	-2.46	0.398587
mk4.000139.11	yes	-14.89	0.31	0.0207566	-14.95	0.2	0.234357	-14.98	0.14	0.471978	-15.5	-0.24	0.315417	-15.52	-0.28	0.159969	-14.43	0.2	0.186227	-14.38	0.31	0.0310628
mk4.000139.12	yes	-13.93	-0.36	3.49877e-05	-13.85	-0.19	0.0659641	-13.69	0.12	0.265448	-14.2	0.25	0.062239	-14.21	0.23	0.0552546	-13.17	-0.23	0.0824668	-13.22	-0.34	0.0101328
mk4.000139.14	no	-18.84	1.27	0.0240173	-18.94	1.06	0.101824	-19.08	0.78	0.308648	-19.88	-0.51	0.723428	-19.82	-0.41	1	-17.78	0.33	0.233948	-17.83	0.22	0.551782
mk4.000140.00	yes	-15.8	-0.07	0.874535	-15.72	0.09	0.778713	-15.76	0.01	1	-16.12	-0.32	0.247199	-16.05	-0.17	0.511385	-16.33	-0.21	0.34458	-16.33	-0.2	0.431212
mk4.000140.01	yes	-11	-0.03	0.511653	-10.98	0.02	0.680415	-10.92	0.14	4.63859e-06	-10.77	0.07	0.107067	-10.8	0	1	-10.7	-0.22	0.0854854	-10.62	-0.06	0.813397
mk4.000140.03	yes	-12.05	-0.21	1.97387e-06	-11.95	-0.01	0.97101	-12.02	-0.15	0.00152508	-12.47	0.36	4.16441e-10	-12.56	0.2	0.00142333	-11.85	0.05	0.75688	-11.79	0.17	0.276062
mk4.000140.04	no	-18.1	-0.37	0.558661	-17.76	0.31	0.584849	-18.01	-0.19	0.869438	-18.81	-0.64	0.507218	-18.62	-0.24	0.747457	-17.15	0.17	0.495424	-17.03	0.41	0.068232
mk4.000140.05	no	-22.15	2.64	0.209749	-22.13	2.7	0.253079	-21.87	3.2	0.0962958	NA	NA	NA	NA	NA	NA	-20.06	-0.5	0.417772	-19.95	-0.28	0.732208
mk4.000140.06	yes	-16.65	0.3	0.307511	-16.4	0.81	8.31822e-05	-16.49	0.62	0.0072498	-17.39	-0.24	0.676192	-17.01	0.52	0.134508	-16	-0.19	0.359289	-15.88	0.05	0.871582
mk4.000141.00	yes	-14.01	-0.06	0.67083	-14	-0.03	0.901937	-13.97	0.04	0.856619	-14.57	0.07	0.77733	-14.32	0.55	1.99478e-07	-14	-0.27	0.0523994	-13.95	-0.17	0.353481
mk4.000141.02	yes	-12.45	-0.28	2.82309e-08	-12.34	-0.05	0.561762	-12.39	-0.16	0.00608572	-13.3	0.29	0.000528523	-13.48	-0.05	0.65029	-11.95	-0.04	0.863293	-11.87	0.14	0.398587
mk4.000141.03	no	-15.63	-0.02	1	-15.55	0.13	0.578456	-15.57	0.09	0.728078	-16.47	0.28	0.455594	-16.73	-0.25	0.490525	-15.21	-0.06	0.788658	-15.22	-0.07	0.824186
mk4.000141.05	yes	-19.09	-1.04	0.0923365	-18.6	-0.06	1	-18.66	-0.19	0.955355	-21.11	1.94	0.301784	-21.35	1.47	0.494342	-18.27	0.47	0.125961	-18.36	0.3	0.450983
mk4.000141.06	yes	-17.14	-0.29	0.425648	-17.13	-0.27	0.53615	-17.01	-0.03	1	-17.73	-0.01	1	-18.26	-1.08	0.0254031	-16.96	0.32	0.149573	-17.26	-0.28	0.316518
mk4.000141.07	no	NA	NA	NA	NA	NA	NA	NA	NA	NA	NA	NA	NA	NA	NA	NA	-18.83	0.23	0.587645	-18.59	0.71	0.0324055
mk4.000141.08	yes	-13.09	0.06	0.500196	-13.12	0.01	0.989283	-13.08	0.09	0.319106	-13.66	0.33	0.000507742	-13.83	-0.01	1	-13.31	0.28	0.0228051	-13.38	0.14	0.428613
mk4.000141.10	yes	NA	NA	NA	NA	NA	NA	NA	NA	NA	NA	NA	NA	NA	NA	NA	-20.8	-0.33	0.747709	-21.1	-0.92	0.301679
mk4.000142.05	yes	-16.47	0	1	-16.58	-0.22	0.506786	-16.36	0.23	0.420496	-16.71	0.45	0.176051	-16.97	-0.08	0.944324	-16.81	0.08	0.779662	-16.66	0.38	0.0734789
mk4.000142.06	yes	-16.2	-0.18	0.538167	-16.23	-0.24	0.390107	-16.24	-0.26	0.341194	-16.48	-0.22	0.563569	-16.22	0.29	0.307607	-17.15	-0.11	0.754629	-17.18	-0.16	0.644416
mk4.000142.08	yes	-11.33	0.05	0.303953	-11.37	-0.04	0.450083	-11.33	0.03	0.523999	-11.26	-0.08	0.117219	-11.23	-0.02	0.774655	-11.54	-0.12	0.400026	-11.46	0.04	0.845997
mk4.000142.14	yes	-14.47	0.14	0.31798	-14.51	0.06	0.81602	-14.42	0.23	0.0677604	-14.51	-0.01	1	-14.47	0.07	0.72398	-15.47	-0.02	1	-15.48	-0.03	0.942896
mk4.000142.15	yes	-13.84	-0.04	0.817312	-13.85	-0.05	0.789496	-13.78	0.1	0.412697	-14.15	0.09	0.600068	-14.08	0.23	0.0467792	-13.69	0.09	0.594527	-13.73	0.01	0.99009
mk4.000143.00	yes	-11.3	-0.05	0.289565	-11.36	-0.16	2.75271e-06	-11.37	-0.18	7.22467e-07	-11.46	0.02	0.830898	-11.63	-0.31	5.74481e-15	-12.97	-0.09	0.596259	-13.03	-0.21	0.172392
mk4.000143.03	yes	-16.99	-0.04	1	-16.98	-0.03	1	-16.86	0.21	0.592641	-17.38	-0.21	0.72701	-17.14	0.26	0.496227	-17.32	0.24	0.359588	-17.25	0.36	0.14881
mk4.000143.08	yes	NA	NA	NA	NA	NA	NA	NA	NA	NA	NA	NA	NA	NA	NA	NA	-23.28	-0.55	1	-23.08	-0.14	1
mk4.000143.09	yes	-16.94	0.06	0.932898	-17	-0.06	0.95876	-17.23	-0.53	0.124987	-17.33	-0.37	0.437958	-17.38	-0.46	0.252107	-17.44	0.26	0.343974	-17.5	0.12	0.785302
mk4.000143.10	yes	-18.38	-0.91	0.074743	-18.21	-0.58	0.309749	-18.4	-0.96	0.056158	-19.7	0.43	0.865639	-19.7	0.41	0.71974	-19.1	0.55	0.156183	-19.21	0.35	0.520356
mk4.000143.11	yes	-18.16	-0.09	1	-18.77	-1.3	0.0122102	-18.37	-0.52	0.399046	-19.15	-0.93	0.362677	-19.36	-1.34	0.0994665	-18.6	-0.24	0.605758	-18.49	-0.02	1
mk4.000143.12	no	-19.78	-0.62	0.566547	-20.03	-1.11	0.329549	-19.79	-0.63	0.677624	NA	NA	NA	NA	NA	NA	-20.51	-0.69	0.329508	-20.95	-1.57	0.0344061
mk4.000143.14	no	-20.13	-0.23	0.973208	-20.64	-1.25	0.389007	-20.24	-0.45	0.974491	-21.72	-0.45	1	-20.94	1.1	0.552252	-19.63	-0.13	0.959636	-19.89	-0.64	0.28278
mk4.000143.17	no	NA	NA	NA	NA	NA	NA	NA	NA	NA	NA	NA	NA	NA	NA	NA	-21.29	0.11	1	-21.13	0.42	0.76338
mk4.000143.18	yes	-19.35	-0.53	0.547182	-19.33	-0.5	0.542363	-19.09	-0.02	1	-20.11	-1.67	0.130628	-19.74	-0.93	0.401611	-16.7	0.14	0.567662	-16.62	0.3	0.16775
mk4.000143.19	yes	-18.16	-0.42	0.494779	-17.9	0.09	1	-18.24	-0.57	0.279527	-20.11	0.33	1	-19.94	0.66	0.569384	-17.23	-0.32	0.212998	-17.15	-0.16	0.632809
mk4.000144.00	yes	-14.59	0.28	0.0207566	-14.64	0.18	0.22305	-14.66	0.13	0.433101	-14.6	0.32	0.0238794	-14.61	0.3	0.023664	-14.99	0.14	0.423944	-15.08	-0.04	0.922069
mk4.000144.02	yes	-14.58	-0.06	0.773545	-14.54	0.02	0.994775	-14.51	0.08	0.649888	-14.94	-0.1	0.667817	-15.16	-0.56	0.000144958	-14.75	0.17	0.283304	-14.77	0.12	0.578651
mk4.000144.03	yes	-15.73	-0.59	0.000420546	-15.83	-0.78	1.33918e-06	-15.89	-0.91	1.1489e-07	-18.57	3.02	1.48006e-10	-19.29	1.58	0.0159612	-16.4	0.06	0.848451	-16.41	0.04	0.936899
mk4.000144.04	yes	-14.16	0.03	0.93916	-14.04	0.26	0.00844042	-14.1	0.14	0.245732	-14.61	0.1	0.635628	-14.66	0.01	1	-14.09	0.03	0.905244	-13.99	0.23	0.138744
mk4.000144.05	yes	-12.92	-0.16	0.0166357	-12.87	-0.08	0.358297	-12.89	-0.11	0.170988	-13.29	-0.23	0.0118518	-13.41	-0.46	1.91639e-09	-12.57	-0.14	0.356414	-12.55	-0.09	0.657976
mk4.000144.09	yes	-14.62	-0.07	0.697593	-14.63	-0.1	0.592008	-14.57	0.02	0.957649	-14.31	-0.04	0.912389	-14.4	-0.22	0.097304	-14.89	0.03	0.897988	-14.9	0.02	0.961267
mk4.000144.10	yes	-10.77	-1.07	0	-10.41	-0.36	5.50319e-60	-10.17	0.12	9.62719e-08	-9.74	0.26	9.8329e-34	-9.84	0.07	0.00460737	-12.18	-0.31	0.0103267	-11.87	0.3	0.0157691
mk4.000144.11	yes	-12.66	-0.37	2.56309e-12	-12.59	-0.23	1.44161e-05	-12.62	-0.29	1.28919e-07	-12.97	-0.5	1.38378e-13	-12.81	-0.19	0.00594334	-12.88	-0.1	0.524554	-12.98	-0.29	0.0345995
mk4.000144.12	yes	-17.66	-0.46	0.282713	-17.48	-0.11	0.848824	-17.56	-0.26	0.654319	-17.65	0.07	1	-17.65	0.07	1	-17.57	-0.33	0.220702	-17.45	-0.09	0.844953
mk4.000144.13	yes	-13.91	0.04	0.811985	-13.84	0.17	0.0912021	-13.83	0.2	0.0532504	-14.2	-0.17	0.22899	-14.34	-0.45	5.55945e-05	-12.99	0.22	0.0807508	-12.93	0.35	0.00491509
mk4.000144.14	yes	-16.49	0.4	0.118181	-16.76	-0.14	0.774574	-16.6	0.18	0.597913	-15.87	-0.01	1	-15.86	0.03	0.990678	-17.08	0.56	0.00496347	-17.17	0.39	0.103236
mk4.000144.15	yes	-16.48	0.67	0.00333956	-16.51	0.61	0.0108418	-16.61	0.41	0.157403	-16.1	0.15	0.658133	-16.03	0.29	0.231493	-16.73	-0.3	0.178191	-16.63	-0.1	0.770247
mk4.000145.00	yes	NA	NA	NA	NA	NA	NA	NA	NA	NA	NA	NA	NA	NA	NA	NA	-20.35	0.98	0.0823208	-20.99	-0.31	0.854185
mk4.000145.08	yes	-12.66	0.26	1.56429e-06	-12.8	-0.01	1	-12.78	0.03	0.817814	-11.97	0.17	0.00168851	-11.92	0.26	1.45172e-08	-13.01	0.37	0.00116621	-13.16	0.08	0.690072
mk4.000146.05	yes	-14.77	0.14	0.384161	-14.78	0.13	0.484334	-14.99	-0.29	0.0500893	-15.95	-0.24	0.405708	-15.9	-0.14	0.632261	-15.01	-0.12	0.545794	-14.94	0.03	0.936991
mk4.000146.09	yes	-14.35	0.34	0.000985116	-14.49	0.07	0.756864	-14.42	0.21	0.104969	-13.76	0.18	0.125939	-13.78	0.14	0.211622	-15.42	0.16	0.372956	-15.51	-0.01	1
mk4.000147.03	yes	NA	NA	NA	NA	NA	NA	NA	NA	NA	NA	NA	NA	NA	NA	NA	-21.49	1.04	0.265269	-22.21	-0.4	1
mk4.000148.00	yes	-17.65	-0.36	0.444102	-17.56	-0.18	0.798657	-17.57	-0.19	0.804207	-17.65	-0.32	0.639324	-17.74	-0.49	0.253072	-17.08	-0.54	0.011001	-16.95	-0.27	0.327104
mk4.000148.01	yes	-14	-0.05	0.716741	-14.02	-0.09	0.520062	-13.96	0.02	0.943771	-14.04	0.03	0.912096	-14.04	0.03	0.896194	-13.64	-0.09	0.634787	-13.65	-0.11	0.590706
mk4.000148.09	no	-35.56	28.92	0.117397	-35.8	28.43	0.356958	-35.85	28.33	0.319106	-20.35	-0.54	0.803388	-20.64	-1.12	0.470049	-20.89	-0.41	0.660295	-20.58	0.2	0.874157
mk4.000148.12	yes	-14.8	-0.09	0.634317	-14.84	-0.16	0.33215	-14.85	-0.19	0.248511	-15.47	0.4	0.0559112	-15.46	0.42	0.0196939	-15.08	-0.2	0.24251	-15.07	-0.16	0.430735
mk4.000149.00	yes	-16.44	-0.11	0.754329	-16.44	-0.11	0.807494	-16.58	-0.38	0.183814	-17.33	-0.88	0.0167344	-17.01	-0.24	0.519949	-17.05	0.08	0.7847	-17.07	0.04	0.940279
mk4.000150.00	yes	-20.15	1.47	0.126837	-20.58	0.63	0.734533	-20.29	1.2	0.205726	-20.81	-1.09	0.600068	-20.94	-1.34	0.422747	-18.63	-0.03	1	-18.44	0.34	0.376139
mk4.000150.01	yes	-11.39	0.2	9.08299e-09	-11.52	-0.06	0.254146	-11.5	-0.02	0.772929	-11.45	-0.13	0.00478672	-11.5	-0.24	1.11644e-09	-11.31	0.11	0.440578	-11.33	0.07	0.729979
mk4.000151.04	no	-22.45	0.06	1	-22.53	-0.11	1	-21.87	1.2	1	NA	NA	NA	NA	NA	NA	NA	NA	NA	NA	NA	NA
mk4.000151.06	no	NA	NA	NA	NA	NA	NA	NA	NA	NA	NA	NA	NA	NA	NA	NA	-22.34	-0.42	0.931365	-22.03	0.21	0.855898
mk4.000151.07	no	NA	NA	NA	NA	NA	NA	NA	NA	NA	-35.55	-28.94	0.3253	-20.55	1.05	0.470049	-22.99	0.04	1	-22.87	0.28	0.914505
mk4.000151.08	no	NA	NA	NA	NA	NA	NA	NA	NA	NA	NA	NA	NA	NA	NA	NA	-19.99	1.21	0.0122389	-20.26	0.67	0.320397
mk4.000151.10	yes	-18.14	-0.13	0.972695	-17.98	0.2	0.851116	-18.23	-0.29	0.663966	-18.31	0.14	1	-18.44	-0.12	1	-17.85	-0.42	0.158122	-17.64	0.01	1
mk4.000151.13	yes	-11.94	0.02	0.758955	-12.03	-0.15	0.00175897	-12.01	-0.12	0.0264976	-11.9	-0.14	0.0112059	-11.85	-0.04	0.522951	-11.94	0.07	0.650836	-12.01	-0.07	0.753515
mk4.000151.14	yes	-14.84	-0.4	0.00145427	-14.85	-0.42	0.000551324	-14.78	-0.27	0.0594	-14.87	-0.35	0.0276284	-14.59	0.2	0.174708	-14.47	-0.29	0.0434573	-14.46	-0.27	0.0859991
mk4.000152.00	yes	-13.12	-0.17	0.016606	-13.12	-0.18	0.0101749	-13.21	-0.35	1.23064e-07	-12.85	0.14	0.0951614	-12.95	-0.05	0.631567	-13.46	0.27	0.0317422	-13.64	-0.09	0.698575
mk4.000152.01	yes	-15.73	-0.15	0.542013	-15.82	-0.32	0.130781	-15.88	-0.44	0.0278152	-16.28	-0.6	0.0254158	-16.2	-0.44	0.0695775	-16.04	0.28	0.10988	-16.14	0.07	0.809191
mk4.000152.02	no	-18.14	-0.38	0.550865	-17.99	-0.08	0.999241	-18.14	-0.37	0.498772	-20.06	2.87	0.00313152	-20.35	2.3	0.0224199	-17.76	-0.14	0.712838	-17.78	-0.2	0.64451
mk4.000152.03	yes	-13.47	-0.14	0.107174	-13.41	-0.03	0.853774	-13.42	-0.04	0.770444	-13.5	0	1	-13.65	-0.3	0.000948252	-12.22	-0.01	1	-12.24	-0.06	0.816798
mk4.000152.04	yes	-12.18	0.18	0.000180054	-12.29	-0.04	0.644805	-12.28	-0.03	0.799307	-12.21	0.02	0.874693	-12.3	-0.16	0.00491353	-12.22	0.12	0.397451	-12.31	-0.06	0.801179
mk4.000152.05	no	-20.38	-1.43	0.196518	-20.04	-0.75	0.599483	-19.97	-0.61	0.763806	-21.11	-1.67	0.405708	-20.94	-1.34	0.422747	-22.78	-0.38	1	-22.87	-0.55	1
mk4.000152.09	no	-18.83	-0.12	0.938257	-18.92	-0.29	0.757091	-18.83	-0.11	1	-20.51	1.14	0.519992	-21.35	-0.53	1	-19.26	0.25	0.600289	-19.28	0.21	0.758624
mk4.000152.10	yes	-14.59	0.1	0.529802	-14.67	-0.07	0.734425	-14.62	0.03	0.955624	-15.05	0.08	0.788524	-15.03	0.12	0.538645	-14.84	0.22	0.141898	-14.8	0.3	0.0473135
mk4.000152.11	no	-16.02	-0.27	0.241035	-16.09	-0.42	0.0614485	-16.02	-0.29	0.218073	-16.34	0.11	0.837485	-16.62	-0.45	0.108959	-16.32	0.35	0.0550588	-16.43	0.13	0.633479
mk4.000152.12	yes	-15.38	-0.09	0.695216	-15.47	-0.27	0.15211	-15.4	-0.15	0.512175	-15.58	0.22	0.38457	-15.76	-0.15	0.533563	-15.58	0.3	0.0647792	-15.72	0.03	0.938599
mk4.000152.13	yes	-13.88	-0.13	0.230794	-13.81	0.01	1	-13.82	-0.02	1	-14.24	0.02	0.970847	-14.39	-0.26	0.0384626	-13.75	0.05	0.820172	-13.71	0.13	0.470619
mk4.000152.17	yes	-15.91	-0.14	0.644994	-15.8	0.08	0.843891	-15.83	0.01	1	-16.34	-0.53	0.0499318	-16.18	-0.22	0.425361	-15.86	0.11	0.603267	-15.86	0.11	0.686719
mk4.000152.18	yes	-12.77	0.01	0.970995	-12.76	0.02	0.906146	-12.7	0.15	0.0207754	-13.06	0.14	0.136116	-12.94	0.38	2.85784e-09	-13.26	0.49	1.01521e-05	-13.35	0.3	0.0231321
mk4.000153.15	no	-21.78	1.38	0.523492	-21.87	1.21	0.734533	-21.71	1.52	0.537733	NA	NA	NA	NA	NA	NA	-21.58	-0.33	0.861318	-21.58	-0.31	0.812814
mk4.000153.20	yes	-18.36	0.52	0.30061	-18.56	0.12	0.979361	-18.62	-0.02	1	-18.74	-0.23	0.927805	-19.06	-0.88	0.178988	-13	0.34	0.00433824	-13.18	-0.03	0.928004
mk4.000153.21	yes	-20.05	-0.08	1	-20.07	-0.11	1	-19.85	0.32	0.780601	-19.52	-0.5	0.658133	-20.44	-2.34	0.0341078	-19.63	0.32	0.583037	-19.71	0.14	0.878352
mk4.000153.23	no	-21.28	-0.27	1	-21.58	-0.85	1	-21.05	0.2	1	-21.51	-2.86	0.151968	-20.35	-0.53	1	-21.05	0.6	0.531738	-20.78	1.14	0.116466
mk4.000153.24	yes	-15.36	0.16	0.418838	-15.42	0.04	0.935841	-15.48	-0.09	0.787646	-15.61	-0.01	1	-15.75	-0.29	0.176709	-14.89	-0.15	0.403138	-14.74	0.15	0.420101
mk4.000154.02	yes	-17.39	0.12	0.85828	-17.25	0.41	0.305127	-17.09	0.71	0.0188079	-17.79	-0.21	0.851535	-17.92	-0.47	0.398238	-16.65	-0.46	0.0186689	-16.6	-0.37	0.0951734
mk4.000154.06	yes	-15.9	0.16	0.515612	-16.13	-0.32	0.208062	-15.93	0.09	0.820431	-16.42	-0.06	0.943871	-16.57	-0.35	0.23727	-16.39	0.1	0.663529	-16.6	-0.3	0.19558
mk4.000154.07	no	NA	NA	NA	NA	NA	NA	NA	NA	NA	NA	NA	NA	NA	NA	NA	-19.65	0.27	0.631546	-19.8	-0.04	1
mk4.000154.08	no	-21.86	0.06	1	-21.44	0.89	0.777877	-21.58	0.61	1	NA	NA	NA	NA	NA	NA	-20.91	-0.64	0.50392	-20.71	-0.23	0.872042
mk4.000154.16	yes	-14.74	0.17	0.249535	-14.75	0.16	0.313313	-14.68	0.29	0.0319188	-14.84	-0.01	1	-14.61	0.46	0.000196987	-14.55	0.28	0.048107	-14.68	0.01	0.999607
mk4.000154.22	yes	-16.48	-0.15	0.647861	-16.43	-0.05	1	-16.5	-0.18	0.652029	-17.22	-0.66	0.0766676	-17.21	-0.64	0.0726665	-15.94	0.03	0.956127	-15.92	0.07	0.828525
mk4.000154.26	yes	-15.64	-0.01	1	-15.57	0.13	0.620647	-15.6	0.07	0.874657	-15.61	-0.16	0.587703	-15.7	-0.34	0.0964263	-15.86	-0.07	0.79656	-15.79	0.07	0.801338
mk4.000155.02	yes	-15.96	-0.34	0.105207	-15.83	-0.08	0.863489	-15.93	-0.27	0.236327	-16.6	-0.6	0.0569721	-16.34	-0.09	0.817034	-15.88	-0.03	0.977238	-15.78	0.18	0.411979
mk4.000155.09	no	NA	NA	NA	NA	NA	NA	NA	NA	NA	NA	NA	NA	NA	NA	NA	-22.34	-0.42	0.931365	-22.27	-0.28	1
mk4.000155.10	no	NA	NA	NA	NA	NA	NA	NA	NA	NA	NA	NA	NA	NA	NA	NA	-22.12	0.3	1	-22.34	-0.14	1
mk4.000156.00	no	NA	NA	NA	NA	NA	NA	NA	NA	NA	-50.02	0	1	-34.88	30.28	0.00620179	NA	NA	NA	NA	NA	NA
mk4.000156.04	yes	-17.17	-0.19	0.65962	-17.09	-0.01	1	-17.11	-0.06	0.970643	-19.56	-1.14	0.213784	-18.93	0.12	1	-16.14	0.03	0.933662	-16.2	-0.08	0.804515
mk4.000156.08	yes	-19.51	0.53	0.614704	-19.59	0.36	0.928505	-19.67	0.2	1	-20.01	2.14	0.0444155	-20.64	0.88	0.596787	-19.92	-0.22	0.776063	-20.11	-0.6	0.450983
mk4.000157.03	yes	-16.87	0.1	0.818733	-16.98	-0.13	0.781373	-17.18	-0.52	0.15351	-16.92	0.22	0.647888	-16.73	0.6	0.0297824	-17.76	0.07	0.864314	-17.91	-0.22	0.572732
mk4.000157.04	yes	-17.02	-0.01	1	-17.13	-0.23	0.613869	-17.1	-0.17	0.722002	-17.39	0.52	0.262404	-17.28	0.74	0.0291196	-17.55	0.22	0.434568	-17.72	-0.12	0.801338
mk4.000157.05	yes	-14.58	0.14	0.347953	-14.66	-0.01	1	-14.76	-0.22	0.130339	-14.52	-0.04	0.918082	-14.45	0.11	0.486592	-14.63	-0.12	0.519989	-14.74	-0.34	0.0243247
mk4.000157.13	no	-21.95	1.06	1	-22.03	0.89	0.906146	-21.87	1.2	1	NA	NA	NA	NA	NA	NA	-21.72	-0.06	1	-22.21	-1.05	0.666401
mk4.000157.14	yes	-16.05	-0.31	0.166864	-15.95	-0.1	0.80458	-16.01	-0.22	0.414792	-16.4	-0.07	0.907681	-16.29	0.16	0.675596	-16.44	0.1	0.681035	-16.52	-0.06	0.880851
mk4.000157.15	yes	-15.02	-0.06	0.82404	-14.88	0.2	0.21306	-14.91	0.14	0.431195	-15.72	-0.52	0.0147418	-15.78	-0.65	0.000463758	-14.64	-0.14	0.408686	-14.73	-0.31	0.0504604
mk4.000158.01	yes	-15.27	0.02	1	-15.37	-0.18	0.389904	-15.1	0.36	0.0157947	-15.39	-0.19	0.447409	-15.18	0.24	0.182895	-15.14	-0.14	0.464586	-15.09	-0.04	0.910645
mk4.000158.06	no	-20.86	-1.11	0.500506	-20.54	-0.47	1	-20.39	-0.16	1	NA	NA	NA	NA	NA	NA	-21.31	-0.49	0.688325	-21.05	0.04	1
mk4.000158.08	yes	-22.95	-0.94	1	-22.03	0.89	0.906146	-21.47	2.01	0.294509	NA	NA	NA	NA	NA	NA	NA	NA	NA	NA	NA	NA
mk4.000158.10	yes	-15.14	0.36	0.0140429	-15.27	0.1	0.685509	-15.21	0.21	0.224378	-14.61	0	1	-14.52	0.18	0.209955	-15.55	0.47	0.000999253	-15.83	-0.09	0.777446
mk4.000159.01	no	-22.04	-2.75	0.209749	-20.96	-0.6	1	-21.18	-1.02	0.597633	NA	NA	NA	NA	NA	NA	NA	NA	NA	NA	NA	NA
mk4.000159.05	yes	NA	NA	NA	NA	NA	NA	NA	NA	NA	NA	NA	NA	NA	NA	NA	-23.07	-0.96	0.738492	-22.5	0.18	0.927958
mk4.000159.07	no	-21.78	3.38	0.035425	-22.53	1.89	0.668711	-22.87	1.2	1	NA	NA	NA	NA	NA	NA	-22.07	1.04	0.319876	-22.26	0.67	0.605652
mk4.000159.08	no	-20.99	-0.21	1	-20.24	1.3	0.213105	-20.68	0.42	1	NA	NA	NA	NA	NA	NA	-18.5	-0.24	0.556088	-18.53	-0.3	0.516603
mk4.000159.09	no	-18.07	0.23	0.679302	-18.06	0.25	0.791341	-18.09	0.2	0.745697	-19.66	-0.56	0.641159	-20.29	-1.82	0.103222	-17.38	0.08	0.851034	-17.5	-0.16	0.698162
mk4.000159.10	yes	-11.5	-0.01	1	-11.58	-0.18	1.4772e-06	-11.61	-0.23	6.81717e-10	-11.48	0	1	-11.5	-0.02	0.702355	-11.55	0.09	0.576943	-11.62	-0.04	0.87596
mk4.000159.11	yes	-9.46	0.24	2.4388e-49	-9.64	-0.12	9.96136e-11	-9.57	0.04	0.0982501	-9.26	-0.05	0.0356426	-9.22	0.03	0.136067	-9.56	-0.01	1	-9.57	-0.03	0.936123
mk4.000159.12	yes	-14.95	-0.03	0.952575	-15.07	-0.26	0.102529	-15	-0.12	0.546133	-15.54	-0.22	0.392135	-15.63	-0.4	0.0446045	-15.22	0.27	0.0781377	-15.37	-0.04	0.901446
mk4.000159.13	no	-22.65	-1.53	0.826207	-21.74	0.3	1	-22.08	-0.39	1	NA	NA	NA	NA	NA	NA	-21.33	0.19	1	-21.12	0.6	0.598924
mk4.000160.15	no	-22.45	2.06	0.443518	-23.03	0.89	1	-22.21	2.52	0.319106	NA	NA	NA	NA	NA	NA	-21.27	1.24	0.132198	-21.52	0.74	0.519804
mk4.000160.16	yes	-17.27	1.13	6.32353e-05	-17.32	1.01	0.00041444	-17.32	1.01	0.000798756	-16.41	-0.25	0.467849	-16.69	-0.8	0.00246505	-17.2	0.15	0.558982	-17.16	0.22	0.444464
mk4.000160.18	yes	-17.39	-0.18	0.717626	-17.46	-0.3	0.469319	-17.35	-0.09	0.916027	-17.96	-0.55	0.310342	-17.71	-0.05	1	-17.51	-0.49	0.0494793	-17.42	-0.29	0.366839
mk4.000160.19	no	-19.24	-0.18	0.914498	-18.96	0.37	0.749073	-18.86	0.58	0.484411	-18.7	0.43	0.606321	-18.86	0.1	1	-18.03	-0.2	0.642172	-17.85	0.16	0.716485
mk4.000161.07	yes	-13.84	0.17	0.0927627	-13.91	0.03	0.942542	-13.87	0.1	0.3953	-13.53	0.39	5.36333e-06	-13.56	0.33	8.39434e-05	-14.48	0.05	0.803057	-14.55	-0.08	0.757841
mk4.000161.09	yes	-17.83	-0.38	0.454616	-17.78	-0.27	0.634824	-17.8	-0.31	0.562936	-17.94	-0.71	0.158904	-17.94	-0.7	0.148399	-17.97	-0.18	0.677421	-18	-0.23	0.5762
mk4.000162.06	yes	-15.84	-0.12	0.682295	-15.63	0.29	0.154567	-15.76	0.04	0.941417	-15.97	-0.23	0.433496	-16.14	-0.58	0.00908542	-15.56	-0.03	0.942069	-15.51	0.08	0.78416
mk4.000162.07	no	-20.95	-0.94	0.624562	-20.53	-0.11	1	-20.87	-0.8	0.642028	NA	NA	NA	NA	NA	NA	-20.61	0.45	0.605676	-20.49	0.69	0.375573
mk4.000162.08	no	NA	NA	NA	NA	NA	NA	NA	NA	NA	NA	NA	NA	NA	NA	NA	-21.72	-0.06	1	-21.71	-0.05	1
mk4.000162.10	yes	-13.79	-0.1	0.381505	-13.87	-0.26	0.00565303	-13.85	-0.22	0.0287113	-14.3	-0.15	0.331876	-14.25	-0.06	0.714908	-13.78	0.2	0.143658	-13.76	0.25	0.0856444
mk4.000162.11	yes	-16.57	-0.71	0.00193175	-16.38	-0.34	0.227234	-16.38	-0.33	0.220869	-17.34	-0.23	0.682685	-17.31	-0.17	0.761907	-15.53	-0.1	0.65574	-15.46	0.04	0.910988
mk4.000163.01	no	-22.15	2.64	0.209749	-22.37	2.21	0.49638	-23.37	0.2	1	NA	NA	NA	NA	NA	NA	-21.78	-2.38	0.0133667	-20.18	0.81	0.162922
mk4.000163.02	no	-21.95	1.06	1	-22.03	0.89	0.906146	-21.87	1.2	1	NA	NA	NA	NA	NA	NA	-23.57	-1.96	0.53519	-22.66	-0.14	1
mk4.000163.03	yes	-16.2	-0.11	0.750388	-16.18	-0.08	0.914119	-16.14	0.01	1	-16.78	0.1	0.880934	-16.64	0.39	0.178988	-16.65	-0.31	0.149933	-16.42	0.16	0.522455
mk4.000163.05	yes	-17.25	-0.16	0.734286	-16.98	0.38	0.252521	-17.18	-0.02	1	-18.46	-0.17	0.943084	-18.7	-0.65	0.298461	-17	-0.21	0.41324	-16.94	-0.11	0.763927
mk4.000163.09	yes	-12.62	-0.09	0.176386	-12.53	0.08	0.248276	-12.6	-0.06	0.453485	-13	0.16	0.0751563	-13.1	-0.05	0.604586	-12.47	0.03	0.887118	-12.47	0.05	0.837433
mk4.000163.13	yes	-21.65	-1.53	0.523492	-22.24	-2.7	0.253079	-21.29	-0.8	0.751004	NA	NA	NA	NA	NA	NA	-20.75	0.39	0.660808	-21.11	-0.32	0.845997
mk4.000164.01	yes	-18.49	-0.13	1	-18.96	-1.07	0.0728751	-18.47	-0.09	1	-19.45	0.62	0.471393	-19.43	0.65	0.448404	-19.04	0.49	0.219988	-19.11	0.36	0.467014
mk4.000164.02	yes	-17.23	-0.23	0.565151	-17	0.23	0.559774	-17.31	-0.38	0.319106	-17.7	0.5	0.317974	-17.74	0.42	0.433577	-17.9	0	1	-17.86	0.07	0.883583
mk4.000164.03	yes	-18.64	-0.05	1	-18.32	0.59	0.284569	-18.45	0.34	0.630868	-19.15	-0.93	0.362677	-19.15	-0.93	0.163475	-18.82	-0.07	0.983365	-18.83	-0.09	0.925066
mk4.000164.04	yes	-17.06	-0.1	0.924297	-16.95	0.13	0.856198	-17.01	0.01	1	-17.18	0.24	0.607958	-17.18	0.23	0.583131	-16.54	0.32	0.0957667	-16.72	-0.03	0.967689
mk4.000164.06	no	-21.36	1.06	0.581964	-22.24	-0.7	1	-21.29	1.2	0.597633	-21.22	-0.28	1	-20.74	0.69	0.740003	-20.37	1.15	0.0436004	-21.05	-0.2	0.912586
mk4.000164.07	yes	-17.42	-0.94	0.00228828	-17.08	-0.26	0.545572	-17.02	-0.14	0.773224	-19.77	1.46	0.187814	-19.89	1.2	0.204758	-16.69	-0.49	0.0117829	-16.43	0.04	0.917424
mk4.000164.12	yes	-18	0.39	0.423821	-18.19	0	1	-17.88	0.61	0.168703	-17.4	-0.45	0.33852	-17.23	-0.12	0.879261	-18.35	-0.11	0.844031	-18.62	-0.65	0.0749841
mk4.000164.15	yes	-16.49	0.49	0.048446	-16.76	-0.06	1	-16.55	0.36	0.186359	-16.81	-0.26	0.544022	-16.67	0.03	1	-16.54	-0.15	0.531976	-16.45	0.01	1
mk4.000164.16	yes	-13.38	0.38	3.70377e-08	-13.63	-0.11	0.279536	-13.53	0.08	0.463806	-13.66	0.11	0.413405	-13.79	-0.16	0.125834	-13.74	0.33	0.0080893	-13.75	0.32	0.0191568
mk4.000165.03	yes	-10.01	-0.3	2.45307e-53	-9.79	0.12	4.14174e-10	-9.86	-0.01	0.907604	-9.82	0.19	1.03989e-17	-9.99	-0.14	1.30258e-09	-10.1	-0.18	0.181694	-10.04	-0.05	0.836983
mk4.000165.08	yes	-14.26	0.02	0.950771	-14.2	0.15	0.238101	-14.24	0.07	0.6768	-14.13	0.17	0.223743	-14.1	0.23	0.0450183	-14.06	-0.1	0.588735	-14.1	-0.16	0.368794
mk4.000165.12	yes	-15.36	-0.2	0.275044	-15.32	-0.12	0.639245	-15.4	-0.27	0.132955	-15.53	-0.08	0.816425	-15.59	-0.2	0.361746	-15.93	0.05	0.862332	-15.95	0.02	0.973959
mk4.000165.16	yes	-10.39	0.05	0.104544	-10.44	-0.04	0.24336	-10.46	-0.09	0.000850611	-10.38	0.01	0.818904	-10.42	-0.06	0.0870727	-10.88	0.1	0.477011	-11.03	-0.2	0.172028
mk4.000165.17	no	-14.82	-0.19	0.187898	-14.75	-0.05	0.855413	-14.86	-0.27	0.0632802	-14.95	0.08	0.753198	-14.93	0.12	0.534929	-15.92	0.17	0.373473	-16.1	-0.18	0.471763
mk4.000165.18	no	-16.82	0.2	0.559452	-16.96	-0.08	0.926811	-17.02	-0.21	0.604332	-17.46	0.38	0.459354	-17.5	0.31	0.528573	-17.16	-0.12	0.715192	-17.11	-0.02	0.996866
mk4.000165.19	yes	-14.6	-0.06	0.790873	-14.65	-0.16	0.284416	-14.74	-0.34	0.00824186	-15.15	0.19	0.387834	-15.12	0.24	0.168083	-15.42	-0.22	0.217064	-15.32	-0.02	0.9634
mk4.000165.20	yes	-16.66	-0.35	0.231762	-16.3	0.37	0.131948	-16.33	0.31	0.251172	-16.91	0.12	0.915331	-17.07	-0.21	0.598725	-15.55	-0.09	0.67734	-15.48	0.04	0.897931
mk4.000165.21	yes	NA	NA	NA	NA	NA	NA	NA	NA	NA	NA	NA	NA	NA	NA	NA	-19.62	0.04	0.958653	-19.58	0.12	0.886419
mk4.000166.08	yes	-15.31	0.13	0.52814	-15.17	0.41	0.00553102	-15.26	0.23	0.190545	-15.72	-0.15	0.625705	-15.62	0.05	0.8787	-14.82	-0.01	1	-14.9	-0.17	0.405896
mk4.000166.18	yes	-19.92	0.18	1	-19.9	0.24	0.908017	-19.92	0.2	1	-20.13	0.72	0.702012	-20.69	-0.38	1	-20.31	-0.15	0.931365	-20.19	0.09	0.897795
mk4.000166.23	no	-17.97	0.44	0.337139	-18.59	-0.81	0.157421	-17.99	0.4	0.420496	-18.28	0.19	0.880934	-18.01	0.74	0.111969	-18.19	-0.04	0.971668	-18.21	-0.07	0.926533
mk4.000166.24	yes	-17.66	0.4	0.358061	-17.91	-0.11	0.906465	-17.55	0.63	0.0913634	-17.59	0.41	0.433517	-17.54	0.5	0.256715	-17.35	-0.2	0.501692	-17.35	-0.19	0.588482
mk4.000167.01	yes	NA	NA	NA	NA	NA	NA	NA	NA	NA	NA	NA	NA	NA	NA	NA	-21.44	0.12	0.963106	-21.39	0.23	0.962429
mk4.000167.02	yes	-17.31	-0.71	0.0229628	-17.22	-0.55	0.103049	-17.11	-0.33	0.39656	-17.47	0.23	0.716132	-17.23	0.71	0.0323692	-17.83	-0.26	0.431257	-17.92	-0.45	0.142197
mk4.000167.09	yes	-16.09	0.22	0.377687	-16.23	-0.07	0.936529	-16.3	-0.21	0.521739	-16.18	0.06	0.991145	-16.18	0.07	0.905642	-15.92	0.11	0.616125	-16	-0.06	0.884757
mk4.000167.16	yes	-12.29	-0.39	3.48663e-18	-12.49	-0.79	7.1718e-68	-12.53	-0.87	2.60652e-71	-13.49	-0.18	0.091593	-13.62	-0.42	2.90122e-07	-10.13	0.28	0.015948	-10.1	0.33	0.00544858
mk4.000167.18	no	-13.89	0.04	0.78658	-13.92	-0.01	1	-13.97	-0.11	0.375133	-14.36	-0.45	0.000144828	-14.22	-0.18	0.154976	-14.48	0.07	0.712033	-14.47	0.09	0.698344
mk4.000168.00	no	-15.28	-0.01	1	-15.21	0.12	0.595563	-15.41	-0.28	0.130848	-15.73	0.07	0.916361	-15.82	-0.1	0.733411	-15.77	-0.18	0.370188	-15.81	-0.26	0.201157
mk4.000168.01	yes	-16.29	-0.14	0.708312	-16.26	-0.07	0.908017	-16.23	-0.02	1	-16.15	0.29	0.362677	-16.13	0.34	0.175241	-16.79	-0.11	0.702982	-16.64	0.18	0.496725
mk4.000168.07	yes	-14.65	0.18	0.179895	-14.68	0.12	0.486805	-14.75	-0.01	1	-14.86	-0.14	0.510228	-15.03	-0.48	0.000715372	-15.74	0.18	0.325668	-15.79	0.08	0.770743
mk4.000169.01	yes	-12.99	-0.32	6.92364e-08	-12.91	-0.16	0.0184588	-12.87	-0.09	0.275516	-13.6	0.11	0.424911	-13.58	0.16	0.113336	-12.32	-0.17	0.222924	-12.23	0	1
mk4.000169.02	yes	-16	0.26	0.263541	-15.91	0.45	0.0218524	-15.85	0.57	0.00214669	-16.23	0.68	0.00428046	-16.62	-0.09	0.876276	-15.58	0.24	0.160211	-15.55	0.3	0.0858851
mk4.000169.04	yes	-16.31	0.08	0.832723	-16.33	0.03	1	-16.37	-0.05	0.935763	-16.71	0.28	0.441337	-16.86	-0.03	1	-15.66	-0.22	0.239231	-15.47	0.16	0.439352
mk4.000169.06	no	-19.25	0.45	0.654914	-19.44	0.06	1	-19.52	-0.1	1	-19.01	0.32	0.729523	-19.39	-0.44	0.553331	-19.62	0.71	0.128908	-19.92	0.1	0.949249
mk4.000169.07	yes	NA	NA	NA	NA	NA	NA	NA	NA	NA	NA	NA	NA	NA	NA	NA	-23.17	-0.77	0.895382	-22.26	1.05	0.377708
mk4.000169.08	yes	-18.78	-0.11	0.941331	-18.7	0.04	1	-18.57	0.3	0.680854	-18.53	-0.18	0.939641	-18.44	-0.01	1	-20.52	1.65	0.00257761	-21.19	0.31	0.901673
mk4.000170.00	no	-20.07	-0.36	0.856558	-20.33	-0.89	0.551663	-19.58	0.61	0.511475	-19.85	-0.18	0.971286	-19.89	-0.27	1	-20.13	0.43	0.548421	-20.31	0.07	0.937574
mk4.000170.02	yes	NA	NA	NA	NA	NA	NA	NA	NA	NA	NA	NA	NA	NA	NA	NA	-22.33	0.19	1	-23.58	-2.31	0.50667
mk4.000170.04	yes	-17.29	-0.08	0.909974	-17.54	-0.59	0.142039	-17.24	0.01	1	-17.99	-0.86	0.0783379	-18	-0.89	0.0558889	-17.88	0.19	0.549323	-18.02	-0.08	0.914942
mk4.000170.10	no	NA	NA	NA	NA	NA	NA	NA	NA	NA	-20.56	-0.13	1	-20.85	-0.7	1	NA	NA	NA	NA	NA	NA
mk4.000170.12	yes	-19.32	0.3	0.821443	-19.3	0.35	0.86439	-19.18	0.59	0.500959	-19.21	-0.07	1	-18.81	0.73	0.342011	-19.82	0.25	0.721036	-20.14	-0.39	0.707603
mk4.000171.01	yes	-13.96	0.72	1.79115e-19	-14.2	0.24	0.0249412	-14.17	0.3	0.00441338	-14.65	0.56	1.39804e-05	-14.72	0.43	0.000945685	-14.66	0.23	0.112431	-14.62	0.32	0.0276946
mk4.000171.03	no	-17.19	0.62	0.0513534	-17.23	0.54	0.121842	-17.31	0.37	0.389283	-16.92	-0.7	0.0356426	-16.81	-0.48	0.128187	-17.06	0.3	0.194343	-17.24	-0.07	0.891951
mk4.000171.10	yes	-12.35	-0.09	0.147398	-12.31	0	1	-12.32	-0.03	0.736902	-12.63	0.06	0.56983	-12.71	-0.1	0.183331	-11.8	-0.01	0.992635	-11.67	0.25	0.0533037
mk4.000172.04	yes	-17.17	-0.07	0.918317	-17.21	-0.15	0.794843	-17.19	-0.12	0.883995	-16.9	0.01	1	-16.86	0.1	0.857066	-17.61	0.17	0.556088	-17.61	0.17	0.62354
mk4.000172.07	no	-21.07	-1.53	0.342205	-20.54	-0.47	1	-19.84	0.94	0.293258	NA	NA	NA	NA	NA	NA	-21.15	-1.2	0.171563	-20.38	0.34	0.717404
mk4.000172.13	no	-13.59	-0.25	0.00178984	-13.62	-0.3	9.73652e-05	-13.61	-0.28	0.000604386	-14.09	0.2	0.125343	-14.15	0.09	0.556019	-13.6	0.27	0.0321358	-13.64	0.2	0.194173
mk4.000172.14	yes	-15.71	-0.56	0.000792782	-15.46	-0.06	0.893518	-15.38	0.11	0.656254	-16.31	0.16	0.65997	-16.54	-0.3	0.322637	-14.72	-0.2	0.215349	-14.64	-0.03	0.922221
mk4.000172.16	no	-17.2	-0.77	0.00837921	-16.77	0.09	0.906146	-17.14	-0.65	0.0464391	-18.8	0.22	0.838988	-18.63	0.57	0.442544	-16.26	-0.26	0.197297	-16.32	-0.38	0.0542189
mk4.000172.17	yes	-16.76	-0.61	0.0200515	-16.36	0.18	0.579141	-16.26	0.38	0.139507	-17.89	0.47	0.369272	-17.73	0.78	0.0713055	-15.48	-0.47	0.00153026	-15.34	-0.2	0.300774
mk4.000172.18	yes	-14.72	0.33	0.00795837	-14.77	0.25	0.0844349	-14.63	0.51	4.97453e-06	-14.56	0.12	0.528104	-14.59	0.05	0.813815	-14.66	0.07	0.703314	-14.63	0.13	0.504125
mk4.000172.19	no	-21.45	2.06	0.199686	-20.91	3.14	0.00329528	-21.08	2.78	0.0438333	-19.47	-0.95	0.30028	-19.1	-0.21	0.788388	-19.95	-0.17	0.832594	-19.8	0.13	0.914505
mk4.000172.22	yes	-17.29	-0.17	0.730254	-17.26	-0.11	0.866042	-17.06	0.29	0.475757	-17.81	-0.64	0.254521	-17.63	-0.28	0.557188	-17.1	-0.61	0.00395593	-16.78	0.03	0.977383
mk4.000173.04	no	-18.93	1.28	0.027631	-20.58	-2.02	0.0766664	-19.19	0.75	0.350639	-18.78	-0.32	0.838988	-18.96	-0.67	0.310726	-14.98	-0.26	0.090278	-14.83	0.03	0.935312
mk4.000173.09	yes	-14.13	0.24	0.0184705	-14.25	0	1	-14.19	0.12	0.388723	-14.23	0.3	0.0162782	-14.28	0.2	0.115666	-14.49	0.12	0.457542	-14.54	0.04	0.903578
mk4.000174.05	yes	-19.32	-0.03	1	-19.04	0.53	0.592442	-18.91	0.78	0.285315	-20.81	-1.09	0.600068	-19.94	0.66	0.569384	-18.88	-0.19	0.749397	-18.61	0.36	0.389367
mk4.000174.06	yes	-16.5	0.15	0.679302	-16.51	0.14	0.737277	-16.67	-0.19	0.62736	-17.3	-0.11	0.888559	-17.16	0.18	0.683081	-16.83	-0.09	0.799307	-16.81	-0.04	0.964271
mk4.000174.07	yes	-15.8	-0.02	1	-15.67	0.23	0.288932	-15.77	0.04	0.964732	-16.82	0.06	0.965222	-16.91	-0.12	0.806176	-15.24	-0.31	0.0488316	-15.12	-0.07	0.798114
mk4.000175.01	yes	-13.36	-0.13	0.129934	-13.41	-0.24	0.00135959	-13.41	-0.23	0.00385728	-13.37	0.1	0.391694	-13.56	-0.28	0.00125309	-13.01	0.3	0.0114179	-13.16	0	1
mk4.000175.03	yes	NA	NA	NA	NA	NA	NA	NA	NA	NA	NA	NA	NA	NA	NA	NA	-19.18	0.04	0.973414	-18.91	0.58	0.150669
mk4.000175.05	yes	-15.55	-0.28	0.117848	-15.5	-0.18	0.418837	-15.46	-0.09	0.765127	-15.81	-0.18	0.581509	-15.96	-0.48	0.0246234	-15.86	0.22	0.214303	-15.88	0.17	0.453712
mk4.000175.08	yes	-15.08	0	1	-15.14	-0.12	0.551663	-15.16	-0.16	0.417107	-15.32	0.2	0.369397	-15.53	-0.21	0.310726	-15.78	0.52	0.000430981	-15.9	0.27	0.154182
mk4.000175.09	no	-18.37	-0.28	0.764768	-18.32	-0.19	0.878142	-18.19	0.08	0.974628	-18.21	0.34	0.678986	-18.41	-0.06	1	-19.42	-0.37	0.540636	-19.19	0.09	0.937898
mk4.000175.10	yes	-14	0.03	0.901818	-14.01	0.02	0.999241	-14.03	-0.04	0.882975	-14.22	-0.15	0.333734	-14.26	-0.23	0.0611103	-14.26	0.15	0.33588	-14.33	0.01	1
mk4.000175.11	yes	-13.92	0.01	1	-13.95	-0.05	0.777877	-13.95	-0.06	0.730548	-14.86	-0.62	6.22906e-06	-14.87	-0.65	2.93353e-07	-13.82	0.35	0.00496347	-13.91	0.16	0.366358
mk4.000175.13	no	-13.81	-0.51	1.12807e-10	-13.75	-0.38	9.77902e-07	-13.82	-0.54	3.0175e-11	-14.98	-0.5	0.00106193	-15.25	-1.04	1.08532e-13	-13.89	0.01	1	-13.85	0.09	0.680485
mk4.000175.14	no	-15.37	0.65	3.23463e-06	-15.29	0.81	2.11782e-10	-15.35	0.69	8.57133e-07	-14.94	-0.07	0.779829	-15.12	-0.44	0.00378019	-10.5	0.4	0.000179975	-10.73	-0.06	0.805384
mk4.000175.15	yes	-14.83	-0.28	0.037592	-14.83	-0.29	0.0373943	-14.82	-0.26	0.0794658	-15.74	-0.25	0.327109	-15.78	-0.33	0.116886	-15.03	-0.13	0.477481	-15.03	-0.15	0.468771
mk4.000175.16	no	-15.79	-0.16	0.509371	-15.71	0	1	-15.84	-0.28	0.236251	-16.3	0.16	0.6622	-16.58	-0.39	0.167904	-15.72	0.3	0.0666111	-15.72	0.29	0.105419
mk4.000176.00	yes	NA	NA	NA	NA	NA	NA	NA	NA	NA	NA	NA	NA	NA	NA	NA	-21.12	-0.23	0.892897	-21.71	-1.4	0.263501
mk4.000176.03	yes	-15	0.25	0.0939493	-15.07	0.11	0.602608	-15	0.26	0.0920204	-14.97	0.27	0.136263	-14.88	0.46	0.00100062	-14.82	0.17	0.273561	-14.92	-0.03	0.938451
mk4.000176.11	yes	-20.04	-1.14	0.255083	-19.74	-0.53	0.552748	-19.33	0.29	0.829974	-21.06	-0.6	0.910811	-20.82	-0.12	1	NA	NA	NA	NA	NA	NA
mk4.000176.13	no	-18.8	0.57	0.434626	-18.9	0.35	0.757091	-19.18	-0.19	0.927758	-19.95	0.65	0.723428	-20.57	-0.6	1	-18.69	0.13	0.766713	-18.79	-0.07	0.951548
mk4.000177.00	yes	-15.31	-0.06	0.818545	-15.21	0.14	0.537652	-15.14	0.27	0.0994747	-15.23	0.5	0.00293398	-15.3	0.36	0.0359592	-14.59	-0.01	1	-14.63	-0.09	0.706377
mk4.000177.03	yes	-12.52	-0.08	0.258857	-12.55	-0.13	0.0327662	-12.52	-0.08	0.296568	-12.38	0.09	0.255949	-12.47	-0.1	0.142346	-12.51	-0.14	0.359588	-12.48	-0.08	0.732208
mk4.000177.04	yes	NA	NA	NA	NA	NA	NA	NA	NA	NA	NA	NA	NA	NA	NA	NA	-16	0.1	0.666541	-16.09	-0.07	0.852551
mk4.000177.12	yes	-13.58	-0.12	0.225512	-13.65	-0.25	0.00249373	-13.61	-0.18	0.0532384	-13.79	0.2	0.0965791	-13.81	0.17	0.117965	-14.58	-0.06	0.773385	-14.54	0.01	1
mk4.000177.13	yes	-18.38	1.27	0.00255916	-18.71	0.6	0.395693	-18.54	0.95	0.0686126	-17.61	-0.1	0.981028	-17.2	0.71	0.0283283	-19.18	-0.1	0.973489	-19.12	0.02	1
mk4.000178.04	yes	-17.41	-0.45	0.233695	-17.32	-0.27	0.53723	-17.23	-0.09	0.964793	-17.91	-0.45	0.419094	-17.53	0.32	0.522075	-17.7	-0.09	0.846956	-17.89	-0.46	0.119489
mk4.000178.11	yes	-20.75	0.28	1	-21.08	-0.37	1	-20.92	-0.06	1	NA	NA	NA	NA	NA	NA	-19.19	0.26	0.561708	-19.16	0.32	0.570437
mk4.000179.00	yes	-16.14	0.47	0.0230125	-16.33	0.09	0.818042	-16.16	0.43	0.0583208	-16.12	0.14	0.690376	-16.05	0.26	0.292179	-16.28	-0.19	0.393868	-16.29	-0.21	0.383071
mk4.000179.01	yes	-14.94	0.03	0.953423	-14.91	0.09	0.6993	-14.89	0.13	0.453485	-14.56	-0.03	0.95704	-14.53	0.03	0.922409	-15.56	0.22	0.207166	-15.62	0.11	0.671341
mk4.000179.12	yes	-16.09	0.03	1	-16.21	-0.2	0.497261	-15.91	0.4	0.0517333	-16.07	0.48	0.0531876	-15.92	0.79	2.8326e-05	-16.3	0.21	0.292111	-16.53	-0.25	0.318319
mk4.000180.06	yes	-15.79	-0.03	1	-15.82	-0.08	0.841179	-15.86	-0.17	0.521086	-16.38	0.01	1	-16.4	-0.04	1	-16.23	-0.07	0.82917	-16.11	0.18	0.429276
mk4.000180.08	yes	-14.77	0.05	0.826207	-14.73	0.12	0.506974	-14.82	-0.05	0.888793	-15.4	0.37	0.0701556	-15.3	0.58	0.000255795	-14.66	0.06	0.786785	-14.73	-0.09	0.731897
mk4.000180.10	yes	-15.48	-0.06	0.873611	-15.67	-0.43	0.0119312	-15.76	-0.61	0.000399016	-15.82	0.32	0.192074	-15.85	0.26	0.267912	-16.43	0.18	0.401526	-16.55	-0.06	0.901584
mk4.000180.11	no	-14.34	0.19	0.114564	-14.43	0	1	-14.39	0.1	0.552728	-14.59	-0.01	1	-14.82	-0.46	0.000543043	-14.39	0.07	0.69017	-14.43	0	1
mk4.000180.12	yes	-11.01	0.1	0.00162197	-11.17	-0.23	2.03338e-14	-11.16	-0.2	1.04395e-09	-10.84	-0.17	2.36668e-07	-10.88	-0.25	5.8425e-16	-11.4	0.21	0.0907794	-11.44	0.14	0.374507
mk4.000180.15	yes	-14.79	-0.44	0.000197936	-14.69	-0.24	0.0778284	-14.85	-0.57	3.40224e-06	-16.21	-0.71	0.00391356	-16.28	-0.85	0.000112857	-14.63	-0.17	0.322766	-14.61	-0.13	0.54836
mk4.000181.02	yes	-16.95	-0.39	0.245531	-16.78	-0.03	1	-17.02	-0.52	0.107396	-18.41	0.55	0.438532	-18.62	0.13	1	-16.82	-0.17	0.50514	-16.72	0.02	0.966721
mk4.000181.04	yes	-17.05	0.16	0.6766	-16.88	0.5	0.101053	-17.03	0.22	0.562983	-17.63	0.48	0.330398	-17.67	0.4	0.446366	-16.61	-0.15	0.554134	-16.49	0.08	0.806633
mk4.000181.05	yes	-16.88	-0.9	0.00035549	-16.94	-1.03	2.67391e-05	-16.89	-0.92	0.00034262	-18.3	-0.78	0.201311	-18.18	-0.53	0.347612	-16.65	-0.35	0.0919014	-16.58	-0.23	0.377308
mk4.000181.06	yes	-15.87	0.05	0.9253	-15.81	0.16	0.551663	-15.88	0.03	0.986784	-15.93	-0.2	0.49817	-16.09	-0.51	0.0245751	-16.76	-0.04	0.951326	-16.92	-0.36	0.133352
mk4.000181.07	yes	-14.92	0.03	0.974258	-15.1	-0.33	0.0250001	-14.94	-0.02	1	-14.38	-0.12	0.470815	-14.23	0.19	0.147243	-15.05	0.41	0.0023027	-15.25	0.01	1
mk4.000181.10	yes	NA	NA	NA	NA	NA	NA	NA	NA	NA	NA	NA	NA	NA	NA	NA	-23.28	0.62	1	-23.16	0.86	0.753515
mk4.000182.00	no	-19.24	-0.02	1	-19.28	-0.11	1	-19.4	-0.35	0.822392	NA	NA	NA	NA	NA	NA	-19.06	-0.28	0.605583	-19.02	-0.2	0.795462
mk4.000182.04	yes	-16.89	0.74	0.00381937	-17.07	0.39	0.257462	-17.07	0.4	0.271962	-16.87	-0.19	0.701759	-16.93	-0.31	0.373162	-17.57	0	1	-17.52	0.1	0.801288
mk4.000182.06	yes	-13.23	0.09	0.293024	-13.26	0.03	0.836234	-13.26	0.03	0.831353	-12.92	-0.15	0.0941397	-12.9	-0.1	0.208984	-13.57	0.12	0.423562	-13.63	0	1
mk4.000183.04	no	-16.03	-0.31	0.170244	-15.89	-0.01	1	-16.2	-0.64	0.00233045	-16.47	0.87	0.000544763	-16.36	1.09	4.31951e-07	-16.27	-0.35	0.0590035	-16.19	-0.19	0.451235
mk4.000183.05	yes	-16.4	-0.2	0.474553	-16.28	0.02	1	-16.14	0.3	0.228428	-17.23	-0.79	0.0272563	-17.49	-1.32	6.15579e-05	-15.85	-0.13	0.552293	-15.88	-0.21	0.351728
mk4.000184.02	yes	-16.91	0.12	0.77512	-17.02	-0.11	0.814909	-16.84	0.24	0.518897	-17.13	-0.23	0.709668	-17.13	-0.23	0.544034	-17.28	-0.21	0.481104	-17.27	-0.18	0.606689
mk4.000184.03	yes	-15.45	0.15	0.459223	-15.5	0.07	0.847344	-15.56	-0.06	0.902649	-15.44	-0.24	0.32551	-15.35	-0.06	0.869283	-15.87	0.08	0.704645	-15.91	0.01	1
mk4.000184.04	no	NA	NA	NA	NA	NA	NA	NA	NA	NA	NA	NA	NA	NA	NA	NA	-23.67	-1.77	0.531976	-23.26	-0.95	1
mk4.000184.06	yes	-17.27	0.04	1	-17.29	-0.02	1	-17.23	0.12	0.880896	-17.65	0.14	0.864304	-17.84	-0.23	0.642889	-18.52	0.03	1	-18.59	-0.11	0.909979
mk4.000184.08	yes	-17.59	-0.87	0.0108724	-17.64	-0.97	0.00443427	-17.59	-0.88	0.0129447	-17.5	0.52	0.277076	-17.84	-0.16	0.762076	-17.04	-0.12	0.715847	-17.01	-0.06	0.907541
mk4.000184.09	no	NA	NA	NA	NA	NA	NA	NA	NA	NA	NA	NA	NA	NA	NA	NA	-21.78	0.45	0.721036	-21.96	0.08	0.94528
mk4.000184.10	no	NA	NA	NA	NA	NA	NA	NA	NA	NA	NA	NA	NA	NA	NA	NA	-23.67	-1.77	0.531976	-22.96	-0.36	1
mk4.000185.01	yes	-12.65	0.07	0.34734	-12.66	0.05	0.585894	-12.69	0	1	-13.03	0.21	0.00986242	-13.18	-0.08	0.444563	-12.58	0.16	0.223964	-12.74	-0.17	0.308911
mk4.000185.09	yes	-16.04	-0.11	0.739281	-15.92	0.13	0.657051	-15.92	0.13	0.677624	-16.66	0.12	0.8469	-16.72	0	1	-15.83	0.17	0.393868	-15.83	0.17	0.445478
mk4.000185.10	no	-21.65	1.64	0.39196	-21.18	2.59	0.0544863	-21.37	2.2	0.209478	-21.06	0.87	1	-21.55	-0.12	1	-20.91	-0.36	0.737675	-20.73	0	1
mk4.000185.12	no	-19.26	-0.5	0.563106	-19.1	-0.18	0.882569	-19.14	-0.26	0.843015	-20.81	-1.09	0.600068	-20.07	0.4	0.808393	-17.07	0.31	0.171563	-17.19	0.06	0.894406
mk4.000185.13	yes	-13.27	0.24	0.000794249	-13.28	0.21	0.00573112	-13.29	0.19	0.0207679	-13.09	0.36	1.24863e-06	-13.06	0.42	2.69205e-10	-13.58	0.15	0.295254	-13.67	-0.03	0.914358
mk4.000185.15	no	NA	NA	NA	NA	NA	NA	NA	NA	NA	NA	NA	NA	NA	NA	NA	-22.75	1.04	0.430465	-23.5	-0.46	1
mk4.000185.19	yes	-16.7	0.15	0.686356	-16.83	-0.11	0.831626	-16.79	-0.03	1	-16.66	-0.22	0.646174	-16.86	-0.6	0.0458663	-17.84	0.55	0.028151	-17.87	0.48	0.0855566
mk4.000186.01	no	-20.7	0.9	0.537457	-20.96	0.37	0.961662	-20.55	1.2	0.443795	-19.45	0.62	0.471393	-19.89	-0.27	1	-36.14	-27.75	0.150247	-22	0.54	0.649877
mk4.000186.03	yes	-14.96	0	1	-15.03	-0.14	0.48324	-15.07	-0.21	0.204428	-15.32	-0.1	0.707153	-15.33	-0.11	0.684337	-14.53	-0.1	0.601895	-14.69	-0.41	0.00379101
mk4.000186.04	yes	-15.16	0.09	0.659806	-15.18	0.07	0.816357	-15.26	-0.1	0.675903	-15.46	0.02	1	-15.45	0.05	0.888152	-15.9	-0.05	0.869232	-15.93	-0.13	0.621207
mk4.000186.13	no	-19.8	0.17	1	-20.08	-0.37	1	-20.08	-0.39	0.981234	-34.39	-31.26	3.63562e-05	-19.98	-2.44	0.00587064	-20.67	0.56	0.44151	-20.94	0.02	1
mk4.000186.16	no	NA	NA	NA	NA	NA	NA	NA	NA	NA	NA	NA	NA	NA	NA	NA	-20.96	0.21	0.97597	-21	0.14	0.973012
mk4.000187.01	no	NA	NA	NA	NA	NA	NA	NA	NA	NA	NA	NA	NA	NA	NA	NA	-23.07	1.04	0.53519	-22.66	1.86	0.168276
mk4.000187.02	yes	-14.85	0.24	0.0959211	-14.9	0.13	0.492084	-14.8	0.34	0.0100439	-14.88	-0.04	0.917512	-14.78	0.15	0.36812	-15.81	0.32	0.0489091	-15.79	0.35	0.0388563
mk4.000187.03	yes	-12.28	-0.17	0.000734914	-12.27	-0.15	0.00503813	-12.3	-0.21	4.89851e-05	-12.71	0.13	0.105522	-12.75	0.06	0.486261	-12.42	-0.13	0.384705	-12.49	-0.27	0.0504604
mk4.000187.06	yes	-14.46	-0.24	0.0472588	-14.49	-0.3	0.00805762	-14.32	0.02	0.985313	-14.2	0.21	0.135953	-14.32	-0.02	0.954715	-14.66	0.09	0.601947	-14.74	-0.07	0.813739
mk4.000187.07	yes	-16.17	-0.04	1	-16.13	0.03	0.99582	-15.96	0.38	0.0824426	-15.91	0.22	0.470677	-15.73	0.58	0.00163183	-15.82	-0.27	0.130122	-15.8	-0.24	0.25109
mk4.000187.08	yes	-16.44	0.02	1	-16.49	-0.08	0.923195	-16.25	0.39	0.113577	-17.09	-0.1	0.954067	-16.99	0.08	0.943182	-16.96	0.13	0.647788	-16.96	0.13	0.697829
mk4.000187.09	yes	-17.42	-0.14	0.808345	-17.32	0.04	1	-17.18	0.34	0.380384	-18.45	-0.35	0.716132	-18.19	0.16	0.868969	-17	-0.07	0.870794	-16.95	0.03	0.95819
mk4.000187.18	yes	-13.15	-0.05	0.661662	-13.44	-0.63	9.5095e-23	-13.41	-0.58	3.83767e-17	-13.52	0.04	0.844096	-13.71	-0.33	0.000196653	-13.79	0.09	0.597085	-13.86	-0.05	0.862003
mk4.000188.00	yes	NA	NA	NA	NA	NA	NA	NA	NA	NA	NA	NA	NA	NA	NA	NA	-19.27	0.88	0.0157536	-19.47	0.47	0.377874
mk4.000188.06	no	-16.38	-0.26	0.39196	-16.36	-0.2	0.552748	-16.48	-0.45	0.0728224	-18.27	-0.18	0.880934	-17.99	0.37	0.494342	-16.04	0.26	0.154746	-16.12	0.1	0.723804
mk4.000188.11	yes	-15.8	-0.04	0.958951	-15.89	-0.24	0.293342	-15.89	-0.23	0.369792	-16.24	0.08	0.917044	-16.19	0.18	0.551482	-16.42	-0.03	0.966941	-16.46	-0.11	0.724302
mk4.000188.12	yes	-18.49	0.15	0.819425	-18.35	0.44	0.472701	-18.66	-0.19	0.955355	-18.89	-0.11	1	-19.06	-0.46	0.518233	-18.79	-0.6	0.121555	-18.7	-0.4	0.370137
mk4.000188.13	yes	-12.34	-0.02	0.902481	-12.41	-0.15	0.00813	-12.41	-0.16	0.00418328	-12.32	-0.1	0.171108	-12.36	-0.2	0.000616419	-13.22	0.05	0.804393	-13.31	-0.13	0.496325
mk4.000189.00	yes	-17.78	-0.62	0.138281	-17.8	-0.65	0.11713	-17.54	-0.13	0.905042	-18.37	0.02	1	-18.63	-0.5	0.442544	-17.22	-0.67	0.00143316	-17.03	-0.29	0.277672
mk4.000189.02	yes	-15.37	-0.12	0.581964	-15.29	0.05	0.906146	-15.45	-0.27	0.168703	-15.73	0.04	0.975636	-15.83	-0.16	0.520838	-14.82	-0.15	0.411188	-14.73	0.03	0.931893
mk4.000189.03	no	-15.04	0.01	1	-15.08	-0.09	0.712053	-15.04	0.01	1	-14.78	0.33	0.0368301	-15.06	-0.24	0.154347	-15.11	0.16	0.368691	-15.15	0.07	0.772094
mk4.000189.07	yes	-17.54	0.58	0.114386	-17.74	0.18	0.824495	-17.65	0.36	0.399254	-16.88	-0.09	0.917555	-16.88	-0.1	0.901916	-16.95	0.22	0.361002	-17.07	-0.01	1
mk4.000189.08	yes	-11.14	-0.12	0.000607615	-11.08	0.01	0.853069	-11.11	-0.04	0.442862	-11.84	0.37	3.90798e-16	-11.8	0.44	2.54942e-26	-11	-0.1	0.531537	-10.97	-0.04	0.89973
mk4.000189.09	no	NA	NA	NA	NA	NA	NA	NA	NA	NA	NA	NA	NA	NA	NA	NA	-22.25	0.04	1	-21.71	1.12	0.295304
mk4.000190.05	yes	NA	NA	NA	NA	NA	NA	NA	NA	NA	NA	NA	NA	NA	NA	NA	-20.95	0.79	0.308865	-20.95	0.78	0.398587
mk4.000191.00	no	-19.14	-0.38	0.664893	-18.79	0.32	0.772525	-19.16	-0.42	0.673147	-19.02	1.77	0.00494058	-19.43	0.96	0.220891	-19.81	-0.57	0.290435	-19.43	0.19	0.822891
mk4.000191.02	yes	-14.33	-0.34	0.00109842	-14.17	-0.02	0.979655	-14.29	-0.24	0.0402924	-15.15	-0.27	0.173407	-15.16	-0.28	0.108401	-13.62	-0.3	0.0230443	-13.53	-0.11	0.56396
mk4.000191.03	yes	-14.21	-0.13	0.310103	-14.16	-0.01	1	-14.2	-0.1	0.480532	-14.28	0.21	0.137473	-14.45	-0.12	0.470049	-14.72	0.21	0.167644	-14.75	0.15	0.434138
mk4.000191.09	yes	-21.86	0.06	1	-22.24	-0.7	1	-22.08	-0.39	1	NA	NA	NA	NA	NA	NA	-20.94	-0.6	0.502358	-20.89	-0.51	0.666401
mk4.000191.10	no	-19.24	0.29	0.826693	-19.36	0.05	1	-19.93	-1.08	0.36281	-20.27	2.46	0.0302748	-20.85	1.3	0.422747	-21.72	-1.66	0.10156	-22.02	-2.26	0.0692128
mk4.000191.11	no	-19.49	0.15	1	-19.58	-0.02	1	-20.13	-1.12	0.415455	-34.98	30.07	0.0276466	-35.45	29.14	0.173988	-21.29	0.11	1	-21.31	0.07	1
mk4.000191.12	no	-19.2	0.73	0.354561	-19.99	-0.85	0.5084	-19.92	-0.71	0.659134	-34.98	30.07	0.0276466	-36.11	27.82	0.702672	-23.41	-2.29	0.308959	-21.77	1	0.370137
mk4.000191.14	yes	-19.41	-0.21	0.902322	-19.02	0.58	0.526474	-19.56	-0.51	0.707884	-21.28	3.6	0.0250512	-21.55	3.05	0.0775677	-16.06	-0.04	0.939336	-15.94	0.2	0.350596
mk4.000191.16	yes	-16.8	1.02	1.19703e-05	-17.08	0.45	0.18668	-17.08	0.45	0.191691	-15.74	0.47	0.0307075	-15.79	0.38	0.0748833	-17.51	0.11	0.741334	-17.58	-0.02	1
mk4.000191.17	yes	-13.94	-0.03	0.850825	-14.13	-0.43	1.99994e-06	-14.14	-0.45	1.74465e-06	-13.57	0.07	0.646174	-13.41	0.39	6.54031e-07	-14.59	0.12	0.495031	-14.67	-0.05	0.877449
mk4.000191.18	no	-19.74	-1.02	0.243969	-19.82	-1.19	0.236103	-20.25	-2.05	0.0195412	-20.11	0.33	1	-20.07	0.4	0.808393	-18.79	0.47	0.199305	-18.55	0.93	0.00171019
mk4.000191.19	no	-22.15	0.64	1	-22.03	0.89	0.906146	-21.87	1.2	1	NA	NA	NA	NA	NA	NA	-21.72	-0.06	1	-21.8	-0.24	1
mk4.000192.00	yes	NA	NA	NA	NA	NA	NA	NA	NA	NA	NA	NA	NA	NA	NA	NA	-20.53	-0.05	1	-20.46	0.09	0.931893
mk4.000192.01	yes	-15.02	0.01	1	-15.03	-0.02	1	-15.01	0.02	1	-15.72	-0.17	0.56654	-15.7	-0.12	0.659536	-14.36	0.16	0.285873	-14.36	0.15	0.402026
mk4.000192.02	yes	-18.38	-0.16	0.961347	-18.2	0.21	0.776677	-18.41	-0.22	0.835314	-19.5	-0.24	1	-19.39	-0.01	1	-17.75	0.3	0.27933	-17.83	0.14	0.742334
mk4.000192.04	yes	-14.36	0.31	0.00411971	-14.51	0.02	1	-14.55	-0.08	0.67918	-15.04	0.05	0.907845	-14.88	0.36	0.0140497	-14	-0.09	0.604833	-13.95	0.02	0.956131
mk4.000193.00	yes	-14.03	0.03	0.873611	-14.08	-0.08	0.631955	-14.06	-0.04	0.880416	-14.04	0.12	0.413012	-14.27	-0.33	0.00376045	-14.51	0.27	0.0514052	-14.57	0.13	0.488365
mk4.000193.03	no	-20	-1.22	0.197206	-19.99	-1.2	0.264431	-19.83	-0.89	0.467548	-20.28	-1.32	0.316732	-20.41	-1.58	0.201818	-20.41	-0.12	0.928374	-20.54	-0.39	0.774147
mk4.000193.17	no	NA	NA	NA	NA	NA	NA	NA	NA	NA	NA	NA	NA	NA	NA	NA	-22.99	-1.13	0.605583	-22.58	-0.31	1
mk4.000193.18	yes	-15.69	-0.1	0.728228	-15.8	-0.32	0.122198	-15.56	0.17	0.456939	-14.91	0.25	0.156169	-14.71	0.66	5.34175e-08	-15.99	0.25	0.158462	-16.14	-0.06	0.874566
mk4.000193.20	yes	-17.17	-0.04	1	-17.46	-0.63	0.0970861	-17.36	-0.42	0.274704	-16.69	-0.08	0.970847	-16.5	0.3	0.332921	-16.48	0.41	0.0247347	-16.57	0.22	0.370137
mk4.000194.04	yes	-14.77	0.17	0.256667	-14.8	0.1	0.648446	-14.87	-0.03	0.962021	-15.02	0.43	0.0066725	-15.26	-0.05	0.902722	-14.76	0.03	0.909736	-14.63	0.27	0.0739891
mk4.000194.06	no	-20.55	-1.08	0.433049	-21.01	-1.99	0.164793	-19.98	0.06	1	-20.93	2.31	0.151282	-22.14	-0.12	1	-15.13	0.31	0.0340927	-15.21	0.15	0.460253
mk4.000194.09	yes	-17.99	-1.93	2.67894e-08	-18.52	-2.97	9.25205e-15	-18.2	-2.34	4.70541e-10	NA	NA	NA	NA	NA	NA	-15.74	0.53	0.0002496	-15.9	0.21	0.32969
mk4.000194.10	yes	-14.69	0.01	1	-14.76	-0.12	0.487132	-14.67	0.06	0.811298	-14.7	0.2	0.262404	-14.72	0.15	0.36407	-15.25	0.06	0.804263	-15.17	0.22	0.207048
mk4.000194.11	yes	-15.55	-0.34	0.0467489	-15.47	-0.18	0.426677	-15.41	-0.06	0.86462	-15.36	0.52	0.00326987	-15.32	0.61	8.83446e-05	-15.28	0.07	0.734819	-15.33	-0.02	0.993051
mk4.000194.12	yes	-15.83	-0.17	0.500809	-15.74	0.02	1	-15.74	0.01	1	-15.96	0.18	0.585229	-15.9	0.29	0.218605	-15.8	-0.36	0.029862	-15.76	-0.27	0.169938
mk4.000194.13	yes	-16.28	-0.24	0.388723	-16.31	-0.31	0.241371	-16.31	-0.29	0.303518	-16.92	0.5	0.181121	-16.62	1.11	2.65808e-06	-15.82	-0.18	0.381135	-15.86	-0.27	0.185098
mk4.000194.14	yes	-17.22	-0.06	0.961059	-17.21	-0.04	1	-17.17	0.04	1	-17.24	-0.42	0.330398	-16.73	0.6	0.0297824	-16.08	-0.5	0.00246764	-16.02	-0.38	0.0374759
mk4.000195.00	no	-20.42	-0.82	0.571689	-19.76	0.52	0.638584	-20.14	-0.26	1	NA	NA	NA	NA	NA	NA	NA	NA	NA	NA	NA	NA
mk4.000195.05	no	-21.54	1.86	0.284335	-21.63	1.7	0.443802	-21.87	1.2	1	NA	NA	NA	NA	NA	NA	-20.63	-0.93	0.177276	-20.19	-0.04	1
mk4.000195.06	yes	-16.09	-0.37	0.0874661	-16.01	-0.21	0.414829	-15.84	0.12	0.688946	-15.97	0.39	0.132625	-15.92	0.48	0.0276085	-14.8	-0.47	0.000479144	-14.7	-0.26	0.10719
mk4.000195.08	yes	-14.09	0.08	0.573687	-14.12	0.01	1	-14.1	0.06	0.742732	-14.08	-0.01	1	-14.08	-0.01	1	-14	-0.02	0.97597	-13.97	0.05	0.855898
mk4.000195.11	yes	-16.65	-0.1	0.835474	-16.6	0.01	1	-16.63	-0.06	0.955494	-16.51	-0.07	0.939867	-16.5	-0.05	1	-17.63	0.11	0.748195	-17.69	-0.01	1
mk4.000195.12	yes	-13.72	0	1	-13.76	-0.08	0.510997	-13.78	-0.13	0.248228	-13.94	-0.09	0.588124	-13.88	0.03	0.875139	-13.56	0.21	0.119174	-13.71	-0.07	0.768597
mk4.000195.13	no	-17.95	0.47	0.298074	-18.23	-0.07	0.99249	-18.13	0.12	0.919177	-18.1	0.04	1	-17.77	0.71	0.124779	-18.32	0.52	0.0902413	-18.49	0.17	0.725345
mk4.000196.00	yes	-12.98	0.26	3.72166e-05	-13.05	0.12	0.126885	-13.03	0.16	0.0271702	-13.05	-0.29	0.000160853	-13.04	-0.26	0.000263301	-12.7	-0.08	0.630565	-12.66	0	1
mk4.000196.01	yes	-21.28	0.38	1	-21.37	0.21	1	-21.58	-0.22	1	-21.22	1.72	0.405708	-21.64	0.88	0.857003	-20.31	0	1	-20.39	-0.18	0.936416
mk4.000196.02	no	-18.37	-0.37	0.634243	-18.23	-0.07	0.99249	-17.99	0.4	0.420496	-18.37	-0.5	0.516474	-18.21	-0.17	0.868969	-18.47	0.16	0.722132	-18.54	0.01	1
mk4.000196.07	no	-22.65	-1.53	0.826207	-22.24	-0.7	1	-21.58	0.61	1	NA	NA	NA	NA	NA	NA	-21.23	-0.32	0.79378	-21.24	-0.34	0.837433
mk4.000196.13	yes	-15.49	-0.07	0.824664	-15.38	0.16	0.504606	-15.35	0.22	0.240283	-15.68	0.16	0.546236	-15.63	0.25	0.233869	-16.24	-0.5	0.00422332	-16.03	-0.09	0.772112
mk4.000197.02	yes	NA	NA	NA	NA	NA	NA	NA	NA	NA	NA	NA	NA	NA	NA	NA	-23.28	-0.55	1	-22.71	0.6	0.798673
mk4.000197.04	yes	-12.93	0.08	0.29738	-12.99	-0.05	0.664406	-12.95	0.03	0.820883	-12.84	-0.19	0.0179615	-12.8	-0.1	0.222147	-12.37	0.07	0.692804	-12.39	0.03	0.902088
mk4.000197.12	yes	-18.75	-0.17	0.867309	-18.48	0.37	0.624458	-18.52	0.3	0.688351	-19.33	-0.31	0.992335	-19.14	0.06	1	-17.92	0.06	0.879297	-18.13	-0.36	0.320287
mk4.000198.00	yes	NA	NA	NA	NA	NA	NA	NA	NA	NA	NA	NA	NA	NA	NA	NA	-20.99	-0.2	0.899171	-20.69	0.41	0.673834
mk4.000198.11	yes	-17.63	-0.02	1	-17.81	-0.38	0.440967	-17.72	-0.2	0.735461	-16.38	-1.31	7.46991e-09	-15.55	0.35	0.0652271	-18.69	0.66	0.0419635	-19.1	-0.15	0.849958
mk4.000198.12	yes	-18.16	-5.87	3.85548e-78	-18.41	-6.36	3.80754e-88	-18.75	-7.05	2.48775e-76	-21.06	-0.6	0.910811	-20.69	0.14	1	-16.51	0.01	1	-16.51	0.03	0.962579
mk4.000198.13	yes	-16.32	-0.19	0.546335	-16.14	0.18	0.539696	-16.39	-0.34	0.219269	-16.47	0.31	0.388421	-16.26	0.72	0.00122655	-16.11	0.18	0.372357	-16.12	0.18	0.456428
mk4.000198.15	yes	NA	NA	NA	NA	NA	NA	NA	NA	NA	NA	NA	NA	NA	NA	NA	-21.7	-0.55	0.742765	-21.35	0.15	0.9653
mk4.000198.16	yes	-17.75	-0.69	0.0842819	-17.47	-0.13	0.807877	-17.55	-0.28	0.605231	-19.85	1.82	0.0835142	-20.48	0.56	0.766102	-16.69	-0.04	0.940183	-16.73	-0.12	0.7294
mk4.000199.00	yes	-20.62	-0.94	0.537457	-19.87	0.57	0.622696	-20.92	-1.54	0.264269	-20.93	-2.03	0.216146	-20.55	-1.29	0.360449	-19.78	0.78	0.102339	-19.97	0.39	0.548398
mk4.000199.01	yes	-17.8	0.11	0.875116	-17.72	0.27	0.641391	-18.09	-0.46	0.353805	-18.8	0.22	0.838988	-18.6	0.62	0.378982	-16.89	0.01	1	-16.84	0.11	0.749179
mk4.000199.02	no	-14.94	0.02	0.994887	-15	-0.09	0.725765	-15	-0.09	0.691806	-15.44	0.02	1	-15.43	0.05	0.889993	-14.77	0.22	0.142614	-14.82	0.11	0.584981
mk4.000199.04	yes	-15.68	0.02	1	-15.73	-0.09	0.777877	-15.8	-0.22	0.321329	-16.16	0.77	0.000775987	-16.43	0.21	0.507804	-15.95	-0.16	0.454558	-15.93	-0.11	0.717806
mk4.000199.06	yes	-15.99	-0.05	0.918952	-15.94	0.05	0.92951	-15.92	0.1	0.792818	-16.61	-0.1	0.893223	-16.44	0.23	0.471374	-15.04	-0.23	0.148013	-14.8	0.23	0.158065
mk4.000199.10	yes	NA	NA	NA	NA	NA	NA	NA	NA	NA	NA	NA	NA	NA	NA	NA	-20.53	0.3	0.770233	-20.58	0.2	0.874157
mk4.000200.01	no	-15.56	6.32	0	-18.89	-0.34	0.691056	-18.74	-0.03	1	-19.62	-2	0.0131534	-18.27	0.71	0.193245	-19.63	0.06	0.909736	-20	-0.68	0.258194
mk4.000200.02	yes	-16.94	0.28	0.397411	-16.82	0.53	0.065238	-17	0.16	0.732043	-17.17	0.01	1	-17.22	-0.1	0.879261	-17.39	-0.05	0.916644	-17.35	0.02	0.97523
mk4.000200.03	yes	-15.57	-0.26	0.160238	-15.39	0.09	0.709311	-15.44	0	1	-15.95	0.29	0.30738	-15.81	0.57	0.00299817	-15.56	-0.17	0.375194	-15.57	-0.2	0.331188
mk4.000200.04	yes	-18.57	0.4	0.475592	-18.43	0.68	0.225243	-18.11	1.33	0.000945861	-18.49	0.39	0.640706	-18.3	0.77	0.152059	-18.44	-0.36	0.334744	-18.48	-0.45	0.27263
mk4.000200.05	no	-16.3	0.01	1	-16.36	-0.11	0.757091	-16.22	0.17	0.597633	-15.98	0.25	0.401652	-16.02	0.17	0.518034	-17.96	-0.1	0.848915	-17.73	0.37	0.215464
mk4.000200.07	yes	-13.46	-0.1	0.277681	-13.51	-0.21	0.0114167	-13.44	-0.06	0.622672	-13.12	0.16	0.0703375	-13.21	-0.02	0.891181	-13.73	-0.02	0.991659	-13.68	0.08	0.718442
mk4.000201.02	no	-21.15	-1.36	0.452745	-20.44	0.06	1	-20.71	-0.48	0.81132	-21.22	-0.28	1	-20.55	1.05	0.470049	-19.01	-0.51	0.234786	-18.64	0.24	0.634575
mk4.000201.05	yes	-16.87	-0.17	0.701629	-16.9	-0.23	0.543321	-16.95	-0.32	0.359886	-18.14	0.82	0.153578	-18.97	-0.84	0.194562	-14.93	0.31	0.0330766	-14.97	0.23	0.175659
mk4.000201.06	yes	-20.75	-0.17	1	-21.33	-1.33	0.505286	-20.97	-0.61	0.786051	NA	NA	NA	NA	NA	NA	-15.36	0.24	0.139363	-15.4	0.15	0.463388
mk4.000201.07	yes	-19.45	0.24	1	-19.53	0.07	1	-20.13	-1.12	0.415455	-20.19	-0.86	0.558722	-20.32	-1.12	0.401611	-15.02	0.3	0.0409217	-15.15	0.05	0.870688
mk4.000201.08	yes	-14.98	-0.01	1	-15.06	-0.18	0.311872	-15.1	-0.25	0.144918	-14.77	-0.18	0.357068	-14.79	-0.23	0.148094	-15.32	0.1	0.619702	-15.31	0.13	0.542906
mk4.000202.00	yes	-14.68	0.39	0.000903594	-14.89	-0.03	0.948427	-14.72	0.29	0.0290347	-14.62	0.05	0.891297	-14.56	0.17	0.238138	-15.05	0.34	0.0167511	-15.16	0.1	0.65767
mk4.000202.06	no	NA	NA	NA	NA	NA	NA	NA	NA	NA	NA	NA	NA	NA	NA	NA	-21.78	-0.38	0.847071	-21.87	-0.55	0.875545
mk4.000202.07	yes	-16.74	0.46	0.0939603	-16.73	0.47	0.098216	-16.63	0.68	0.00545953	-17.43	-0.37	0.465113	-17.08	0.33	0.424835	-16.19	-0.45	0.0106105	-15.95	0.02	0.981474
mk4.000202.11	yes	-13.75	-0.08	0.479324	-13.79	-0.15	0.16615	-13.75	-0.08	0.567834	-14.01	0.28	0.0152994	-14.13	0.03	0.906431	-13.9	0.08	0.666913	-13.82	0.23	0.131524
mk4.000203.03	yes	-13.72	-0.44	1.39835e-08	-13.79	-0.57	1.35034e-14	-13.96	-0.91	2.39475e-29	-15.93	1.72	1.1478e-20	-16.38	0.82	0.000338475	-14.35	-0.43	0.000935605	-14.25	-0.23	0.156628
mk4.000203.04	yes	-15.09	0.18	0.313332	-14.98	0.4	0.00251189	-15.02	0.3	0.0493618	-15.37	-0.07	0.85806	-15.33	0.02	1	-15.28	0.01	1	-15.2	0.17	0.388889
mk4.000203.06	yes	-18.34	-1.65	8.74298e-05	-17.64	-0.23	0.698306	-17.65	-0.26	0.588325	-20.02	-0.23	0.965095	-19.97	-0.12	1	-17.1	-0.15	0.608544	-16.94	0.16	0.569253
mk4.000203.07	yes	-14.25	0.01	1	-14.3	-0.08	0.650748	-14.25	0.02	0.986899	-14.47	-0.01	1	-14.52	-0.09	0.602086	-14.06	0.33	0.00932516	-14.19	0.06	0.785063
mk4.000203.11	yes	-17.02	-0.14	0.8047	-16.87	0.16	0.759254	-16.95	0	1	-16.71	-0.3	0.480747	-16.67	-0.23	0.464955	-17.55	-0.12	0.741334	-17.56	-0.13	0.747811
mk4.000203.13	yes	-14.74	0.21	0.136124	-14.88	-0.07	0.776092	-14.86	-0.03	0.944967	-15.25	-0.3	0.142175	-15.15	-0.1	0.658592	-15.37	-0.07	0.763169	-15.38	-0.08	0.795319
mk4.000204.00	yes	-12.49	-0.16	0.00418737	-12.57	-0.31	5.14188e-10	-12.6	-0.37	2.33563e-12	-12.74	-0.33	5.3972e-07	-12.73	-0.32	1.78419e-07	-12.52	-0.15	0.307402	-12.56	-0.23	0.119229
mk4.000204.02	yes	-17.64	-0.2	0.733305	-17.55	-0.02	1	-17.33	0.42	0.310135	-16.77	0.29	0.429622	-16.83	0.15	0.721754	-16.75	0.02	0.979677	-16.76	-0.01	1
mk4.000204.04	yes	-15.68	0.75	1.11786e-06	-15.77	0.57	0.000942012	-15.67	0.77	1.66772e-06	-15.45	-0.15	0.613529	-15.15	0.47	0.00264319	-13.55	0.33	0.00623056	-13.6	0.24	0.101606
mk4.000204.05	yes	-17.08	-0.41	0.246177	-16.84	0.07	0.965575	-17	-0.25	0.491141	-17.77	-0.73	0.160979	-17.62	-0.43	0.314343	-16.59	-0.57	0.00222772	-16.33	-0.06	0.87596
mk4.000204.08	yes	-18.09	1.26	0.000889365	-18.75	-0.06	1	-18.28	0.87	0.0809965	-18.05	-0.28	0.701759	-17.73	0.35	0.540968	-18.64	-0.06	0.988072	-18.49	0.24	0.598452
mk4.000204.09	yes	-13.82	-0.02	0.928947	-13.79	0.03	0.904547	-13.8	0.01	1	-14.03	0.02	0.978996	-14.12	-0.15	0.243465	-14.13	-0.01	0.99844	-14.09	0.07	0.753515
mk4.000204.13	yes	-16.49	-0.13	0.714836	-16.32	0.21	0.474424	-16.38	0.11	0.805208	-16.56	-0.09	0.896484	-16.57	-0.12	0.750112	-16.71	-0.3	0.173947	-16.6	-0.08	0.83156
mk4.000204.16	yes	-13.62	-0.49	1.40154e-11	-13.51	-0.27	0.000355907	-13.59	-0.44	6.48672e-09	-14.59	0.44	0.000879643	-14.81	-0.01	1	-13.33	-0.12	0.447019	-13.34	-0.14	0.437162
mk4.000204.17	yes	-14.6	-0.09	0.612561	-14.52	0.06	0.769099	-14.63	-0.17	0.281009	-15.16	0.07	0.850096	-15.14	0.11	0.612935	-14.92	0.04	0.883919	-14.92	0.03	0.941857
mk4.000204.20	no	-21.65	-0.36	1	-21.13	0.7	0.809532	-20.79	1.37	0.402015	-21.43	0.14	1	-20.69	1.62	0.229835	-23.17	-0.77	0.895382	-23.26	-0.95	1
mk4.000205.00	yes	-16.14	-0.24	0.342205	-16.05	-0.08	0.869249	-16.05	-0.07	0.924425	-17.12	-0.03	1	-16.95	0.31	0.412081	-15.76	0.08	0.726171	-15.7	0.2	0.340348
mk4.000205.03	yes	-12.09	-0.72	7.88017e-71	-11.93	-0.39	7.33069e-25	-11.76	-0.05	0.410521	-12.52	-0.05	0.589711	-12.5	-0.01	1	-9.6	-0.15	0.26868	-9.58	-0.13	0.450832
mk4.000205.04	yes	-12.34	1.07	1.06152e-131	-12.87	0	1	-13.62	-1.49	1.65878e-98	-13.4	1.99	2.79144e-164	-14.64	-0.49	7.14552e-05	-9.21	-0.2	0.116943	-9.19	-0.15	0.350252
mk4.000205.05	yes	-14.81	-0.07	0.728313	-14.86	-0.18	0.250265	-14.76	0.02	0.985511	-14.87	-0.14	0.507958	-14.8	0.01	1	-15.46	-0.05	0.850609	-15.49	-0.11	0.653843
mk4.000205.07	yes	-16.98	0.53	0.0631074	-16.87	0.76	0.00286854	-16.75	0.99	3.43129e-05	-16.72	0.19	0.640706	-16.55	0.53	0.0514103	-16.04	0.13	0.565255	-16.04	0.13	0.611761
mk4.000205.10	yes	-14.22	-0.04	0.887825	-14.26	-0.1	0.499699	-14.27	-0.12	0.386704	-14.35	0.18	0.255425	-14.5	-0.13	0.425147	-14.42	0.02	0.977905	-14.33	0.2	0.218097
mk4.000205.11	yes	-14.96	0.14	0.426298	-15.02	0.02	1	-14.97	0.11	0.572115	-14.69	-0.03	0.950874	-14.6	0.14	0.388752	-15.72	0.42	0.00609918	-15.93	0	1
mk4.000206.02	no	-21.15	0.64	1	-21.24	0.47	0.949314	-21.37	0.2	1	-21.01	0.14	1	-21.35	-0.53	1	-22.7	-0.55	0.916644	-23.08	-1.31	0.679496
mk4.000206.03	no	-18	-0.11	0.978625	-17.85	0.2	0.814973	-17.88	0.13	0.934844	-18.84	1.08	0.107586	-19.2	0.35	0.881819	-16.72	-0.14	0.605758	-16.55	0.19	0.447804
mk4.000206.05	yes	-15.86	-0.28	0.203476	-15.84	-0.24	0.286298	-15.99	-0.53	0.00634049	-16.25	-0.1	0.844096	-16.35	-0.32	0.278976	-16.82	0.28	0.203739	-16.72	0.48	0.0142869
mk4.000206.11	yes	-14.16	-0.03	0.892672	-14.12	0.05	0.784491	-14.2	-0.1	0.511475	-15.01	-0.32	0.0596808	-14.95	-0.21	0.210986	-13.47	0.14	0.34155	-13.54	-0.01	1
mk4.000207.02	yes	-15.56	0.09	0.719931	-15.58	0.05	0.906146	-15.72	-0.24	0.298692	-15.41	0.41	0.0349229	-15.46	0.33	0.0844402	-15.44	-0.03	0.933985	-15.25	0.34	0.030621
mk4.000207.05	yes	-16	0.3	0.176368	-16.27	-0.23	0.405992	-16.17	-0.04	1	-15.75	-0.14	0.647741	-15.62	0.11	0.669808	-16.75	0.31	0.140845	-16.9	0	1
mk4.000207.06	yes	-16.91	0.58	0.0318976	-17.1	0.21	0.656163	-16.82	0.78	0.00261759	-16.19	-0.22	0.513734	-16.22	-0.27	0.307607	-17.85	0.05	0.909519	-17.93	-0.1	0.862215
mk4.000207.09	yes	NA	NA	NA	NA	NA	NA	NA	NA	NA	NA	NA	NA	NA	NA	NA	-19.88	0.37	0.59349	-19.83	0.47	0.474932
mk4.000207.11	yes	-15.34	0.17	0.403231	-15.38	0.08	0.81609	-15.38	0.08	0.775939	-15.39	0.34	0.0978718	-15.6	-0.09	0.756041	-15.47	-0.03	0.946962	-15.34	0.23	0.206176
mk4.000207.13	no	-18.97	1.19	0.0473706	-18.93	1.27	0.0333007	-18.8	1.54	0.00530048	-19.09	0.8	0.302866	-18.94	1.1	0.121718	-16.49	-0.17	0.46203	-16.45	-0.08	0.827641
mk4.000207.18	yes	-16.92	0.39	0.202045	-16.83	0.56	0.0468469	-16.9	0.43	0.180116	-17.58	-0.39	0.487355	-17.31	0.13	0.818236	-16.04	-0.17	0.43029	-15.9	0.12	0.630002
mk4.000208.00	yes	-15.95	-0.17	0.479324	-15.88	-0.04	0.979655	-15.88	-0.03	0.986899	-16.19	0.09	0.919663	-16.49	-0.51	0.05587	-16.25	0.13	0.560793	-16.28	0.07	0.83128
mk4.000208.01	yes	-17.7	-0.21	0.728008	-17.57	0.05	1	-17.54	0.1	0.952533	-18.58	-0.39	0.702012	-18.36	0.04	1	-18.28	0.03	1	-18.14	0.31	0.400136
mk4.000208.02	yes	NA	NA	NA	NA	NA	NA	NA	NA	NA	NA	NA	NA	NA	NA	NA	-22.78	-0.38	1	-22.5	0.18	0.927958
mk4.000208.05	yes	-14.44	-0.05	0.805855	-14.38	0.06	0.755088	-14.36	0.09	0.556313	-15.45	-0.33	0.109863	-15.43	-0.3	0.126444	-12.92	-0.12	0.440284	-12.79	0.14	0.398418
mk4.000208.09	yes	-15.19	-0.19	0.280951	-15.14	-0.11	0.648023	-15.1	-0.01	1	-15.48	0.04	0.959394	-15.64	-0.27	0.214501	-15.04	-0.05	0.863293	-15.04	-0.04	0.909841
mk4.000209.01	yes	-13.68	-0.19	0.0296213	-13.67	-0.17	0.071322	-13.72	-0.27	0.00248256	-13.87	0	1	-13.86	0.03	0.876373	-13.95	0	1	-14	-0.1	0.627473
mk4.000209.04	no	-21.72	3.52	0.021905	-22.37	2.21	0.49638	-22.37	2.2	0.453485	-20.27	0.99	0.558722	-20.82	-0.12	1	NA	NA	NA	NA	NA	NA
mk4.000209.06	yes	-13.99	-0.04	0.80511	-13.94	0.04	0.853187	-13.98	-0.02	0.955776	-13.87	0.07	0.676192	-13.96	-0.1	0.454273	-13.72	-0.03	0.918402	-13.78	-0.16	0.371472
mk4.000210.00	yes	-14.3	0.12	0.394668	-14.3	0.12	0.373785	-14.22	0.28	0.00913596	-14.5	0	1	-14.38	0.23	0.0770487	-14.94	-0.12	0.533836	-14.9	-0.04	0.914598
mk4.000210.02	yes	-18.3	0.1	0.901144	-18.51	-0.33	0.67995	-18.52	-0.35	0.688351	-19.7	-0.15	1	-19.82	-0.41	1	-17.11	-0.2	0.46495	-17.2	-0.37	0.154439
mk4.000210.03	no	-18.99	-0.85	0.175523	-18.75	-0.37	0.643883	-19.02	-0.9	0.172976	-19.78	-0.32	0.853932	-19.91	-0.58	0.705016	-17.8	-0.25	0.437097	-17.92	-0.49	0.0967279
mk4.000210.04	yes	-16.02	-0.53	0.0063186	-15.98	-0.44	0.0297915	-16.13	-0.73	0.000169752	-16.74	-0.64	0.042727	-16.86	-0.87	0.00159052	-15.61	-0.35	0.0296101	-15.57	-0.28	0.134393
mk4.000210.05	yes	-15.77	-0.22	0.310098	-15.62	0.07	0.85851	-15.67	-0.04	0.994126	-15.39	-0.75	4.556e-06	-15.4	-0.79	2.76655e-07	-14.58	0.16	0.297427	-14.72	-0.1	0.66365
mk4.000210.08	no	-21.12	0.06	1	-21.08	0.15	1	-21.42	-0.54	0.915761	NA	NA	NA	NA	NA	NA	-21.76	0.75	0.493152	-22.27	-0.28	1
mk4.000210.09	no	-19.43	0.68	0.455478	-19.33	0.89	0.330136	-19.17	1.2	0.0796205	-18.76	0.14	1	-19.11	-0.56	0.425361	-20.29	0.11	1	-19.95	0.78	0.147671
mk4.000210.15	no	-19.54	0.25	1	-19.67	-0.01	1	-19.74	-0.15	1	-20.43	1.31	0.405708	-20.35	1.47	0.201818	-20.44	-1.05	0.0938831	-20.16	-0.49	0.595554
mk4.000210.16	no	NA	NA	NA	NA	NA	NA	NA	NA	NA	NA	NA	NA	NA	NA	NA	-20.24	-0.14	0.934961	-19.93	0.48	0.501087
mk4.000211.02	yes	-21.12	0.06	1	-20.02	2.27	0.00292341	-20.92	0.46	1	-20.35	0.82	0.676192	-20.82	-0.12	1	-16.59	0.27	0.189191	-16.73	-0.03	0.97893
mk4.000211.04	no	NA	NA	NA	NA	NA	NA	NA	NA	NA	NA	NA	NA	NA	NA	NA	-19.12	-0.01	1	-19.18	-0.12	0.909088
mk4.000212.00	yes	NA	NA	NA	NA	NA	NA	NA	NA	NA	NA	NA	NA	NA	NA	NA	-23.28	0.62	1	-23.16	0.86	0.753515
mk4.000212.01	yes	-14.99	0.2	0.188309	-15.03	0.12	0.572011	-15	0.18	0.313333	-15.09	-0.21	0.306303	-15.2	-0.43	0.00561446	-15.42	0.02	0.964745	-15.39	0.08	0.751384
mk4.000212.05	yes	-18.96	-0.14	0.931795	-18.83	0.11	1	-18.82	0.14	0.946959	-19.22	0.55	0.519119	-19.26	0.47	0.768462	-17.44	-0.34	0.197083	-17.46	-0.37	0.195098
mk4.000213.01	yes	-14.66	-0.03	0.966244	-14.82	-0.34	0.00814441	-14.7	-0.1	0.564074	-15.64	-0.37	0.0911543	-15.79	-0.68	0.000235223	-14.64	-0.23	0.142195	-14.85	-0.63	9.8062e-07
mk4.000213.10	yes	-13.83	0.15	0.143509	-13.78	0.24	0.00643627	-13.79	0.23	0.0160821	-14.17	0.19	0.176471	-14.19	0.13	0.338723	-13.46	-0.04	0.872328	-13.43	0.01	0.986504
mk4.000213.11	yes	-9.37	-0.08	6.79813e-06	-9.36	-0.07	0.000169067	-9.4	-0.13	1.50003e-14	-9.95	0.03	0.387165	-10.05	-0.18	1.11808e-14	-8.61	0.13	0.351393	-8.6	0.15	0.343546
mk4.000214.02	no	-22.28	-2.27	0.443518	-21.21	-0.11	1	-21.42	-0.54	0.915761	NA	NA	NA	NA	NA	NA	-22.67	0.23	1	-23.26	-0.95	1
mk4.000214.05	yes	-14.03	-0.22	0.0308698	-14.03	-0.21	0.048635	-14.06	-0.28	0.00572599	-14.55	-0.02	0.995901	-14.5	0.09	0.628378	-13.51	-0.2	0.149195	-13.55	-0.28	0.0549806
mk4.000214.08	yes	-18.49	0.15	0.819425	-18.49	0.15	0.923507	-18.8	-0.46	0.497254	-20.35	-0.54	0.803388	-20.24	-0.31	1	-18.78	-0.26	0.5757	-18.81	-0.33	0.486898
mk4.000214.10	yes	NA	NA	NA	NA	NA	NA	NA	NA	NA	NA	NA	NA	NA	NA	NA	-21.62	-0.7	0.556088	-21.27	0	1
mk4.000214.11	yes	-14.99	-0.05	0.846636	-14.99	-0.06	0.851116	-14.95	0.03	0.997003	-15.22	0.25	0.227507	-15.13	0.44	0.00430786	-15.35	-0.29	0.0762385	-15.31	-0.2	0.306904
mk4.000214.12	no	NA	NA	NA	NA	NA	NA	NA	NA	NA	NA	NA	NA	NA	NA	NA	-22.05	-1.84	0.138767	-21.93	-1.6	0.226999
mk4.000214.13	yes	-18.21	0.44	0.381505	-18.53	-0.2	0.860774	-18.47	-0.09	1	-18.23	0.29	0.743993	-18.18	0.39	0.520838	-18.5	-0.5	0.156616	-18.2	0.11	0.837433
mk4.000215.04	yes	-15.1	0.33	0.0238413	-15.15	0.23	0.170193	-15.2	0.13	0.54957	-14.85	-0.01	1	-14.63	0.43	0.000642416	-15.81	0.37	0.0202489	-15.96	0.07	0.845997
mk4.000215.05	yes	-15.2	0.25	0.117894	-15.24	0.18	0.366324	-15.19	0.29	0.0791673	-15.26	0.2	0.362677	-15.27	0.17	0.382365	-15.67	-0.03	0.952298	-15.69	-0.08	0.802749
mk4.000215.12	no	NA	NA	NA	NA	NA	NA	NA	NA	NA	NA	NA	NA	NA	NA	NA	-21.67	0.23	1	-22.1	-0.63	0.863874
mk4.000215.15	yes	-13.68	0.1	0.339944	-13.67	0.13	0.234963	-13.71	0.04	0.850228	-14.34	0.18	0.245201	-14.36	0.13	0.371524	-13.74	0.07	0.668754	-13.79	-0.03	0.948271
mk4.000216.08	no	NA	NA	NA	NA	NA	NA	NA	NA	NA	NA	NA	NA	NA	NA	NA	-21.55	1.16	0.182358	-22.27	-0.28	1
mk4.000216.16	yes	-17.19	0.08	0.873611	-17.05	0.35	0.318358	-17.4	-0.35	0.409458	-17.56	-0.77	0.0804029	-17.14	0.06	1	-17.56	0	1	-17.51	0.1	0.823004
mk4.000216.20	no	-21.65	1.64	0.39196	-23.03	-1.11	1	-21.87	1.2	1	NA	NA	NA	NA	NA	NA	-19.32	-0.38	0.516599	-19.5	-0.74	0.158417
mk4.000217.03	yes	-14.62	-0.12	0.431377	-14.59	-0.08	0.709534	-14.59	-0.07	0.728282	-14.77	-0.11	0.648719	-14.58	0.27	0.0461089	-14.6	-0.22	0.156494	-14.54	-0.1	0.658445
mk4.000217.04	yes	-13.62	-0.04	0.825013	-13.61	-0.02	0.957407	-13.63	-0.05	0.704359	-13.64	0.05	0.735108	-13.69	-0.06	0.646374	-14.44	0.16	0.291081	-14.53	-0.02	0.987538
mk4.000217.15	yes	-17.21	0.15	0.786367	-17.18	0.21	0.680415	-17.17	0.22	0.622444	-17.44	0.5	0.29129	-17.84	-0.3	0.521587	-17.09	-0.01	1	-16.89	0.39	0.0782883
mk4.000217.16	yes	-13.58	-0.1	0.309948	-13.48	0.1	0.322048	-13.56	-0.06	0.598765	-14	0.12	0.396429	-14.09	-0.06	0.684337	-13.21	-0.46	9.05419e-05	-13.1	-0.23	0.118261
mk4.000218.00	no	-17.64	0.21	0.68613	-17.44	0.62	0.0745492	-17.69	0.11	0.893067	-17.59	-0.13	0.926096	-18.1	-1.15	0.0106671	-17.65	0.49	0.04796	-17.69	0.4	0.152105
mk4.000218.01	yes	-18.32	0.3	0.581964	-18.37	0.21	0.81602	-18.35	0.24	0.778473	-18.43	-0.52	0.503012	-18.31	-0.27	0.710621	-18.42	0.03	1	-18.54	-0.21	0.728702
mk4.000218.13	yes	-18.04	-0.05	1	-17.96	0.1	1	-17.97	0.1	0.984359	-18.65	-0.76	0.327109	-19.74	-2.93	0.000117883	-18	-0.6	0.0273934	-17.83	-0.26	0.478764
mk4.000218.14	yes	-16.08	-0.5	0.0132693	-15.91	-0.16	0.531989	-15.95	-0.24	0.332857	-16.06	-0.1	0.861538	-16.62	-1.21	3.61082e-07	-16.32	-0.38	0.0437127	-16.22	-0.18	0.464048
mk4.000218.15	yes	-12.75	0.12	0.0761533	-12.77	0.09	0.283618	-12.75	0.11	0.114683	-13.15	0.04	0.789667	-13.21	-0.09	0.372551	-12.8	-0.02	0.973414	-12.77	0.05	0.828525
mk4.000218.17	yes	-15.33	0.58	5.41858e-05	-15.48	0.29	0.129468	-15.36	0.53	0.000445166	-15.59	0.19	0.480123	-15.42	0.53	0.00134174	-15.97	0.45	0.0039673	-15.94	0.52	0.00101674
mk4.000219.00	no	NA	NA	NA	NA	NA	NA	NA	NA	NA	NA	NA	NA	NA	NA	NA	-22.75	1.04	0.430465	-23.5	-0.46	1
mk4.000219.01	no	NA	NA	NA	NA	NA	NA	NA	NA	NA	NA	NA	NA	NA	NA	NA	-22.07	1.04	0.319876	-36.3	-27.42	0.293746
mk4.000219.03	yes	-18.09	0.34	0.50652	-17.95	0.63	0.189812	-17.84	0.85	0.0355726	-16.95	0.01	1	-16.66	0.57	0.0343987	-18.1	0.4	0.176983	-18.36	-0.13	0.828525
mk4.000219.07	no	-20.99	1.79	0.183025	-21.01	1.76	0.226233	-35.95	-28.13	0.493988	NA	NA	NA	NA	NA	NA	-20.15	-0.03	1	-20.05	0.16	0.855898
mk4.000219.13	no	NA	NA	NA	NA	NA	NA	NA	NA	NA	NA	NA	NA	NA	NA	NA	-22.06	-0.34	0.942069	-21.91	-0.03	0.950205
mk4.000219.15	no	NA	NA	NA	NA	NA	NA	NA	NA	NA	NA	NA	NA	NA	NA	NA	-23.49	-2.13	0.408686	-22.78	-0.72	1
mk4.000220.01	yes	-14.26	-0.06	0.696069	-14.25	-0.05	0.798561	-14.35	-0.26	0.0298033	-15.14	-0.14	0.589481	-15.23	-0.3	0.0745927	-14.21	0.06	0.744497	-14.22	0.03	0.906127
mk4.000220.04	yes	-13.08	-0.34	2.72714e-08	-13.03	-0.24	0.000131047	-13.05	-0.28	1.95256e-05	-13.23	-0.16	0.09777	-13.33	-0.36	1.94208e-06	-12.62	0.04	0.825783	-12.61	0.06	0.791114
mk4.000220.06	yes	-14.87	0.21	0.158018	-15.01	-0.07	0.815548	-14.98	0	1	-15.26	-0.13	0.618011	-15.29	-0.18	0.378844	-15.57	0.37	0.0135099	-15.63	0.25	0.184499
mk4.000220.07	yes	-15	-0.39	0.0040779	-14.82	-0.02	0.999241	-14.91	-0.2	0.221866	-15.31	0.2	0.371273	-15.34	0.15	0.504359	-14.78	0.05	0.819053	-14.77	0.08	0.753515
mk4.000220.08	no	-20.28	0.38	1	-21.03	-1.11	0.553753	-20.58	-0.22	1	-19.65	-0.96	0.338724	-19.78	-1.22	0.230778	-21.99	0.04	1	-21.71	0.6	0.69135
mk4.000220.10	no	-21.86	0.06	1	-21.15	1.47	0.392526	-22.58	-1.39	0.84201	-20.13	-0.45	0.82484	-20.55	-1.29	0.360449	-21.33	-0.12	1	-21	0.54	0.621736
mk4.000220.11	no	-22.45	0.06	1	-21.74	1.47	0.579002	-22.37	0.2	1	NA	NA	NA	NA	NA	NA	-21.03	1.12	0.128557	-22	-0.82	0.785413
mk4.000220.12	yes	-13.73	-0.11	0.299406	-13.8	-0.25	0.00585609	-13.8	-0.26	0.00594741	-13.95	0.16	0.237484	-13.96	0.14	0.2339	-13.59	-0.38	0.00257975	-13.7	-0.59	6.1015e-07
mk4.000221.02	yes	-13.5	-0.08	0.450855	-13.49	-0.06	0.622028	-13.44	0.05	0.706075	-13.36	0.1	0.36208	-13.53	-0.24	0.00552721	-13.65	0.12	0.430924	-13.68	0.04	0.861764
mk4.000221.03	yes	-15.48	-0.09	0.729604	-15.41	0.04	0.916673	-15.36	0.15	0.475728	-15.54	-0.28	0.246892	-15.47	-0.15	0.53065	-15.61	0.29	0.0711987	-15.68	0.14	0.544526
mk4.000221.07	yes	-14.99	-0.13	0.471931	-15.04	-0.22	0.180875	-15.02	-0.19	0.265387	-14.45	-0.01	1	-14.35	0.18	0.159235	-15.81	0.04	0.896113	-15.84	-0.01	1
mk4.000221.08	no	-21.86	0.06	1	-21.94	-0.11	1	-21.58	0.61	1	NA	NA	NA	NA	NA	NA	NA	NA	NA	NA	NA	NA
mk4.000222.05	yes	-16.19	-0.22	0.433049	-16.15	-0.14	0.698552	-16.07	0.02	1	-16.32	-0.11	0.839029	-16.29	-0.07	0.897584	-16.28	-0.16	0.494744	-16.24	-0.07	0.837433
mk4.000222.07	no	-19.72	-1.4	0.0716669	-19.14	-0.25	0.804962	-18.64	0.74	0.194472	-18.84	-0.02	1	-19.16	-0.67	0.340135	-19.43	0.46	0.296926	-19.35	0.63	0.170407
mk4.000222.08	yes	NA	NA	NA	NA	NA	NA	NA	NA	NA	NA	NA	NA	NA	NA	NA	-21.53	0.3	0.959636	-21.48	0.41	0.884757
mk4.000222.10	yes	-20.07	-0.36	0.856558	-20.15	-0.53	0.790008	-20.08	-0.39	0.981234	-19.69	0.14	1	-19.98	-0.44	1	-19.43	1.41	0.000147879	-19.49	1.28	0.00131328
mk4.000222.11	yes	-19.01	-1.41	0.0107192	-18.52	-0.42	0.555033	-18.7	-0.8	0.231896	-18.69	0.28	0.76684	-18.69	0.28	0.827679	-17.46	0.38	0.123994	-17.49	0.33	0.237625
mk4.000222.12	no	-19.1	-0.64	0.371669	-19.14	-0.72	0.308305	-19.23	-0.92	0.225331	-21.35	1.46	0.544124	-20.91	2.34	0.0805572	-18.68	-0.24	0.593578	-18.33	0.46	0.193479
mk4.000222.13	yes	-15.31	-0.22	0.222142	-15.47	-0.52	0.000568141	-15.42	-0.42	0.0130345	-15.16	-0.37	0.0361992	-15.05	-0.16	0.386906	-16.24	-0.13	0.57627	-16.36	-0.37	0.0732056
mk4.000223.06	no	-21.54	1.86	0.284335	-21.74	1.47	0.579002	-21.87	1.2	1	NA	NA	NA	NA	NA	NA	-19.85	0.31	0.654706	-19.8	0.4	0.578203
mk4.000223.13	yes	-15.89	-0.28	0.182085	-15.83	-0.15	0.595563	-15.78	-0.05	0.964369	-16.66	0.23	0.56654	-16.67	0.21	0.539223	-15.8	-0.41	0.0133874	-15.84	-0.48	0.00359535
mk4.000223.14	yes	-16.85	-0.05	1	-16.88	-0.1	0.898134	-16.87	-0.09	0.905495	-17.23	0.03	1	-17.35	-0.2	0.707875	-17	-0.16	0.559454	-16.99	-0.16	0.632624
mk4.000224.00	yes	-18.26	-0.92	0.055968	-17.93	-0.26	0.657708	-18.04	-0.47	0.413857	-18.9	0.55	0.48922	-18.99	0.37	0.79868	-16.83	-0.52	0.00880828	-16.6	-0.05	0.91911
mk4.000224.02	yes	-15.85	0.05	0.927125	-15.89	-0.04	0.979655	-15.9	-0.05	0.958679	-16.36	-0.35	0.24461	-16.23	-0.09	0.827679	-15.89	0.11	0.605583	-15.95	-0.01	1
mk4.000224.06	yes	-14.65	0.04	0.892429	-14.64	0.06	0.817623	-14.51	0.32	0.00786275	-13.99	0.01	1	-13.74	0.53	4.86497e-10	-14.24	-0.26	0.0701252	-14.25	-0.29	0.0523484
mk4.000224.09	yes	-13.74	-0.02	0.934302	-13.71	0.04	0.804927	-13.73	-0.02	1	-14.37	-0.01	1	-14.25	0.22	0.0725576	-13.92	0.15	0.303752	-14.02	-0.05	0.871389
mk4.000224.12	no	NA	NA	NA	NA	NA	NA	NA	NA	NA	NA	NA	NA	NA	NA	NA	-19.51	0.17	0.76041	-19.6	-0.01	1
mk4.000224.13	no	-19.45	-0.12	1	-19.32	0.12	1	-20.04	-1.3	0.265387	-20.85	-0.18	1	-21.98	-2.44	0.28222	-20.09	-1.12	0.0343097	-19.63	-0.21	0.846554
mk4.000225.05	no	-20.14	-0.94	0.404682	-19.58	0.17	1	-19.62	0.09	1	-21.22	-0.28	1	-20.64	0.88	0.596787	-19.78	0.63	0.214876	-19.64	0.92	0.0486903
mk4.000225.09	yes	-19.1	0.76	0.309948	-19.03	0.89	0.230721	-19.52	-0.1	1	-19.37	0.25	0.784654	-19.08	0.82	0.357621	-20.31	-0.49	0.482903	-20	0.14	0.906567
mk4.000226.04	yes	-16.99	-0.48	0.130631	-16.96	-0.43	0.210079	-16.96	-0.42	0.193939	-18.32	1.34	0.0113642	-18.9	0.19	0.996	-16.26	-0.52	0.00277754	-16.04	-0.08	0.81663
mk4.000226.05	yes	-14.64	0.05	0.819966	-14.71	-0.08	0.693386	-14.7	-0.06	0.825925	-14.69	-0.05	0.88646	-14.51	0.3	0.0175204	-15.08	0	1	-15.22	-0.26	0.133324
mk4.000226.06	no	-21.36	-0.94	0.732738	-20.83	0.11	1	-20.92	-0.06	1	NA	NA	NA	NA	NA	NA	-20.14	-0.66	0.306302	-20.04	-0.46	0.507207
mk4.000226.07	yes	-14.48	-0.12	0.413915	-14.4	0.03	0.942044	-14.45	-0.07	0.728282	-15.05	-0.17	0.406529	-15.11	-0.31	0.0680599	-14.32	0.09	0.605441	-14.3	0.13	0.498939
mk4.000226.08	yes	-16.83	-0.32	0.325185	-16.48	0.38	0.173297	-16.71	-0.09	0.915761	-18.45	-0.35	0.716132	-18.26	0.03	1	-15.32	-0.28	0.0802438	-15.26	-0.16	0.456088
mk4.000226.09	yes	-15.52	0.03	0.996872	-15.44	0.19	0.372942	-15.66	-0.24	0.258342	-16.14	0.01	1	-16.34	-0.39	0.152815	-15.73	0.04	0.895382	-15.71	0.08	0.76746
mk4.000227.00	no	NA	NA	NA	NA	NA	NA	NA	NA	NA	NA	NA	NA	NA	NA	NA	-16.75	0.21	0.343869	-16.68	0.37	0.0800903
mk4.000227.07	no	-21.49	0.79	1	-21.08	1.63	0.301117	-21	1.78	0.264269	-20.61	-0.67	0.779829	-20.24	0.07	1	-18.26	0.54	0.0701389	-18.37	0.32	0.421808
mk4.000227.11	no	NA	NA	NA	NA	NA	NA	NA	NA	NA	NA	NA	NA	NA	NA	NA	-21.78	0.45	0.721036	-21.46	1.08	0.279085
mk4.000227.12	no	NA	NA	NA	NA	NA	NA	NA	NA	NA	NA	NA	NA	NA	NA	NA	-22.91	1.36	0.408686	-24.16	-1.14	1
mk4.000228.00	no	-20.43	-1.32	0.261191	-20.09	-0.64	0.692639	-20.12	-0.7	0.748181	NA	NA	NA	NA	NA	NA	-20.94	-0.88	0.303016	-20.62	-0.23	0.876095
mk4.000228.01	yes	-19.39	-0.88	0.248229	-19.18	-0.47	0.571504	-19.03	-0.16	0.935724	-19.27	0.46	0.600883	-19.76	-0.53	0.71974	-19.08	0.34	0.416988	-19.1	0.3	0.580925
mk4.000228.02	no	-15.24	-0.23	0.186749	-15.07	0.12	0.582345	-15.09	0.07	0.786051	-15.92	-0.23	0.413332	-15.84	-0.06	0.860524	-15.17	-0.02	1	-15.08	0.15	0.462738
mk4.000228.06	yes	-16.97	-0.14	0.808015	-17.06	-0.31	0.443802	-16.97	-0.12	0.858256	-17.41	-0.57	0.199077	-17.18	-0.12	0.774655	-17.74	0.02	1	-17.83	-0.15	0.770743
mk4.000228.07	yes	-9.32	0.17	3.57285e-27	-9.51	-0.22	3.89315e-40	-9.48	-0.16	1.95656e-19	-9.47	0.06	0.0195651	-9.55	-0.1	5.62488e-07	-9.64	0.29	0.0117157	-9.77	0.04	0.862357
mk4.000229.08	yes	-21.04	0.86	0.624562	-21.74	-0.53	1	-21.08	0.78	1	-21.22	-1.45	0.544124	-20.85	-0.7	1	-18.4	-0.21	0.605758	-18.51	-0.43	0.28809
mk4.000229.12	no	NA	NA	NA	NA	NA	NA	NA	NA	NA	NA	NA	NA	NA	NA	NA	-22.2	-1.55	0.22327	-22.58	-2.31	0.141691
mk4.000230.00	yes	-13.54	-0.16	0.066448	-13.6	-0.28	0.00042209	-13.55	-0.17	0.0609632	-13.04	0	1	-13.13	-0.17	0.0314715	-13.58	-0.04	0.884929	-13.57	-0.02	0.956131
mk4.000230.01	no	NA	NA	NA	NA	NA	NA	NA	NA	NA	NA	NA	NA	NA	NA	NA	-22.78	1.62	0.183325	-24.16	-1.14	1
mk4.000230.02	yes	-14.36	0.16	0.189623	-14.32	0.24	0.0431657	-14.33	0.22	0.065679	-13.94	-0.01	1	-13.9	0.06	0.676375	-14.79	-0.1	0.60371	-14.73	0.01	0.977144
mk4.000230.06	yes	-8.88	-0.14	5.60725e-24	-9.03	-0.43	2.70435e-224	-8.99	-0.35	6.23764e-137	-9.1	0.05	0.0237135	-9.17	-0.1	3.75434e-08	-9.3	-0.18	0.17173	-9.27	-0.12	0.468439
mk4.000230.07	yes	-9.85	-0.12	9.43932e-09	-9.96	-0.34	1.15839e-73	-10	-0.42	9.99399e-97	-10.4	0.05	0.241038	-10.49	-0.13	8.73479e-06	-10.54	-0.24	0.0483479	-10.56	-0.29	0.0223545
mk4.000231.00	yes	-16.3	-0.14	0.706962	-16.29	-0.1	0.822341	-16.18	0.12	0.76311	-16.47	0	1	-16.24	0.46	0.0666096	-15.56	-0.11	0.590295	-15.69	-0.38	0.0276073
mk4.000231.01	yes	-19.13	0.2	1	-19.32	-0.19	0.86439	-19.17	0.12	1	-18.15	1.21	0.0179615	-18.32	0.88	0.0939436	-18.51	-0.7	0.0330766	-18.33	-0.35	0.405502
mk4.000231.02	yes	-16.34	0.41	0.0730787	-16.36	0.38	0.135893	-16.47	0.14	0.759827	-16.25	0.02	1	-16.22	0.07	0.903096	-16.36	-0.01	1	-16.34	0.03	0.948933
mk4.000231.03	yes	-14.18	-0.07	0.6766	-14.15	-0.01	1	-14.24	-0.17	0.159455	-14.68	0.15	0.447275	-14.8	-0.1	0.619996	-14.29	0.07	0.723273	-14.24	0.18	0.298009
mk4.000231.04	yes	-17.14	0.13	0.748226	-17.27	-0.13	0.826911	-17.23	-0.05	1	-18.52	-1.23	0.0416343	-18.47	-1.12	0.0301278	-17.49	0.24	0.390735	-17.78	-0.34	0.316276
mk4.000231.05	yes	-13.9	-0.05	0.7005	-13.85	0.05	0.776461	-13.92	-0.09	0.521739	-14.07	0	1	-14.04	0.06	0.7072	-12.96	0.08	0.62867	-13.04	-0.09	0.646852
mk4.000231.07	yes	-18.04	1.25	0.000767988	-18.04	1.25	0.000609846	-18.23	0.88	0.0707861	-17.91	-0.65	0.199034	-17.73	-0.29	0.540968	-17.4	-0.24	0.394294	-17.29	-0.02	1
mk4.000231.08	yes	-17.12	0.4	0.265627	-17.34	-0.03	1	-17.15	0.35	0.350315	-17.3	0.92	0.0133037	-17.11	1.3	4.34127e-06	-17.84	-0.5	0.074389	-17.75	-0.32	0.363433
mk4.000232.02	yes	NA	NA	NA	NA	NA	NA	NA	NA	NA	NA	NA	NA	NA	NA	NA	-21.72	-0.06	1	-21.25	0.86	0.411293
mk4.000232.04	yes	-16.38	0.2	0.479091	-16.34	0.26	0.342719	-16.24	0.47	0.044186	-16.75	-0.16	0.714415	-16.64	0.06	1	-15.19	-0.04	0.890394	-15.13	0.08	0.769152
mk4.000232.05	yes	-14.37	-0.09	0.569843	-14.31	0.05	0.806353	-14.31	0.04	0.84201	-14.66	-0.16	0.379589	-14.59	-0.02	1	-13.9	-0.08	0.682145	-13.85	0.02	0.961267
mk4.000234.05	no	-21.45	-3.94	0.00272523	-20.13	-1.3	0.241371	-19.79	-0.63	0.677624	-20.72	0.72	1	-20.55	1.05	0.470049	-21.51	-1.45	0.125849	-20.91	-0.25	0.859353
mk4.000234.08	yes	-17.16	-0.17	0.702288	-17.13	-0.09	0.951379	-16.89	0.38	0.253086	-17.63	-0.72	0.131944	-16.99	0.57	0.0878529	-16.9	-0.68	0.000477869	-16.69	-0.24	0.346915
mk4.000234.13	yes	-14.8	-0.51	1.19728e-05	-14.62	-0.16	0.29015	-14.67	-0.26	0.0573173	-15.29	-0.32	0.103668	-15.24	-0.22	0.227275	-15.35	0.07	0.729799	-15.3	0.18	0.360642
mk4.000234.14	yes	-15.97	0.21	0.401223	-16.08	-0.01	1	-16.21	-0.27	0.300681	-16.5	-0.54	0.0780628	-16.36	-0.25	0.422747	-16.19	0.32	0.0783476	-16.27	0.15	0.575231
mk4.000234.15	yes	-15.14	-0.43	0.00233663	-15.21	-0.56	2.2134e-05	-15.13	-0.41	0.00515546	-15.27	-0.12	0.643528	-15.34	-0.28	0.128569	-15.92	0.4	0.0134636	-16.09	0.05	0.884446
mk4.000234.23	no	NA	NA	NA	NA	NA	NA	NA	NA	NA	NA	NA	NA	NA	NA	NA	-23.17	-0.77	1	-22.76	0.05	0.925066
mk4.000235.00	yes	-16.21	-0.1	0.812566	-16.19	-0.05	0.992943	-16.2	-0.07	0.915761	-16.81	-0.14	0.792136	-16.8	-0.12	0.817026	-16.09	0.08	0.734819	-16.03	0.2	0.372579
mk4.000235.01	yes	-12.38	0.06	0.380089	-12.46	-0.11	0.0951483	-12.45	-0.08	0.242057	-12.59	0.27	1.77047e-05	-12.53	0.39	3.5627e-12	-12.31	-0.2	0.133526	-12.29	-0.15	0.365515
mk4.000235.05	yes	-14.86	0.15	0.36407	-15	-0.12	0.579002	-15	-0.13	0.526263	-14.92	-0.27	0.117261	-14.96	-0.36	0.0154825	-15.42	-0.21	0.22984	-15.35	-0.07	0.802205
mk4.000235.06	yes	-13.87	-0.05	0.761064	-13.94	-0.2	0.0611173	-13.88	-0.08	0.571241	-14.24	-0.32	0.00994019	-14.19	-0.22	0.0649162	-14.06	-0.02	0.967411	-14.13	-0.15	0.412441
mk4.000235.12	yes	-14.92	0.23	0.121495	-14.95	0.18	0.296707	-14.89	0.3	0.0399381	-15.02	0.01	1	-14.97	0.1	0.593896	-15.59	-0.3	0.0718173	-15.38	0.13	0.542828
mk4.000235.13	yes	-14.95	-0.02	0.994734	-14.86	0.14	0.434141	-14.83	0.2	0.181498	-14.99	0.31	0.0738042	-15.15	-0.01	1	-14.32	-0.04	0.873989	-14.33	-0.05	0.850092
mk4.000235.14	yes	-15.46	-0.55	0.000366154	-15.26	-0.14	0.507085	-15.28	-0.19	0.354942	-15.75	-0.1	0.79433	-15.6	0.21	0.33994	-14.98	-0.35	0.0177006	-15.02	-0.41	0.00597603
mk4.000236.06	yes	-15.05	-0.07	0.736239	-14.95	0.13	0.49645	-15.07	-0.1	0.681202	-15.49	-0.26	0.257709	-15.53	-0.35	0.0661426	-14.71	-0.09	0.669362	-14.7	-0.07	0.798269
mk4.000236.09	yes	-16.1	0.4	0.060282	-16.14	0.32	0.190092	-16.11	0.39	0.0998957	-15.62	0.15	0.611162	-15.59	0.2	0.341606	-15.91	0.18	0.349796	-15.79	0.41	0.0113856
mk4.000236.10	yes	-14.9	-0.59	8.0049e-07	-14.66	-0.11	0.520787	-14.75	-0.28	0.0394699	-15.33	-0.05	0.88646	-15.29	0.04	0.927009	-14.9	-0.08	0.68404	-14.85	0.02	0.94514
mk4.000236.11	no	-14	-0.07	0.614417	-13.96	0.03	0.951379	-14.1	-0.26	0.0148261	-14.39	0.05	0.83288	-14.32	0.19	0.155375	-14.4	0.08	0.644055	-14.43	0.04	0.901935
mk4.000236.15	yes	-17.74	0.06	1	-17.79	-0.03	1	-17.72	0.11	0.89018	-19.2	0.14	1	-19.19	0.16	1	-18.07	-0.39	0.210849	-17.95	-0.15	0.732208
mk4.000237.02	no	-15.82	0.27	0.195128	-15.9	0.12	0.683211	-15.78	0.35	0.0894403	-15.82	0.41	0.0741001	-15.76	0.53	0.00503096	-16.46	0.24	0.251093	-16.64	-0.11	0.745054
mk4.000237.05	yes	-14.05	0.5	9.74259e-09	-14.2	0.19	0.116236	-14.05	0.49	2.74983e-08	-14.03	0.16	0.24142	-13.8	0.63	1.79509e-13	-14.19	0.22	0.117333	-14.29	0.03	0.922221
mk4.000237.07	yes	-13.93	0.02	0.966244	-13.92	0.05	0.742013	-13.93	0.02	0.945245	-14.21	0.02	0.971286	-14.14	0.16	0.198926	-14.08	-0.25	0.0746309	-14.03	-0.15	0.421808
mk4.000238.03	yes	-18.79	0.46	0.571689	-18.66	0.71	0.257012	-18.92	0.2	0.787646	-18.51	0.64	0.355791	-18.75	0.16	1	-19.52	0.1	0.866225	-19.53	0.09	0.9255
mk4.000238.07	no	-20.99	1.79	0.183025	-21.33	1.11	0.637889	-21	1.78	0.264269	-20.81	-4.26	0.000181793	-19.15	-0.93	0.163475	-21.22	1.14	0.139014	-21.35	0.86	0.465354
mk4.000238.08	yes	-14.31	-0.19	0.114234	-14.23	-0.04	0.826864	-14.32	-0.21	0.0814216	-15.03	0.22	0.252252	-15.26	-0.25	0.193654	-13.75	-0.08	0.683628	-13.76	-0.11	0.584981
mk4.000238.10	no	-16.09	0.43	0.0429845	-16.36	-0.11	0.757091	-16.11	0.39	0.0910917	-14.83	-0.12	0.597755	-14.91	-0.27	0.0801608	-15.51	0.17	0.331913	-15.55	0.11	0.64731
mk4.000239.00	no	NA	NA	NA	NA	NA	NA	NA	NA	NA	NA	NA	NA	NA	NA	NA	-36.14	-27.75	0.150247	-22.71	-0.88	0.828525
mk4.000239.01	yes	-15.31	0.16	0.408553	-15.41	-0.03	0.997446	-15.31	0.17	0.42413	-15.49	0.11	0.740284	-15.39	0.3	0.111871	-15.72	-0.15	0.450414	-15.75	-0.22	0.293746
mk4.000239.02	yes	-13.97	0.14	0.196051	-14	0.09	0.511883	-14.02	0.04	0.824725	-13.99	0.22	0.0741415	-14.22	-0.23	0.0504538	-14.46	0.21	0.159439	-14.49	0.14	0.450239
mk4.000240.02	yes	-17.55	0.03	1	-17.58	-0.02	1	-17.68	-0.22	0.688351	-17.73	0.14	0.85806	-17.78	0.02	1	-17.86	0.19	0.531738	-17.67	0.57	0.0226088
mk4.000240.03	yes	-15.3	0.23	0.198598	-15.31	0.23	0.233779	-15.45	-0.07	0.8379	-15.51	0.04	0.957843	-15.5	0.06	0.857066	-15.48	-0.17	0.359289	-15.52	-0.27	0.151512
mk4.000240.04	yes	-17.09	-0.36	0.33405	-16.97	-0.13	0.783135	-17.06	-0.31	0.404954	-17.99	0.09	0.965313	-17.97	0.12	0.88442	-15.79	-0.42	0.00874266	-15.65	-0.15	0.515853
mk4.000241.00	yes	-13.53	-0.11	0.246177	-13.51	-0.09	0.437098	-13.49	-0.05	0.724931	-13.68	0.02	0.977358	-13.76	-0.13	0.255131	-12.97	0.02	0.969287	-12.94	0.07	0.719046
mk4.000241.01	yes	-17.25	-0.16	0.734286	-17.31	-0.29	0.498711	-17.22	-0.11	0.924481	-18.46	-0.47	0.568676	-17.92	0.61	0.183632	-17.51	-0.44	0.0812974	-17.28	0.03	0.961267
mk4.000241.05	yes	-14	-0.17	0.0981397	-13.99	-0.14	0.212974	-14.02	-0.22	0.0390906	-14.31	0.02	1	-14.43	-0.23	0.0867353	-14.01	-0.05	0.846672	-13.94	0.1	0.627258
mk4.000242.04	yes	-12.5	0.09	0.171675	-12.54	-0.01	1	-12.52	0.04	0.630868	-12.33	-0.05	0.621583	-12.17	0.27	8.46442e-08	-12.56	0.24	0.0549318	-12.67	0.01	0.975146
mk4.000242.05	yes	-15.46	-0.05	0.923192	-15.45	-0.02	1	-15.47	-0.06	0.885928	-15.09	0.07	0.806222	-15.27	-0.3	0.0999922	-15.62	0.42	0.00546336	-15.7	0.27	0.146255
mk4.000242.10	yes	-13.9	-0.02	0.967091	-14.03	-0.26	0.00693998	-14.05	-0.31	0.00184241	-14.51	-0.15	0.360709	-14.78	-0.69	3.187e-08	-14.74	0.16	0.33434	-14.82	-0.01	1
mk4.000242.11	yes	-13.45	-0.3	5.35758e-05	-13.46	-0.33	4.7226e-06	-13.53	-0.46	2.31523e-10	-14.45	-0.44	0.00036698	-14.69	-0.94	2.70054e-16	-13.43	0.19	0.15418	-13.5	0.04	0.87541
mk4.000242.12	yes	-13.76	-0.09	0.454884	-13.86	-0.28	0.00118981	-13.84	-0.24	0.0107028	-13.51	-0.11	0.352086	-13.76	-0.61	6.24794e-13	-14.56	0.16	0.300028	-14.68	-0.08	0.772112
mk4.000242.13	yes	-14.64	-0.12	0.442753	-14.61	-0.07	0.725765	-14.62	-0.08	0.651338	-15.17	-0.16	0.468991	-15.33	-0.48	0.00260659	-14.89	-0.16	0.357658	-14.91	-0.2	0.28061
mk4.000242.14	yes	-16.06	-0.48	0.0187412	-15.98	-0.31	0.176742	-16.01	-0.37	0.0967076	-16.3	-0.4	0.193907	-16.16	-0.12	0.72555	-15.67	-0.3	0.0745804	-15.66	-0.27	0.147952
mk4.000243.03	yes	-12.08	-0.03	0.668948	-12.03	0.05	0.455735	-12.06	0	1	-12.33	-0.01	1	-12.35	-0.05	0.520838	-12.11	-0.19	0.149933	-12.01	-0.01	1
mk4.000243.04	no	-14.73	0.26	0.0526445	-14.95	-0.19	0.24336	-14.79	0.14	0.39223	-14.37	-0.21	0.176073	-14.39	-0.25	0.0515517	-14.88	0.08	0.675937	-14.89	0.07	0.787695
mk4.000243.06	no	-19.36	0.23	1	-19.58	-0.2	0.844368	-19.37	0.2	1	-20.72	1.55	0.357349	-20.44	2.1	0.0514971	-19.98	-0.23	0.76941	-19.73	0.26	0.748355
mk4.000243.13	yes	-15.68	-0.18	0.414404	-15.67	-0.15	0.553753	-15.69	-0.2	0.36666	-15.99	0.16	0.643528	-16.21	-0.28	0.282233	-14.87	-0.42	0.00224411	-14.86	-0.42	0.00417312
mk4.000244.05	yes	-16.68	0.11	0.799921	-16.61	0.23	0.471514	-16.75	-0.04	1	-17.34	-0.7	0.0758921	-17.08	-0.18	0.64616	-16.47	-0.15	0.523106	-16.38	0.02	0.967897
mk4.000244.06	yes	-14.13	-0.06	0.713979	-14.07	0.05	0.74972	-14.08	0.04	0.861354	-14.75	-0.28	0.100002	-14.81	-0.39	0.00369347	-14.2	0.03	0.906015	-14.07	0.28	0.0475774
mk4.000244.07	yes	-15.87	0.07	0.815038	-15.74	0.32	0.122553	-15.76	0.28	0.20252	-16.13	-0.23	0.459354	-16.2	-0.38	0.128429	-15.91	0.14	0.487032	-15.84	0.28	0.134165
mk4.000244.08	yes	-16.44	1.36	2.44438e-12	-16.49	1.26	7.5057e-11	-16.41	1.4	1.17907e-12	-15.01	0.2	0.322784	-14.85	0.52	8.44544e-05	-15.05	0.51	9.54994e-05	-15.18	0.26	0.129916
mk4.000244.09	yes	-17.44	-0.14	0.806309	-17.56	-0.39	0.40784	-17.19	0.36	0.34038	-17.51	1.14	0.00255949	-17.61	0.95	0.0134352	-15.89	0.22	0.218285	-15.98	0.04	0.925066
mk4.000245.02	yes	-15.46	-0.37	0.0276239	-15.51	-0.46	0.00474317	-15.54	-0.52	0.00146003	-16.01	0.08	0.898039	-16.02	0.06	0.951371	-14.78	-0.15	0.401062	-14.77	-0.13	0.532592
mk4.000245.03	yes	-17.64	-0.1	0.939136	-17.49	0.2	0.719075	-17.4	0.38	0.369211	-18.16	-0.65	0.269721	-18.14	-0.61	0.258708	-17.6	0.37	0.147775	-17.89	-0.22	0.575629
mk4.000245.05	yes	-17.52	0.46	0.244785	-17.75	-0.01	1	-17.66	0.17	0.792921	-18.13	-0.45	0.492567	-18.01	-0.2	0.814266	-18.32	-0.09	0.879297	-18.2	0.16	0.712833
mk4.000245.06	yes	-12.85	0.01	0.977702	-12.87	-0.03	0.853187	-12.82	0.08	0.315552	-13.07	0.3	6.93147e-05	-13.26	-0.09	0.371816	-12.74	0.05	0.812017	-12.69	0.16	0.312268
mk4.000245.11	yes	-13.74	0.02	0.975121	-13.88	-0.27	0.00284182	-13.84	-0.19	0.0702652	-14.12	0.14	0.328847	-14.21	-0.04	0.867353	-13.41	-0.54	2.74363e-06	-13.37	-0.47	9.8808e-05
mk4.000245.14	yes	-14.43	-0.03	0.890193	-14.49	-0.17	0.232206	-14.54	-0.26	0.0419514	-14.4	0.16	0.3253	-14.59	-0.22	0.119521	-14.65	-0.03	0.9246	-14.67	-0.08	0.753515
mk4.000245.18	yes	-13.77	0.2	0.0323975	-13.93	-0.13	0.284473	-13.9	-0.06	0.695339	-13.56	0.31	0.00102348	-13.61	0.21	0.031573	-13.87	0.19	0.168364	-13.91	0.11	0.552107
mk4.000246.06	yes	-16.55	-0.25	0.413915	-16.39	0.07	0.901859	-16.37	0.12	0.772611	-17.28	-0.22	0.692475	-17.47	-0.6	0.122781	-16.83	0.27	0.222947	-16.85	0.23	0.373645
mk4.000246.08	yes	-16.89	0.26	0.443518	-16.83	0.36	0.284473	-16.84	0.35	0.293085	-16.38	0.33	0.29111	-16.3	0.47	0.0513652	-17.21	0.5	0.01726	-17.25	0.41	0.100309
mk4.000246.10	yes	-16.83	0.15	0.707571	-16.83	0.14	0.798561	-16.81	0.18	0.63866	-16.87	0.96	0.00127914	-16.81	1.08	3.63228e-05	-17.41	0.26	0.332842	-17.22	0.63	0.00219794
mk4.000246.12	no	NA	NA	NA	NA	NA	NA	NA	NA	NA	NA	NA	NA	NA	NA	NA	-23.57	4.04	0.00578558	-25.16	0.86	0.819747
mk4.000246.14	no	NA	NA	NA	NA	NA	NA	NA	NA	NA	NA	NA	NA	NA	NA	NA	-18.25	-0.04	0.970223	-18.3	-0.15	0.808406
mk4.000246.15	yes	-14.32	-0.21	0.0645419	-14.29	-0.14	0.284473	-14.34	-0.24	0.0501739	-15.4	0.5	0.00610585	-15.52	0.27	0.204916	-14.46	0	1	-14.36	0.2	0.233449
mk4.000246.16	yes	-14.56	-0.09	0.601656	-14.53	-0.02	0.979655	-14.53	-0.04	0.874939	-14.71	0.29	0.0658547	-14.81	0.1	0.619996	-14.1	0.09	0.625475	-14.07	0.13	0.460809
mk4.000247.00	no	-18.98	-0.53	0.460491	-18.61	0.22	0.85231	-18.54	0.35	0.613776	-19.17	0.64	0.435791	-19.22	0.54	0.677414	-17.43	-0.42	0.0885675	-17.31	-0.18	0.616615
mk4.000247.04	yes	-14.56	-0.05	0.826488	-14.54	-0.01	1	-14.67	-0.28	0.0362813	-15.74	-0.47	0.0320261	-15.6	-0.2	0.338255	-14.07	0.32	0.0140915	-14.11	0.22	0.158802
mk4.000248.00	yes	-12.28	0.05	0.488165	-12.35	-0.08	0.242498	-12.32	-0.03	0.736902	-12.02	0.15	0.00762053	-12.07	0.07	0.271444	-11.8	-0.09	0.585501	-11.81	-0.11	0.553276
mk4.000248.02	yes	-16.73	0	1	-16.95	-0.44	0.188795	-17	-0.54	0.0816084	-16.86	0.88	0.00404147	-16.68	1.23	3.59572e-07	-17.34	0.3	0.222421	-17.25	0.48	0.0371474
mk4.000248.06	yes	NA	NA	NA	NA	NA	NA	NA	NA	NA	NA	NA	NA	NA	NA	NA	-21.05	0.16	1	-20.67	0.92	0.22025
mk4.000249.00	yes	-18.9	0.97	0.121515	-19.19	0.39	0.798561	-19.07	0.63	0.445096	-18.49	-0.11	1	-18.41	0.04	1	-14.16	-0.11	0.526369	-14.06	0.09	0.668537
mk4.000249.04	yes	-19.09	0.27	0.840097	-18.93	0.59	0.475676	-18.67	1.12	0.030477	-18.34	0.19	0.876113	-18.62	-0.37	0.593399	-14.44	-0.21	0.165922	-14.39	-0.11	0.605929
mk4.000249.05	no	-20.54	-1.75	0.116542	-21.13	-2.92	0.0226403	-20.18	-1.02	0.509798	NA	NA	NA	NA	NA	NA	-21.06	-0.34	0.806942	-21.08	-0.38	0.78191
mk4.000249.06	yes	-16.63	0.57	0.0226001	-16.89	0.05	1	-16.93	-0.02	1	-17.52	-0.75	0.0847535	-17.46	-0.62	0.104246	-18.31	-0.4	0.23019	-18.35	-0.49	0.169938
mk4.000249.07	yes	-15.64	0.06	0.886866	-15.72	-0.1	0.757079	-15.65	0.06	0.896381	-16.08	0.04	0.994559	-16.18	-0.15	0.622446	-15.82	0.13	0.510106	-15.74	0.28	0.125641
mk4.000250.00	yes	-14.54	0.09	0.588258	-14.57	0.02	1	-14.59	-0.02	0.990981	-14.47	0.36	0.00600895	-14.41	0.48	2.28073e-05	-15.84	0.09	0.676725	-15.85	0.07	0.819951
mk4.000250.02	yes	-33.31	33.42	4.91731e-33	-36.3	27.43	0.774574	-35.24	29.55	0.0454817	NA	NA	NA	NA	NA	NA	-22.17	-0.77	0.689742	-21.96	-0.36	1
mk4.000250.04	yes	-18	0.16	0.80511	-17.87	0.43	0.427521	-17.66	0.85	0.0265699	-17.64	0.17	0.805995	-17.47	0.5	0.234432	-18.57	0.11	0.817584	-18.45	0.35	0.348295
mk4.000250.05	yes	-16.96	-0.12	0.848617	-16.88	0.05	1	-17.12	-0.44	0.233271	-17.3	0.52	0.247556	-17.53	0.06	1	-16.35	0.03	0.944645	-16.45	-0.16	0.567208
mk4.000250.09	yes	-15.05	0.3	0.0461687	-15.22	-0.06	0.89084	-15.04	0.31	0.044186	-15.23	0.27	0.199034	-15.32	0.09	0.73471	-14.5	-0.09	0.61872	-14.54	-0.18	0.331843
mk4.000250.10	yes	-16.78	0.47	0.088745	-16.9	0.24	0.579002	-17.12	-0.22	0.631266	-16.83	0.55	0.115891	-16.75	0.7	0.0105669	-16.74	-0.39	0.0601874	-16.58	-0.08	0.855187
mk4.000251.01	no	-21.49	0.79	1	-22.74	-1.7	1	-22.58	-1.39	0.84201	-21.72	-2.45	0.3253	-21.05	-1.12	0.552252	-21.58	-0.33	0.863293	-35.72	-28.59	0.0190146
mk4.000251.03	yes	-17.31	0.32	0.431377	-17.61	-0.28	0.614547	-17.25	0.45	0.205726	-16.41	-0.38	0.213745	-16.46	-0.47	0.0789687	-18.27	0.27	0.43464	-18.46	-0.12	0.841596
mk4.000251.04	no	-20.7	-0.79	0.659806	-20.65	-0.7	0.734533	-19.89	0.84	0.36281	NA	NA	NA	NA	NA	NA	-19.2	-0.07	1	-19.1	0.13	0.845997
mk4.000251.06	no	-18.01	0.42	0.37381	-18.01	0.42	0.490057	-18.46	-0.46	0.497254	-19.7	-0.86	0.419464	-19.19	0.16	1	-18.04	0.34	0.265421	-18.37	-0.33	0.418862
mk4.000251.11	yes	-15.25	-0.08	0.778528	-15.11	0.21	0.236517	-15.23	-0.03	1	-15.68	-0.06	0.888559	-15.46	0.39	0.0355038	-14.19	0.09	0.582343	-14.16	0.16	0.355698
mk4.000252.01	yes	-17.11	0.04	1	-17.26	-0.26	0.54944	-17.28	-0.28	0.475449	-17.27	-0.63	0.102742	-17.24	-0.58	0.117726	-17.24	0.41	0.0659554	-17.51	-0.14	0.753515
mk4.000252.02	yes	-18.57	-0.53	0.475592	-18.05	0.5	0.387271	-18.11	0.39	0.447131	-17.9	0.01	1	-18.1	-0.38	0.537468	-18.23	0.58	0.0435166	-18.58	-0.12	0.883907
mk4.000252.04	yes	-14.93	0.26	0.0667405	-14.97	0.19	0.263379	-14.99	0.15	0.400096	-15.24	-0.08	0.793508	-15.3	-0.2	0.317152	-15.35	0.16	0.373876	-15.34	0.19	0.324769
mk4.000252.05	no	NA	NA	NA	NA	NA	NA	NA	NA	NA	NA	NA	NA	NA	NA	NA	-18.72	0.09	0.882281	-18.7	0.11	0.845997
mk4.000252.15	yes	-15.69	0.47	0.00689072	-15.74	0.37	0.0582125	-15.65	0.54	0.00131369	-16.01	0.35	0.190365	-16.17	0.02	1	-15.48	-0.09	0.698874	-15.41	0.05	0.854185
mk4.000253.00	yes	-15.8	0.49	0.00612103	-15.98	0.13	0.696335	-15.91	0.28	0.221161	-15.54	0.44	0.0296735	-15.61	0.3	0.145492	-16.5	0.28	0.154598	-16.5	0.28	0.204572
mk4.000253.01	yes	-16.74	0.07	0.90357	-16.73	0.1	0.874819	-16.63	0.28	0.39522	-16.62	0.07	0.973372	-16.42	0.47	0.0741723	-17.33	0.21	0.449618	-17.43	0	1
mk4.000253.03	no	NA	NA	NA	NA	NA	NA	NA	NA	NA	NA	NA	NA	NA	NA	NA	-21.67	-0.16	1	-21.31	0.56	0.740776
mk4.000253.04	no	NA	NA	NA	NA	NA	NA	NA	NA	NA	NA	NA	NA	NA	NA	NA	-19.87	0.88	0.0694742	-19.97	0.66	0.251919
mk4.000253.07	yes	-16.88	0.01	1	-16.93	-0.08	0.928505	-16.95	-0.12	0.859355	-18.16	-0.65	0.269721	-18.02	-0.37	0.552252	-17.04	0.22	0.366691	-17.12	0.08	0.828525
mk4.000254.00	yes	-15.37	0.1	0.650842	-15.37	0.1	0.712053	-15.37	0.11	0.657155	-15.22	0.17	0.48047	-15.23	0.15	0.435814	-15.39	-0.1	0.61206	-15.43	-0.18	0.407904
mk4.000254.02	no	NA	NA	NA	NA	NA	NA	NA	NA	NA	NA	NA	NA	NA	NA	NA	-20.72	-0.51	0.537255	-20.47	-0.02	1
mk4.000254.04	no	-19.23	0.67	0.420087	-19.49	0.15	1	-19.47	0.2	1	-19.5	-0.24	1	-19.29	0.18	1	-19.77	-0.4	0.525257	-19.67	-0.21	0.844839
mk4.000254.09	yes	-15.29	-0.06	0.819445	-15.14	0.25	0.13327	-15.1	0.33	0.0323453	-15.96	0.25	0.405708	-15.89	0.38	0.0909002	-14.93	-0.15	0.410602	-14.9	-0.1	0.698981
mk4.000255.00	yes	-15.22	-0.01	1	-15.23	-0.02	1	-15.26	-0.08	0.7442	-15.93	-0.05	0.935905	-15.88	0.03	0.990135	-15	0.3	0.0352003	-15.04	0.22	0.207984
mk4.000255.01	yes	NA	NA	NA	NA	NA	NA	NA	NA	NA	NA	NA	NA	NA	NA	NA	-19.52	0.01	1	-19.52	0	1
mk4.000255.04	yes	-12.99	-0.03	0.816229	-12.97	0.01	0.986262	-12.95	0.05	0.615305	-13.23	0.02	0.958052	-13.21	0.05	0.65029	-13.06	-0.1	0.561918	-13.06	-0.1	0.631112
mk4.000256.02	yes	-13.59	0.28	0.000427467	-13.67	0.12	0.262326	-13.61	0.24	0.00516954	-13.35	0.33	7.56855e-05	-13.39	0.26	0.00154514	-13.98	0.14	0.373473	-14.03	0.04	0.869257
mk4.000256.03	no	-36.72	26.6	1	-34.9	30.24	0.00198788	-35.85	28.33	0.319106	NA	NA	NA	NA	NA	NA	-20.53	-0.87	0.192661	-20.19	-0.17	0.942851
mk4.000256.04	no	-20.42	-0.82	0.571689	-19.64	0.75	0.572004	-19.92	0.2	1	-21.22	-0.28	1	-21.14	-0.12	1	-19	0.11	0.815382	-19.21	-0.32	0.578651
mk4.000256.10	no	-20.12	0.06	1	-20.58	-0.85	0.628813	-19.92	0.46	0.659134	NA	NA	NA	NA	NA	NA	NA	NA	NA	NA	NA	NA
mk4.000256.11	no	-20.31	0.71	0.598817	-20.13	1.08	0.301993	-20.02	1.3	0.136901	NA	NA	NA	NA	NA	NA	NA	NA	NA	NA	NA	NA
mk4.000257.02	yes	-13.66	-0.25	0.00254381	-13.64	-0.22	0.0110809	-13.65	-0.24	0.00556172	-13.89	0.02	0.999624	-13.89	0.02	0.956798	-12.85	-0.37	0.00182148	-12.76	-0.19	0.23765
mk4.000257.08	no	-18	0.09	0.919018	-17.98	0.13	0.950842	-17.81	0.47	0.319806	-18.83	-0.42	0.74679	-18.65	-0.05	1	-17.22	-0.36	0.142972	-17.05	-0.02	0.997483
mk4.000258.07	yes	-14.85	0.33	0.0131223	-14.92	0.19	0.250265	-14.89	0.25	0.107396	-14.47	0.09	0.67532	-14.41	0.2	0.140463	-14.65	0.01	0.991847	-14.71	-0.1	0.679567
mk4.000258.12	yes	-14.96	-0.14	0.409151	-15.15	-0.53	5.93764e-05	-15.19	-0.6	1.24183e-05	-15.17	0.11	0.70303	-15.24	-0.05	0.903296	-15.71	0.09	0.692195	-15.7	0.12	0.633727
mk4.000258.13	yes	-14.96	0.2	0.193396	-15.15	-0.17	0.353519	-15.09	-0.05	0.889109	-14.73	0	1	-14.7	0.04	0.869385	-15.2	0.16	0.354101	-15.32	-0.09	0.753515
mk4.000259.03	yes	-13.67	0.01	1	-13.69	-0.02	0.942903	-13.73	-0.1	0.391843	-13.89	0.08	0.628131	-13.97	-0.08	0.588881	-13	0.33	0.00451263	-13.06	0.21	0.139332
mk4.000259.05	yes	-15.66	-1.94	1.25537e-42	-15.49	-1.6	1.12834e-34	-15.51	-1.63	1.05087e-31	-16.9	-0.36	0.364557	-17.14	-0.83	0.0100122	-16.43	-0.06	0.875749	-16.41	-0.04	0.94528
mk4.000260.00	yes	-16.83	-0.35	0.271783	-16.67	-0.04	1	-16.83	-0.36	0.294509	-17.6	-0.6	0.225724	-17.32	-0.04	1	-15.77	-0.37	0.0268967	-15.74	-0.31	0.103758
mk4.000260.08	yes	-14.52	0.28	0.0193882	-14.51	0.28	0.0178639	-14.52	0.28	0.0246104	-14.51	-0.03	0.959394	-14.39	0.22	0.0995405	-14.15	-0.08	0.669607	-14.07	0.07	0.752759
mk4.000260.10	yes	-16.3	-0.44	0.0608694	-16.21	-0.27	0.323893	-16.23	-0.29	0.275264	-17.45	0.53	0.249148	-17.54	0.36	0.470049	-17.18	-0.08	0.852023	-17.18	-0.08	0.85233
mk4.000260.11	no	-16.91	-0.45	0.143938	-16.67	0.02	1	-16.84	-0.33	0.350639	-18.34	-0.42	0.589481	-17.87	0.51	0.26799	-16.29	-0.58	0.000651198	-16.06	-0.12	0.661228
mk4.000260.13	yes	-17.56	-0.09	0.94374	-17.64	-0.23	0.698306	-17.41	0.22	0.677624	-17.79	0.33	0.558722	-18.1	-0.29	0.668728	-18.32	0.06	0.937207	-18.22	0.27	0.483976
mk4.000261.00	yes	-17.55	-0.23	0.648284	-17.75	-0.63	0.126026	-17.67	-0.49	0.242753	-17.86	0.54	0.285266	-18.14	-0.03	1	-17.68	-0.13	0.746701	-17.6	0.05	0.917636
mk4.000261.02	yes	-16.82	0.06	0.939136	-16.98	-0.27	0.457814	-17.11	-0.52	0.127165	-17.31	0.3	0.58712	-17.35	0.22	0.655756	-16.89	0.12	0.67734	-17.07	-0.24	0.412441
mk4.000261.16	yes	NA	NA	NA	NA	NA	NA	NA	NA	NA	NA	NA	NA	NA	NA	NA	-17.85	-0.8	0.00157507	-17.67	-0.45	0.106758
mk4.000261.17	yes	-17.28	0.22	0.644081	-17.28	0.21	0.704922	-17.15	0.47	0.176841	-16.84	0.14	0.833183	-16.7	0.41	0.167061	-17.84	0.65	0.00815169	-18.02	0.29	0.431316
mk4.000261.22	yes	-17.24	0.1	0.914566	-17.24	0.09	0.947887	-17.22	0.14	0.836668	-17.55	0.33	0.544124	-17.53	0.38	0.424127	-17.33	-0.32	0.200471	-17.25	-0.17	0.610399
mk4.000261.32	yes	-15.99	-0.24	0.304939	-15.97	-0.2	0.469798	-16.02	-0.28	0.21984	-16.05	0.26	0.357349	-16.17	0.03	1	-15.8	-0.24	0.194472	-15.84	-0.33	0.0767093
mk4.000263.03	yes	-14.05	0.17	0.117894	-14.22	-0.17	0.180992	-14.16	-0.06	0.749118	-14.23	-0.52	2.0663e-06	-14.16	-0.38	0.000372166	-13.68	0.08	0.61872	-13.74	-0.04	0.904443
mk4.000263.07	yes	-15.84	0.19	0.404159	-15.78	0.3	0.162547	-15.78	0.32	0.132452	-16.38	0.05	0.983351	-16.45	-0.09	0.885477	-14.41	-0.11	0.54121	-14.32	0.06	0.802114
mk4.000263.08	yes	-15.73	0.13	0.595031	-15.81	-0.02	1	-15.66	0.27	0.193362	-15.61	-0.09	0.807498	-15.59	-0.06	0.880239	-16.75	0.51	0.00624234	-16.81	0.39	0.0688073
mk4.000263.09	yes	-16.38	0.25	0.339103	-16.39	0.23	0.459029	-16.4	0.22	0.442862	-16.7	-0.4	0.226611	-16.65	-0.31	0.301104	-15.81	-0.2	0.294858	-15.72	-0.03	0.966721
mk4.000264.01	yes	-16.84	-0.21	0.59256	-16.94	-0.41	0.191983	-16.89	-0.31	0.40377	-17.5	0.52	0.277076	-17.45	0.63	0.108401	-16.72	-0.1	0.745962	-16.64	0.08	0.827
mk4.000264.02	yes	-13.66	-0.33	3.85051e-05	-13.65	-0.31	9.33596e-05	-13.7	-0.39	8.36313e-07	-14.48	-0.01	1	-14.61	-0.26	0.060107	-13.39	0.12	0.448532	-13.4	0.1	0.59617
mk4.000264.03	no	-20.45	0.06	1	-20.24	0.47	0.776092	-20.87	-0.8	0.642028	-20.85	-0.18	1	-20.57	0.37	0.92207	-21.77	0.04	1	-21.85	-0.14	1
mk4.000264.04	yes	-16.26	-0.25	0.366405	-16.38	-0.49	0.0440582	-16.31	-0.36	0.147884	-16.66	0.26	0.488022	-16.76	0.07	0.907891	-15.76	0.36	0.0247347	-15.89	0.11	0.67199
mk4.000264.13	yes	-13.48	0.32	1.85452e-05	-13.56	0.16	0.0841321	-13.5	0.27	0.000650364	-13.15	-0.21	0.0168755	-13.13	-0.16	0.0547249	-13.07	0.11	0.456646	-13.05	0.16	0.329003
mk4.000265.00	yes	NA	NA	NA	NA	NA	NA	NA	NA	NA	NA	NA	NA	NA	NA	NA	-22.2	0.45	0.934961	-22.42	0.01	0.936123
mk4.000265.01	yes	-14.92	-0.03	0.974258	-14.83	0.16	0.33411	-14.94	-0.07	0.80163	-15.15	0.22	0.276385	-15.33	-0.14	0.505727	-15.35	0.16	0.384705	-15.34	0.17	0.398587
mk4.000265.03	yes	-16.98	0.24	0.495264	-16.82	0.56	0.0482563	-16.99	0.22	0.569459	-17.56	-0.35	0.544124	-17.54	-0.33	0.470049	-16.87	-0.44	0.0355597	-16.74	-0.19	0.528541
mk4.000265.04	yes	-16.25	0.15	0.62037	-16.26	0.12	0.770878	-16.22	0.2	0.476631	-15.93	0.34	0.205423	-16.23	-0.25	0.359397	-16.29	-0.02	0.995871	-16.33	-0.11	0.747144
mk4.000265.05	yes	-13.12	-0.12	0.131281	-13.14	-0.15	0.0614233	-13.18	-0.22	0.00194595	-13.36	0.16	0.105157	-13.49	-0.1	0.379209	-13.18	-0.03	0.923391	-13.18	-0.04	0.879528
mk4.000265.06	yes	-14.56	0.3	0.0102038	-14.71	0	1	-14.67	0.07	0.753308	-14.29	-0.23	0.0997974	-14.1	0.15	0.227808	-15.57	0.38	0.0113322	-15.84	-0.14	0.571782
mk4.000265.07	yes	-14.54	0.15	0.280247	-14.63	-0.03	0.945187	-14.56	0.11	0.502077	-14.28	0.04	0.895999	-14.37	-0.13	0.358897	-15.03	0.15	0.366486	-15.11	0	1
mk4.000265.08	no	NA	NA	NA	NA	NA	NA	NA	NA	NA	NA	NA	NA	NA	NA	NA	-22.62	2.77	0.00952954	-23.87	0.28	0.880717
mk4.000265.10	yes	-15.03	0.01	1	-15.06	-0.05	0.882772	-15.05	-0.01	1	-15.56	-0.32	0.16281	-15.55	-0.31	0.117453	-14.72	0.1	0.580383	-14.79	-0.05	0.856075
mk4.000265.12	yes	-13.4	0.16	0.0556974	-13.52	-0.07	0.580725	-13.5	-0.04	0.786051	-13.66	0.12	0.353993	-13.67	0.1	0.378984	-14.11	-0.03	0.936308	-14.14	-0.08	0.722996
mk4.000265.14	yes	-13.62	0.01	1	-13.7	-0.14	0.183468	-13.67	-0.09	0.48241	-13.66	-0.34	0.000420548	-13.68	-0.39	7.71684e-06	-13.6	-0.25	0.0619207	-13.56	-0.19	0.242541
mk4.000265.18	yes	-13.29	0.07	0.481155	-13.3	0.04	0.740687	-13.29	0.07	0.533254	-13.84	-0.77	7.40063e-18	-13.67	-0.45	1.02142e-07	-13.21	0.15	0.291081	-13.31	-0.06	0.813397
mk4.000265.20	yes	-11.31	0.07	0.067186	-11.3	0.11	0.00460454	-11.27	0.15	1.45022e-05	-11.42	-0.1	0.0325176	-11.49	-0.23	4.77572e-09	-12.15	0.12	0.408686	-12.17	0.09	0.654306
mk4.000266.02	yes	-14.19	0.3	0.00229927	-14.22	0.26	0.0164488	-14.19	0.32	0.00232193	-13.63	0.19	0.0900793	-13.63	0.19	0.0469589	-13.79	0.29	0.0215138	-13.93	0.01	0.994047
mk4.000266.05	yes	-17.51	-0.58	0.117703	-17.06	0.34	0.346815	-17.05	0.36	0.337012	-17.51	-0.09	0.984966	-17.81	-0.69	0.0943381	-16.57	0.18	0.436199	-16.68	-0.04	0.956131
mk4.000266.06	no	-18.78	-1.27	0.0133117	-18.26	-0.22	0.825846	-18.15	0.01	1	-19.13	-0.45	0.805405	-19.2	-0.59	0.408594	-17.89	-0.76	0.00355703	-17.68	-0.34	0.274775
mk4.000266.07	yes	-19.11	0.9	0.200848	-19.03	1.07	0.117644	-18.99	1.15	0.0782135	-19.69	0.14	1	-20.32	-1.12	0.401611	-18.57	0.13	0.779962	-18.53	0.21	0.65692
mk4.000266.15	yes	-15.32	-0.73	6.30346e-08	-15.26	-0.63	1.98265e-06	-15.15	-0.39	0.00901269	-15.74	-0.11	0.738662	-15.58	0.19	0.363672	-14.48	-0.35	0.00932516	-14.42	-0.23	0.166478
mk4.000266.17	no	NA	NA	NA	NA	NA	NA	NA	NA	NA	NA	NA	NA	NA	NA	NA	-22.08	0.67	0.551423	-22.42	0.01	0.936123
mk4.000266.19	no	NA	NA	NA	NA	NA	NA	NA	NA	NA	NA	NA	NA	NA	NA	NA	-21.18	1.9	0.00816399	-21.77	0.72	0.570096
mk4.000267.00	yes	-19.12	0.06	1	-18.78	0.74	0.277578	-18.81	0.68	0.251394	-19.21	-0.07	1	-18.78	0.78	0.284249	-19.37	0.62	0.127652	-19.8	-0.24	0.794538
mk4.000267.09	yes	-13.8	0.16	0.113181	-13.83	0.1	0.451319	-13.82	0.12	0.286235	-13.58	0.15	0.171474	-13.68	-0.04	0.81076	-14.47	0.05	0.804341	-14.48	0.04	0.879996
mk4.000267.10	yes	-15.62	-0.24	0.218924	-15.54	-0.08	0.799616	-15.7	-0.4	0.037321	-16.34	0.34	0.271219	-16.36	0.3	0.278976	-15.72	-0.27	0.126797	-15.56	0.04	0.904236
mk4.000267.15	yes	-15.46	-0.24	0.208783	-15.33	0.03	1	-15.33	0.01	1	-15.35	0.19	0.387904	-15.36	0.17	0.43211	-15.9	0.1	0.63262	-15.96	-0.03	0.956131
mk4.000267.16	yes	-13.96	-0.11	0.369183	-13.99	-0.17	0.122193	-13.98	-0.15	0.183796	-14.64	0.34	0.0216117	-14.79	0.03	0.930357	-13.63	-0.2	0.16308	-13.66	-0.25	0.0922156
mk4.000267.18	yes	-17.21	-0.15	0.739815	-17.18	-0.09	0.949314	-17.43	-0.59	0.131545	-17.88	-0.72	0.141134	-18.13	-1.21	0.00685963	-16.92	0.05	0.909736	-17.03	-0.17	0.60861
mk4.000268.00	no	-21.22	-2.4	0.091948	-20.8	-1.57	0.266764	-20.64	-1.26	0.310135	-20.85	-0.18	1	-20.82	-0.12	1	-19.92	0.01	1	-20.1	-0.35	0.717345
mk4.000268.01	yes	-18.57	-0.53	0.475592	-18.49	-0.37	0.624458	-18.39	-0.16	0.903975	-18.79	0.97	0.151282	-19.07	0.4	0.788388	-19.62	0.22	0.68724	-19.83	-0.19	0.874794
mk4.000268.07	yes	NA	NA	NA	NA	NA	NA	NA	NA	NA	NA	NA	NA	NA	NA	NA	-23.28	1.45	0.329508	-23.37	1.28	0.551151
mk4.000268.10	yes	-14.47	-0.08	0.650098	-14.42	0.03	0.969818	-14.4	0.05	0.819716	-14.82	0.24	0.162637	-14.86	0.16	0.368732	-14.27	-0.08	0.668972	-14.13	0.21	0.195098
mk4.000269.01	no	-17.84	0.76	0.0472804	-17.91	0.64	0.170193	-17.94	0.56	0.21849	-18.8	2.94	9.98949e-09	-20.33	-0.12	1	-17.79	0.11	0.753651	-17.65	0.38	0.175941
mk4.000270.02	no	NA	NA	NA	NA	NA	NA	NA	NA	NA	NA	NA	NA	NA	NA	NA	-20.65	-0.9	0.210729	-20.46	-0.53	0.601236
mk4.000270.04	yes	-18.1	-0.37	0.558661	-18.37	-0.91	0.071235	-17.9	0.04	1	-18.59	-0.53	0.546236	-18.41	-0.17	0.854174	-17.5	-0.35	0.18411	-17.29	0.07	0.873743
mk4.000270.05	no	-19.7	-1.1	0.192484	-20.37	-2.43	0.0108152	-19.63	-0.95	0.337882	NA	NA	NA	NA	NA	NA	NA	NA	NA	NA	NA	NA
mk4.000270.06	yes	-13.52	-0.09	0.415375	-13.52	-0.09	0.443802	-13.59	-0.22	0.0116346	-13.82	-0.2	0.0788779	-13.75	-0.08	0.519869	-13.38	-0.21	0.13651	-13.41	-0.25	0.0856444
mk4.000270.07	no	NA	NA	NA	NA	NA	NA	NA	NA	NA	NA	NA	NA	NA	NA	NA	-36.14	-27.75	0.150247	-21.84	0.86	0.450239
mk4.000271.02	yes	NA	NA	NA	NA	NA	NA	NA	NA	NA	NA	NA	NA	NA	NA	NA	-23.12	0.3	1	-23.5	-0.46	1
mk4.000271.05	yes	-16.74	-0.07	0.943589	-16.7	0	1	-16.9	-0.38	0.281513	-17.97	-0.77	0.126421	-17.79	-0.4	0.371203	-16.44	-0.37	0.0525537	-16.31	-0.11	0.739161
mk4.000271.06	yes	-17.02	-0.23	0.600461	-16.87	0.06	0.997961	-16.98	-0.16	0.694811	-17.78	-0.81	0.107849	-17.77	-0.78	0.0514103	-17.68	0.16	0.614963	-17.72	0.07	0.874824
mk4.000272.00	yes	-14.78	0.25	0.0604429	-14.92	-0.03	0.979655	-14.69	0.43	0.000363478	-14.54	0.18	0.268153	-14.32	0.62	3.75134e-09	-14.87	0.24	0.110558	-15.06	-0.15	0.493376
mk4.000272.02	yes	-15.82	0.26	0.210438	-16	-0.1	0.823312	-15.86	0.17	0.493776	-16.63	-0.02	1	-16.7	-0.17	0.615516	-16.23	0.14	0.540719	-15.99	0.62	3.96974e-05
mk4.000273.05	yes	-17.23	-0.04	1	-17.4	-0.38	0.333008	-17.23	-0.05	1	-17.5	1.65	1.12803e-06	-17.93	0.8	0.0643602	-17.21	-0.03	0.981147	-17.24	-0.11	0.801338
mk4.000273.06	yes	-18.1	-1.02	0.0169378	-18.11	-1.04	0.0160023	-18.03	-0.88	0.0407098	-19.7	-0.86	0.419464	-19.33	-0.12	1	-16.77	-0.2	0.42926	-16.5	0.33	0.111025
mk4.000273.07	yes	-16.9	-0.65	0.0197012	-16.6	-0.04	1	-16.71	-0.27	0.408023	-17.49	-0.05	1	-17.48	-0.03	1	-16.3	-0.39	0.0371136	-16.17	-0.14	0.6241
mk4.000273.09	yes	-20.28	-0.27	0.966244	-21.08	-1.85	0.226233	-20.71	-1.12	0.402015	-20.11	-0.06	1	-19.55	1.05	0.19966	-16.47	-0.15	0.53519	-16.55	-0.31	0.169356
mk4.000273.10	yes	-19.54	-0.14	0.996696	-19.3	0.35	0.86439	-19.33	0.29	0.829974	-17.77	1.11	0.00738516	-18.31	0.03	1	-14.13	0.05	0.817584	-14.15	0	1
mk4.000273.11	yes	-16.24	-0.27	0.298369	-16.15	-0.11	0.781036	-16.23	-0.27	0.319106	-17.17	-0.37	0.469946	-17.08	-0.18	0.64616	-15.92	-0.06	0.832947	-15.79	0.19	0.384186
mk4.000274.04	no	NA	NA	NA	NA	NA	NA	NA	NA	NA	NA	NA	NA	NA	NA	NA	-20.49	0.21	0.850774	-20.71	-0.23	0.872042
mk4.000274.06	yes	-13.11	0.42	4.02112e-12	-13.15	0.34	5.64018e-08	-13.09	0.47	4.21027e-14	-12.79	0.35	5.18369e-08	-12.76	0.41	4.64282e-12	-12.33	0.15	0.294827	-12.37	0.07	0.755419
mk4.000274.08	yes	-14.17	-0.16	0.183676	-14	0.17	0.115683	-14.14	-0.1	0.45165	-14.55	-0.2	0.217256	-14.53	-0.16	0.28222	-14.28	0	1	-14.27	0.02	0.936416
mk4.000275.04	yes	-9.81	0.19	3.6421e-23	-9.89	0.03	0.405304	-9.91	-0.01	0.850228	-9.97	-0.35	1.96682e-54	-10.13	-0.67	3.75768e-194	-10.2	-0.02	0.981408	-10.21	-0.04	0.861044
mk4.000275.05	yes	-16.76	-0.06	0.981623	-16.71	0.05	0.97101	-16.65	0.16	0.73825	-17.12	-0.08	0.998395	-16.83	0.5	0.109825	-16.64	0.38	0.0491137	-16.65	0.35	0.105488
mk4.000275.06	yes	-18.39	-1	0.0442854	-18.36	-0.94	0.0570562	-18.11	-0.43	0.400187	-19.16	0.44	0.618722	-19.13	0.5	0.69042	-18.11	-0.07	0.920902	-18.22	-0.3	0.479535
mk4.000275.13	yes	-16.24	0.57	0.00560826	-16.44	0.18	0.595563	-16.47	0.11	0.829974	-16.26	0.16	0.67025	-16.61	-0.54	0.0444712	-17.06	0.15	0.571508	-17.14	-0.01	1
mk4.000276.03	no	-21.78	1.38	0.523492	-21.63	1.7	0.443802	-22.37	0.2	1	-21.06	-0.6	0.910811	-20.39	0.73	0.632261	-22.91	-1.29	0.605758	-21.65	1.24	0.236057
mk4.000276.05	yes	-17.7	0.43	0.307511	-17.85	0.14	0.910606	-17.85	0.14	0.935558	-17.84	0.58	0.246067	-17.78	0.68	0.147973	-16.62	0.52	0.00377521	-17	-0.24	0.390499
mk4.000276.06	yes	-19.36	-0.11	1	-19.65	-0.7	0.3988	-19.39	-0.16	1	-19.38	-0.21	1	-19.39	-0.23	0.758123	-20.14	-0.33	0.626661	-19.73	0.49	0.404709
mk4.000276.07	yes	NA	NA	NA	NA	NA	NA	NA	NA	NA	NA	NA	NA	NA	NA	NA	-24.57	0.04	1	-23.26	2.67	0.0840004
mk4.000276.08	yes	-14.6	0.06	0.771683	-14.57	0.1	0.540366	-14.64	-0.03	0.955355	-14.92	0.05	0.915331	-14.98	-0.09	0.681519	-15.43	-0.05	0.880596	-15.37	0.06	0.828525
mk4.000276.09	yes	-15.8	-0.3	0.143729	-15.63	0.03	1	-15.8	-0.32	0.141447	-16.49	-0.13	0.784654	-16.54	-0.24	0.453904	-15.21	-0.08	0.729821	-15.15	0.04	0.905851
mk4.000276.10	yes	-13.1	-0.01	0.977955	-13.1	-0.01	1	-13.12	-0.05	0.607289	-13.01	0.32	9.59861e-06	-13.06	0.21	0.00433328	-13.62	-0.02	0.965563	-13.58	0.05	0.855728
mk4.000276.13	no	-22.45	2.06	0.443518	-22.53	1.89	0.668711	-22.08	2.78	0.21984	NA	NA	NA	NA	NA	NA	NA	NA	NA	NA	NA	NA
mk4.000276.15	yes	NA	NA	NA	NA	NA	NA	NA	NA	NA	NA	NA	NA	NA	NA	NA	-19.57	0.28	0.644713	-19.72	-0.02	1
mk4.000276.16	no	-22.15	-0.53	1	-21.74	0.3	1	-22.58	-1.39	0.84201	NA	NA	NA	NA	NA	NA	-21.58	-0.33	0.861318	-20.78	1.28	0.0636881
mk4.000276.17	no	NA	NA	NA	NA	NA	NA	NA	NA	NA	NA	NA	NA	NA	NA	NA	-19.54	1.19	0.0032911	-19.98	0.31	0.659337
mk4.000276.18	yes	NA	NA	NA	NA	NA	NA	NA	NA	NA	NA	NA	NA	NA	NA	NA	-21.72	0.34	0.952502	-21.81	0.16	0.870688
mk4.000276.21	no	NA	NA	NA	NA	NA	NA	NA	NA	NA	NA	NA	NA	NA	NA	NA	-22.91	0.71	0.903622	-21.92	2.71	0.000921334
mk4.000276.22	yes	-16.27	0.22	0.416261	-16.24	0.27	0.341381	-16.23	0.3	0.231073	-15.66	0.28	0.239806	-15.83	-0.06	0.861497	-16.44	0.34	0.0642004	-16.53	0.17	0.53047
mk4.000277.04	yes	-16.7	0.08	0.871854	-16.53	0.43	0.118499	-16.44	0.61	0.00860052	-16.84	0.26	0.576957	-16.59	0.76	0.00238259	-16.08	-0.15	0.514153	-15.98	0.04	0.894234
mk4.000278.02	yes	-15.89	0.13	0.620555	-15.99	-0.09	0.849408	-15.87	0.16	0.544481	-15.92	-0.17	0.592493	-15.89	-0.12	0.695139	-15.53	0.39	0.0101724	-15.76	-0.08	0.78705
mk4.000278.05	yes	-18.12	0.06	1	-18.17	-0.04	1	-18.21	-0.12	0.915533	-17.78	0.1	0.973372	-18.11	-0.56	0.309555	-18.47	0.45	0.182448	-18.81	-0.23	0.687879
mk4.000278.06	yes	-16.19	0.33	0.15577	-16.11	0.5	0.0164488	-16.14	0.44	0.053454	-16.41	-0.06	0.943951	-16.48	-0.2	0.535625	-15.42	0.05	0.826847	-15.4	0.09	0.703781
mk4.000279.00	yes	-10.16	0	0.995618	-10.25	-0.16	1.34241e-13	-10.21	-0.09	0.000530391	-10.18	0.29	1.4165e-31	-10.21	0.23	3.79098e-22	-10.5	0.15	0.239548	-10.5	0.16	0.306462
mk4.000279.02	yes	NA	NA	NA	NA	NA	NA	NA	NA	NA	NA	NA	NA	NA	NA	NA	-20.58	-0.77	0.315684	-20.27	-0.14	1
mk4.000279.06	yes	-11.02	0.21	1.7301e-12	-11.15	-0.04	0.346088	-11.15	-0.05	0.28607	-10.89	-0.1	0.00953446	-10.94	-0.2	5.62637e-10	-10.83	0.31	0.00539617	-10.86	0.26	0.0439983
mk4.000280.01	yes	-16.01	0.27	0.243067	-16.1	0.09	0.814909	-15.97	0.34	0.135996	-15.55	0.48	0.0147176	-15.54	0.51	0.00355909	-16.47	0.35	0.0586132	-16.6	0.11	0.732156
mk4.000280.03	yes	-15.02	0.05	0.865937	-15.16	-0.23	0.177996	-15.1	-0.11	0.590353	-14.83	0.02	1	-14.71	0.26	0.0635298	-15.44	0.27	0.0965235	-15.47	0.2	0.297017
mk4.000280.04	no	NA	NA	NA	NA	NA	NA	NA	NA	NA	NA	NA	NA	NA	NA	NA	-23.67	-1.77	0.531976	-23.26	-0.95	1
mk4.000280.07	yes	-17.21	1.07	0.000122678	-17.43	0.64	0.0632894	-17.4	0.7	0.046335	-16.95	0.18	0.733969	-16.65	0.78	0.00242569	-16.62	0.68	6.10441e-05	-16.59	0.75	4.99027e-06
mk4.000280.08	yes	-14.99	0.1	0.604167	-14.9	0.28	0.0528232	-14.94	0.2	0.215832	-15.54	0.34	0.126791	-15.66	0.1	0.721546	-14.64	-0.15	0.387947	-14.56	0.01	0.986279
mk4.000280.10	yes	-15.11	0.12	0.543321	-15.09	0.15	0.450044	-15.04	0.27	0.0865759	-15.06	0.06	0.858203	-15	0.18	0.308074	-15.31	0.09	0.649382	-15.32	0.08	0.743476
mk4.000281.00	no	NA	NA	NA	NA	NA	NA	NA	NA	NA	NA	NA	NA	NA	NA	NA	-22.27	1.04	0.393868	-22.17	1.22	0.283569
mk4.000281.01	yes	-13.92	0.16	0.126894	-13.96	0.08	0.534237	-14.04	-0.08	0.597913	-13.93	-0.01	1	-13.99	-0.13	0.314082	-14.27	0.35	0.00699683	-14.49	-0.09	0.704443
mk4.000281.02	yes	-19.24	-0.02	1	-19	0.45	0.675106	-18.99	0.47	0.615392	-18.54	0.59	0.41242	-18.59	0.49	0.519949	NA	NA	NA	NA	NA	NA
mk4.000281.04	yes	-18.8	1.18	0.0358745	-18.77	1.23	0.0249229	-19.21	0.36	0.753689	-19.81	0.91	0.51653	-19.89	0.77	0.467167	-18.45	0.64	0.0336264	-18.5	0.55	0.108097
mk4.000281.06	yes	-14.87	-0.42	0.000739789	-14.87	-0.41	0.000991853	-14.88	-0.43	0.000969645	-15.08	-0.02	0.998897	-15.07	-0.01	1	-15.49	-0.25	0.134534	-15.52	-0.31	0.0767401
mk4.000281.07	yes	-16.99	0.11	0.806459	-17.02	0.06	0.957561	-16.94	0.21	0.578897	-17.32	0.11	0.992014	-17.32	0.11	0.871868	-17.25	0.37	0.0958371	-17.36	0.16	0.654218
mk4.000281.10	yes	-12.68	-0.13	0.0357673	-12.66	-0.09	0.207151	-12.6	0.02	0.896041	-13.35	0.1	0.3858	-13.5	-0.2	0.0278546	-12.59	0.17	0.20013	-12.56	0.23	0.0961197
mk4.000281.11	yes	-14.35	-0.55	7.80825e-09	-14.06	0.01	1	-14.05	0.03	0.894519	-15.44	0.18	0.484817	-15.49	0.07	0.82967	-13.05	-0.21	0.119335	-12.85	0.17	0.265177
mk4.000281.14	yes	-11.93	-0.17	9.99182e-05	-11.99	-0.28	4.39266e-12	-11.99	-0.28	5.65078e-11	-11.97	-0.04	0.644973	-12.15	-0.4	5.58932e-17	-12.03	0.03	0.885777	-12.09	-0.1	0.596903
mk4.000282.01	yes	-20.99	0.32	1	-20.64	1.03	0.48596	-21.21	-0.12	1	-21.22	-0.28	1	-21.35	-0.53	1	NA	NA	NA	NA	NA	NA
mk4.000282.02	yes	-11.6	0.01	0.890018	-11.67	-0.13	0.00259839	-11.62	-0.03	0.661361	-11.32	0	1	-11.36	-0.07	0.113336	-11.24	0.05	0.763192	-11.31	-0.08	0.722633
mk4.000282.03	yes	-12.26	-0.09	0.141184	-12.28	-0.13	0.0236554	-12.32	-0.2	0.000107891	-12.41	-0.25	3.87202e-05	-12.64	-0.69	4.18692e-36	-12.51	0.28	0.0177789	-12.63	0.04	0.850713
mk4.000282.04	yes	-14.88	-0.04	0.895841	-14.85	0.02	0.998885	-14.84	0.05	0.887974	-14.74	0.14	0.469946	-14.77	0.08	0.665101	-13.07	0.19	0.148994	-13.08	0.18	0.245632
mk4.000282.05	yes	-19.42	-0.38	0.716741	-19.61	-0.77	0.332225	-19.35	-0.24	0.916941	-18.98	-0.3	0.911986	-19.61	-1.56	0.0713055	-20.55	0.17	0.986961	-20.95	-0.63	0.513132
mk4.000282.07	yes	-14.82	0.02	0.979051	-14.91	-0.16	0.344869	-14.98	-0.3	0.0430939	-15.35	0.04	0.93947	-15.6	-0.45	0.0172998	-14.78	-0.05	0.841321	-14.73	0.04	0.877823
mk4.000282.08	yes	-15.22	-0.45	0.00142656	-14.93	0.13	0.48596	-14.96	0.07	0.799307	-15.73	0.45	0.0414992	-15.75	0.42	0.0349616	-14.6	-0.17	0.302596	-14.53	-0.03	0.93768
mk4.000283.06	yes	-15.55	0.08	0.745869	-15.66	-0.14	0.602608	-15.61	-0.05	0.923759	-15.71	0.05	0.917207	-15.7	0.09	0.775476	-14.7	0.11	0.540612	-14.65	0.2	0.256389
mk4.000284.04	yes	-18.09	-0.84	0.0596911	-18.1	-0.87	0.0576854	-18.31	-1.29	0.00460535	-20.81	1.36	0.468991	-22.35	-1.7	1	-20.31	0.15	0.99288	-20.01	0.74	0.204383
mk4.000284.05	no	-21.95	1.06	1	-22.24	0.47	1	-21.87	1.2	1	NA	NA	NA	NA	NA	NA	NA	NA	NA	NA	NA	NA
mk4.000284.06	no	-18.36	-0.49	0.455336	-18.19	-0.15	0.831626	-18.09	0.05	1	-19.2	1.43	0.0435279	-19.36	1.1	0.130962	-16.2	-0.12	0.606163	-16.29	-0.28	0.196966
mk4.000284.07	no	-20.09	1.16	0.255083	-19.22	2.89	6.26665e-08	-19.97	1.39	0.0996718	-19.55	0.14	1	-19.32	0.59	0.663155	-14.9	0.22	0.1475	-15.13	-0.23	0.199482
mk4.000284.09	no	-17.46	0.03	1	-17.55	-0.16	0.844104	-17.52	-0.1	0.953044	-17.32	-1.43	1.43977e-05	-17.19	-1.17	0.000123203	-13	0.16	0.242978	-13.02	0.12	0.51662
mk4.000284.10	no	NA	NA	NA	NA	NA	NA	NA	NA	NA	NA	NA	NA	NA	NA	NA	-17.62	0.34	0.194872	-17.92	-0.25	0.499082
mk4.000284.12	yes	-15.97	0.03	0.979613	-16.08	-0.19	0.472312	-15.98	0.01	1	-16.45	0.44	0.16195	-16.81	-0.28	0.436623	-16	0.17	0.387598	-16.01	0.15	0.54003
mk4.000284.15	yes	-17.34	0.14	0.816268	-17.46	-0.11	0.850943	-17.39	0.04	1	-17.57	0.3	0.595285	-17.7	0.05	1	-16.74	-0.24	0.319673	-16.78	-0.32	0.176808
mk4.000285.01	yes	-14.83	0.06	0.784016	-14.85	0.01	1	-14.82	0.07	0.774772	-14.96	-0.23	0.224598	-15.05	-0.4	0.00734597	-14.83	0.31	0.0296751	-14.91	0.13	0.519804
mk4.000285.03	yes	-9.3	-0.02	0.350773	-9.35	-0.11	1.04211e-11	-9.36	-0.14	2.706e-16	-9.53	0	0.98046	-9.58	-0.09	8.17199e-06	-9.71	-0.12	0.393868	-9.76	-0.23	0.103031
mk4.000285.04	yes	-16.07	-0.2	0.454884	-16.11	-0.27	0.305133	-16.04	-0.14	0.630868	-15.91	-0.25	0.362677	-15.77	0.03	1	-16.07	-0.66	2.84297e-05	-15.86	-0.26	0.20697
mk4.000285.05	yes	-13.94	-0.19	0.0676585	-13.92	-0.15	0.17375	-14.01	-0.33	0.00054424	-14.43	-0.28	0.0427785	-14.33	-0.07	0.68779	-14.47	-0.11	0.545538	-14.48	-0.12	0.553276
mk4.000285.09	yes	-13.59	0.32	2.97536e-05	-13.68	0.15	0.133702	-13.73	0.06	0.693131	-13.99	0.05	0.833836	-13.93	0.17	0.129849	-14.21	-0.09	0.617633	-14.15	0.03	0.923345
mk4.000286.00	yes	-15.55	-0.14	0.576855	-15.6	-0.25	0.240242	-15.48	0	1	-15.52	0.07	0.87366	-15.62	-0.14	0.531258	-16.27	0.26	0.171563	-16.24	0.32	0.098545
mk4.000286.03	yes	-17.51	-1.03	0.00116786	-17.27	-0.54	0.112262	-17.61	-1.23	0.000156449	-19.27	-0.18	1	-19.34	-0.33	0.663155	-16.25	0.08	0.757523	-16.37	-0.15	0.598238
mk4.000286.09	no	-21.95	3.06	0.0893235	-22.13	2.7	0.253079	-23.37	0.2	1	NA	NA	NA	NA	NA	NA	-22.25	0.04	1	-22.71	-0.88	0.828525
mk4.000286.14	no	NA	NA	NA	NA	NA	NA	NA	NA	NA	NA	NA	NA	NA	NA	NA	-21.78	0.45	0.721036	-22.08	-0.14	1
mk4.000286.15	no	NA	NA	NA	NA	NA	NA	NA	NA	NA	NA	NA	NA	NA	NA	NA	-19.97	0.45	0.456646	-19.96	0.47	0.442772
mk4.000286.16	yes	-14.64	0.19	0.173141	-14.66	0.14	0.40058	-14.72	0.02	1	-15.04	-0.22	0.250563	-15.14	-0.42	0.00616335	-14.89	0.16	0.315333	-14.96	0.02	0.953047
mk4.000287.00	yes	-15.57	0.17	0.394138	-15.71	-0.09	0.780917	-15.66	0.01	1	-14.9	0.38	0.0160954	-14.83	0.52	6.75901e-05	-16.47	0.27	0.178191	-16.54	0.12	0.688787
mk4.000287.01	yes	-16.37	0.29	0.246727	-16.43	0.17	0.631541	-16.54	-0.04	1	-16.13	0.16	0.620613	-16.18	0.06	0.942374	-16.17	0.13	0.556701	-16.3	-0.13	0.662581
mk4.000287.03	yes	-15.45	-0.18	0.39888	-15.39	-0.06	0.899084	-15.42	-0.11	0.649789	-15.71	-0.06	0.917207	-15.92	-0.47	0.027006	-16.17	0.16	0.460783	-16.12	0.27	0.172629
mk4.000287.04	yes	-14.37	-0.23	0.0519968	-14.21	0.1	0.49645	-14.25	0.01	1	-14.76	0.23	0.19992	-14.83	0.08	0.72155	-14.26	-0.06	0.779014	-14.2	0.06	0.819951
mk4.000287.05	yes	NA	NA	NA	NA	NA	NA	NA	NA	NA	NA	NA	NA	NA	NA	NA	-21.12	1.13	0.157921	-21.36	0.65	0.644416
mk4.000288.01	yes	-16.31	0.13	0.674199	-16.22	0.31	0.24336	-16.18	0.39	0.0999455	-16.23	0.29	0.347546	-16.14	0.48	0.0456496	-15.43	-0.58	5.13797e-05	-15.24	-0.2	0.318802
mk4.000288.06	yes	-14.31	-0.21	0.0664427	-14.3	-0.2	0.0925062	-14.18	0.05	0.839674	-14.64	0.38	0.00812609	-14.64	0.38	0.00278141	-13.73	-0.47	9.89643e-05	-13.67	-0.35	0.0112028
mk4.000288.07	yes	-13.8	0.33	8.67009e-05	-13.92	0.09	0.515108	-13.89	0.15	0.199854	-13.59	-0.04	0.866575	-13.63	-0.11	0.34346	-13.85	0.09	0.585501	-13.83	0.13	0.464048
mk4.000288.10	no	-18.13	-0.16	0.909491	-18.29	-0.49	0.433384	-18.14	-0.18	0.800007	-18.43	0.26	0.794301	-18.56	0	1	-16.5	-0.87	2.07994e-07	-16.38	-0.63	0.000252976
mk4.000288.11	yes	-18.46	0.51	0.326045	-18.37	0.69	0.200718	-18.65	0.14	0.955355	-19.45	-1.38	0.091872	-19.13	-0.74	0.277505	-17.72	-0.42	0.139668	-17.7	-0.38	0.209538
mk4.000288.12	yes	-18.04	0.36	0.46401	-18.23	0	1	-18.32	-0.19	0.842082	-19	-0.48	0.729523	-18.93	-0.35	0.629567	-16.74	-0.34	0.111949	-16.85	-0.55	0.00709834
mk4.000289.02	no	NA	NA	NA	NA	NA	NA	NA	NA	NA	NA	NA	NA	NA	NA	NA	-18.5	0.3	0.410774	-18.59	0.13	0.829589
mk4.000289.04	yes	-15.43	0.08	0.760131	-15.42	0.1	0.68416	-15.52	-0.09	0.75781	-16.17	-0.26	0.391438	-16.1	-0.13	0.701588	-15.28	-0.09	0.690537	-15.27	-0.06	0.854185
mk4.000289.05	yes	-13.17	0.05	0.689345	-13.08	0.22	0.000779984	-13.2	-0.02	0.925526	-13.96	-0.08	0.616561	-14.12	-0.41	5.20423e-05	-13.52	0.02	0.952502	-13.59	-0.11	0.566858
mk4.000289.06	yes	-14.05	-0.1	0.433049	-13.99	0.02	0.986891	-14.03	-0.05	0.750152	-13.82	0.19	0.116117	-14.02	-0.22	0.0552221	-14.77	0.02	0.956807	-14.91	-0.26	0.114528
mk4.000290.03	yes	-18.83	0.23	0.863265	-18.98	-0.05	1	-18.64	0.63	0.287467	-19.56	-0.13	1	-19.5	0	1	-16.37	-0.28	0.170326	-16.36	-0.26	0.259097
mk4.000290.06	yes	-13.62	0.1	0.322308	-13.65	0.03	0.855261	-13.59	0.17	0.0788247	-13.3	0.04	0.784654	-13.24	0.17	0.0420549	-15.17	0.05	0.838095	-15.17	0.06	0.827109
mk4.000290.11	yes	-17.55	1.35	8.89033e-06	-17.7	1.05	0.00211996	-17.33	1.78	4.70208e-11	-16.77	1.83	2.5119e-13	-17.58	0.22	0.733411	-18.86	-0.4	0.355671	-18.89	-0.46	0.352677
mk4.000290.12	no	-18.99	0.32	0.769806	-18.85	0.61	0.429748	-18.98	0.34	0.781408	-18.72	0.72	0.315417	-18.88	0.4	0.71974	-16.71	-0.08	0.798718	-16.76	-0.2	0.483209
mk4.000291.00	no	-19.13	1.77	0.00226168	-19.32	1.38	0.0571047	-19.48	1.06	0.176184	-20.39	-3.11	0.00257997	-18.72	0.22	0.911155	-18.28	0.02	1	-18.22	0.14	0.7627
mk4.000291.01	yes	-18.86	-0.06	1	-18.75	0.15	0.97038	-19.32	-0.99	0.209478	-18.17	0.64	0.315757	-18.47	0.05	1	-18.89	0.29	0.498936	-19.17	-0.27	0.66713
mk4.000291.02	yes	-14.63	0.09	0.60783	-14.7	-0.05	0.860443	-14.69	-0.03	0.953044	-14.25	0.06	0.790673	-14.28	0.01	1	-15.5	0.01	1	-15.47	0.08	0.782335
mk4.000291.04	no	-16.5	-0.19	0.544953	-16.44	-0.06	0.983476	-16.53	-0.24	0.446747	-16.82	-0.43	0.227845	-17.11	-1.01	0.000965225	-15.88	-0.11	0.634995	-15.91	-0.17	0.473182
mk4.000291.05	no	NA	NA	NA	NA	NA	NA	NA	NA	NA	NA	NA	NA	NA	NA	NA	-21.49	1.28	0.138767	-22.27	-0.28	1
mk4.000291.06	yes	-16.03	0.07	0.886841	-16.12	-0.12	0.702961	-16.2	-0.28	0.279379	-16.56	0.19	0.660489	-16.8	-0.3	0.401611	-15.75	-0.16	0.4083	-15.77	-0.19	0.381909
mk4.000292.10	yes	-12.7	0.06	0.467621	-12.76	-0.07	0.431954	-12.69	0.07	0.417208	-12.74	0.08	0.433572	-12.82	-0.09	0.24382	-12.56	0.03	0.880284	-12.61	-0.07	0.778996
mk4.000292.14	yes	-15.03	-0.12	0.538167	-14.96	0.01	1	-14.99	-0.05	0.877382	-15.54	-0.51	0.00881247	-15.66	-0.77	6.63616e-06	-14.96	0.46	0.000568356	-15.13	0.12	0.58093
mk4.000292.16	yes	-14.79	-0.57	6.15485e-07	-14.61	-0.19	0.179573	-14.7	-0.37	0.00291653	-15.88	-0.34	0.181581	-15.99	-0.58	0.00718425	-14.56	0.16	0.303693	-14.69	-0.11	0.631015
mk4.000292.17	yes	-15.56	-0.94	5.45709e-11	-15.3	-0.41	0.00626926	-15.3	-0.42	0.00773201	-17.11	-0.95	0.00379885	-16.88	-0.5	0.116501	-14.88	-0.46	0.000884868	-14.82	-0.33	0.030621
mk4.000292.18	no	-18.64	0.26	0.662744	-18.64	0.28	0.787442	-19.12	-0.7	0.366526	-20.47	-2.95	0.00718457	-19.93	-1.88	0.0448117	-18.3	0.02	1	-18.21	0.19	0.654851
mk4.000292.19	yes	-19.4	-0.03	1	-19.58	-0.39	0.670927	-19.54	-0.3	0.905495	-20.45	0.62	1	-20.82	-0.12	1	-16.52	-0.55	0.00231534	-16.3	-0.12	0.672852
mk4.000292.20	yes	-16.93	-0.55	0.0597807	-16.7	-0.09	0.940617	-16.86	-0.41	0.212048	-18.09	-0.8	0.135953	-17.75	-0.12	0.838248	-16.15	-0.13	0.586863	-16.21	-0.26	0.226375
mk4.000292.21	yes	-16.74	-0.97	2.68437e-05	-16.55	-0.59	0.0129202	-16.47	-0.44	0.0836068	-17.95	0.09	0.96788	-17.67	0.65	0.141222	-15.61	-0.42	0.00798731	-15.46	-0.11	0.669165
mk4.000293.01	yes	-11.67	-0.24	4.57024e-11	-11.66	-0.23	5.43577e-10	-11.65	-0.21	9.77022e-08	-12	0.12	0.0489957	-12.12	-0.13	0.0177974	-11.51	0	1	-11.59	-0.15	0.344825
mk4.000293.03	yes	-13.3	-0.03	0.807968	-13.32	-0.07	0.514582	-13.31	-0.06	0.620191	-13.55	0.09	0.474562	-13.53	0.11	0.278976	-13.91	-0.16	0.285281	-13.85	-0.04	0.880759
mk4.000294.08	no	NA	NA	NA	NA	NA	NA	NA	NA	NA	NA	NA	NA	NA	NA	NA	-20	-0.05	0.999355	-20.09	-0.23	0.813797
mk4.000294.09	no	-21.22	-4.4	8.82565e-05	-21.3	-4.57	6.9626e-05	-21.14	-4.26	9.55769e-05	NA	NA	NA	NA	NA	NA	-16.91	0.2	0.417772	-16.85	0.32	0.171542
mk4.000294.10	yes	-18.04	1.06	0.00609732	-18.73	-0.32	0.712053	-18.73	-0.32	0.806959	-19.81	0.91	0.51653	-20.07	0.4	0.808393	-13.89	0.42	0.000490098	-14.02	0.17	0.307988
mk4.000294.11	yes	-14.4	-0.06	0.727114	-14.36	0.03	0.958427	-14.45	-0.14	0.319106	-14.77	-0.03	0.968121	-14.71	0.09	0.674889	-13.97	-0.18	0.230401	-13.97	-0.17	0.320341
mk4.000294.12	no	-14.92	0.15	0.367736	-14.96	0.07	0.783061	-14.53	0.94	2.38444e-21	-15.62	-0.01	1	-15.92	-0.59	0.00268075	-13.39	0.3	0.0129641	-13.5	0.08	0.718988
mk4.000294.16	no	-19.96	-0.58	0.64289	-20.04	-0.75	0.599483	-20.31	-1.29	0.205726	-20.22	1.72	0.179086	-20.85	0.47	0.905642	-14.42	0.44	0.000410508	-14.54	0.19	0.28216
mk4.000294.18	no	-21.12	0.06	1	-22.37	-2.43	0.356958	-35.58	-28.86	0.203884	NA	NA	NA	NA	NA	NA	-15.36	0.26	0.100161	-15.48	0.03	0.94287
mk4.000294.19	yes	NA	NA	NA	NA	NA	NA	NA	NA	NA	NA	NA	NA	NA	NA	NA	-14.09	-0.86	6.36222e-14	-13.77	-0.22	0.163743
mk4.000295.00	yes	-14.53	-0.29	0.0160101	-14.53	-0.3	0.0108933	-14.49	-0.21	0.115596	-14.74	-0.1	0.675947	-14.84	-0.29	0.0453592	-14.59	-0.21	0.176703	-14.46	0.05	0.832929
mk4.000295.01	yes	-16.33	0.29	0.255953	-16.18	0.59	0.00430629	-16.13	0.69	0.000439915	-16.14	0.75	0.00108601	-16.18	0.65	0.0038684	-15.23	-0.12	0.536841	-15.19	-0.03	0.937898
mk4.000295.03	no	NA	NA	NA	NA	NA	NA	NA	NA	NA	NA	NA	NA	NA	NA	NA	-21.45	-0.21	0.963106	-21.19	0.31	0.901673
mk4.000295.04	yes	-13.6	0.08	0.497868	-13.57	0.15	0.127291	-13.59	0.1	0.344766	-13.83	-0.09	0.589826	-13.72	0.13	0.241609	-13.16	-0.06	0.778211	-13.15	-0.04	0.883603
mk4.000295.05	yes	-15.92	0.08	0.783709	-16.01	-0.1	0.822757	-16.01	-0.11	0.783552	-16.56	-0.08	0.93646	-16.73	-0.41	0.206323	-15.87	-0.06	0.850194	-15.87	-0.07	0.83573
mk4.000295.06	yes	NA	NA	NA	NA	NA	NA	NA	NA	NA	NA	NA	NA	NA	NA	NA	-19.26	-0.18	0.841404	-18.68	0.97	0.00135095
mk4.000295.07	yes	-15.95	-0.08	0.806847	-15.97	-0.13	0.696975	-15.88	0.05	0.906062	-16.37	-0.29	0.348668	-16.38	-0.32	0.274353	-16.72	0.28	0.191382	-16.8	0.11	0.753515
mk4.000295.08	yes	-17.12	-0.07	1	-16.98	0.2	0.637889	-17.05	0.07	0.935302	-17.82	-0.53	0.388043	-17.66	-0.22	0.665499	-16.39	-0.05	0.905244	-16.27	0.18	0.450239
mk4.000296.03	yes	-16.52	-0.05	0.955458	-16.44	0.12	0.777877	-16.36	0.28	0.314676	-16.84	0.4	0.311893	-16.96	0.16	0.749971	-16.85	-0.02	1	-16.92	-0.16	0.616615
mk4.000296.04	no	-20.86	-1.94	0.127967	-19.94	-0.11	1	-20.29	-0.8	0.728282	-21.22	0.55	1	-21.55	-0.12	1	-19.73	-0.61	0.232353	-19.62	-0.4	0.546819
mk4.000296.05	yes	NA	NA	NA	NA	NA	NA	NA	NA	NA	NA	NA	NA	NA	NA	NA	-13.85	-0.18	0.230359	-13.86	-0.21	0.20697
mk4.000296.06	no	NA	NA	NA	NA	NA	NA	NA	NA	NA	NA	NA	NA	NA	NA	NA	-22.62	0.77	0.605758	-23.08	-0.14	1
mk4.000296.09	yes	NA	NA	NA	NA	NA	NA	NA	NA	NA	NA	NA	NA	NA	NA	NA	-20.94	-0.31	0.815927	-21.26	-0.95	0.328117
mk4.000297.09	no	-20.33	1.64	0.104299	-20.64	1.03	0.48596	-20.63	1.05	0.553014	-20.63	1.72	0.269388	-20.76	1.47	0.314082	-22.67	0.23	1	-22.96	-0.36	1
mk4.000297.10	yes	-15.84	-0.17	0.500506	-15.81	-0.11	0.721722	-15.84	-0.17	0.499054	-15.99	-0.67	0.00218064	-16.12	-0.91	5.6812e-06	-15.46	0.21	0.222947	-15.49	0.14	0.534935
mk4.000297.11	yes	-17.28	0.1	0.911732	-17.09	0.47	0.164633	-17.21	0.22	0.614427	-17.56	-0.19	0.814464	-17.33	0.27	0.555678	-16.22	-0.47	0.00770103	-16.09	-0.21	0.366358
mk4.000298.05	no	NA	NA	NA	NA	NA	NA	NA	NA	NA	NA	NA	NA	NA	NA	NA	-22.49	1.04	0.487771	-23.08	-0.14	1
mk4.000298.08	yes	-17.08	-0.03	1	-17.36	-0.59	0.08281	-17.13	-0.12	0.843517	-16.74	-0.46	0.172257	-16.79	-0.56	0.0613165	-18.25	-0.19	0.631546	-18.21	-0.11	0.837433
mk4.000298.09	yes	-19.3	-1.06	0.123611	-18.64	0.28	0.787442	-18.67	0.2	0.812475	-19.97	2.22	0.0297636	-19.94	2.27	0.00587064	-18.98	-0.11	0.904818	-18.76	0.32	0.475985
mk4.000299.10	yes	-16.49	0.67	0.00319034	-16.53	0.6	0.0100956	-16.71	0.24	0.47425	-15.64	0.22	0.394457	-15.57	0.35	0.0696104	-17.01	0.39	0.06893	-17.21	-0.02	1
mk4.000299.11	yes	-17.34	0.14	0.816268	-17.24	0.33	0.441438	-17.22	0.38	0.301402	-17.62	-0.07	1	-17.45	0.27	0.588977	-17.03	-0.54	0.0113039	-16.88	-0.24	0.372811
mk4.000299.12	yes	-18.14	0.49	0.300136	-18.29	0.19	0.822757	-18.71	-0.64	0.38981	-18.29	-0.03	1	-18.33	-0.12	1	-16.76	-0.31	0.163112	-16.74	-0.27	0.284269
mk4.000299.13	yes	-15.01	0.41	0.0026902	-15	0.44	0.000779984	-15.06	0.31	0.0460119	-14.9	-0.43	0.00477757	-14.85	-0.34	0.0230269	-14.49	0.18	0.224415	-14.64	-0.1	0.660644
mk4.000299.14	no	-20.99	0.32	1	-20.96	0.37	0.961662	-20.71	0.88	0.677624	NA	NA	NA	NA	NA	NA	-20.49	0.04	1	-20.57	-0.14	0.983107
mk4.000299.15	no	NA	NA	NA	NA	NA	NA	NA	NA	NA	-19.69	2.78	0.000829435	-22.14	-2.12	0.413233	-20.06	0.41	0.558888	-19.84	0.86	0.0786442
mk4.000299.16	yes	-8.39	-0.15	5.12991e-40	-8.42	-0.22	5.11512e-87	-8.41	-0.19	3.28915e-58	-8.48	-0.13	1.17844e-20	-8.53	-0.22	1.11691e-65	-8.28	0.1	0.467958	-8.29	0.1	0.584303
mk4.000299.20	yes	-18.87	-0.6	0.35228	-18.99	-0.85	0.191025	-18.84	-0.54	0.42089	-18.97	0.05	1	-18.97	0.04	1	NA	NA	NA	NA	NA	NA
mk4.000300.04	yes	-15.51	0.12	0.581964	-15.7	-0.25	0.235707	-15.53	0.09	0.783308	-15.99	-0.1	0.834781	-16.4	-0.92	4.07219e-05	-16.29	0.43	0.0132301	-16.42	0.17	0.50667
mk4.000300.05	yes	-11.06	-0.05	0.276618	-11.15	-0.22	7.01906e-13	-11.14	-0.2	2.75576e-10	-11.04	-0.05	0.327155	-11.12	-0.21	8.54866e-10	-11.34	-0.04	0.881695	-11.36	-0.07	0.756361
mk4.000300.08	yes	-12.74	0.07	0.404682	-12.76	0.01	0.978316	-12.62	0.3	2.07628e-08	-12.94	0.01	1	-12.75	0.39	5.07436e-11	-13.46	0.28	0.0247347	-13.45	0.28	0.0373754
mk4.000300.09	yes	-13.32	0.07	0.465104	-13.34	0.03	0.829794	-13.22	0.28	9.34695e-05	-14.05	-0.23	0.0592497	-13.66	0.54	4.10103e-11	-13.38	0.24	0.061499	-13.37	0.26	0.0655803
mk4.000301.01	yes	-15.71	-0.04	0.962509	-15.7	-0.02	1	-15.69	0.01	1	-16.66	-0.27	0.531734	-16.62	-0.18	0.588997	-15.82	0.09	0.691337	-15.83	0.06	0.829778
mk4.000301.03	no	-18.36	-0.41	0.575621	-18.41	-0.53	0.405716	-18.63	-0.95	0.106926	-19.28	-1.32	0.162496	-19.06	-0.88	0.178988	-21.58	0.4	0.850194	-21.85	-0.14	1
mk4.000301.04	no	-19.67	0.68	0.500196	-20.4	-0.76	0.65388	-19.85	0.32	0.780601	NA	NA	NA	NA	NA	NA	-23.17	-2.77	0.126952	-22.76	-1.95	0.398587
mk4.000301.05	no	-21.78	-1.27	0.686155	-20.58	1.15	0.389007	-21.21	-0.12	1	NA	NA	NA	NA	NA	NA	-23.78	-1.55	0.674575	-23.08	-0.14	1
mk4.000301.07	yes	-19.32	-0.19	0.90813	-19.11	0.23	0.952438	-18.69	1.08	0.0398726	-19.66	0.84	0.544124	-19.69	0.79	0.401611	-21.62	0.13	1	-21.62	0.12	1
mk4.000301.09	no	-19.2	-0.1	1	-19.71	-1.11	0.25355	-19.71	-1.12	0.254481	-20.85	-0.18	1	-21.19	-0.86	1	-22.25	0.04	1	-22.1	0.35	0.845997
mk4.000301.14	yes	NA	NA	NA	NA	NA	NA	NA	NA	NA	NA	NA	NA	NA	NA	NA	-20.74	0.54	0.50392	-20.78	0.45	0.658769
mk4.000302.01	yes	-18.95	-0.01	1	-18.81	0.27	0.833512	-18.64	0.63	0.287467	-18.56	-0.13	1	-18.89	-0.8	0.208958	-17.98	-0.43	0.158057	-17.85	-0.17	0.700826
mk4.000302.04	no	-17.41	0.73	0.027035	-17.35	0.85	0.00480776	-17.41	0.73	0.037321	-17.86	0.02	1	-17.86	0.03	1	-16.87	-0.04	0.930953	-16.8	0.1	0.765168
mk4.000302.15	yes	NA	NA	NA	NA	NA	NA	NA	NA	NA	NA	NA	NA	NA	NA	NA	-20.25	-0.43	0.548421	-19.61	0.86	0.0649313
mk4.000302.17	yes	-15.34	-0.38	0.0140329	-15.26	-0.23	0.190092	-15.34	-0.38	0.0228971	-16.25	0.38	0.20174	-16.52	-0.18	0.601901	-15.97	-0.24	0.21586	-15.96	-0.21	0.359067
mk4.000303.00	yes	-15.3	0.37	0.0193214	-15.38	0.21	0.287618	-15.38	0.21	0.297389	-15.16	-0.33	0.0735944	-14.98	0.02	0.992603	-15.03	0.17	0.314913	-15.11	0.02	0.977383
mk4.000303.04	yes	-18.77	-0.51	0.434626	-18.37	0.29	0.696975	-18.4	0.24	0.772482	-18.98	0.58	0.471393	-19.19	0.16	1	-17.95	-0.64	0.0175076	-17.79	-0.32	0.370248
mk4.000303.05	yes	-16.46	-0.43	0.0765761	-16.17	0.15	0.643745	-16.14	0.21	0.464443	-17.24	-0.13	0.843826	-16.84	0.67	0.0195454	-15.89	-0.41	0.0142035	-15.77	-0.15	0.522315
mk4.000303.06	yes	-14.96	0.37	0.00612155	-14.96	0.36	0.00956312	-15.01	0.25	0.120946	-15.11	-0.08	0.782265	-15.13	-0.12	0.519144	-14.7	-0.01	1	-14.69	0.01	0.986276
mk4.000304.00	no	NA	NA	NA	NA	NA	NA	NA	NA	NA	NA	NA	NA	NA	NA	NA	-21.2	-1.55	0.0581325	-20.53	-0.22	0.880851
mk4.000304.10	yes	-19.99	-1.68	0.0472992	-19.78	-1.26	0.186686	-19.92	-1.54	0.120565	-20.45	-0.35	0.943871	-20.44	-0.34	1	-16.65	-0.18	0.47691	-16.82	-0.52	0.0103314
mk4.000305.03	yes	-12.15	-0.01	1	-12.2	-0.12	0.0259773	-12.2	-0.12	0.0336358	-12.11	-0.24	6.36888e-06	-12.07	-0.16	0.00163606	-12.22	0.06	0.738659	-12.27	-0.04	0.887783
mk4.000305.07	no	NA	NA	NA	NA	NA	NA	NA	NA	NA	NA	NA	NA	NA	NA	NA	-16.86	-0.24	0.29862	-16.74	-0.01	1
mk4.000306.05	no	NA	NA	NA	NA	NA	NA	NA	NA	NA	NA	NA	NA	NA	NA	NA	-21.29	-0.19	0.968322	-21.11	0.17	0.970539
mk4.000307.03	no	-14.6	-0.44	5.25412e-05	-14.48	-0.21	0.117644	-14.57	-0.38	0.00109345	-14.7	0.38	0.00750066	-14.73	0.31	0.0256267	-14.47	-0.47	0.000267182	-14.37	-0.28	0.0718728
mk4.000307.04	yes	-16.9	0.26	0.439922	-17.1	-0.14	0.805696	-17.03	0	1	-16.98	-0.47	0.225662	-16.61	0.26	0.475429	-17.73	-0.3	0.329126	-17.51	0.16	0.685781
mk4.000308.00	no	NA	NA	NA	NA	NA	NA	NA	NA	NA	NA	NA	NA	NA	NA	NA	-22.49	-0.13	1	-22.28	0.28	0.837433
mk4.000308.02	yes	-17	0.45	0.127829	-16.96	0.54	0.0668803	-17.49	-0.53	0.216885	-19.77	3.46	1.58293e-05	-19.78	3.43	1.05231e-06	-18.88	0.47	0.20293	-19.36	-0.49	0.404538
mk4.000308.03	yes	-17.82	-0.09	0.986709	-18.04	-0.53	0.264846	-18.52	-1.5	0.00223857	-20.22	1.72	0.179086	-20.05	2.05	0.0221058	-19.97	0.74	0.175323	-20.13	0.42	0.571588
mk4.000308.04	yes	-17.04	-0.33	0.377687	-17.14	-0.54	0.100195	-17.3	-0.85	0.00716593	-19.46	2.08	0.0126265	-19.39	2.2	0.000634262	-18.54	0.28	0.464613	-18.57	0.22	0.648762
mk4.000308.05	no	-17.97	-0.33	0.581964	-17.98	-0.36	0.49638	-18.49	-1.39	0.00520228	-19.13	-0.45	0.805405	-19.55	-1.29	0.152522	-18.74	0.09	0.880284	-19.03	-0.49	0.316986
mk4.000308.06	yes	-13.84	0.24	0.00817335	-13.94	0.04	0.865084	-14.14	-0.36	0.000228524	-15.32	0.21	0.351416	-15.14	0.56	0.00015144	-13.7	0.13	0.417772	-13.83	-0.15	0.42784
mk4.000308.13	yes	-9.91	-0.07	0.00163908	-9.9	-0.05	0.0380608	-9.94	-0.15	3.87202e-12	-9.99	-0.01	0.830177	-10.06	-0.14	1.9581e-09	-9.47	-0.16	0.252558	-9.49	-0.2	0.160685
mk4.000308.18	yes	-13.73	0.04	0.814475	-13.77	-0.03	0.866704	-13.75	0	1	-13.53	0.19	0.0721577	-13.54	0.17	0.0803504	-14.34	-0.08	0.709077	-14.31	-0.01	1
mk4.000308.19	yes	-17.14	-0.05	1	-17.01	0.2	0.6346	-16.9	0.43	0.180116	-17.48	-0.21	0.767674	-17.53	-0.3	0.522075	-16.99	-0.19	0.495298	-17.16	-0.52	0.0248348
mk4.000309.00	yes	-17.25	-0.57	0.0765761	-16.9	0.14	0.825846	-17.19	-0.45	0.248511	-17.35	-0.26	0.632521	-17.23	-0.02	1	-16.88	-0.22	0.372108	-16.76	0.03	0.965326
mk4.000309.01	yes	-18.86	-0.77	0.199455	-18.63	-0.3	0.726681	-18.71	-0.48	0.586581	-20.12	-1	0.449068	-19.82	-0.41	1	-18.47	0.05	0.962447	-18.63	-0.28	0.584981
mk4.000309.02	yes	-15.13	-0.25	0.120799	-15.01	-0.01	1	-15.13	-0.23	0.169873	-16.37	-0.17	0.723428	-16.28	0.01	1	-14.46	0.3	0.0247074	-14.51	0.2	0.241595
mk4.000309.04	no	-13.92	0.13	0.232031	-14.09	-0.21	0.0574874	-13.82	0.32	0.000228288	-13.34	0.06	0.693446	-13.27	0.2	0.0157399	-14.25	0.58	4.03767e-07	-14.38	0.32	0.0266974
mk4.000309.06	no	NA	NA	NA	NA	NA	NA	NA	NA	NA	NA	NA	NA	NA	NA	NA	-36.4	-27.23	0.291081	-22.35	0.86	0.576163
mk4.000309.07	no	-17.04	-0.54	0.0916287	-17.02	-0.49	0.139079	-16.98	-0.41	0.211369	-17.23	0.14	0.795341	-17.49	-0.38	0.385368	-17.68	0.03	0.98702	-17.75	-0.11	0.819951
mk4.000309.10	yes	-16.75	-0.32	0.312465	-16.61	-0.03	1	-16.54	0.1	0.855751	-16.73	0.06	0.969355	-16.76	-0.01	1	-15.72	-0.02	0.9931	-15.6	0.21	0.295077
mk4.000310.00	no	-20.86	0.06	1	-21.44	-1.11	0.637889	-20.92	-0.06	1	NA	NA	NA	NA	NA	NA	-15.49	0.59	1.31278e-05	-15.34	0.88	5.55416e-13
mk4.000310.02	yes	-13.93	-0.37	1.42722e-05	-13.85	-0.22	0.0201357	-13.95	-0.41	3.54179e-06	-14.47	-0.24	0.122247	-14.68	-0.66	4.00957e-08	-13.61	-0.07	0.689703	-13.54	0.06	0.793025
mk4.000310.07	yes	-18.45	0.15	0.823519	-18.32	0.39	0.533799	-18.17	0.7	0.176841	-18.84	-0.02	1	-18.64	0.39	0.665923	-15.93	-0.15	0.48389	-15.75	0.22	0.26433
mk4.000310.11	yes	-17.72	-0.05	1	-18	-0.61	0.177996	-17.77	-0.16	0.834698	-19.15	-1.96	0.00738516	-18.26	-0.17	0.865262	-17.15	0.33	0.141803	-17.28	0.08	0.84123
mk4.000310.16	yes	-9.12	0.16	8.96686e-29	-9.22	-0.02	0.402691	-9.25	-0.08	6.42992e-06	-9.08	-0.03	0.281393	-9.07	-0.02	0.529216	-9.85	-0.07	0.685915	-9.9	-0.17	0.28809
mk4.000311.08	yes	-14.96	0.39	0.00299264	-15	0.29	0.0460808	-14.99	0.33	0.0238946	-15.17	0.08	0.800136	-15.25	-0.09	0.718997	-14.94	0.13	0.473141	-14.96	0.09	0.718708
mk4.000311.10	yes	-15.21	-0.24	0.168033	-15.01	0.16	0.399637	-15.01	0.18	0.312044	-15.01	-0.08	0.771545	-15.09	-0.24	0.161736	-14.41	0.14	0.38723	-14.38	0.19	0.247668
mk4.000311.12	yes	-15.05	0.13	0.460957	-15.02	0.17	0.321696	-15.08	0.06	0.869237	-15.01	0.5	0.00134629	-15.19	0.15	0.443263	-15.21	0.06	0.779014	-15.15	0.18	0.328505
mk4.000312.05	no	-19.64	-0.15	0.99332	-19.99	-0.85	0.5084	-19.92	-0.71	0.659134	-20.63	-1.45	0.357349	-20.55	-1.29	0.360449	-19.81	-0.2	0.786652	-19.68	0.07	0.957063
mk4.000312.06	no	NA	NA	NA	NA	NA	NA	NA	NA	NA	NA	NA	NA	NA	NA	NA	-21.67	-0.16	1	-21.43	0.32	0.890351
mk4.000312.13	yes	-15.2	-0.1	0.632362	-15.3	-0.3	0.082487	-15.29	-0.29	0.0944715	-15.19	-0.35	0.0574912	-15.04	-0.06	0.841961	-16.12	0.15	0.488923	-16.25	-0.11	0.716485
mk4.000312.14	no	-22.45	0.06	1	-22.03	0.89	0.906146	-21.47	2.01	0.294509	NA	NA	NA	NA	NA	NA	-22.62	-0.7	0.779014	-23	-1.46	0.698344
mk4.000312.15	no	NA	NA	NA	NA	NA	NA	NA	NA	NA	NA	NA	NA	NA	NA	NA	-36.01	-28.01	0.0693209	-21.64	0.73	0.493376
mk4.000312.16	yes	-9.76	0.05	0.016606	-9.79	0.01	0.894843	-9.78	0.01	0.753901	-9.21	0.39	2.06512e-111	-9.3	0.2	1.85256e-31	-9.4	0.09	0.543916	-9.53	-0.17	0.272754
mk4.000312.17	yes	-15.02	0.24	0.105591	-15.03	0.23	0.145629	-15.19	-0.1	0.684592	-15.44	-0.28	0.201691	-15.37	-0.14	0.521926	-14.99	0.1	0.57579	-15.09	-0.1	0.683564
mk4.000313.00	yes	-16.63	-0.17	0.624562	-16.49	0.11	0.831626	-16.52	0.05	0.993762	-17.2	-0.2	0.797277	-17.42	-0.64	0.0917085	-16.54	-0.18	0.43539	-16.47	-0.03	0.953917
mk4.000313.02	no	NA	NA	NA	NA	NA	NA	NA	NA	NA	NA	NA	NA	NA	NA	NA	-21.39	0.59	0.557484	-21.62	0.12	1
mk4.000313.03	yes	-11.26	-0.19	5.26327e-09	-11.32	-0.31	2.75904e-23	-11.32	-0.31	1.02024e-21	-11.56	-0.31	6.42692e-14	-11.64	-0.47	6.5419e-33	-11.62	0.15	0.254162	-11.65	0.1	0.57956
mk4.000314.00	yes	NA	NA	NA	NA	NA	NA	NA	NA	NA	NA	NA	NA	NA	NA	NA	-21.62	1.3	0.174301	-21.71	1.12	0.295304
mk4.000314.01	no	-20.92	1.93	0.127967	-22.74	-1.7	1	-22.08	-0.39	1	NA	NA	NA	NA	NA	NA	-23.67	-1.77	0.531976	-22.03	1.51	0.147443
mk4.000314.03	yes	-14.56	-0.26	0.0384431	-14.63	-0.4	0.00034781	-14.59	-0.31	0.0122845	-14.6	-0.1	0.676192	-14.68	-0.26	0.0720941	-14.71	0.2	0.177077	-14.82	-0.01	1
mk4.000314.04	no	-17.51	0.32	0.472809	-17.57	0.19	0.752611	-17.35	0.64	0.0738619	-18.14	-0.55	0.371273	-17.95	-0.16	0.88543	-16.53	-0.14	0.573189	-16.41	0.1	0.75322
mk4.000314.05	yes	-14.34	0.09	0.528232	-14.3	0.15	0.251189	-14.35	0.07	0.693086	-14.2	-0.01	1	-14.3	-0.2	0.112534	-14.36	0.07	0.726763	-14.48	-0.16	0.383898
mk4.000314.13	yes	NA	NA	NA	NA	NA	NA	NA	NA	NA	NA	NA	NA	NA	NA	NA	-15.65	-0.51	0.000725065	-15.44	-0.1	0.70205
mk4.000315.00	yes	-18.16	0.46	0.342205	-18.08	0.61	0.257462	-17.85	1.06	0.00494586	-17.52	0.14	0.874693	-17.21	0.75	0.022067	-19.23	-0.16	0.890394	-19.4	-0.5	0.396859
mk4.000315.09	yes	-13.39	0.14	0.0903452	-13.51	-0.1	0.323132	-13.41	0.09	0.402015	-13.49	0.27	0.00388426	-13.43	0.4	3.88532e-07	-13.81	-0.12	0.462651	-13.81	-0.12	0.521108
mk4.000315.10	yes	-15.56	0.5	0.00210549	-15.69	0.25	0.251142	-15.61	0.4	0.0276593	-15.44	-0.07	0.880101	-15.53	-0.24	0.255016	-15.16	0.03	0.923878	-15.19	-0.01	1
mk4.000315.11	yes	-17.14	0.13	0.748226	-17.09	0.24	0.579141	-17.19	0.04	1	-17.35	0.05	1	-17.29	0.18	0.714908	-16.79	-0.18	0.499184	-16.76	-0.13	0.697084
mk4.000315.13	yes	NA	NA	NA	NA	NA	NA	NA	NA	NA	NA	NA	NA	NA	NA	NA	-22.78	-0.38	1	-22.26	0.67	0.605652
mk4.000315.18	yes	NA	NA	NA	NA	NA	NA	NA	NA	NA	NA	NA	NA	NA	NA	NA	-20.15	0.8	0.176703	-20.51	0.06	0.983332
mk4.000316.01	yes	-15.56	0.18	0.377687	-15.44	0.41	0.0133239	-15.6	0.09	0.799581	-16.21	-0.12	0.779829	-16.18	-0.06	0.942374	-14.77	-0.13	0.48151	-14.65	0.1	0.632064
mk4.000316.02	yes	-14.07	0.31	0.00111666	-14.21	0.04	0.870675	-14.26	-0.08	0.623831	-13.94	-0.24	0.04514	-13.75	0.15	0.160965	-14.99	-0.2	0.216475	-15.07	-0.36	0.0226088
mk4.000316.03	no	-22.04	2.86	0.138281	-23.53	-0.11	1	-22.87	1.2	1	NA	NA	NA	NA	NA	NA	-22.99	0.04	1	-22.58	0.86	0.551766
mk4.000317.00	yes	-13.6	0.45	7.50643e-10	-13.87	-0.08	0.539046	-13.75	0.15	0.130516	-13.26	0.16	0.0888459	-13.19	0.32	1.55563e-05	-13.74	-0.13	0.427611	-13.65	0.05	0.830764
mk4.000317.12	no	-19.13	-0.09	1	-19.21	-0.26	0.798561	-18.8	0.56	0.364037	-19.24	-0.49	0.79644	-19.01	-0.04	1	-19.55	0.41	0.351393	-19.68	0.16	0.839741
mk4.000318.02	yes	-12.51	-0.06	0.400047	-12.46	0.03	0.804962	-12.43	0.09	0.176184	-12.5	-0.13	0.0649894	-12.56	-0.26	1.01368e-05	-12.65	0.01	0.978149	-12.68	-0.04	0.896378
mk4.000318.03	yes	-17.56	0.15	0.796071	-17.61	0.06	1	-17.57	0.15	0.850228	-17.34	1.06	0.00360072	-17.63	0.48	0.314343	-17.75	-0.27	0.407839	-17.81	-0.39	0.225079
mk4.000318.04	yes	-12.97	0.03	0.808345	-12.96	0.04	0.720391	-13	-0.03	0.815985	-13.15	-0.13	0.200014	-13.19	-0.21	0.00980801	-13.56	0.05	0.788658	-13.58	0.01	0.995208
mk4.000318.05	yes	-16.83	0.51	0.0611524	-16.99	0.18	0.67421	-16.89	0.39	0.228236	-16.77	0.44	0.23574	-17.01	-0.04	1	-16.98	-0.05	0.906015	-16.91	0.08	0.822601
mk4.000319.00	yes	-16.2	-0.33	0.171155	-16.09	-0.11	0.734533	-16.2	-0.34	0.168475	-17.43	0.26	0.671548	-17.53	0.06	1	-15.21	0.2	0.215831	-15.23	0.18	0.368571
mk4.000319.01	yes	-15.11	0.16	0.377687	-15.15	0.09	0.68416	-15.21	-0.04	0.946787	-15.56	-0.02	1	-15.74	-0.37	0.0648184	-15.03	0.37	0.00880828	-15.05	0.32	0.0356269
mk4.000319.02	yes	-9.74	-0.18	1.45338e-23	-9.68	-0.08	4.90196e-05	-9.73	-0.17	2.25801e-18	-9.72	0.32	1.26279e-52	-9.79	0.19	7.26831e-20	-10.05	0.12	0.369201	-10.11	0.02	0.941857
mk4.000319.04	yes	-13.7	0.01	0.991188	-13.72	-0.02	0.997382	-13.74	-0.06	0.677624	-14.22	0.52	1.65699e-06	-14.34	0.29	0.0145593	-14.1	-0.04	0.903622	-14.08	0	1
mk4.000319.09	no	-19.78	1.06	0.243969	-20.44	-0.28	1	-19.75	1.12	0.181498	-20.72	-0.45	0.929743	-20.12	0.76	0.540968	-17.87	0.47	0.0680719	-17.92	0.37	0.245551
mk4.000320.00	yes	-13.25	0.08	0.402137	-13.28	0	1	-13.28	0.02	0.963272	-13.72	-0.11	0.44103	-13.78	-0.22	0.0262782	-13.28	-0.07	0.722255	-13.24	0.01	0.97221
mk4.000320.02	yes	-12.4	0.26	1.98975e-07	-12.47	0.13	0.0347005	-12.4	0.27	1.31326e-07	-11.77	0	1	-11.59	0.36	2.01424e-20	-12.67	0.18	0.183121	-12.91	-0.31	0.0223064
mk4.000320.03	yes	-13.68	0.43	1.00126e-08	-13.74	0.3	0.000238478	-13.7	0.39	1.0408e-06	-12.9	-0.2	0.0134955	-12.66	0.28	2.32298e-06	-14.42	0.38	0.00336496	-14.78	-0.35	0.023076
mk4.000320.04	no	-20.88	-0.43	0.937638	-21.63	-1.92	0.330776	-21.18	-1.02	0.597633	NA	NA	NA	NA	NA	NA	-35.72	-28.59	0.0108352	-22.28	-1.72	0.295304
mk4.000320.06	yes	-14.44	-0.25	0.0373419	-14.46	-0.3	0.0096992	-14.41	-0.19	0.144524	-15.63	0.08	0.864496	-15.8	-0.25	0.257539	-13.8	0.01	0.976379	-13.82	-0.03	0.931088
mk4.000320.08	yes	-15.18	0.06	0.827814	-15.18	0.05	0.873522	-15.13	0.15	0.459314	-15.18	0.1	0.725414	-15.4	-0.34	0.0676918	-15.34	0.27	0.0882961	-15.38	0.19	0.341088
mk4.000320.09	yes	-12.49	0.23	1.45946e-05	-12.64	-0.07	0.349071	-12.57	0.08	0.245312	-12.09	0.04	0.617689	-12.08	0.07	0.269243	-13.36	0.08	0.605758	-13.39	0.03	0.925066
mk4.000321.00	yes	-15.29	-0.14	0.491647	-15.31	-0.16	0.443322	-15.21	0.04	0.96583	-15.63	-0.26	0.286306	-15.5	0	1	-15.63	0.04	0.87473	-15.6	0.1	0.682616
mk4.000321.05	yes	-17.05	0.43	0.157019	-17.1	0.34	0.367497	-17.3	-0.08	0.919177	-17.34	0.19	0.783561	-17.57	-0.27	0.569358	-17.34	-0.15	0.643307	-17.25	0.05	0.933185
mk4.000321.08	yes	NA	NA	NA	NA	NA	NA	NA	NA	NA	NA	NA	NA	NA	NA	NA	-20.25	0.18	0.869705	-20.41	-0.14	1
mk4.000321.11	yes	-16.04	0.07	0.856833	-15.97	0.22	0.400013	-16.15	-0.13	0.736053	-16.52	-0.5	0.101817	-16.62	-0.7	0.00975564	-16.25	0.42	0.013202	-16.4	0.12	0.693208
mk4.000322.00	yes	-15.16	-0.11	0.597603	-14.95	0.32	0.0258404	-16.43	-2.64	6.49604e-44	-15.79	-2.59	2.56005e-51	-14.82	-0.64	3.39027e-07	-17.65	-0.41	0.123345	-17.58	-0.27	0.40692
mk4.000322.01	yes	NA	NA	NA	NA	NA	NA	NA	NA	NA	-22.51	-0.86	1	-21.24	1.69	0.360449	-19.92	0.55	0.361634	-20.38	-0.36	0.789312
mk4.000322.03	yes	NA	NA	NA	NA	NA	NA	NA	NA	NA	NA	NA	NA	NA	NA	NA	-17.52	-0.35	0.191357	-17.43	-0.15	0.690537
mk4.000322.05	yes	-19.75	0.28	1	-19.65	0.47	0.834618	-19.42	0.94	0.240283	-19.93	-0.86	0.482736	-19.62	-0.24	1	-16.85	0.15	0.564619	-16.83	0.2	0.488707
mk4.000323.00	yes	-17.01	-0.64	0.0311795	-17.08	-0.78	0.00578449	-17.03	-0.68	0.0237799	-17.3	0.22	0.738701	-17.06	0.7	0.0208127	-16.48	-0.86	2.97195e-07	-16.57	-1.02	2.61672e-10
mk4.000323.02	yes	-17.2	-0.21	0.611346	-17.34	-0.49	0.177851	-17.18	-0.15	0.798895	-17.77	0.37	0.505329	-17.9	0.11	1	-16.99	-0.48	0.025195	-17	-0.51	0.0219633
mk4.000323.10	yes	-14.83	-0.21	0.137443	-14.86	-0.26	0.0766933	-14.83	-0.21	0.172976	-15.18	-0.22	0.287556	-15.12	-0.1	0.638317	-14.29	-0.03	0.953373	-14.37	-0.18	0.306391
mk4.000323.12	yes	-12.21	0.22	3.63558e-06	-12.3	0.04	0.683566	-12.31	0.02	0.907151	-12.27	-0.41	8.95368e-15	-12.24	-0.35	1.62638e-12	-12.59	-0.1	0.511867	-12.63	-0.18	0.245632
mk4.000323.15	yes	-17.37	0.21	0.67618	-17.49	-0.02	1	-17.57	-0.19	0.804207	-17.15	0.19	0.70587	-17.36	-0.22	0.655756	-18.31	0.76	0.00658464	-18.54	0.29	0.494735
mk4.000323.17	no	-18.32	0.22	0.707682	-18.28	0.3	0.656627	-18.27	0.32	0.658314	-19.01	0.14	1	-19.35	-0.53	0.469074	-17.52	-0.01	1	-17.65	-0.29	0.386161
mk4.000323.19	yes	-14.61	-0.2	0.135327	-14.67	-0.33	0.00673924	-14.7	-0.4	0.00118663	-15.48	-0.32	0.139264	-15.47	-0.3	0.119834	-14.79	0.24	0.105422	-14.74	0.34	0.0188592
mk4.000323.21	yes	-16.17	-0.03	1	-16.2	-0.08	0.885991	-16.12	0.08	0.829974	-16.49	0.26	0.48494	-16.82	-0.41	0.212654	-15.02	-0.15	0.404008	-14.95	-0.02	0.982252
mk4.000324.01	yes	-18.1	-0.37	0.558661	-17.87	0.09	1	-17.87	0.1	0.986899	-18.73	0.06	1	-18.89	-0.27	0.71974	-16.67	-0.11	0.689742	-16.82	-0.4	0.0725453
mk4.000324.02	yes	-15.48	0.18	0.375547	-15.56	0.02	1	-15.62	-0.1	0.722103	-15.5	0.03	0.985013	-15.55	-0.07	0.823572	-14.76	-0.1	0.618762	-14.78	-0.14	0.501443
mk4.000324.04	yes	-13.72	-0.29	0.00052316	-13.59	-0.02	0.927902	-13.64	-0.13	0.196492	-14.4	-0.07	0.776706	-14.35	0.02	0.971452	-13.36	-0.15	0.315684	-13.31	-0.06	0.824236
mk4.000325.01	yes	-14.22	-0.07	0.686155	-13.88	0.62	7.8342e-16	-15.07	-1.78	6.58344e-51	-11.92	3.92	0	-11.92	3.93	0	-16.19	0.01	0.99844	-16.49	-0.58	0.00142776
mk4.000325.04	yes	-15.66	0.3	0.120799	-15.87	-0.13	0.667021	-15.69	0.24	0.267826	-14.87	0.52	0.000250764	-14.87	0.53	8.73647e-05	-16.73	-0.01	1	-16.74	-0.03	0.978775
mk4.000325.06	yes	-15.3	0.13	0.490531	-15.24	0.25	0.152913	-15.26	0.21	0.258921	-14.98	0.41	0.00994019	-15.13	0.1	0.636236	-16.05	0.27	0.136025	-16	0.37	0.0360999
mk4.000325.13	yes	-13.8	0.15	0.130003	-13.82	0.11	0.356958	-13.76	0.23	0.0161247	-13.5	0.23	0.0188916	-13.43	0.38	1.20375e-06	-14	-0.06	0.788862	-13.91	0.12	0.536976
mk4.000325.14	yes	-13.03	-0.15	0.0318742	-12.94	0.02	0.902429	-12.93	0.05	0.630868	-13.06	0.04	0.810446	-13	0.15	0.058124	-13.12	-0.01	1	-13.02	0.21	0.148542
mk4.000326.00	yes	-16.42	-0.26	0.33136	-16.31	-0.04	0.988663	-16.34	-0.11	0.810965	-17.18	0.57	0.134544	-17.05	0.82	0.00503957	-16.59	-0.11	0.689742	-16.52	0.03	0.941255
mk4.000326.01	yes	-16.06	-0.1	0.767726	-16.07	-0.1	0.790008	-16.12	-0.21	0.470528	-16.39	0.39	0.236527	-16.39	0.39	0.145958	-16.71	0.19	0.412329	-16.59	0.44	0.0246177
mk4.000326.02	no	-21.45	-1.94	0.284335	-20.53	-0.11	1	-21.08	-1.22	0.46403	-35.08	29.88	0.0471233	-35.61	28.82	0.28222	-22.67	1.84	0.122163	-23.16	0.86	0.753515
mk4.000327.05	no	-19.95	1.06	0.282713	-19.99	0.98	0.329549	-20.71	-0.48	0.81132	NA	NA	NA	NA	NA	NA	-19.59	-0.42	0.511271	-19.71	-0.65	0.254191
mk4.000327.15	yes	-14.32	0.18	0.145206	-14.25	0.33	0.00108221	-14.25	0.32	0.00193801	-14.64	0.1	0.63166	-14.68	0.01	1	-13.66	0.61	1.7785e-08	-14.05	-0.17	0.333192
mk4.000328.00	no	-21.15	-0.53	0.921942	-20.58	0.63	0.734533	-20.79	0.2	1	NA	NA	NA	NA	NA	NA	-21.72	-0.06	1	-21.71	-0.05	1
mk4.000328.01	yes	-14.55	-0.24	0.0457131	-14.47	-0.1	0.575668	-14.52	-0.19	0.17388	-14.77	-0.23	0.185967	-14.88	-0.46	0.000820666	-14.95	0.02	0.963053	-14.94	0.03	0.911611
mk4.000328.08	yes	-14.1	-0.37	7.24818e-05	-14.04	-0.24	0.0154439	-13.96	-0.09	0.513986	-14.11	0.17	0.226611	-14.34	-0.3	0.0106995	-13.68	0.01	0.995998	-13.7	-0.03	0.935635
mk4.000328.11	yes	-16.29	-0.51	0.0244158	-16.14	-0.2	0.510385	-16.27	-0.46	0.0632959	-16.85	-0.58	0.0835142	-16.86	-0.6	0.0458663	-16.74	0.21	0.348691	-16.95	-0.2	0.519238
mk4.000328.12	yes	-17	-0.06	1	-16.99	-0.05	0.994416	-16.95	0.03	1	-18.3	-0.94	0.102517	-18.22	-0.78	0.131368	-17.01	0.19	0.438584	-17.1	0.03	0.967714
mk4.000328.15	no	-19.64	-0.15	0.99332	-19.49	0.15	1	-19.47	0.2	1	-20.93	-2.03	0.216146	-20.39	-0.97	0.508046	-18.44	-0.47	0.169541	-18.4	-0.4	0.293746
mk4.000328.18	no	NA	NA	NA	NA	NA	NA	NA	NA	NA	NA	NA	NA	NA	NA	NA	-36.64	-26.75	0.404909	-22.84	0.86	0.640468
mk4.000329.00	yes	-12.57	-0.07	0.328575	-12.55	-0.02	0.871675	-12.52	0.04	0.709473	-12.37	0.16	0.0193304	-12.41	0.09	0.193216	-12.49	-0.06	0.754339	-12.51	-0.1	0.587049
mk4.000329.05	yes	-15.56	0.28	0.137443	-15.51	0.39	0.0194046	-15.59	0.23	0.271432	-15.34	0.09	0.782265	-15.34	0.08	0.784585	-15.27	0.1	0.625956	-15.3	0.05	0.877176
mk4.000330.00	yes	-15.45	0.23	0.223331	-15.5	0.12	0.675106	-15.57	-0.02	1	-15.74	0.01	1	-15.83	-0.17	0.520838	-14.88	-0.2	0.211088	-14.83	-0.1	0.674719
mk4.000330.01	yes	-16.93	0.2	0.57762	-17.09	-0.13	0.844368	-16.96	0.15	0.780601	-16.85	0.42	0.277059	-16.58	0.95	7.98606e-05	-16.24	0.02	0.973677	-16.14	0.23	0.296088
mk4.000330.03	no	NA	NA	NA	NA	NA	NA	NA	NA	NA	NA	NA	NA	NA	NA	NA	-24.28	2.62	0.171223	-23.87	3.45	0.0739891
mk4.000330.06	no	-19.62	1.06	0.210456	-20.08	0.15	0.997337	-19.81	0.68	0.467548	-19.43	0.14	1	-19.22	0.54	0.677414	-20.56	1.41	0.0130371	-21.21	0.12	0.969467
mk4.000331.02	yes	-14.16	0.05	0.769883	-14.22	-0.05	0.803141	-14.28	-0.18	0.136621	-14.66	-0.1	0.664627	-14.48	0.26	0.0473873	-14.52	-0.33	0.0169765	-14.43	-0.14	0.460809
mk4.000331.10	yes	-13.32	0.31	8.24152e-06	-13.43	0.11	0.276183	-13.37	0.23	0.00436484	-13.68	0.35	0.000312171	-13.63	0.45	4.80086e-08	-13.24	-0.09	0.604492	-13.17	0.05	0.845997
mk4.000332.02	no	-19.87	-0.18	0.985088	-20.68	-1.81	0.15211	-20.12	-0.7	0.748181	-20.13	-2.45	0.0130393	-19.26	-0.7	0.318877	-20.75	1.18	0.0750955	-21.04	0.61	0.608764
mk4.000332.07	no	NA	NA	NA	NA	NA	NA	NA	NA	NA	NA	NA	NA	NA	NA	NA	-23.78	-1.55	0.674575	-23.08	-0.14	1
mk4.000333.00	yes	NA	NA	NA	NA	NA	NA	NA	NA	NA	NA	NA	NA	NA	NA	NA	-17.03	0.32	0.149703	-17.07	0.25	0.333269
mk4.000333.02	no	NA	NA	NA	NA	NA	NA	NA	NA	NA	NA	NA	NA	NA	NA	NA	-19.87	0.72	0.162893	-20.29	-0.1	1
mk4.000333.03	yes	-16.07	0.52	0.0084477	-16.25	0.17	0.632322	-16.14	0.38	0.106742	-15.77	-0.28	0.301784	-15.81	-0.37	0.0902441	-16.94	0.26	0.24816	-16.91	0.33	0.146033
mk4.000333.06	yes	-19.28	0.22	1	-19.64	-0.5	0.572004	-19.29	0.2	1	-18.55	0.72	0.29129	-18.02	1.78	6.7296e-06	-21.44	0.69	0.450917	-21.26	1.05	0.324347
mk4.000333.08	no	-16.39	-0.34	0.167859	-16.52	-0.6	0.0100956	-16.35	-0.26	0.34276	-15.52	-0.1	0.73576	-15.4	0.14	0.494342	-16.53	0.06	0.832594	-16.53	0.06	0.869581
mk4.000333.10	yes	-13.46	0.03	0.887418	-13.53	-0.12	0.217933	-13.41	0.12	0.205464	-13.37	0.55	1.39568e-12	-13.55	0.2	0.032376	-13.81	0.25	0.0536862	-13.83	0.22	0.140598
mk4.000334.13	yes	-16.97	-0.9	0.00065772	-16.7	-0.37	0.241371	-16.84	-0.65	0.0218476	-16.78	-0.32	0.391292	-16.58	0.08	0.920811	-15.09	0.18	0.283304	-15.15	0.07	0.796618
mk4.000334.15	yes	-20.99	-1.68	0.253797	-19.19	1.92	0.00102069	-20.71	-1.12	0.402015	NA	NA	NA	NA	NA	NA	-21.24	-1.01	0.308865	-21.94	-2.41	0.0410736
mk4.000335.02	no	-17.54	-0.52	0.181919	-17.27	0.02	1	-17.28	0.01	1	-18.37	0.14	1	-18.29	0.28	0.710621	-17	0.12	0.676241	-17.06	-0.01	1
mk4.000335.03	no	-20.7	-0.79	0.659806	-20.15	0.3	0.891943	-20.79	-0.97	0.5133	NA	NA	NA	NA	NA	NA	-20	-0.47	0.430465	-19.95	-0.39	0.576163
mk4.000335.06	no	NA	NA	NA	NA	NA	NA	NA	NA	NA	NA	NA	NA	NA	NA	NA	-23.49	-2.13	0.408686	-22.58	-0.31	1
[truncated: 18,314 more rows]
