# Supplementary material for: The head-regeneration transcriptome of the planarian Schmidtea mediterranea
Source: Genome Biol. 2011 Aug 16;12(8):R76. doi: 10.1186/gb-2011-12-8-r76 (PMC3245616; doi:10.1186/gb-2011-12-8-r76)
Supplement: Additional file 14 — Illumina+ assembly sequences in fasta format. Compressed .fasta file containing all Illumina+ assembly sequences. [file gb-2011-12-8-r76-S14.ZIP]

Archive with 3 entries (2 files):
- Illumina_plus_assembly.fasta
- __MACOSX/
- __MACOSX/._Illumina_plus_assembly.fasta
