# Supplementary material for: The head-regeneration transcriptome of the planarian Schmidtea mediterranea
Source: Genome Biol. 2011 Aug 16;12(8):R76. doi: 10.1186/gb-2011-12-8-r76 (PMC3245616; doi:10.1186/gb-2011-12-8-r76)
Supplement: Additional file 14 — Illumina+ assembly sequences in fasta format. Compressed .fasta file containing all Illumina+ assembly sequences. [file gb-2011-12-8-r76-S14.ZIP › Illumina_plus_assembly.fasta]

>Gene_1_1/1
GGAGGATACACCCTGGATATAAAATTTTGTACTTTGAATTATAAACAAAGTAAAAAGTAT
GCCTAATTTTGCTAGCTACTTATCGGAGGAGAAAAAGTTAGAATTAAGAAAAACGGCATT
AGCCATTGCTCATCCGGGTAAAGGCTTACTGGCGGCAGATGAAAGCACTGGCACAATTGG
AAACAGATTTAAATCAATTAGCTTAGAGAATAACGAAGAAAACCGAAGAGCGTATAGGCA
ACTTTTATTTTCATCAGATGCTGTTTTATCTGAAAACATTTCTGGAGTAATTATGTTCCA
CGAATCATTTTATCAAAAAACTGACTGTGGAAAACCTTTCCCTAAACTATTGCAAGAGAA
GGGAATAATACCAGGCATTAAGGTTGATAAAGGAGTGGTTAATCTAGCTGGTTCCCAAGA
CGAATGTACAACGCAAGGTCTTGATGGACTAGGCGAAAGATGCGCAACTTACTACAATGA
CGGAGCTAGGTTTGCAAAGTGGCGTTGCGTTTTAAAAATCGGTCCGGAAACTCCATCATT
TCAATCAATGCTCGAAAATGCTAATGTACTGGCAAGATATGCTTCAATATGCCAACAAAA
CGGTTTGGTACCAATTGTGGAGCCCGAAGTATTGCCTGATGGAGATCATGACCTACCCAC
AGCACAAAAGGTTACAGAGCAAGTACTAGCGTTTACGTATTGGGCACTGTCTGTGCACAA
CGTTTACTTGGAAGGAACTCTATTAAAACCGAATATGGTAACAGCCGGAGTGAAATGTCC
GAATAAATACCTCTATTCTGAAAATGCTTTGGCGACTGTAACTGCTCTACAAAGAACAGT
GCCAACAGCGGTTCCAGGGGTATGCTTCCTATCCGGAGGTCAATCTGAGCTTGAGGCAAC
GCTCAACTTGAATGCCATTAATACTATTGATGCCAAAAGGCCTTGGGCCTTGACATTCAG
TTTCGGTCGTGCCTTACAGGGCTCTGTTCTTAAGGTTTGGCAGGGTAAGCCGGAAAATGT
CAAAGCTGCTCAAAAGCAACTCATCCATTTGGCAAAAATGAATGGCAATGCATCGCTGGG
GAAATATGTCGCCTCCGAAAATCAAGGGGACACGACGTCCCTATTTGTGGAGAAGCATGT
CTATTAGTCATTGTGAATGTATTCATTGTAACGTGACAATTTGTTTAGTTTATGGTTTGG
TAATACAGTTTAGCATTTGATTACAGTTATCATTAGGTAAATGTGACCCTATTTGGGTCA
TACTCTGGAAATATTTTATTAAAAGTTGTTTAATGAAAATTTTGCTGAAAATTTTATGAA
AGTTGGTATGTGTGTATATGTTTGGATAAAGTGGTCGGCGTATAATTTTTCTTGAAATTT
TATTCTGCTCTGCATGTAATTTT
>Gene_2_1/2
GAAATAAATGGACATTGTGTTAACTGCAAAGTAAGCATAATTTATCAACATGTTGGAACC
AAAAGAAGATATTGATTTTTTAAGTCAAAAAGAGTTAGAAGATGGTGAGTTAGAAGATGG
AGAGTTAGATGAACCTGAAATTTTAAACACAATTGATAAAGAATCTGAGCTTATAAATAC
TGATATTCATGATGATTCTGATGTAAGCGTAAATGAAGCGTAAATGATAAGAGTCTTAAA
ATTAAGAAACATAAGCATCATAAAAAAGGAATGCATAGGAAACGTCACCTAAATTCTGAC
GAAAAAGACGATAATAAATGGAAAAAATATAAAAGTAACGATGAATGTGAAGATGACGAT
TGGTCATCTGGAAAAACAGATTTGAAAGACATTATTGTTATTGATAGTAGTGATGATAAA
ATAGACATTCCCTTTAGTGAAAAAATTAGAGATAATAGCGATAATACAGCTAAACTTACA
TGGGGTTACGATAGTGACGAAGAGCAAACTTCATCTAAAAATTTTAATAAAAGTGAAAGN
NNNNNNNNNNNNNNNNNNNNNNNNNNNNNNNNNNNNNNNNNNNNNNNNNNNNNNNNNNNN
NNNNNNNNNNNNNNNNNNNNNNNNNNNNNNNNNNNNNNNNNNNNNNNNNNNNNNNNNNNN
NNNNNNNNNNNNNNNNNNNNNNNNNNNNNNNNNNNNNNNNNNNNNNNNNNNNNNNNNNNN
NNNNNNNNNNNNNNNNNNNNNNNNNNNNNNNNNNNNNNNNNNNNNNNNNNNNNNNNNNNN
NNNNNNNNNNNNNNNNNNNNNNNNNNNNNNNNNNNNNNNNNNNNNNNNNNNNNNNNNNNN
NNNNNNNNNNNNNNNNNNNNNNNNNNNNNNNNNNNNNNNNNNNNNNNNNNNNNNNNNNNN
NNNNNNNNNNNNNNNNNNNNNNNNNNNNNNNNNNNNNNNNNNNNNNNNNNNNNNNNNNNN
NNNNNNNNNNNNNNNNNNNNNNNNNNNNNNNNNNNNNNNNNNNNNNNNNNNNNNNNNNNN
NNNNNNNNNNNNNNNNNNNNNNNNNNNNNNNNNNNNNNNNNNNNNNNNNNNNNNNNNNNN
NNNNNNNNNNNNNNNNNNNNNNNNNNNNNNNNNNNNNNNNNNNNNNNNNNNNNNNNNNNN
NNNNNNNNNNNNNNNNNNNNNNNNNNNNNNNNNNNNNNNNNNNNNNNNNNNNNNNNNNNN
NNNNNNNNNNNNNNNNNNNNNNNNNNNNNNNNNNNNNNNNNNNNNNNNNNNNNNNNNNNN
NNNNNNNNNNNNNNNNNNNNNNNNNNNNNNNNNNNNNNNNNNNNNNNNNNNNNNNNNNNN
NNNNNNNNNNNNNNNNNNNNNNNNNNNNNNNNNNNNNNNNNNNNNNNNNNNNNNNNNNNN
NNNNNNNNNNNNNNNNNNNNNNNNNNNNNNNNNNNNNNNNNNNNNNNNNNNNNNNNNNNN
NNNNNNNNNNNNNNNNNNNNNNNNNNNNNNNNNNNNNNNNNNNNNNNNNNNNNNNNNNNN
NNNNNNNNNNNNNNNNNNNNNNNNNNNNNNNNNNNNNNNNNNNNNNNNNNNNNNNNNNNN
NNNNNNNNNNNNNNNNNNNNNNNNNNNNNNNNNNNNNNNNNNNNNNNNNNNNNNNNNNNN
NNNNNNNNNNNNNNNNNNNNNNNNNNNNNNNNNNNNNNNNNNNNNNNNNNNNNNNNNNNN
NNNNNNNNNNNNNNNNNNNNNNNNNNNNNNNNNNNNNNNNNNNNNNNNNNNNNNNNNNNN
NNNNNNNNNNNNNNNNNNNNNNNNNNNNNNNNNNNNNNNNNNNNNNNNNNNNNNNNNNNN
NNNNNNNNNNNNNNNNNNNNNNNNNNNNNNNNNNNNNNNNNNNNNNNNNNNNNNNNNNNN
NNNNNNNNNNNNNNNNNNNNNNNNNNNNNNNNNNNNNNNNNNNNNNNNNNNNNNNNNNNN
NNNNNNNNNNNNNNNNNNNNNNNNNNNNNNNNNNNNNNNNNNNNNNNNNNNNNNNNNNNN
NNNNNNNNNNNNNNNNNNNNNNNNNNNNNNNNNNNNNNNNNNNNNNNNNNNNNNNNNNNN
NNNNNNNNNNNNNNNNNNNNNNNNNNNNNNNNNNNNNNNNNNNNNNNNNNNNNNNNNNNN
NNNNNNNNNNNNNNNNNNNNNNNNNNNNNNNNNNNNNNNNNNNNNNNNNNNNNNNNNNNN
NNNNNNNNNNNNNNNNNNNNNNNNNNNNNNNNNNNNNNNNNNNNNNNNNNNNNNNNNNNN
NNNNNNNNNNNNNNNNNNNNNNNNNNNNNNNNNNNNNNNNNNNNNNNNNNNNNNNNNNNN
NNNNNNNNNNNNNNNNNNNNNNNNNNNNNNNNNNNNNNNNNNNNNNNNNNNNNNNNNNNN
NNNNNNNNNNNNNNNNNNNNNNNNNNNNNNNNNNNNNNNNNNNNNNNNNNNNNNNNNNNN
NNNNNNNNNNNNNNNNNNNNNNNNNNNNNNNNNNNNNNNNNNNNNNNNNNNNNNNNNNNN
NNNNNNNNNNNNNNNNNNNNNNNNNNNNNNNNNNNNNNNNNNNNNNNNNNNNNNNNNNNN
NNNNNNNNNNNNNNNNNNNNNNNNNNNNNNNNNNNNNNNNNNNNNNNNNNNNNNNNNNNN
NNNNNNNNNNNNNNNNNNNNNNNNNNNNNNNNNNNNNNNNNNNNNNNNNNNNNNNNNNNN
NNNNNNNNNNNNNNNNNNNNNNNNNNNNNNNNNNNNNNNNNNNNNNNNNNNNNNNNNNNN
NNNNNNNNNNNNNNNNNNNNNNNNNNNNNNNNNNNNNNNNNNNNNNNNNNNNNNNNNNNN
NNNNNNNNNNNNNNNNNNNNNNNNNNNNNNNNNNNNNNNNNNNNNNNNNNNNNNNNNNNN
NNNNNNNNNNNNNNNNNNNNNNNNNNNNNNNNNNNNNNNNNNNNNNNNNNNNNNNNNNNN
NNNNNNNNNNNNNNNNNNNNNNNNNNNNNNNNNNNNNNNNNNNNNNNNNNNNNNNNNNNN
NNNNNNNNNNNNNNNNNNNNNNNNNNNNNNNNNNNNNNNNNNNNNNNNNNNNNNNNNNNN
NNNNNNNNNNNNNNNNNNNNNNNNNNNNNNNNNNNNNNNNNNNNNNNNNNNNNNNNNNNN
NNNNNNNNNNNNNNNNNNNNNNNNNNNNNNNNNNNGCAGTGTGAAGATATCGATGATTTC
TCTTTGGAAATCGAAACTAATAGTAGTAAGAAAAATTTGGCATCTCCTGTTGTAATCAAA
TCGCCAGAAGTTCCTCCAGGTGCCTATGTTCCTAGAAATAGTATGAATGCTGCACAACCA
AACGTTAGATTGGGTCCTGGATCGGGTTTTGGAGGTGAGCAAGCAATGCTTTATGGTGGT
TATCCGAGTCACCCAAGCGAATCTGCAATGATGGACTATATCAACATGTCAGCAATCCAT
TATTTTCATAACCATACGGAAACCATGAACCATACGGAAACCATGGGTTACGATTTACCT
TGGAAACTGGTTTTACTTGAAGTACCAATAAAAATTCCGTACCCATTGATGGTTATTGAA
ACTCACGACTTGCCGCATAAATACACTGACCCGCGCTTGAAAGGTCATCCAAGTGTGCTC
AATTCGAGTAGCACCAATGAAGAATCGGTACTCCATCAAAACTCCTATGAATTAAACAGT
ATTTCTAACTATGGATCTCAATTGCAGTCACCAAATTTCATTACAACGACTTCAGAATCT
TCAGAAACACTGACTCCATTGAATGATTTCTTACCGAAATCTGATGAACCGGAATCCCCA
ATGTTTCCAATTGGAGAAGATATCTTTAGTTTTAAAAGTCGAATAGAAACAGATGATTAC
GCGAAAAAAATTGGAACTGACCGATCGTATTTACAAGACCCTCGCTTTAAGAGGAAAAAA
GTTGTTAATCCCGCTGTCGAACCCTCGGAAATGGATTAGCATTAAGAAAATATGGACGTG
TTACTGATTAAAAATGAATCAATTTGTATGTTAGATTTTAGTATGTTTGTAATAGAAATT
GTACAAAACTAAGAACCATTTTTGCATTTTAAGTAAAAAAAGTTCACTATCGAATCCTTG
TTTTACAATTTACTTTACATTGTGTAAGGCATGTAGAAAATTAGTGGAAACAGCTTTGTT
TTTTAAAATATTTGTAAAGATTGATTAAGTTACTGTTTATCCTGTCAGTAGAGTTTATTA
AATTTTATGGGCGGTCTTTTTCAAAAAAAAAAATTCAAAGCAGTGATTCCCTTCCTTGGC
TTTTGTAATAATGTGTAATAACAGTTATTGTAATATAGACATGATAAACAGTTCTCTGCT
ATTTTTACATAATTAAAATGTTTCGAAATATCAGTATTTGATAAATTTGTATTTTACATT
TGCTGACAATGTTGATTCACATTTGTAAATAAATGTTTTTACTA
>Gene_2_2/2
GAAATAAATGGACATTGTGTTAACTGCAAAGTAAGCATAATTTATCAACATGTTGGAACC
AAAAGAAGATATTGATTTTTTAAGTCAAAAAGAGTTAGAAGATGGTGAGTTAGAAGATGG
AGAGTTAGATGAACCTGAAATTTTAAACACAATTGATAAAGAATCTGAGCTTATAAATAC
TGATATTCATGATGATTCTGATGTAAGCGTAAATGNNNNNNNNNNNNNNNNNNNNNNNNN
NNNNNNNNNNNNNNNNNNNNNNNNNNNNNNNNNNNNNNNNNNNNNNNNNNNNNNNAGTGA
AAGTAAATTAAGTTCATTTAATGAATTAAATAAGCAAAAAGATAAAATTGTATCACCTTC
TTACGAACCAACTTTTGTAGAAAATGAAAATTCTGAACCTAAAGAAGTAGAGGTCAGTAA
GTGGAATTATGATAGTGACGATGAAAAAGATACATCAAATAATAATTTTAAAAATAACAA
ATCTAATTCTTATGATGAACCTTGCAGTAATAATTTTAGAAATTCGAAGAGGTCGGATAC
TAATTCTAAAAGTGATAACAGTGGTTGGAATAACAAATCAGATTTTAATAATAAAAATTG
GCAATCAAATAAAAGTCCTACTACAACAAATGATATAAATATACCCGGAAGTCCAACGAC
TTCAAATTTTATTAATTCACCCACATGCGATAAAAGTGGTTGGGGAAATTCTTTACAGAA
TAATAATGATGTATCCAAAACATCAGAATCAATATCTGCATCCCCAAAATCGAATAAAGA
AAAATGGGGTTATGAAAGTCCAGATGAAAATCAAGAAGAAACGAAAAATTGGACATCTAG
TAATAGTCCGAAAAAATCTGACAATTGGGGATCGTGCAACAGTCCTAAAAACAACAGTGA
CAGTCAAAAATGGGGTTCTAGCAATGATAATAATAATAAAAAATGGGGCTCAGGTGGTAG
TCCTGAAAGAAATGATGATGGTAACCAAAAGTGGGGTTCCCGTGATAATAATAATCAAAA
ATGGGGTTCACGTGATGATGACAACAATAAAAAATGGGGTTCACGAGATAATGACGATAA
TAATAATCAGAGATGGGGTTCGCGCGATGGCTCCCGTAGAAATAATTTTAGACGGTTTGG
TCCTAGAGATGGATCTCGAAGGAATAATAACTTTCGAAGGTTTGGGTCCCGTGATGGATC
ACAAAGAAATAATGGTAATCAGAGGTGGGGATCAAACAATGGAAGCCCACAAAGAAATGA
TGACAATCAAAGATGGGGATCATCAAATAATGGAAGCCCGAAAAGGAATAATGATGAAAA
TAAGCGATGGGGATCAAGTAATAATAGTCCATCGAGAAATAATGATAAAAAATGGGGAAC
TTCGAACAATAACAGTCCCGAGAGAGATAATGATAAAAAGTGGGGTTCGGGAAACAATAG
TCCGGAAAGAAATGAAAATAAGCTGGGTGCAAATAGTGAAAATTCAAAATTAGAAGGGGC
AGCAAATAATAATTCCTATGATATTCCCCAAAAAAGCTCATGGGGTGCTTACGATAGTGA
TGATGATACAACTGCACCACCAAAAAGTTCTATAAATGAAAACAAAATAGATAATGAGAA
TAAATGGGGTTCAAGTGTAAGTCCTAGTAAACCAAGTCAAAATGATAACTGGGATGTGCA
AAGTAGTCCAAAGGGGAATGCAGCTGAAGCTGTTTCAGGTGCTAGTAAATGGGGAGATTT
TGATAGTGATGAAGAAAGTAATAAACCAGCTAAAGAAAATACTAATAATAATAAAACGTG
GAAATCTTATAACAGTGATGAAGAGAAAGACACGCTAAATGATGAGAATAAAAATGGAAA
TAGAAATAGGGGTGGATATAATAATTCTAATTGGAATAGAAATGATTTTAAAAATGATAG
AGGTAACGATTGGAATGACAGGAATAATGATAGAAATAATGATCGTAATAAAAGATGGAA
TAATCAAAATGAAAAAAGAAATGTTTGTAAATATTTTAGTATGGGTAGTTGTCGTCATGG
TGATAGGTGTACATATCTACATGAATCTCCCAATAAGCCTGCTCCTCAAGAACCTAAGAA
GAAAGAACTTTGTCGATTCTATGAACACCAACAATGCTATAAAAGATCTAATTGTTCTTA
TATGCACGAGGAATTCCCATGTAAACTGTTTCATGCTGGTTCAAAAATGTGTCCTTCGGG
TGACAGCTGTAAATACTCTCATGCGCCATTGAATCAAGAAACGAGGGCTTTATTGGAAAA
ATATCTCGATGAGAAGGTTGATGAAAGAACTGATAAAAATGGATCAGAATGGAGTTCAAT
CATAAAAAAACCCGTTGACGATGATGTAGATGATGATAATGCACCAAGTTTATTTGAACA
ACCAGAAAACTTTTTCCCAGATACGATCCGATATCGATATCCGGGTAGCCAGGATATGAT
GAGATTTCCTAGGCCATGGAATACAATGTTGCGCTACGGTGAAATTCCATTGCAAGTACC
ACCGCAAATGGATTTCATTCACCGACAAAGATTTCTATACGACAGATTTCAATATCCCGT
GCCAACTGGGAGAATGTTTCCCAGGAATTTCCGAGGAATTGTACCTCCTAATATCCACGA
AGGTTTCCCAAATGGTGTACCATTTTCTATGCCTCCTGTTGTGCGACCTGGAAATCCAAA
ATTACTTCCAGGCAATCCTTCCGATTTAAAGGAAAATTTCAACATTTCCGATCCATATAT
CGATAATCTGGCACAATTGGTTGTTGGTAAAGATCCAGCAACATCTCCCAAGCGATTAGT
GGATATGCTTGATCCGAATATGCAGTGTGAAGATATCGATGATTTCTCTTCGATGATTTC
TCTTTGGAAATCGAAACTAATAGTAGTAAGAAAAATTTGGCATCTCCTGTTGTAATCAAA
TCGCCAGAAGTTCCTCCAGGTGCCTATGTTCCTAGAAATAGTATGAATGCTGCACAACCA
AACGTTAGATTGGGTCCTGGATCGGGTTTTGGAGGTGAGCAAGCAATGCTTTATGGTGGT
TATCCGAGTCACCCAAGCGAATCTGCAATGATGGACTATATCAACATGTCAGCAATCCAT
TATTTTCATAACCATACGGAAACCATGAACCATACGGAAACCATGGGTTACGATTTACCT
TGGAAACTGGTTTTACTTGAAGTACCAATAAAAATTCCGTACCCATTGATGGTTATTGAA
ACTCACGACTTGCCGCATAAATACACTGACCCGCGCTTGAAAGGTCATCCAAGTGTGCTC
AATTCGAGTAGCACCAATGAAGAATCGGTACTCCATCAAAACTCCTATGAATTAAACAGT
ATTTCTAACTATGGATCTCAATTGCAGTCACCAAATTTCATTACAACGACTTCAGAATCT
TCAGAAACACTGACTCCATTGAATGATTTCTTACCGAAATCTGATGAACCGGAATCCCCA
ATGTTTCCAATTGGAGAAGATATCTTTAGTTTTAAAAGTCGAATAGAAACAGATGATTAC
GCGAAAAAAATTGGAACTGACCGATCGTATTTACAAGACCCTCGCTTTAAGAGGAAAAAA
GTTGTTAATCCCGCTGTCGAACCCTCGGAAATGGATTAGCATTAAGAAAATATGGACGTG
TTACTGATTAAAAATGAATCAATTTGTATGTTAGATTTTAGTATGTTTGTAATAGAAATT
GTACAAAACTAAGAACCATTTTTGCATTTTAAGTAAAAAAAGTTCACTATCGAATCCTTG
TTTTACAATTTACTTTACATTGTGTAAGGCATGTAGAAAATTAGTGGAAACAGCTTTGTT
TTTTAAAATATTTGTAAAGATTGATTAAGTTACTGTTTATCCTGTCAGTAGAGTTTATTA
AATTTTATGGGCGGTCTTTTTCAAAAAAAAAAATTCAAAGCAGTGATTCCCTTCCTTGGC
TTTTGTAATAATGTGTAATAACAGTTATTGTAATATAGACATGATAAACAGTTCTCTGCT
ATTTTTACATAATTAAAATGTTTCGAAATATCAGTATTTGATAAATTTGTATTTTACATT
TGCTGACAATGTTGATTCACATTTGTAAATAAATGTTTTTACTA
>Gene_3_1/1
GTTAAAAAAAAATAGTAATCAAATAAAACAAAAATTCAAGACACCCGATCGGGTAGAGGA
AAATTTATTATATTCAATGGATCAGATTAACTAACCAGCTAAGGGAAATTACCATAAATC
GAGATCTAAAAGATAGTCCAAATGGGGGATTAACATCAATAATCTGC
>Gene_4_1/1
GTTAAAATAAAATTTTGACATAAATGATTAAATTTACCAATTTAATACTTCTGAGTCTGT
GTTCTCTGATTTTCGCAAACAGCCCATATAGACCTAAAACTGACAAGGGAGATTTTTGTA
AGATTCCTTTTGAAAAAAATGGAAAAGTCTATCATGATTGTGGGACGGACAGAGGCAAAA
AACCTTGGTGCCAAAACTCTAAAGGCTCAGTAGGACACTGTGCAAATGTTCAAGATTTTA
GTAAATGCAAAGTTAGTCAACCAAAAGTAACAGTAAAGGAAGTCGAATCTATACTAGAAA
TAGTAAACAATATTCGTTCAAAAGAACCTGCATTGAGGATGGCAAAGATTCGTTGGAATA
CAGAATTAGCCTTAACAGCACAATATCTGAGTGATCAATGTAAAATAAAAAGCAGTAATC
CGAATTTATGCTCATCAGCTTTACCAATGGGTCAAATCAGTTTCATGACAATGTCTTCCA
GTCCACAGCCCAAAAAATGGAATCAATTTATTCAAGACGTTTTCAATCAAAAACCTTCAT
ATAATTTTGATAAAAATAAATGCAAAAGTAAAAATTGCAATGGATACAAACAACTTGTCA
ACGCAAAGACCACAGATATAGGATGCGGTGTAACAAGTTGCAATCGTCCTGGAGAATATA
TAGACTATTATTACTGCCATTTCTTTACTCCCGCCTATTTGGACAGACCATATGAAAAAG
GCAATAAAGGCTGCAACACCTGTAACTTGTTGAATGAAAAATATGTATTTAAATGCAACA
ACAATTTATGTGAAATCGTTGACTCTCCTCCATCAAAATTTAAGGGATAAAATTATACAA
TTTTCAATACAAAAGTGTTACTCGACCAGATCCAGCCGAACTGTGAAATAAATAAAAATT
ATTTGTTGATTGCAAAAAAA
>Gene_5_1/2
AAATATTTAAATTTAGGAAGTGAGTCACTTTTTCAAAATGTCTAAAACAATTGCAATTAA
AGTTTCAACAATCGACTCTGAGCTAGAATTCTCGGTTGCCTCTAATACTTCTGGTAAACA
ACTGTTTGATCAAGTTGTTAGAACATTAAATATTCGAGAAATTTGGTGGTTTGGTTTAAA
ATATATTGACTCAAAAGGATTAACTTCATGGTTGAAATTGAATCGCAAAGTTACATCTCA
AGATGTTGGAAAAATATATCCACTCAAACTTCAATTTTGTGTGAAATACTATCCTGAAGA
CGTGGGAGTAGAACTCATACAGGAAGCAACTCAACGTTTATTTTATCTCCAAGTCCGTCA
AGATATACTAAGTGGGGACATATATTGTCCACCTGAAACATGTGTTCTTTTGGCATCGTA
TGCATGTCAATGCAAATATTTAGATTTCAACGATTCACTTGTTGCTAATAAAGAAGAGTT
TATTTACAAAGATCGTTTATTACCTCAAAAAATAGTCGATCAACACGGTATGACAAATGA
GCAATGGATTGACAAAATTGTTATGATGTATAAATCTCACAAGGATATGTTACGCGAAGA
CAGTATGCTTGAATATTTAAAAATCGCTCAAGATTTAGATATGTATGGTGTGAATTATTT
TGAAATCACCAACAAAAAGGGAACAGAATTATATTTGGGTATTGACGCTCTTGGATTAAA
TATTTATAACAAAGACAATAAATTAACTGCTAAAATCGGTTTTCCATGGAGTGAAATCAG
AAATGTGTCATATTCTAACAAAAAATTTTCAATTAAATCCACGGATAAAAATTCATCGAA
TTTTGTTTTCATGACAAAACATTCTCGAATTAATAAAGCAATTCTAAACCTTTCAATGGG
CAATCATGACTTGTATTTACGAAGAAGGAAAAATGAAACTATTGAAATGCAACAAATGAG
AGCTCAAGCGGAAGAGGATAAAAAGGCGAAATTAGACAGCAAGTAAATAAAAACGATGAT
ATATTGCAGAACCGGTGAACATTAATGGTGTGTGTTTAGAGATAAAGTCAACCAAGAGCG
ACTGGCCAAAGAGATGGTTGAGAGAAAATTAGCGGAACTGGAATTGATTCTCAAAGCATC
GAATGAGAAAAACGAAGAATCCCAAAAGCAGTTGGAAGAATACGAGAGGAAAATCCGAGA
ATTGGAAACGCTGTTGGAGGAATCAAACAAACAGAAACAGGATTTGGAGTTTATGCACGA
GAAACTGGCAGCCAATAACCGAGCATTGGAAGAGGCACAAAAAACGGTCAGTGAGGACTA
TGAGAAATTGCTTCAGGAAAACGAATTGATCCAATCGGAAATCCATTTGAAAAACTCGGA
AGTCCAACAGAGTGCAATCGAATTGTCGGAGAGACAAGCGGAACTGGAGAAGTTGCGAAT
GGAACGAGAGGAACTAGAACTGAAAGCGCGACAATTGGAGGAGATTGCAATCGAAAAGGA
AAACAATCGAGAGGAGGCTCACAATTTCGAGCTTCTGGCCACCGGGGACGATGATCGACG
AGAAGAGAACCGAACGACAACTCTATCCGGTAACAAAGACCTCCAGGACCAATTGAAATG
CTTGGCCAATGAACTGGAAGAACGCCGATTGGAATCGAAACTCGATCAAACGGATTTGAT
TCACAGAGAAAACCAACGTCAAGGCCGGGATAAATTTCAAACCCTTCGACAAATTCGACA
AGGAAACACGAAAAAACGAGTCGACGAGTTCGAGTCGCTGTAAAAGACAAATCTAGCTCA
ATTGCTGCCGCCGCCCATCCGATGATTGCAAATTATAATCTATTGATTATCAACTAGGAT
TGATTGTCTGCTG
>Gene_5_2/2
AAATATTTAAATTTAGGAAGTGAGTCACTTTTTCAAAATGTCTAAAACAATTGCAATTAA
AGTTTCAACAATCGACTCTGAGCTAGAATTCTCGGTTGCCTCTAATACTTCTGGTAAACA
ACTGTTTGATCAAGTTGTTAGAACATTAAATATTCGAGAAATTTGGTGGTTTGGTTTAAA
ATATATTGACTCAAAAGGATTAACTTCATGGTTGAAATTGAATCGCAAAGTTACATCTCA
AGATGTTGGAAAAATATATCCACTCAAACTTCAATTTTGTGTGAAATACTATCCTGAAGA
CGTGGGAGTAGAACTCATACAGGAAGCAACTCAACGTTTATTTTATCTCCAAGTCCGTCA
AGATATACTAAGTGGGGACATATATTGTCCACCTGAAACATGTGTTCTTTTGGCATCGTA
TGCATGTCAATGCAAATATTTAGATTTCAACGATTCACTTGTTGCTAATAAAGAAGAGTT
TATTTACAAAGATCGTTTATTACCTCAAAAAATAGTCGATCAACACGGTATGACAAATGA
GCAATGGATTGACAAAATTGTTATGATGTATAAATCTCACAAGGATATGTTACGCGAAGA
CAGTATGCTTGAATATTTAAAAATCGCTCAAGATTTAGATATGTATGGTGTGAATTATTT
TGAAATCACCAACAAAAAGGGAACAGAATTATATTTGGGTATTGACGCTCTTGGATTAAA
TATTTATAACAAAGACAATAAATTAACTGCTAAAATCGGTTTTCCATGGAGTGAAATCAG
AAATGTGTCATATTCTAACAAAAAATTTTCAATTAAATCCACGGATAAAAATTCATCGAA
TTTTGTTTTCATGACAAAACATTCTCGAATTAATAAAGCAATTCTAAACCTTTCAATGGG
CAATCATGACTTGTATTTACGAAGAAGGAAAAATGAAACTATTGAAATGCAACAAATGAG
AGCTCAAGCGGAAGAGGATAAAAAGGCGAAATTAGACAGCAAAAGATAAAGTCAACCAAG
AGCGACTGGCCAAAAAGAGATGGTTGAGAGAAAATTAGCGGAACTGGAATTGATTCTCAA
AGCATCGAATGAGAAAAACGAAGAATCCCAAAAGCAGTTGGAAGAATACGAGAGGAAAAT
CCGAGAATTGGAAACGCTGTTGGAGGAATCAAACAAACAGAAACAGGATTTGGAGTTTAT
GCACGAGAAACTGGCAGCCAATAACCGAGCATTGGAAGAGGCACAAAAAACGGTCAGTGA
GGACTATGAGAAATTGCTTCAGGAAAACGAATTGATCCAATCGGAAATCCATTTGAAAAA
CTCGGAAGTCCAACAGAGTGCAATCGAATTGTCGGAGAGACAAGCGGAACTGGAGAAGTT
GCGAATGGAACGAGAGGAACTAGAACTGAAAGCGCGACAATTGGAGGAGATTGCAATCGA
AAAGGAAAACAATCGAGAGGAGGCTCACAATTTCGAGCTTCTGGCCACCGGGGACGATGA
TCGACGAGAAGAGAACCGAACGACAACTCTATCCGGTAACAAAGACCTCCAGGACCAATT
GAAATGCTTGGCCAATGAACTGGAAGAACGCCGATTGGAATCGAAACTCGATCAAACGGA
TTTGATTCACAGAGAAAACCAACGTCAAGGCCGGGATAAATTTCAAACCCTTCGACAAAT
TCGACAAGGAAACACGAAAAAACGAGTCGACGAGTTCGAGTCGCTGTAAAAGACAAATCT
AGCTCAATTGCTGCCGCCGCCCATCCGATGATTGCAAATTATAATCTATTGATTATCAAC
TAGGATTGATTGTCTGCTG
>Gene_6_1/2
GTTATGTCAACAGCTACGTATACAAAGTTGTTGATTTTGATACATGTATAAATAGTTACC
AGCTTGGCATCTTACCGTACATTTTTTTACATCTCAATATCTTNNNNNNNNNNNNNNNNN
NNNNNNNNNNNNNNNNNNNNNNNNNNNNNNNNNNNAATGTTGAGTCGCGATCTGCCAGAC
ATTGAAAATTTATTGTCGCTAAATCCGAAAACATCAAAATATGCTCGGTTAGTTCCGAGC
TTTTATACAAAATCCGAAAAATTGAAATGGAAACGAAACAGAGATAAAAATTGTTCAACT
TGTGAATCTCTGGAAGGGAATTTTAACGATGTCAAGCCTACGACTCTATCTGAAAGAGGG
GCCTTAAAAGAAGCCAATCGTTGTTTGAAGTGCGCAGACGCGCCTTGTCAAAAAAGTTGT
CCAACTCAACTGGATATTAAAAGTTTCATCACTTCTATTGCCAATAAAAATTATTACGGA
GCTGCGAAAGTTATTTTTTCTGATAATCCATTAGGCCTCACTTGTGGCATGGTGTGCCCA
ACCAGTGACTTATGTGTAGGAAGTTGTAATCTCTTAGGAAGTTGTAATCTCTACGGTACT
GAAGAAGGTCCGATTAATATTGGAGGTCTGCAACAGTTTGCTACTGACATATTTCGACAA
ATGAAAATTCCACAGATCCGAGATCCAAATCTTCAAAATCATTTCTTGACAAGTTACAGG
GAATCATCGATAGTATTAATTGGCTGTGGCCCGGCTTCAATTAGCTGTGCGACATTTCTA
GCTAGATTGGGGTATTCGAAAATAGAAATCTTTGAAAAATATGATTTTTCTGGAGGTCTC
AGTACTTCTGAGATTCCTGAATTTAGATTACCTTACAAAGTTGTCGATTTTGAATTGCAA
TTAATGCTCGACCTTGGAGTAACTCTGCATTTAAATAAACCACTGTCAAAAAATATGACT
GTAAAAGATTTNNNNNNNNNNNNNNNNNNNNNNNNNNNNNNNNNNNNNNNNNNNNNNNNN
NNNNNNNNNNNNNNNNNNNNNNNNNNNNNNNNNNNNNNNNNNNNNNNNNNNNNNNNNNNN
NNNNNNNNNNNNNNNNNNNNNNNNNNNNNNNNNNNNNNNNNNNNNNNNNNNNNNNNNNNN
NNNNNNNNNNNNNNNNNNNNNNNNNNNNNNNNNNNNNNNNNNNNNNNNNNNNNNNNNNNN
NNNNNNNNNNNNNNNNNNNNNNNNNNNNNNNNNNNNNNNNNNNNNNNNNNNNNNNNNNNN
NNNNNNNNNNNNNNNNNNNNNNNNNNNNNNNNNNNNNNNNNNNNNNNNNNNNNNNNNNNN
NNNNNNNNNNNNNNNNNNNNNNNNNNNNNNNNNNNNNNNNNNNNNNNNNNNNNNNNNNNN
NNNNNNNNNNNNNNNNNNNNNNNNNNNNTTTGTAATATCGGCTTTTGGATCGTGTCTAAC
AGATCAGGAGCTAATTGAGTCTTTGAAGCCGGTTAGGATAAATAAATATGGACTGCCAGA
ATGTGACAAAATGACATTGAAAACTAATTTAGAAAATGTATTCTGTGGTGGAGACTTGGC
TGGGGTAGCCCAAACTACCGTTGAAGCTGTCAATGATGGGAAACAAGCTGCCTGGTATAT
TCACGCTTATCTTCAATCTAAATATAATAATCCCATTGATGTTACAAAGCCTGAATTACC
TTTATTTTATACTGCAATCGACAAAGTAGATTTATCAATTGAAATTTGTGGCATCAAATT
TCCGAATCCATTTGGACTTGCCAGTGCTCCACCAACTGGTTCAGCTTCAATGATCAGAAG
AGGTTTTGAAGCTGGTTGGGGATTCGCAGTTACTAAAACGTTCACTCTTGATAAAGATTT
AGTTACAAATGTATCACCAAGAATTATTAGAGGTTACACATCAGGGGAACTCTATGGACC
GAATCAAGGATCGTTTTTAAATGTGGAATTATTAAGTGAGAAGAAAGCTGAATATTGGTT
AAAATGTATTCAGGAGTTAAGAAAAGATTTTCCTAATCAAGTACTTATTGCTAGTATTGC
ATGTTCCCATAACGAAGATGATTGGATAAAATTGTCACAAATGGTAGAAGAAGTTGGCGC
GCAAGCTTTGGAACTAAATTTATCTTGCCCTCATGGAATGTCAGAAAGAGGATTGGGACT
TGCGTGTGGTCAAATTCCTAGAATAGTAATTGAAATTTGTCAGTGGATTAAAAAAGCAGT
GAAAATTCCTTTTTTCGTAAAATTGACACCAAACATTACCAACATATTAGATATTGCTAG
AGCTTCGTATGAAGGAGGAGCATCTGGAGTGACAGCTACAAATACTGTATCATCTTTAAT
GCACATAAAAGTGAATGGCGAAGCCTGGCCATGTGTTGGAACGGATAAGCGCACAACGTA
TGGTGGGATGTCAGGGAACGCAATCCGTCCAATTTCAATGAGAGCTGTTAGCGCAATTGC
TAAATCTATTCCTGGATTTCCAATATTAGCTACCGGAGGCATAGATTCCGCTGAAAACGC
CTTGAAATTCTTATATTGTGGTGCGAATGCCGTACAAATTTGCAGCGCTATTCAGAATCA
AGATTTTACATTAATAGACGACCTTATCACTGGTCTAAAAGCATTATTGCACATTCAGGG
TATTGAAGAACTCAGCGATTGGAATTACCAAAGCCCAAAAACATCAAAACATTATAAAGG
TAAACCGATTATTTCACGCAAAAATGTTCCCTTTTTTGGGAAATTCTTAAAGGAACGAGA
AAAGGATATCATAAATCAAAACAATGAACTTGATAAATGTTGTCCGTCTAATGTACCTAA
GAAAAGTATTCAAAAAGTTGAAAATATAATTGGAAAATCTTTGAATCAAATCGGAGAATT
TAAAGCTTTAAATCTCGAAGAACAGGTTGTCGCCATTATTGACGAAGACATGTGCATAAA
CTGTGGCAAATGCTACATGGCTTGCAATGATTCGGGCTACCAAGCCATCAAATTTGATCC
AGTCACTCACATTCCAACCGTTACCGAAGATTGCACTGGTTGCAATTTATGTTCAGCCGT
TTGTCCAATTGTTGACTGCATAACTATGGTCCCCAAGACAATTAAACACGTAGTAAATCG
GGGAGTGTATTGAAATTAGATGTGTTTAAAGTAAAAACCTTTTGACCTTACCAATTTTAT
TTTCATATTTGTCATAAAATTTCATTTAACAATTGAACTTTTCTAAAAATAAATAATTTG
TACTG
>Gene_6_2/2
TAATGATTTAACACAAGAACAAGGATTTTACACTTCGAAGAAGTTTCTTCCGATTGTATC
TAGATCAAGTAAGCCTGGAATGTGTGCTTGTAGTTATAAATTACCTCAACTACATGGTAA
CGTGATTGTCCTCGGTGCGGGAGATACTGCTTTTGATTGTGCTACTTGTGCTTTAAGGTG
TGGTGCCAAACGTGTTTACATTATATTTCGAAAAGGTTTCACAACAATTTCTCCAGTTCC
AGAAGAAATGGAATTGGCAAAGGAAGAAAAATGTGAATTCATACCCTTTATGAGTCCATA
TAAAGTAGAACTTAATAAAACCACCAACAAAATTCACAGTATGGCATTCCATAAAACCTT
TGAAAATGAAAATGGAGAAATCGAAATTGATCCAGATCAAATTTTAACACTCAAAACCGA
TTTTGTAATATCGGCTTTTGGATCGTGATCGTGTCTAACAGATCAGGAGCTAATTGAGTC
TTTGAAGCCGGTTAGGATAAATAAATATGGACTGCCAGAATGTGACAAAATGACATTGAA
AACTAATTTAGAAAATGTATTCTGTGGTGGAGACTTGGCTGGGGTAGCCCAAACTACCGT
TGAAGCTGTCAATGATGGGAAACAAGCTGCCTGGTATATTCACGCTTATCTTCAATCTAA
ATATAATAATCCCATTGATGTTACAAAGCCTGAATTACCTTTATTTTATACTGCAATCGA
CAAAGTAGATTTATCAATTGAAATTTGTGGCATCAAATTTCCGAATCCATTTGGACTTGC
CAGTGCTCCACCAACTGGTTCAGCTTCAATGATCAGAAGAGGTTTTGAAGCTGGTTGGGG
ATTCGCAGTTACTAAAACGTTCACTCTTGATAAAGATTTAGTTACAAATGTATCACCAAG
AATTATTAGAGGTTACACATCAGGGGAACTCTATGGACCGAATCAAGGATCGTTTTTAAA
TGTGGAATTATTAAGTGAGAAGAAAGCTGAATATTGGTTAAAATGTATTCAGGAGTTAAG
AAAAGATTTTCCTAATCAAGTACTTATTGCTAGTATTGCATGTTCCCATAACGAAGATGA
TTGGATAAAATTGTCACAAATGGTAGAAGAAGTTGGCGCGCAAGCTTTGGAACTAAATTT
ATCTTGCCCTCATGGAATGTCAGAAAGAGGATTGGGACTTGCGTGTGGTCAAATTCCTAG
AATAGTAATTGAAATTTGTCAGTGGATTAAAAAAGCAGTGAAAATTCCTTTTTTCGTAAA
ATTGACACCAAACATTACCAACATATTAGATATTGCTAGAGCTTCGTATGAAGGAGGAGC
ATCTGGAGTGACAGCTACAAATACTGTATCATCTTTAATGCACATAAAAGTGAATGGCGA
AGCCTGGCCATGTGTTGGAACGGATAAGCGCACAACGTATGGTGGGATGTCAGGGAACGC
AATCCGTCCAATTTCAATGAGAGCTGTTAGCGCAATTGCTAAATCTATTCCTGGATTTCC
AATATTAGCTACCGGAGGCATAGATTCCGCTGAAAACGCCTTGAAATTCTTATATTGTGG
TGCGAATGCCGTACAAATTTGCAGCGCTATTCAGAATCAAGATTTTACATTAATAGACGA
CCTTATCACTGGTCTAAAAGCATTATTGCACATTCAGGGTATTGAAGAACTCAGCGATTG
GAATTACCAAAGCCCAAAAACATCAAAACATTATAAAGGTAAACCGATTATTTCACGCAA
AAATGTTCCCTTTTTTGGGAAATTCTTAAAGGAACGAGAAAAGGATATCATAAATCAAAA
CAATGAACTTGATAAATGTTGTCCGTCTAATGTACCTAAGAAAAGTATTCAAAAAGTTGA
AAATATAATTGGAAAATCTTTGAATCAAATCGGAGAATTTAAAGCTTTAAATCTCGAAGA
ACAGGTTGTCGCCATTATTGACGAAGACATGTGCATAAACTGTGGCAAATGCTACATGGC
TTGCAATGATTCGGGCTACCAAGCCATCAAATTTGATCCAGTCACTCACATTCCAACCGT
TACCGAAGATTGCACTGGTTGCAATTTATGTTCAGCCGTTTGTCCAATTGTTGACTGCAT
AACTATGGTCCCCAAGACAATTAAACACGTAGTAAATCGGGGAGTGTATTGAAATTAGAT
GTGTTTAAAGTAAAAACCTTTTGACCTTACCAATTTTATTTTCATATTTGTCATAAAATT
TCATTTAACAATTGAACTTTTCTAAAAATAAATAATTTGTACTG
>Gene_7_1/1
TTTTTTTTTCAAATTTTTTCTATAATTCAGATCTAATAAAGTCCATCAAGTCGCGATAGA
CCACCACAGCAGCGTCAATGCCCCATACGTAGTCCATATGATTGTAATATGGGATAAATT
TATGTCTCTTCAGTGTTTTGTGTACCAACGGTATCAGGTCCTTTACATCTGTCGGGTCGG
CAAGATAATCTTTACCTCCCCAGTACAAAGCCAGAGGAACATTAAGTTTGGTTACATCAT
ACAGAGGCGGCGTTTTCTGTCCATATTTATATTGGTTCTTCTTGGTTCCGTAATCGAATT
TTTGAAAGTTCTTACTTGTCATTCCCTGATCATAATGAACTATGTTCTGAATCGACGTCC
CGGCTGGAGTATGGGCCACGATCACAGGTAACCGAGAATTGTTGAGATTATTGAAATCAA
AACCGGCCAGCCAGAAAATCGCGTTCGAGCATATCGACTGTAAAGGTCGTTTTACACATA
ATTTTCCAGCCAGAAATTGAAGAAATTTGCTGTTCTGGAAAAATTCCCCATGATTGACCA
CATTGAAAACCGGAGCAAATTTTGCAATCGTTCTCAAAGTCAAATAAGGCGCCCATTCCA
CATTTTTCACAGTTATCACCGGACCCAAAGCACTGAAACTGGATATGTGACCAGCCAACT
CTTGATCTTGCGAGAAAGCTGCGAAAGCTATCTCCGTGCCTTGAGAGTGTCCTACATAGC
TGAGCTTTGTTGAATTGGTTACATCAAGAATATAATATATGAACGCGGGAAGATCAAATT
CTGCCATTTCATCCCAGGAAAACTGCCAATATTCGAGTTTATTAGGATTCAAATGAATAT
GTTTCTTTGAATAAGTGGTTCCTCTGCTGTTTCCGAGCCAGACATCAAAACCTTTATCAG
CCAGGATGAAGCCCAGACTCTGATTAGGAAGATTATTTACCCAAGTGTGAGCGGAATCTA
ATAGCCCGTGCATCAAAAAAACCACTGGTTTTTTTTCGACATTATTTTCATTGGAATATC
TCCGACTTTTGACTCTTTGCATGGATAAAATGTATCCGTCATCTGTCACAACGGTGTGAT
CCTCACACAAATATCCGTTTCGCTGAATGATCTCTGTAATGTTCATGTAAACTTCCGGAT
CGACCTTCGGAAGGAAAAGCGTCTGATACTGCCCAATGAAGCAGACGACGAAGGCTGCTA
TCACGAGATATTTCACCATTGATTCGATACACAAAAGTGAATAAGTAAATGAAAAATCCT
AATTATAACAATATATAAATAATAATCGTAACGGATAAGTTGCGTGAATATTCATCAGCA
CCCACCAAGGCCGCAATCAC
>Gene_8_1/6
CATTTTTTTTTTTTTTTTTTAATATTTAAAATTTATTTTAGAAAATATCTTGGAAGTCCT
TGAATGTTAGAAAAGAATATTTCTGAATTCATTAATTGCTGCGCAGTCGGTCGCTTGGAA
ACGTCCCTATTTACCATATTCTTTACAATGTTTTCAAACTCTTTCCGTTTAGATTCGGAT
AACGTTGGATCGAAATCTACCTTTATCTTTTTCACAATTTCCTTAGTGCAACTGGGAATG
TTTCCCGTCATCATATTGTAAATCGTAACTCCCAAAGAATAAATATCTGCCGGAAATGAG
TAAGGTTTATTTTTATTAATTTCTGGAGCCATAAATGAAGGACTTCCACAAAATGTCATT
GCAAATTGCGTCCTGTCATTTGGCCCCATCAAAAGCCGACCCAATCCGAAGTCTGCCAAT
TTCACATTATTGTCCTTATCTATCAGCACATTGGCCGGCTTTATATCTCGATGAATAATT
CTCTTTCCGTGGAGAAATGCGAGTCCACTGATCATTTGCTTGCTATAATGAATCGCCTCG
TCGAATGGAAGGAATCTTTCACTCTTGATCCTCTTATCCAGGGATAATCCTTGCACATAT
TCCATGAAGACGTACAAATCATCAGATTTCCTAATGATCCCAAAATATTGGATGATGTTC
TCATGCTGCAAAATGTCGACATATTCGTTGATATCGTTCTCAATACACTTCGAATCAAGC
ACTTCTTCCAGTTTGTCGTGTCCGATGAACTTTATAGCGAATTCTCGGGTAATGTTTGAT
CCTTTGCTCCGGAAAACCGTACCGAATCCCCCTTGTCCAATTATTTCACCGTTTGCGAAT
GTTTTGGATTTGAGGGAAGTAGGGCAAAGTTTATGATCACAAGGCGATCCAAGGCATTGG
AGTCCCATTGTTGAGATCAATTTCTCTAAATGAATTTCTTCTGGCGTCTTTGGTTCGCTC
TTTTCTTCTTCATGCGGTATTTCGTCTTGCATCACATCTGACTGTCCCTTTGTCGGTGTT
TGTTTCAGGAGTTCAATTATCTCTTGTTTCTTACTCTTTTCAGCCAATTTTATTGGAGAA
TTACCTTTCTAGAAACGAATTATACATTCTGATATAACCAAAGACCTACTAAAGTAAGCG
CTTCAGTGTTGCAATGCGC
>Gene_8_2/6
GACTTCTTCAACTTTCTTTTTCTTTCTTTTTCAATTTTGTCTATTCTTATTTCTCCCAGG
CTGCTCATCAGCGAGAATAATAACAATTCTATATAAACTTTATGAAGTCTAACTCACTCC
TTGCACATATTCCATGAAGACGTACAAATCATCAGATTTCCTAATGATCCCAAAATATTG
GATGATGTTCTCATGCTGCAAAATGTCGACATATTCGTTGATATCGTTCTCAATACACTT
CGAATCAAGCACTTCTTCCAGTTTGTCGTGTCCGATGAACTTTATAGCGAATTCTCGGGT
AATGTTTGATCCTTTGCTCCGGAAAACCGTACCGAATCCCCCTTGTCCAATTATTTCACC
GTTTGCGAATGTTTTGGATTTGAGGGAAGTAGGGCAAAGTTTATGATCACAAGGCGATCC
AAGGCATTGGAGTCCCATTGTTGAGATCAATTTCTCTAAATGAATTTCTTCTGGCGTCTT
TGGTTCGCTCTTTTCTTCTTCATGCGGTATTTCGTCTTGCATCACATCTGACTGTCCCTT
TGTCGGTGTTTGTTTCAGGAGTTCAATTATCTCTTGTTTCTTACTCTTTTCAGCCAATTT
TATTGGAGAATTACCTTTTAAAGTAAGCGCTTCAGTGTTGCAATGCGCCGCTCTGACCAA
GAGCTTTACAATTTCTGCGTGGCCTTTTTCACACGCTAAATGGATTGCTCGCCTCTCATT
CTGTGCACAGGCCTCAATGTCGCATTTCTTAACCATGAGAATTTTGGTGCATTCTACATG
GCCTGCCTCGCTTGCATAATGAATCGGACGTCGATTCCATTTATCACAAGCCTCAATATT
GCAGTTGGCATCAATCAGCAATTGCACAATTTCCGTGTGGCCCATCTCGCATGCATAATG
GATTGGACGCTTGCTTATCTGATCACACGCCTCGATATCACAATTATTGTCAATCAGTAA
CTGTGCGATATCAGCGTAACCTTTCTCGCATGCGAGATGAATCGCTCGCCAGCCGTCATC
ATCGCATGCCTCAATGTCACATTTATGATTAATGAGAACTTCCACAATTTCTTTATGGCC
TTTGCCACAGGCGAGGTGAATTGGGCGCAAATTCTTCTTTTCTGGTGCTTCGATATCACA
TTTTTTTGTGATGAGAATTTTAACAATTTCTTTCTGACCTTTCCAGCATGCAAAGTGAAT
CGGCCGCCAGTTAATCTGATTGGCTGCTTCAATGTTGCACTTTTGATTGGTCAGCGCTTT
CACAATTTTTAAATGGCCTTTATCACATGCTAAATGGATCGGCCGGTTAGAATTCTGATC
ATTTGCATCAATATTGCACTTTTGATCGATCAATAATCTCACAATATCAGTGTGACCTTT
CTCACATGCTAGGTGTAGGGGTCGCTGATTATTCTTATCACATGCCTCTAAGTTACACTT
TTGGTTTATCAACAATTTTACTACTTCTTTGTGGCCTCTTTTGCAAGCAAAATGAATCGG
CCGGCAGTTATTCTCATCATATGCCTCAGTATCACATTTTTGATCTATCAGTATTTTCAC
TATTTTTTCATAACCCTTTTCACACGCTAAATGAATTGGCCGTTGGTTTTTTTCGGCGCA
AGTTTCAAAATTACACTTATGATTAATTAACATTTTTACAATATCCGCGTGACCTTCAAA
ACATGCAAAATGAATCGCCCGCCAGTTTTTCTAAATTATCAATTTTGATAAACTTTTTTC
AGACTAGAATCAATATTTGTATTTATTTGAACTGAGCAAGTTGACCAATGGTAAACGGCT
TAATGCCATTTCGAACGGTTGATGCTTGGGACAAAACAATAACTTTGATAATTTCTAAAC
TCTACAATTTCTCTTCAATTTCTGGCTACTTGCTAATTTTGTTTCCATGATCTGTCGCTT
ACCTCTACTTTTATAGTATTTGGTAGATAGCCTATTATATACTAAATACCCGAATATGGT
CCCTTAATTACCGCTCCTAATTAGCAGGTCACCTCCAAAACGGCAGTTCCGAATCCGAAA
CTATAACTATTTTTCTAATGTCAAAAATGTATTTGGGTCCTAAACAAATTCTTATTTTCA
AGCCTCAATCTGATGGACCTCCACCCCCCCCCCNNNNNNNNNNNNNNNNNNNNNNNNNNN
NNNNNNNNNNNNNNNNNNNNNNNNNNNNNNNNNNNNNNNNNNNNNNNNNNNNNNNNNNNN
NNNNNNNNNNNNNNNNNNNNNNNNNNNNNNNNNNNNNNNNAATATTAGTTTTTAATTAAA
ATTTATTTATATTTTCTGAGTTTTACTTGCTTTGTATTTCAAATTTTGCAAATTAATTTA
AAATTAAATATTATGCCTGTTGAAAATTTTGAAGAAGAAGGCTTAGAAAAGATACCCGAT
TTAAGACTACCACAATGGGCTTTTCAATATAAGTGTGATGTTTCTAACAAACATCAAATT
AAAGATAAATTAATTGAGGTCATTACATTAAATGATATGGGACCATATTATGAAATAATA
TCACAGGAGCTTAATATACCCATGGATAATAGTTTATTGGAAAAAATGAAAAGTGCAAAT
GAAGATAAACTTAAAGAATTAGATAATAATATTAAAAATGCAGAAGAAAATCATGGAGAT
ACTGAAGTTAGAGAAGCGATGATTGCCAAGGCTCACTATTTGAGTAAAATTGGTGCAAGG
GAAAAAGCTCTTGATCAATTTAATTTAATTTTGGAGAAAACTCTAATGTTGGGATATAGG
CTAGATCTAACTTTCCATTTAATCCGAATTGGATTTTTTTTCAATGACAGAAAGTTAATA
ACAAAAAATATTGAAAAGGCTAATAATCTTATTGAAGAAGGTGGCGATTGGGATAGGCGA
AATCGATTGAAGGTTTACAAAGGATTGTATAGTTTATCAATTCGAGAATTCGAGAATGCT
GCAAATCATTTTTTGGAAGCTGTTGCAACTTTTACTAGTTATGAATTGATGGATTATAAA
ACATTTATTATTTACACTGTTCTTGCCTCAATGATTTCATTGAAGCGATCTGATTTGAGA
GATAAGGTTGTTCGTGGATCGGAAATACTTGAAGTTTTACACAGTCTCCCTAGTGTTAAA
GAGTTTTTGATGTCATTGTATGAATGTCGATATTCTGATTTCTTTAGATATTTAGCTGGA
ATAGAAAATTACATGAAAATTGATTCATATTTATGTCCTCATTATCGATACTATATTCGA
GTTCGAGAAATGCGAATTTTGGCTTATAAACAGCATTTGGAATCATACAATAGTCTTAGT
GTTATAAATATGTCCAAATTGTTTGGGATTTCTATTGAATTTCTGGATAATGAGTTGAGT
AGGTTTATTTCTAATGGCAGGTTGGCTTGTAAGATAGATCAAGTAAACGGAATAATTGAA
ACAACACGTCCCGATAGCGTCAATTCCCAATATCAATCGGTTATTAAGCACGGCGATATT
CTGCTTAATCGTATTCAAAAATTAAGCCGAGTTATTAATATTTGAGTTTCGTGAAAATAA
ATGTTTTAATTTGAAAAAAAAAAAAAAAAAATG
>Gene_8_3/6
TTAAGATCTAGAGGAAATAATAATTATTATTATAAGGATATGATGAGAATTAGGAATATT
TATCAAGGAATATGAAAGAAATCTCAGAGAATGGACAAGGAGTTTCACGAGCTGGGGAAC
ACCGGAAGTCTCCCTCCTACATTCAGTGACCCAGTGACGGAATTGGGACTGCATTACTCT
CATTGCCTTGTTTCAGCAATGTTGCAAACTGNNNNNNNNNNCAGCAATGTTGCAAACTGG
TATACATGATAAGGAATTAAGCAATTTCCAAGGTTTCCATATAGAATCTGTGATGAATTA
CATGGCGCAACAAAGGTTCACCACAGCTCATATTGACATTAGGATACCTCCTTCCAATCC
TTCTGTCAAGGCGGAGGTTAACCCCGTTCAGCTGCCACAGTGAGCACCGCTGTAGCAATC
ATTTGCAGGATATGTCAAAGATATTAATGGCAACACCGCTCTACTGGGCATTTCCCTCAT
TTCCACCACAACTCAGGCACCCCAAGGATTTATCCGTGATGAGCCCATCTAACCAGATCA
AGAACTGAAAGTCAAATGTAAGATTTGCCATGAAGGACCGGACCCGGTTTGTATAAAAAT
TGAAGTAAAGAGCAAGTTGCCGTCATTGTCA
>Gene_8_4/6
CATTTTTTTTTTTTTTTTTTAATATTTAAAATTTATTTTAGAAAATATCTTGGAAGTCCT
TGAATGTTAGAAAAGAATATTTCTGAATTCATTAATTGCTGCGCAGTCGGTCGCTTGGAA
ACGTCCCTATTTACCATATTCTTTACAATGTTTTCAAACTCTTTCCGTTTAGATTCGGAT
AACGTTGGATCGAAATCTACCTTTATCTTTTTCACAATTTCCTTAGTGCAACTGGGAATG
TTTCCCGTCATCATATTGTAAATCGTAACTCCCAAAGAATAAATATCTGCCGGAAATGAG
TAAGGTTTATTTTTATTAATTTCTGGAGCCATAAATGAAGGACTTCCACAAAATGTCATT
GCAAATTGCGTCCTGTCATTTGGCCCCATCAAAAGCCGACCCAATCCGAAGTCTGCCAAT
TTCACATTATTGTCCTTATCTATCAGCACATTGGCCGGCTTTATATCTCGATGAATAATT
CTCTTTCCGTGGAGAAATGCGAGTCCACTGATCATTTGCTTGCTATAATGAATCGCCTCG
TCGAATGGAAGGAATCTTTCACTCTTGATCCTCTTATCCAGGGATAATCCTTGCACATAT
TCCATGAAGACGTACAAATCATCAGATTTCCTAATGATCCCAAAATATTGGATGATGTTC
TCATGCTGCAAAATGTCGACATATTCGTTGATATCGTTCTCAATACACTTCGAATCAAGC
ACTTCTTCCAGTTTGTCGTGTCCGATGAACTTTATAGCGAATTCTCGGGTAATGTTTGAT
CCTTTGCTCCGGAAAACCGTACCGAATCCCCCTTGTCCAATTATTTCACCGTTTGCGAAT
GTTTTGGATTTGAGGGCTACAATGAAATACGGAAAGGTTATTTGAAAATCAACCATTAAA
AGAATGGAATATAAGTCATTTACCAAACATTTTTACTGCTACGACAAAAGATTTGGCTGA
AAAACAACATGAAGAATTTGTTTGATTATTATTTTACAAGTCTGTCAATCTCTGAGTCCT
CGTGTCCTTTAGAGATAACTTTAAAATCGGGTTATTGTTTTTGAAAGTCCGATTTGCTAA
GTCGGCTCTTGTAGTACTTATTCTGAAAACCTTCAATTGTGTTATTTACTCCCGGGCTGT
AAGTACAACTCATGTCTTTACATGTTTCTGGTTATTTTATTGCTCAGGCATCTAATTAGT
TTGGCTTTTCCATTACGGAATTAATTAATTTTAATTAGTTTGTTTTTATTTGGGGTTCAA
CCATGCCCATTT
>Gene_8_5/6
CTCCAACAAAATTAAATATTTTTTAATCTTCAACAAATTTTTCGACCTTTTCCATTAAAT
TTTGAAAATTATATTTTTTATAAAAAAATACTCTTAATTTTAGAAGATGCGAGGATTCTC
CTGCGGATTTTTTGCGCCTTATATACTCGTTCCTAATGTTGCTTTGTAATGCTAGTTTTG
CTTTTAATGTGTTCATTTTGACTAAAATCAATGTTTGTATTTATGTTTAGCAGACACCAT
TTTCTCTAAAATAGAAACAAAAAAATGTTGGCAGTTTTTTGCTTCCCGTCGCCACTATAA
GTTATCAAGCCCCCAAATAGCCACGGTCAACTCATATTACCTTTGTCTTAATTATTGAAT
TTTCGCCAGTTTTATTGACATTCAAGTGCGATTATTGATTTTTTTGTTTATCACGCTATT
GCATGAGGGATTGAGATTATTAAAAAATTATTTCAGANNNNNNNNNNNNNNNNNNNNNNN
NNNNNNNNNNNNNNNNNNNNNNNNNNNNNNNNNNNNNNNNNNNNNNNNNNNNNNNNNNNN
NNNNNNNNNNNNNNNNNNNNNNNNNNNNNNNNNNNNNNNNNNNNNNNNNNNNNNNNNNNN
NNNNNTGTTTGAATTTTCATTGGAAAATGGTCAAAATGAGTTTTAAAACTAGGATGTTGT
GGAACAATGGTGAAAAATAATTTTACCAAATCACATGCTTCGATATCGCATTTGTAATCA
ATCAGCAGCTTTACAAAATCGGCTTGTCCTTTCTGGCAGACTAAGTGAATGGGACATCGG
TTGAACAGTCCGGCCAGAGCGTCAACATTGCACTTCCTAGTGAGGAGCATTTCTGCAATC
TCCGCTTGGCCTTCCTCGCACGCCAAATGAATTGGAAGCCATTGAAAAATCCCAAACCTT
TGTTCCAGATATTTCTCCTTGAAATACTTATTGAACAATTCCTTTGATCCGGCCTTGACA
GCAGAGATAAACAATTCAAATTCATCCATTAAAACAATTGATGGCAGCAAATGAAAAAGA
AAATTTGATAAAAATAGAAAAATTAAC
>Gene_8_6/6
CATTTTTTTTTTTTTTTTTTAATATTTAAAATTTATTTTAGAAAATATCTTGGAAGTCCT
TGAATGTTAGAAAAGAATATTTCTGAATTCATTAATTGCTGCGCAGTCGGTCGCTTGGAA
ACGTCCCTATTTACCATATTCTTTACAATGTTTTCAAACTCTTTCCGTTTAGATTCGGAT
AACGTTGGATCGAAATCTACCTTTATCTTTTTCACAATTTCCTTAGTGCAACTGGGAATG
TTTCCCGTCATCATATTGTAAATCGTAACTCCCAAAGAATAAATATCTGCCGGAAATGAG
TAAGGTTTATTTTTATTAATTTCTGGAGCCATAAATGAAGGACTTCCACAAAATGTCATT
GCAAATTGCGTCCTGTCATTTGGCCCCATCAAAAGCCGACCCAATCCGAAGTCTGCCAAT
TTCACATTATTGTCCTTATCTATCAGCACATTGGCCGGCTTTATATCTCGATGAATAATT
CTCTTTCCGTGGAGAAATGCGAGTCCACTGATCATTTGCTTGCTATAATGAATCGCCTCG
TCGAATGGAAGGAATCTTTCACTCTTGATCCTCTTATCCAGGGATAATCCTTGCACATAT
TCCATGAAGACGTACAAATCATCAGATTTCCTAATGATCCCAAAATATTGGATGATGTTC
TCATGCTGCAAAATGTCGACATATTCGTTGATATCGTTCTCAATACACTTCGAATCAAGC
ACTTCTTCCAGTTTGTCGTGTCCGATGAACTTTATAGCGAATTCTCGGGTAATGTTTGAT
CCTTTGCTCCGGAAAACCGTACCGAATCCCCCTTGTCCAATTATTTCACCGTTTGCGAAT
GTTTTGGATTTGAGGGAAGTAGGGCAAAGTTTATGATCACAAGGCGATCCAAGGCATTGG
AGTCCCATTGTTGAGATCAATTTCTCTAAATGAATTTCTTCTGGCGTCTTTGGTTCGCTC
TTTTCTTCTTCATGCGGTATTTCGTCTTGCATCACATCTGACTGTCCCTTTGTCGGTGTT
TGTTTCAGGAGTTCAATTATCTCTTGTTTCTTACTCTTTTCAGCCAATTTTATTGGAGAA
TTACCTTTTAAAGTAAGCGCTTCAGTGTTGCAATGCGCCGCTCTGACCAAGAGCTTTACA
ATTTCTGCGTGGCCTTTTTCACACGCTAAATGGATTGCTCGCCTCTCATTCTGTGCACAG
GCCTCAATGTCGCATTTCTTAACCATGAGAATTTTGGTGCATTCTACATGGCCTGCCTCG
CTTGCATAATGAATCGGACGTCGATTCCATTTATCACAAGCCTCAATATTGCAGTTGGCA
TCAATCAGCAATTGCACAATTTCCGTGTGGCCCATCTCGCATGCATAATGGATTGGACGC
TTGCTTATCTGATCACACGCCTCGATATCACAATTATTGTCAATCAGTAACTGTGCGATA
TCAGCGTAACCTTTCTCGCATGCGAGATGAATCGCTCGCCAGCCGTCATCATCGCATGCC
TCAATGTCACATTTATGATTAATGAGAACTTCCACAATTTCTTTATGGCCTTTGCCACAG
GCGAGGTGAATTGGGCGCAAATTCTTCTTTTCTGGTGCTTCGATATCACATTTTTTTGTG
ATGAGAATTTTAACAATTTCTTTCTGACCTTTCCAGCATGCAAAGTGAATCGGCCGCCAG
TTAATCTGATTGGCTGCTTCAATGTTGCACTTTTGATTGGTCAGCGCTTTCACAATTTTT
AAATGGCCTTTATCACATGCTAAATGGATCGGCCGGTTAGAATTCTGATCATTTGCATCA
ATATTGCACTTTTGATCGATCAATAATCTCACAATATCAGTGTGACCTTTCTCACATGCT
AGGTGTAGGGGTCGCTGATTATTCTTATCACATGCCTCTAAGTTACACTTTTGGTTTATC
AACAATTTTACTACTTCTTTGTGGCCTCTTTTGCAAGCAAAATGAATCGGCCGGCAGTTA
TTCTCATCATATGCCTCAGTATCACATTTTTGATCTATCAGTATTTTCACTATTTTTTCA
TAACCCTTTTCACACGCTAAATGAATTGGCCGTTGGTTTTTTTCGGCGCAAGTTTCAAAA
TTACACTTATGATTAATTAACATTTTTACAATATCCGCGTGACCTTCAAAACATGCAAAA
TGAATCGCCCGCCAGTTTTTCTAAATTATCAATTTTGATAAACTTTTTTCAGACTAGAAT
CAATATTTGTATTTATTTGAACTGAGCAAGTTGACCAATGGTAAACGGCTTAATGCCATT
TCGAACGGTTGATGCTTGGGACAAAACAATAACTTTGATAATTTCTAAACTCTACAATTT
CTCTTCAATTTCTGGCTACTTGCTAATTTTGTTTCCATGATCTGTCGCTTACCTCTACTT
TTATAGTATTTGGTAGATAGCCTATTATATACTAAATACCCGAATATGGTCCCTTAATTA
CCGCTCCTAATTAGCAGGTCACCTCCAAAACGGCAGTTCCGAATCCGAAACTATAACTAT
TTTTCTAATGTCAAAAATGTATTTGGGTCCTAAACAAATTCTTATTTTCAAGCCTCAATC
TGATGGACCTCCACCCCCCCCCCNNNNNNNNNNNNNNNNNNNNNNNNNNNNNNNNNNNNN
NNNNNNNNNNNNNNNNNNNNNNNNNNNNNNNNNNNNNNNNNNNNNNNNNNNNNNNNNNNN
NNNNNNNNNNNNNNNNNNNNNNNNNNNNNNAATATTAGTTTTTAATTAAAATTTATTTAT
ATTTTCTGAGTTTTACTTGCTTTGTATTTCAAATTTTGCAAATTAATTTAAAATTAAATA
TTATGCCTGTTGAAAATTTTGAAGAAGAAGGCTTAGAAAAGATACCCGATTTAAGACTAC
CACAATGGGCTTTTCAATATAAGTGTGATGTTTCTAACAAACATCAAATTAAAGATAAAT
TAATTGAGGTCATTACATTAAATGATATGGGACCATATTATGAAATAATATCACAGGAGC
TTAATATACCCATGGATAATAGTTTATTGGAAAAAATGAAAAGTGCAAATGAAGATAAAC
TTAAAGAATTAGATAATAATATTAAAAATGCAGAAGAAAATCATGGAGATACTGAAGTTA
GAGAAGCGATGATTGCCAAGGCTCACTATTTGAGTAAAATTGGTGCAAGGGAAAAAGCTC
TTGATCAATTTAATTTAATTTTGGAGAAAACTCTAATGTTGGGATATAGGCTAGATCTAA
CTTTCCATTTAATCCGAATTGGATTTTTTTTCAATGACAGAAAGTTAATAACAAAAAATA
TTGAAAAGGCTAATAATCTTATTGAAGAAGGTGGCGATTGGGATAGGCGAAATCGATTGA
AGGTTTACAAAGGATTGTATAGTTTATCAATTCGAGAATTCGAGAATGCTGCAAATCATT
TTTTGGAAGCTGTTGCAACTTTTACTAGTTATGAATTGATGGATTATAAAACATTTATTA
TTTACACTGTTCTTGCCTCAATGATTTCATTGAAGCGATCTGATTTGAGAGATAAGGTTG
TTCGTGGATCGGAAATACTTGAAGTTTTACACAGTCTCCCTAGTGTTAAAGAGTTTTTGA
TGTCATTGTATGAATGTCGATATTCTGATTTCTTTAGATATTTAGCTGGAATAGAAAATT
ACATGAAAATTGATTCATATTTATGTCCTCATTATCGATACTATATTCGAGTTCGAGAAA
TGCGAATTTTGGCTTATAAACAGCATTTGGAATCATACAATAGTCTTAGTGTTATAAATA
TGTCCAAATTGTTTGGGATTTCTATTGAATTTCTGGATAATGAGTTGAGTAGGTTTATTT
CTAATGGCAGGTTGGCTTGTAAGATAGATCAAGTAAACGGAATAATTGAAACAACACGTC
CCGATAGCGTCAATTCCCAATATCAATCGGTTATTAAGCACGGCGATATTCTGCTTAATC
GTATTCAAAAATTAAGCCGAGTTATTAATATTTGAGTTTCGTGAAAATAAATGTTTTAAT
TTGAAAAAAAAAAAAAAAAAATG
>Gene_9_1/1
GAAATTAATTAATTTTTTTAAACTAAAAATACAAATAAAAAATACTATACAAATATTATT
TTTTGTTAAAGTAGTTTTTCAAACTAATGCTACGAAGAAGCTTAAGTAGAATTGAACCAT
CTGCTGAAGATATAAAAGAAGTCGAGACATATTTCAAATCTCAAAATGTTTTAAAGGATA
AAGATGTATCAAAGTCTTTATCAAAATCATATCGAGATAAGTACCATCGAGAAAAAATGG
ATGTTAACCAACAAAATGAATGAATTTTTCATTTATTCATGCCAATCCATGGAAATTAAT
TGTTAATAAAGTTAATAAATTATTTTTTTGTAAAAAAA
>Gene_10_1/3
TTTCAAGCAAAGTGAAATTGAAATACAAACCGACAAGCCGGAAAAGTTTATCCCATTAAG
TGAGAAATTGCAAAAACTCGATTTACAATTCGAAGATCGACAAAAACAAGGAACTCTTAA
AACTCAACAACTTTATGAAGATCGAATTGTTGCTTTTCAACGGGACGGGACATGGAAAAA
AGATTACGCCAAGAAATGGAAAATGAGATTCAAAGATTCAAGGATCACGAAATATTATCC
ATTAAACGAAATGCCGAAGAAGAATTCAATAAAGCTCTTAAAAGCAAATTGAAGATTATG
GAAGAAGAATATCAAAATAGGCTGGCCGCGGCCGCTCTCAAAGACAGAGAACGAGCATCT
CAAGAAAACCATCAGCAATTTAAAGACAGTCAAGAAAGAGAGAATTATTTTCAAAGACAG
CAAATATTGAGAGATTTATCAAATATACAAGAACGTGAATTGCAGATGAAAAAGGAAAAA
GAACATTTGGAACGTGAATTTGAAATGATGAAAGAACAGCACAAAATAAAATTGAATCAA
GTAGAGGAGAGAAATTCTAAACTGAAAGAATTGGAAATGGGAATTAATATGAAAATCACT
CAAGAAGTCAACAGCTATAAACTCAATGAAGAAAAGCGCTTAGTTCAAAAATGGAAGGAA
GTCGAAGTTTTCGAAATGAAACTTCAAGAAGAAAAAAAGTATCTGGATTCTGAAAAGTGC
ACAGTGGAAAAATTAAAAGAAGAATTAACAAAAAGACAATACTTATTCAATGAAATGGAC
CTAATTTCTTACCCAGTTCTGAAACAGCAAAATAATTCATTGCTCGATCAAATAGAAGAA
TTTAAACAGCAACTTCAACAACAAAATAGTATCAATCAACAAGACAAACACAGAATATCA
TGTTTGTTAAAACAAAAAATGGGTCCAAATTTTGAACAATCAGTTCTTTCAAATGAATTA
GAGCGTGCTAGAGANNNNNNNNNNNNNNNNNNNNNNNNNNNNNNNNNNNNNNNNNNNNNN
NNNNNNNNNNNNNNNNNNNNNNNNNNNNNNNNNNNNNNNNNNNNNNNNNNNNNNNNNNNN
NNNNNNNNNNNNNNNNNNNNNNNNNNNNNNNNNNNNNNNNNNNNNNNNNNNNNNNNNNNN
NNNNNNNNNNNNNNNNNNNNNNNNNNNNNNNNNNNNNNNNNNNNNNNNNNNNNNNNNNNN
NNNNNNNNNNNNNNNNNNNNNNNNNNNNNNNNNNNNNNNNNNNNNNNNNNNNNNNNNNNN
NNNNNNNNNNNNNNNNNNNNNNNNNNNNNNNNNNNNNNNNNNNNNNNNNNNNNNNNNNNN
NNNNNNNNNNNNNTGGATGTTGAAGATTTAACAACCGATGCCAAGCATAAGCTTATGAAT
CTAGATGAAGAAACTGAGCAAATTAATAAAGCTTATTTTGAATTCAAGAATCGAATGGCC
AATGCCAATTCGTTTTCTAAAATCGGAGAATTTCATGTCGAATTGCATCCGGAATTAGTT
TCCAAATCTTTCAAAAATGGTATAGAGGAAGGCCGCAGATTGAAAAAAACAAAATCTAAT
GAACTGCCAATTTTCTTTGATTCTAACTCTCGTACGGCCTCGTTTCCCATGGATAATGAA
GAACTTTTACCAAAAATACCAAAAATTCTAGAAACTGATATTTCAAATAATCATGAAATG
AATATAGCTAAGACAAATTATTATGAAAGAGAAATTACTATGAGAAATGATGATGAAAAC
TATGAAACGGAATCTGATAATCCTGTTGAAGTGTCCCATATTCCGAATATTTATAATTAT
ACCAATGAAACAAATAATGTAAATCCTGATGTACCCAATATCNNNNNNNNNNNNNNNNNN
NNNNNNNNNNNNNNNNNNNNNNNNNNNNNNNNNNNNNNNNNNNNNNNNNNNNNNNNNNNN
NNNNNNNNNNNNNNNNNNNNNNNNNNNNNNNNNNNNNNNNNNNNNNNNNNNNNNNNNNNN
NNNNNNNNNNNNNNNNNNNNNNNNNNNNNNNNNNNNNNNNNNNNNNNNNNNNNNNNNNNN
NNNNNNNNNNCCAGTTATGAAGAAATATATGGAATTATTAAAGAAGAAAAAGGAAACTGA
AATGTTTCCTGGAAACACGGATAATCCTGGCATTAATCCTGCAAAAGTTCCTCGAATATC
TGAAAGTGAACAAGAATCAGAAATAATTAAATCTATATCTGAAAATTCAAACATGTCAAA
TAAAAAGGAAAGTCCAATCCAAAGTGAATCAGAATCTTTTTGGTGAATTAAAAG
>Gene_10_2/3
TTTCAAGCAAAGTGAAATTGAAATACAAACCGACAAGCCGGAAAAGTTTATCCCATTAAG
TGAGAAATTGCAAAAACTCGATTTACAATTCGAAGATCGACAAAAACAAGGAACTCTTAA
AACTCAACAACTTTATGAAGATCGAATTGTTGCTTTTCAACGGGACGGGACATGGAAAAA
AGATTACGCCAAGAAATGGAAAATGAGATTCAAAGATTCAAGGATCACGAAATATTATCC
ATTAAACGAAATGCCGAAGAAGAATTCAATAAAGCTCTTAAAAGCAAATTGAAGATTATG
GAAGAAGAATATCAAAATAGGCTGGCCGCGGCCGCTCTCAAAGACAGAGAACGAGCATCT
CAAGAAAACCATCAGCAATTTAAAGACAGTCAAGAAAGAGAGAATTATTTTCAAAGACAG
CAAATATTGAGAGATTTATCAAATATACAAGAACGTGAATTGCAGATGAAAAAGGAAAAA
GAACATTTGGAACGTGAATTTGAAATGATGAAAGAACAGCACAAAATAAAATTGAATCAA
GTAGAGGAGAGAAATTCTAAACTGAAAGAATTGGAAATGGGAATTAATATGAAAATCACT
CAAGAAGTCAACAGCTATAAACTCAATGAAGAAAAGCGCTTAGTTCAAAAATGGAAGGAA
GTCGAAGTTTTCGAAATGAAACTTCAAGAAGAAAAAAAGTATCTGGATTCTGAAAAGTGC
ACAGTGGAAAAATTAAAAGAAGAATTAACAAAAAGACAATACTTATTCAATGAAATGGAC
CTAATTTCTTACCCAGTTCTGAAACAGCAAAATAATTCATTGCTCGATCAAATAGAAGAA
TTTAAACAGCAACTTCAACAACAAAATAGTATCAATCAACAAGACAAACACAGAATATCA
TGTTTGTTAAAACAAAAAATGGGTCCAAATTTTGAACAATCAGTTCTTTCAAATGAATTA
GAGCGTGCTAGAGANNNNNNNNNNAGAGCGTGCTAGAGATATTTTCAAAAGAGAACGATC
TGTACTTGAAGAACAGAAAGAAGCACTTGAGAAAAGATTGTTAGAAGAGATAAAAAGCAA
ACGTATTCTAACAGATCAGCTCTCTCAGCAGCAAGATCTAGTTGAAATGTTATCACGTCA
AATTTCAGAGAACAAAGATCTATCTTACAGAAACAAATGCGGCTTCATTTCTAGCCGAAG
TCAAAACTATGGTCCATACTCCAATCGTAATCCTCCTACAAACCGAGACTCATCTCCACA
TTCTCCTACTGACCGTCGTAGAAGNNNNNNNNNNNNNNNNNNNNNNNNNNNNNNNNNNNN
NNNNNNNNNNNNNNNNNNNNNNNNNNNNNNNNNNNNNNNNNNNNNNNNNNNNNNNNNNNN
NNNNNNNNNNNNNNNNNNNNNNNNNNNNNNNNNNNNNNNNNNNNNNTCAAGAATCGAATG
GCCAATTCGTTTTCTAAAATCGGAGAATTTCATGTCGAATTGCATCCGGAATTAGTTTCC
AAATCTTTCAAAAATGGTATAGAGGAAGGCCGCAGATTGAAAAAAACAAAATCTAATGAA
CTGCCAATTTTCTTTGATTCTAACTCTCGTACGGCCTCGTTTCCCATGGATAATGAAGAA
CTTTTACCAAAAATACCAAAAATTCTAGAAACTGATATTTCAAATAATCATGAAATGAAT
ATAGCTAAGACAAATTATTATGAAAGAGAAATTACTATGAGAAATGNNNNNNNNNNNNNN
NNNNNNNNNNNNNNNNNNNNNNNNNNNNNNNNNNNNNNNNNNNNNNNNNNNNNNNNNNNN
NNNNNNNNNNNNNNNNNNNNNNNNNNNNNCCAATATCGTAGAAAATGATAATAAATCAGT
TTCAAATCTTGATTCTGAACCAAATCCTGATTCTGACGTAATCAATTTAGATCAAGATTG
GCGCAATACTAATTATGACGCAAAAAATCAAAAATTTGTGGTATCAAACGAACGTGACAA
AGTCGACAATTCAGCAACTAAGATGAGAAATGAAGGTGATGATGATGGGGAAAATGATGA
AATTGATCCAGTTATGAAGAAATATATGGAATTATTATTAAAGAAGAAAAAGGAAACTGA
AATGTTTCCTGGAAACACGGATAATCCTGGCATTAATCCTGCAAAAGTTCCTCGAATATC
TGAAAGTGAACAAGAATCAGAAATAATTAAATCTATATCTGAAAATTCAAACATGTCAAA
TAAAAAGGAAAGTCCAATCCAAAGTGAATCAGAATCTTTTTGGTGAATTAAAAG
>Gene_10_3/3
TTTCAAGCAAAGTGAAATTGAAATACAAACCGACAAGCCGGAAAAGTTTATCCCATTAAG
TGAGAAATTGCAAAAACTCGATTTACAATTCGAAGATCGACAAAAACAAGGAACTCTTAA
AACTCAACAACTTTATGAAGATCGAATTGTTGCTTTTCAACGGGACGGGACATGGAAAAA
AGATTACGCCAAGAAATGGAAAATGAGATTCAAAGATTCAAGGATCACGAAATATTATCC
ATTAAACGAAATGCCGAAGAAGAATTCAATAAAGCTCTTAAAAGCAAATTGAAGATTATG
GAAGAAGAATATCAAAATAGGCTGGCCGCGGCCGCTCTCAAAGACAGAGAACGAGCATCT
CAAGAAAACCATCAGCAATTTAAAGACAGTCAAGAAAGAGAGAATTATTTTCAAAGACAG
CAAATATTGAGAGATTTATCAAATATACAAGAACGTGAATTGCAGATGAAAAAGGAAAAA
GAACATTTGGAACGTGAATTTGAAATGATGAAAGAACAGCACAAAATAAAATTGAATCAA
GTAGAGGAGAGAAATTCTAAACTGAAAGAATTGGAAATGGGAATTAATATGAAAATCACT
CAAGAAGTCAACAGCTATAAACTCAATGAAGAAAAGCGCTTAGTTCAAAAATGGAAGGAA
GTCGAAGTTTTCGAAATGAAACTTCAAGAAGAAAAAAAGTATCTGGATTCTGAAAAGTGC
ACAGTGGAAAAATTAAAAGAAGAATTAACAAAAAGACAATACTTATTCAATGAAATGGAC
CTAATTTCTTACCCAGTTCTGAAACAGCAAAATAATTCATTGCTCGATCAAATAGAAGAA
TTTAAACAGCAACTTCAACAACAAAATAGTATCAATCAACAAGACAAACACAGAATATCA
TGTTTGTTAAAACAAAAAATGGGTCCAAATTTTGAACAATCAGTTCTTTCAAATGAATTA
GAGCGTGCTAGAGANNNNNNNNNNNNNNNNNNNNNNNNNNNNNNNNNNNNNNNNNNNNNN
NNNNNNNNNNNNNNNNNNNNNNNNNNNNNNNNNNNNNNNNNNNNNNNNNNNNNNNNNNNN
NNNNNNNNNNNNNNNNNNNNNNNNNNNNNNNNNNNNNNNNNNNNNNNNNNNNNNNNNNNN
NNNNNNNNNNNNNNNNNNNNNNNNNNNNNNNNNNNNNNNNNNNNNNNNNNNNNNNNNNNN
NNNNNNNNNNNNNNNNNNNNNNNNNNNNNNNNNNNNNNNNNNNNNNNNNNNNNNNNNNNN
NNNNNNNNNNNNNNNNNNNNNNNNNNNNNNNNNNNNNNNNNNNNNNNNNNNNNNNNNNNN
NNNNNNNNNNNNNTGGATGTTGAAGATTTAACAACCGATGCCAAGCATAAGCTTATGAAT
CTAGATGAAGAAACTGAGCAAATTAATAAAGCTTATTTTGAATTCAAGAATCGAATGGCC
AATGCCAATTCGTTTTCTAAAATCGGAGAATTTCATGTCGAATTGCATCCGGAATTAGTT
TCCAAATCTTTCAAAAATGGTATAGAGGAAGGCCGCAGATTGAAAAAAACAAAATCTAAT
GAACTGCCAATTTTCTTTGATTCTAACTCTCGTACGGCCTCGTTTCCCATGGATAATGAA
GAACTTTTACCAAAAATACCAAAAATTCTAGAAACTGATATTTCAAATAATCATGAAATG
AATATAGCTAAGACAAATTATTATGAAAGAGAAATTACTATGAGAAATGNNNNNNNNNNN
NNNNNNNNNNNNNNNNNNNNNNNNNNNNNNNNNNNNNNNNNNNNNNNNNNNNNNNNNNNN
NNNNNNNNNNNNNNNNNNNNNNNNNNNNNNNNCCAATATCGTAGAAAATGATAATAAATC
AGTTTCAAATCTTGATTCTGAACCAAATCCTGATTCTGACGTAATCAATTTAGATCAAGA
TTGGCGCAATACTAATTATGACGCAAAAAATCAAAAATTTGTGGTATCAAACGAACGTGA
CAAAGTCGACAATTCAGCAACTAAGATGAGAAATGAAGGTGATGATGATGGGGAAAATGA
TGAAATTGATCCAGTTATGAAGAAATATATGGAATTATTATTAAAGAAGAAAAAGGAAAC
TGAAATGTTTCCTGGAAACACGGATAATCCTGGCATTAATCCTGCAAAAGTTCCTCGAAT
ATCTGAAAGTGAACAAGAATCAGAAATAATTAAATCTATATCTGAAAATTCAAACATGTC
AAATAAAAAGGAAAGTCCAATCCAAAGTGAATCAGAATCTTTTTGGTGAATTAAAAG
>Gene_11_1/1
TTTTAATAGAATATTATAATTTAATTTTCGAAAAAAAATATGGAGGAAATACCAGTAAAA
GTAGCTAAACTTGAAGCGAATGGAAGTGAAACAAGAGGTAAAATGGGAAATCGTGGTGGC
CTGAGAAGAACATTTAGAATTGTTGAACCTAACTTGCAACCTGCTGATATCACTGAGAAA
ACAGGAAACATAGGAAGAACAGTTAAATTACAATCAAATTTTACCAAATTTTCTGTTTTG
CGTTCAGAAAAGTTCATGATGTATGATTCCGTGTTTTCTCAAGTTGGTTTGTCACCCAAA
GTAAAATTACAGTTTATTGTTCGAGTCTGCCAAGAAAATAAATTGCCAGGGGCTTTTTGT
TTTGATGGAAGACGTCTATTTACTAGTGAAAAATGGCATGGAGAATCGGACATTCAAGAA
TTTAGTCATGATGAAAAAAAAATGACACTAAGATTGGTATCAACTATCCTTCCTGAAACT
GAAGAATATTACCAAATGATCAATGTATTACTCAATAATTTACAAGTAATGTTAGGTCAA
GAAAGAATTGGTAAAGGTTATTTTTTAAGCCCAAATATTACAAAAGATGAAGTTCCCCGA
AATTCTGGACCGACATTTTTTGAAACCAATAGTTTTAAAGTTCTTGGGGGCTTTGGTACA
ACTTTACAAAGAGGCACAAAACCAACTGGTGAATTAACCACTCTTTTATATATTGAGCGT
ATTAACAGAGTATTAAACGATAACTCTGTTATGAAGGCATACAACAGAAGAAGTATTGAT
CAGTTGATAGGCAGAGATATCATAACAAAATATAATAACAAAACTTATAGGATAAGTGAA
ATTAAAGAAATGAACGTAGATGAGAAATTTGAAATGGGTGGTAGAACTTTATCGTATGCC
GAATATTTTAAGGAACGATATAATATTCGATTAACTCAAGGCGATCAACCATTTGTTCTA
ACGCGAGTGAAGAAACCAATGCGTCGAGAAAGAAAGAAAAAAGACGAAGAAGGAGTGGAA
AAAGAGAAAGAAAAAGAGGCTCCAGAAGAGAAGGACATGACTCTCAATATTCCTGGAGAG
TTGTGTTTCTTATGTGGGTTTTCAGATCAAGAGAAATCGAATATGGATCTGCAGAAGAAT
TTAGGGTGTGTTTTAAAAAGAGAGCCACGTGAAAGATTGGATGATATACCAGCTTATTGT
AACTGGATTAAAAATAGTGATGCGGCAACTGGAATGTGCAATAAATGGCAGCTGAAAATA
GATAACAAACCATTAGAAATCGAAGGTAGAGAATTACCTCCATGCGATGTAATAAGTGGT
GGCAGCAAAATTAATGAAAAAATGGGAGATGATTGGAAATTTGGTCGAGTTCAATTTGAT
ATTAAGCGTGATCGTAAGCATGAAATCGATGTGGTCATCGTTGATCGAAATGACTTTCAG
TATAAAAATTTTATGAATGATGTGGAACAAGAATTAAGAAACATGAGAATTGATGCTCGA
GTTGGAAAGGTTAATACTTGTGGTCCAAATGATGTTGAAAGATGTTTGAATGATGCCGCT
AGAAGTGGAAGTGGGTGTGCTAAAATGGCGCTGGTATTCGTCCCAGATGATAGAGTATAT
GCCAAGGTGAAATCATTTACCATGAGTACTGGTCTTTTAACCCAATGTGTAACAACACGT
AATGGTACTAATAGAAACGATAAACGAAGAAAGGTGGTTTCAAGTAAAACCGTGATGCAA
ATATTTGCAAAATTCGGATATGATCCATGGACAGTTGAAATTAAATTGAGACCAACTATG
ATTGTCGGTATGGATACCTATCATAACAAGTCCAGCAAGAAATCAATTCAAGCATCTGTA
TTTTCGATCAACAGCACATTTACACAATATATGAGCTTTGTTAATTCTCCTAAAGGACGT
CAGGAATTCCACGAAACTTTAGGCAAAAATTTCAATTTAGCGTTAGAAGATTTCAAGAAA
CGTTATGACATATTGCCCCAGCGAATTTTAGTCTTTAGAGATGGTGTTGGAGATAACCAA
CTTCAATTTACTAAAAATTTTGAAGTTGATGCAATGAAACCGCTTATTGAAAATATATAC
AAAGGCAACGGATTCCCTGTTCCACAAATCATTTATGTCATCGTAAAGAAAAGAGTCGGC
ACTAAGCTTTTCAACAGAGGAAATAATCCAAATCCTGGAACTGTTGTGGATAAAGAAATT
GTCAAACCGAATTTCTATGAATTTTTCCTAGTTTCACAAAGAACAACGAAAGGAACTGCA
ACTCCAACTAATTATAATGTTTTAGAAGATACTCGATTGCTAACGAAAAAAGGTACTATG
GATCCTATGGCACCGAATGAGCTGCAAAAGATTACCTATGCTCTAACTCATTTATATTTC
AATTGGATGGGAACTATCCGAGTTCCGGTTCCAGTGCATTATGCGCATAGATTGGCTGAA
TTAGTTGGAAAGGTGCATAAGGGCTCTAATCCCGTTGCCATTAATGAAAGAATAAGAAAT
AGGCTCTTCTATTTATAAAAAGATCAAAACTTACATTTTTCTGTGTTGATTACTATCCCA
ATTGTGGATTTAATTGTTTCTGAAAGCTGTTCATTCAAATTCTTCTGAAATCCATATTGA
TTCGTAAGCAGCCTGTATTTGAATACTAAAATTGATAAAGTAGTTATAAGTATTGTAAAA
GTATTAAATATTTGTTTATGTTATTCGTAATACACTTGGGTTATTGCAATGTTTTAGTTG
TTTTTCAATGATAATAAAGCTTAGCTGTATAAATTCTTTTAGGTTTTTTAGAAGGTTTAT
TTATATCGTGTAATTGATTGTCGTGTTAATATTAATTAAATAAAAGTTTGATGTAATTGC
TTTGTGTTACGCATAATAAATCTTACGAAATTTCTGAATACAACTGCTGGTGATCGGGAT
ATTGAATGCCGGGTCGTTTGAATTAATAATACAAATGCTTTCAATTATTGTCATTAATAT
TTTCTCCAGTGCGTAATGGGCCAGAGTTCCGGTGCCATGATTAATGGTTCCTGTTTTTGT
TAATTGCTTTGATAATTTCAATGCTGACACGTGCAGAATTTCACACATTTCCAGCAGTCG
ACTGAATTCTTGGATTTTGTTTGATACAATTATGCTTGCAGATGTTATGGCGCATAGATC
CAAGAAGGCTGTGAATCTTGGGTCTTGTTTTGTAAAGGAAGCTTTGTAAAATATGATGGG
ACAGTTGCACATAAATTCTAGGAATCCAGATTTTAGGCAAGATTGAAATAACCAATATAC
CACAAAGAGCCATCCGCAAATTTTGAAAGCCCAAAGCATTGAATCGTTGTCTATGTTACT
CAGTATAGACAGCAGTAAAATGGCGCTTTTTTGATATTGTAAACCGAAATGATTACTAGA
ATTTATTGTTTCGTCAAGAGATTTCGCGAAACTCTGAATATTATCTGATTGATTTGATAC
TATTCCTTGGAGTTTACAAATTGATTTCAGTTCCAAATTCATACTATTGTGCTCTGCTGA
TTTGCTACAATTGGAGCTCTACAAGGAATTATTAGGAATCAATTTTGGTTTGATAGTGGG
TTTTGCAATCATTGGCTTATTGTGGGTTGTGTAGCCATGGAAGTAATTGTGAATAGTTAT
AGTGCTCGCTCTGCATAAAATAATATTTAATCAGTGCTTTAAAAAAAA
>Gene_12_1/2
AATGTCCCAAGAATATTTGTTTATATAATCAGATTTTTATGAAATATAATTTGGATTTAA
TAGTCTTAGTAATTTATTTTGATGACTGAAGAATTAAATGTTATAGCTTCTAACATGGCG
ACCATTCCAACGGATCTGCTTATTGGAAGATTACTTCCAGAAAAATTCCACAGAGGAGAT
GACCTCGAATTATTTATCAAAGAATGTCAGAGGTTCTTTGAAATAACGAAGACACCAGTG
AAGACACAAATGGTACTAGTTATTACACTTCTGGACAGGACTTTGATTGAAGAATATGAA
GCCGCAGAAGGTAAAACCGTTGAACAGAAATTAAGAGCAGCTTTTCATCGACCAACGTCA
TTGATTGATGACTTAAGAGAAGCCTTGAACTACGAGCAAGGTAACGATTCGGCGGAAATA
TTTATAGAGAAAATATCAAAAATGACTAAAAAATTGGCCTCACACACTTGGAATGAGGAA
GAAATTCAGAAATGTTTATTGACACATTGTGTAAGAGATAAAGAAGTCAGGAAAGAAATC
GAAATGAAAGATCTCAAAACGGCGGAACAAATTAAAGAAACTATAAAGAAGATAGAAAAA
GTTAACAAGGTTATTGAACAAGTAAACACTGTGAGAGCAATACTACCTACGACCGGGAAA
GAACTTATAGAGATGTGGTACAATTAGGAGC
>Gene_12_2/2
AATGTCCCAAGAATATTTGTTTATATAATCAGATTTTTATGAAATATAATTTGGATTTAA
TAGTCTTAGTAATTTATTTTGATGACTGAAGAATTAAATGTTATAGCTTCTAACATGGCG
ACCATTCCAACGGATCTGCTTATTGGAAGATTACTTCCAGAAAAATTCCACAGAGGAGAT
GACCTCGAATTATTTATCAAAGAATGTCAGAGGTTCTTTGAAATAACGAAGACACCAGTG
AAGACACAAATGGTACTAGTTATTACACTTCTGGACAGGACTTTGATTGAAGAATATGAA
GCCGCAGAAGGTAAAACCGTTGAACAGAAATTAAGAGCAGCTTTTCATCGACCAACGTCA
TTGATTGATGACTTAAGAGAAGCCTTGAACTACGAGCAAGGTAACGATTCGGCGGAAATA
TTTATAGAGAAAATATCAAAAATGACTAAAAAATTGGCCTCACACACTTGGAATGAGGAA
GAAATTCAGAAATGTTTATTGACACATTGTGTAAGAGATAAAGAAGTCAGGAAAGAAATC
GAAATGAAAGATCTCAAAACGGCGGAACAAATTAAAGAAACTATAAAGAAGATAGAAAAA
GTTAACAAGGTTATTGAACAAGTAAACACGGTGAGATCAATACGACCTACAACTGGGGGA
AGAACTTATAGAGATGTAGTACAAGTTGGAGCCACGAAGAGAGAAATCAACGAATGGAAA
CCAGAGACAAGAGTTAAAGTGATAGAATGCTGGACGTGTCAAAAACCGGGACACAGTAGC
AGAGAATGTAATATAAAAAGAAGATTTCAATGTTATGCATGTGGTGTTGAAGGTCACATA
CGAAGAGAATGCCCAACAATCAAATGTCATAGATGCAATGCACGAGGACACAAAGAAAGA
GAGTGCTACACAAATATGGAAAGACGAAATCAAGGAAGAGATCGAGACCAAAGGAAGATG
TCAGGAGGAAGAATTCAAAGAAATACCTATCAACAAAGGGAAGATATGTATCAACCAAGG
AACGTACATCAAAGACAATGGGGAAACCAACAATATAACAGAAAAGATATTGCAGCTATC
GAGTCTGATGATGAGATGATGAATACAAAACAGTCAAGCCAGCCAGACGAGTATAACAGG
GAGAATGACCCAAACGAGCACGCTCCGTCAAACGGGACATTGATCGGAGCAATTTACTAA
GTAAGATTGATTTCAACCAAAGAATGAATGCTAACGGTATGTGTAATTTAAGTATGGATG
ATGATTGTATGATTGATAAAGATTGTAGTGTTTTTGAACGTGATATTAATAATAATAGTA
GTGTAGAAATTAAAAAGTCGAATGATAAGGAAAGTCAGAAAAAATTTAAAGAGGAGTGTA
AAGTAAATGAAGTAGTAAAACACGAGGAAAGAACGATAGAGAAAATTTACAAATTCCTAA
AGAAAAATGGAGACGTGTGTATTAATGAAATTGTAGAAGATACTAGAGAGCAGAATATTT
TGTCAGTAGAAGAACAAAAAAGTCCAGTAATAACATATAATATAATGCAAGGTAGACCGA
GTACAACACTGGATATCCAAGGGCGGAAAGTAGATTGTTTATTGGATACAGGAGCGCGAA
TTAATGTGATGGCTAAATCTGTAATTGATCGATTAGAAAATATCGAAATATTAGAAACAA
GGGAATCGCTAAGATGTGCAAACAACAGTAGATTAGAAACTATGGGTAAACTAAACATCA
ATGTTAAAATGGGCAGTATGGAAAGAAATGTAACATTCATTATAGTAAAGAATTTAATAC
CAGAAATTATTGGAGGAGTAGAACTACAAAGGTTATTTGGTATAGAATTGAAATATATAC
TAGAAGAACATGAAAAACGTAGTGATTTCATTTGCGAAATAGAAGCTAGATTTGGGCGGA
TTATAACAGATGAAGAAAGATTACGTCATGCCATCGACGTTTTAAAAGTTACCGGAAATA
AGAGACTGCTAGAAATATTTCAGGCAAACAAGAATGTTTTTATGGCAGATAAATGGGACA
TTGGGTGTACCAATCTGATAAAACATAAGATCATCACGAAAGGAGAGCCAATAATGATTA
AACCGAGACGTCAGCCAATAAATTTGGAAGACAAGATTGAGGAAGCAATAAAAAATCTAG
AAAACAACGGAATAATTAGGAAGTGCAATTCACCGTGGAACACACCTTTAGTTTGTGTAT
GGAAGAAAGAGAAAAAAGACATCAGGCTTTGTCTAGACTTCAGACAATTAAACAAGATAA
CAGAAAGACAAGCATTTCCAATGCCAAATGTAGATGAAATTTTAGACATCCTACACGGAT
CCAGATATTTTAGCTCAATCGACTTGGGAAATGCTTATTACCAAGTGAAGTTAGATAAAG
AATCTCAAGAGAAAACAGCATTCTCAACAAAAGAAGGACAGTTCTGTTTTAACAGGATGC
CGTTCGGTATTGCAGCGGCACCAGGAACATTTCAAGAATTAATGACGAAAGTATTGAAAG
ACTTGTGGAAAGATGGAGTGATGGTATATTTAGACGACATCCTAATATTCACAAAGACAG
AAGAAGACCATTATAACATATTTGGAAAAGTCCTAGGGAAGATCGCAACAGCAGGACTAA
GATTGAACCCCGAAAAATGTCAAATATTTAGAAAAGAAGTGAAGTTTCTGGGACACATAA
TAAATAAAGACGGCATACAAACAGATAATACTAAAATAGAAGCAATACAATCATTTCAAA
AACCAAAATGTGTGAAGAATCTGAGGAGCTTTCTGGGTATCTGTAACTATTATCGACGGT
TCATAAAAGACTATGCAAAGAAGGCAAGAGCACTAGAAAGTATATGCGGAAAAAACAATG
AGAAAATAAGATGGACAGAGATGTGTGAAAAGGCTTTCGGGGAAATGAAAGAAGCATTGA
TAACCGCCCCAGTATTGGTATTTCCAGATTTCAGAAAAGAATTTATATTAGACACAGACG
CGAGCTTCGATACTATTGGAGCAGTTCTTTCGCAAAAGGATGAAAAAGGACATGAACATG
TCATCGCATATGGTTCACATGCGATGAGCAGCCACGAAAAAGGATACTGCATTACCAGAA
AAGAATTATTGGCAATATACTATTTTTGTAAACATTTCAACCACTACTTATATGGTAAGA
GATTCGTACTGAGAACGGACCATAAAGCTATTACGTTTATGGTAACAACGAAGAAACCAA
TAACGGCTCAATTCCAGACATGGATCAACTATTTAAGCAGTCTGGATATTAAAATGGAAT
ACAGGAAAGGAACAAGCCATACAAACGCGGATATGCTATCCAGGAAAACATGCGGAACAT
GTGTACAGTGTATGATGGAACACGAAGACGCAAAAACCGGCAAAATTAAAACCAGAATAT
TAACAGTAACAGCAGAAGGCGGATATAACAAGTGGCAAAATGACAATATGGAGGTCCAAG
AAATAAAGAATAAGTTAGAAAATAAAGATTGTAAGTTCATAATGGAAAACAACACGGTAC
TAACTAAACAAGGTAAAATATGGATACCGTCAGATAATAGACAGAGGATGATAAAAGAAG
TACACGTATTGCTGTGCCATGCAGGTGCACAGAAAGTAACAAAATATATCCAGAACAACT
GCGACATGGAAAATCTAGCAACGGAAGTAAAAAAGGTAATTGAGAACTGCGAAAGATGTC
AGAAAATGAAAACGATAACAACCAAGACAAAGGAGGAAACTCAAACAATAAAGAGTACAG
AACCATTCGAGAAGATATATATGGATATATGTGGGCCATTGAAAGAAACGTTCAACAAAA
AGAAATATATTTGCGGAATCATTGACCACTATAGTAAATACATCTCATTAACGGCCATAA
ACAAGCAAGACGAAAGAACAATTAGTGAGACGTTATTAAATAAATGGATATTAAAGTTTG
GAGCGCCAAAAGAACTTCATGTAGATTGTGGGAAGAACTTTGAAGCAAGAAGCATAAAAG
AACTAGCAAAGACAGCTGGCATTGAATTAATTTTCTCAAGCCCATATCACCATAACACGA
ATGGTATTATTGAAAGACAATTCAGAACAATCAGAGAGTATATTAACGCGTCATTGAATG
AAGGAGGAAGGAAAAACTGGGCTGATATAGTGCCAGAAATAGAATATACGTTAAATGCAA
CAGTTCAAAAAACAACGGGAGTAAGCCCAGCAGAGATTATATTTGGGAGGAAGATCGACA
GAATGAAATGGTACTCGAATAAAGAAATAAATAGAGAAGATATGGAAAAGAGAATAGAGG
ATAAAACACTAAAACCAAAAATAAGCAAAACAGTGAGAAATTTTGAAATGGAAGATGTGG
TCTTGATCAAACAAGAAATTCGAAATAAAGACGATGCAAGGTGGGAAGGGCCGTACAAAG
TGATAAAGAAAATACATGAACGGAGCTACTTACTTAAGGATCAAAATGGGAAGATGGTAG
TCAGAAATGTTGAGAAGATCAAACATTTTAAAAAAGGGGG
>Gene_13_1/5
TTGACAATATTAGTTCTTTTCAAGTGGCTGTTGGTCATACCAATTGAGGGATGTGATCTT
CCAAATTCAAATTGTAACTGTTCACAAATTCAAGATTCGAGATATCGCGAGTTAGTGCGA
AGATATGATATGCGATTTGGAGGGAAAAATGGGATACTGGGATTTGAATTTGGTTTAAGC
AGATTTCTTTCCGAAATTAATACTGAAGGATTAGTAGAAAATATTTCAAATTCAATAAAA
CGCTATGTATCCATCAGTGTTTGCAATGAAGTCAGAATACTATTAAATAAAATTGTCAGC
CTAATCAACCGGCTCAATAGATTGGAAACAAACAGTAAAAAATTAGTAAAAATCAGCAAT
GTTTTGATAAAAATATTGAAGAAAACTTTCGAATTCGAAAGCATTCGACGAAAATACTTC
AAACATATTTATTTCATAAATGATTTCAAAAAGATTCTGAATTTAAACGAAAGTAAAATA
AAAAGAAAATATTCAGTTATATTCAGACATGGAAAGAAAAGATTTTCTCATTTAAATTTT
GGAAGTGGATTGATCATTGGAGGAGAAAATAGTTTGATTGAAATTGAAGACGGGTTAAGT
CGTTATCTGACTAAACAAATATTAAAGAGATTATCACAAAACGTTTTACGTTCTATCAAA
AATAGATTGCCACACGAAATATTCAAGTCTTTAAAAGCAATCCTTAAAACAGTTACAGAT
TTAATAGAAAAATTACGATATTTAGAAAGAGACGTCGTAAAACTTGAACATGAGAGTGAA
TTACTATTCAAGCTTCATGAACAAAATATGGAATTCGAAAGATTTCATGCGCAATACTTT
TCAGAAATAGATTGGACAGAAATAAGAGAAAAAAATTTGAAAGGGGATATTGAAAAACCA
AACGGAAATGAAATTGAAGAAAATAAAAGTTATAAATTCCAATTTCACGAAAAACATGGG
TTTTTGGAACTAGGTTTGTTTAAAGTTTACGCACTCTCCAGTTTTGACCGAGTGATAGAA
AACTACATCAAAATGATGAAATCCAAAGTTTCGCAAAGTATAATAATTAAAGTCCAAAAT
TTGTTTAGAGAAATAGAATATTTATTCAAAGGTCTGAATTCAAGAGAAAAAAACAAAAGA
AAACTAGAATATATAATTCACTTGTTATATAAACTGAACGATAATAATATTAAATTCGAA
AGATTGCGAAAGAAATACTTTCGAGAATTAAATATGATTGACGTATTTCAAAAGAATATG
AAAAAGAAAAATAAAGTATCTAAGAAACGAAAGCTAATTAACCAATTGGGAGGAAACGAA
GGATTTTTTGGGTTGCAACAAGAACTAGGTGAATTAATAGCAAATTTAAAATATCATCAA
CTAGAAGGAAACGNNNNNNNNNNAAGGATTTTTTGGGTTGCAACA
>Gene_13_2/5
ATTGCGAAAGAAATACTTTCGAGAATTAAAGAATAGATAATTTCTAGATTTATATATTTT
ATATATGTATGCTGGCCGACGAATGATATGCAAATATTTATATGCCAACGGATTTTGAGT
TTCTCTGAGGTGGAAAGGTTTTGAGTAACAAACACAAATCCACTGGAAATCAATCAGAAT
TTGTCAATGCACTATTTTTACTGACATACTGATCAAGTATTAGATTTCCATTTTTGTCTT
TGACTCGCATTCTTCCAGAAGCATAAAATGTTTCCTGGCGACCATCTGGGTACACTGTTT
TCGATGTACCGTCGGGATAGATTCTTTTCTTTACTCCATTTGTATGAATTTCTTTTTGGC
CGTTCGGAAGGAGAATTTCTTTATCACCGGTATTACTGATCCGCATTACTAAACCATTAG
GGAAGAATGTTTCTTCAGTTAAATCTGGATGTAAAATCTTGACGGATTTATCAGGAAAAT
TGATTTCCCTGACACCAGAAGGATGAAGGACTTCTTTATGGCCGGTTTTTATAGACAATT
TCTTCCTTTCCATTTGAATATGTCGTTTGTGTGCTTTCATCTTGGGCATAGAAATAAATC
ACTCGGCCATCTGGAGTTATTTGTTTAACATCCCCATTGTAAAGGTGTACTAAAATTGAT
TTACTATCCGGTGATATTTGCTTCAATGATCCATTAGGATAAACTACATCAATTCCACCA
TTCATATCCACCATTCATATATATCCTTTCAACGATTCCATCGGGATGATGTATTTCATC
CTTTATAATGTCGTTGCAATGATTCATTTTTGCAAAAGAAGGAGCATTTTGTTTTACAGG
AACATTTACATCTATTTCATTACGATAAGTGTTTGAATTACTGTTATGTCCGTTTGGTTT
GGAATCAACAGATCCACTCTCTTCTTCTCCCGTATAATAATCACTCGCAGCGCTCCCTCT
GATATCATTATTTCCATTGTCTGCTGAAAAAGGATTGACATTGTTCTTTAATTGCTTTGG
TTGTTTATTTGAATTGTTGTTATTAGCTTTCACGTTAGTAGGTTTTATGGATGAAGCCCT
TGTTTTATTATTACCAGCCACGCATTTATTGTTATTATTGTCTTCTTTTGTTAGCATGTT
GATTGGGATATTCATATGCTTCATTGATATAGCTTGAGAGACTGAGGTCACAGTTGGTTT
TGGTTTAATTGAATTGAGTTCTTGTTTAGGTTTTTGATTGTTATTCGAGACCAATTGAGC
TTGAAGTTGCAATCGTTTTTGTTCCAGACCATGAATTCTGGTATGAAGCTCAGAATTTTC
AGATTCCAATTGATCGACTTTTTGTTTAAGTCTAGAATTAGCAGCTTGCCACCTGACCTG
GCTTCTTTACCCGATGCTTCTTCTTTTAATAGCTCAACTTCGGCTTTAAGATTATCAATT
TCCTGTCTGTCTTTCTTGTTTGGCATACTTTTCATTGCTTCTTGATATTCTTCGAAAACC
TTTCGTTCTTTTTTTAGTTTTTTAATTTCAGTTTGTTTGTATTCTTCAAATTTTCTGACT
TCATCATCCTTATATTTTTGAAACTGTTTCATTTCTTCTTCTAATCGTTTAAGAAGACCT
TCTTCTTTTTCAATTTTCATTTTTTCAATTTCACAATTTTCTAATTTAAATCGATTAACT
TCACTTTCCAGTAGTTGAACCCACTGCTTTAATTTAACGGACTGAATTGTCAAATTGTCC
TCGGGATTGGATTGTCTCTGATCAACTGAAACTTTGGGATAGATTGGGCAAATCTCCAAA
TTGTCATTTAAAGTTTGTTTTTGGTTGATACGTGGTTCAATGTCCTCATCACTATATGAA
TCAGACTCATGGAAAGGATCAGCAAATGTCCAATCTATATTCGATGATTTCAATAAAGTT
CTTTGGGGAAAATCATTGATTTTATCAGAAATATTATTGTTTTTCAANNNNNNNNNNAAA
ATATTATTGTTTTTCAATTGAAACGGATTGTCATCCAACCATTCTTCAGTCTCATCTTCA
GAACTCTTGTATCGTTCTTTTTGTTTCGAAACTTAACTTTCCGAGTAAGTGCTTGAGTTG
GTGGTTTTGGTATTGGTATTTGTGTTGGCTTACAAGATTTCAATTCTTCATATTCACTAA
GCGTAGTAGTATTTACGCTGGTATTTTGAGAAATGTCTTTAATATCCTCAAAATCGCTTT
CTACATTTGTGCATTTGTGATAGATGAATTTGTGGATTGAATATTTTCACTTTTCTCTTC
ACAAACTGATAATACTTGAAACGGATTTTCAGTCCTTGTAATAGTTTTACTGGCTTCATT
ATAAGAATTACAAGAGGAATTCCATGATTTATTTTGAGTAATACTTAAAGGCGGAGGCAT
ATTTTGACAGTGTCGCAATTTCACTCGAAGATTTTCTTCGTCGTATCTGGCCAAAGAACT
GGCTATTGAACTAGAGATAGATACATTAGCGATTTGTTCCAATAATTCAAATTCAACGAG
ATCTTTATCAATCATTTGGCTTTCTTCGATGAATTTTGAGTTGGTATCTTCAATCTCAGG
AGCTTTCTGATTTATTTGAGTAATCGTAACTGGATCTTCAATTGATAGATCAATCCGTGA
ATTGCTTTGATATATGAAGAGGCGAAATGAACGGTTTTCTGACAACTTTTAATTTGTTTT
TCGGGTTTATTTGGAATTTCAGGCTTTTCTGGCCTTTTAATCATGCTCGACAAAGATTTC
ATTTTTCGAGCAGGCTGATGAGATTTGTTCATTTCTTTCTGTTTTGTCGTTTTTTCTCTT
TCATTTGACTGACTTCTGCTTTTGGAGTTATTTTTTATTTTCTCAAGAAGATTTTCCGAC
GTTTTAATATTGCTACACCATGCTGATTTTCCGGAATTTTTTTTCAGAAAAGAAAATTTA
GGCTTAGTTCCAGGATCAGATTTACAGTGATCTTTTTGGATTTTAGATACAGTAGTATCG
TGTTTTAATTTCTCCTCGAGAATCTCTTCGAAGGTCTTGTTNNNNNNNNNNNNNNNNNNN
NNNNNNNNNNNNNNNNNNNNNNNNNNNNNNNNNNNNNNNNNNNNNNNNNNNNNNNNNNNN
NNNNNNNNNNNNNNNNNNNNNNNNNNNNNNNNNNNNNNNNNNNNNNNNNNNNNNNNNNNN
NNNNNNNNNNNNNNNNNNNNNNNNNNNNNNNNNNNNNNNNNNNNNNNNNNNNNNNNNNNN
NNNNNNNNNNNNNNNNNNNNNNNNNNNNNNNNNNNNNNNNNNNNNNNNNNNNNNNNNNNN
NNNNNNNNNNNNNNNNNNNNNNNNNNNNNNNNNNNNNNNNNNNNNNNNNNNNAAAAAAAA
AAAAAAAAAAAATTTTGATTGAATAAAAAGCTTTTCATAGTGTCTTCTGGTTTATAGCCA
ACAACAACTCCAGCTCGAGAAGCCCAAGAATTGGTAGAATCAAAATTCGCTTTGAGGCTT
GAAGTCATCATATAAGATTTAAAAAAAAAATTTC
>Gene_13_3/5
CATTTTTTTTTTTTTTTTTTCAAAATAATTAAGTTTTATTAGAAACAGATTTATTGTACA
TCACGTCGGTTAAGATTCATAATTTTTCTGTGACTGAACAATTGTAAACCTGTGAGGAAA
CCGATTGATAAGAATTATGCTAATAATCCAAGAAAAAAAAGCCACCCCCGCGAGACCAAA
GTAAATATAATCAAGGTGACAATTGTTTAAATCATTTTCCAGAGATTCATGATAAAATGT
ATATATTGTAAAAAACAAATCTGAAAAACCGCNNNNNNNNNNCCGCCAGACCCATCGGCA
GCTAAGAATAAAGCAATACCCAAATATTTTATAGACTTTTTCGACTGTTTGTACATAAAT
TCAATACATGTGGTGGTTATTATAACTTCACTTATTCCATCCAGGACAATCTGTGGAACC
ATTGCAAAAACGGTAAGATCTGCAGCTTTATAAGTTATATTTCCGATTGTTTGATTAAAA
GAATATATGGACGGGATTCGAGCCTTTGGATCATAACTCCAATATATGTTCAGTCGAAAT
AATTCCAGGATTCCTCCAATTGTTGTTGAAAGTATCATTAAAATATTCCCAGTTATTATT
TGCAACTTGATAGAAGAAAATAGCATTTGTATAAATTGAGATTTGTTCATTTCTTTCAAT
AATATGAGCACAAAATATGCTAGGATCACCGTCAAACAGTTCAAGGTTATCGGCCAGAAA
TTTGATTTCC
>Gene_13_4/5
ATTGCGAAAGAAATACTTTCGAGAATTAAAGAATAGATAATTTCTAGATTTATATATTTT
ATATATGTATGCTGGCCGACGAATGATATGCAAATATTTATATGCCAACGGATTTTGAGT
TTCTCTGAGGTGGAAAGGTTTTGAGTAACAAACACAAATCCACTGGAAATCAATCAGAAT
TTGTCAATGCACTATTTTTACTGACATACTGATCAAGTATTAGATTTCCATTTTTGTCTT
TGACTCGCATTCTTCCAGAAGCATAAAATGTTTCCTGGCGACCATCTGGGTACACTGTTT
TCGATGTACCGTCGGGATAGATTCTTTTCTTTACTCCATTTGTATGAATTTCTTTTTGGC
CGTTCGGAAGGAGAATTTCTTTATCACCGGTATTACTGATCCGCATTACTAAACCATTAG
GGAAGAATGTTTCTTCAGTTAAATCTGGATGTAAAATCTTGACGGATTTATCAGGAAAAT
TGATTTCCCTGACACCAGAAGGATGAAGGACTTCTTTATGGCCGGTTTTTATAGACAATT
TCTTCCTTTCCATTTGAATATGTCGTTTGTGTGCTTTCATCTTGGGCATAGAAATAAATC
ACTCGGCCATCTGGAGTTATTTGTTTAACATCCCCATTGTAAAGGTGTACTAAAATTGAT
TTACTATCCGGTGATATTTGCTTCAATGATCCATTAGGATAAACTACATCAATTCCACCA
TTCATATCCACCATTCATATATATCCTTTCAACGATTCCATCGGGATGATGTATTTCATC
CTTTATAATGTCGTTGCAATGATTCATTTTTGCAAAAGAAGGAGCATTTTGTTTTACAGG
AACATTTACATCTATTTCATTACGATAAGTGTTTGAATTACTGTTATGTCCGTTTGGTTT
GGAATCAACAGATCCACTCTCTTCTTCTCCCGTATAATAATCACTCGCAGCGCTCCCTCT
GATATCATTATTTCCATTGTCTGCTGAAAAAGGATTGACATTGTTCTTTAATTGCTTTGG
TTGTTTATTTGAATTGTTGTTATTAGCTTTCACGTTAGTAGGTTTTATGGATGAAGCCCT
TGTTTTATTATTACCAGCCACGCATTTATTGTTATTATTGTCTTCTTTTGTTAGCATGTT
GATTGGGATATTCATATGCTTCATTGATATAGCTTGAGAGACTGAGGTCACAGTTGGTTT
TGGTTTAATTGAATTGAGTTCTTGTTTAGGTTTTTGATTGTTATTCGAGACCAATTGAGC
TTGAAGTTGCAATCGTTTTTGTTCCAGACCATGAATTCTGGTATGAAGCTCAGAATTTTC
AGATTCCAATTGATCGACTTTTTGTTTAAGTCTAGAATTAGCAGCTTGCCACCTGACCTG
GCTTCTTTACCCGATGCTTCTTCTTTTAATAGCTCAACTTCGGCTTTAAGATTATCAATT
TCCTGTCTGTCTTTCTTGTTTGGCATACTTTTCATTGCTTCTTGATATTCTTCGAAAACC
TTTCGTTCTTTTTTTAGTTTTTTAATTTCAGTTTGTTTGTATTCTTCAAATTTTCTGACT
TCATCATCCTTATATTTTTGAAACTGTTTCATTTCTTCTTCTAATCGTTTAAGAAGACCT
TCTTCTTTTTCAATTTTCATTTTTTCAATTTCACAATTTTCTAATTTAAATCGATTAACT
TCACTTTCCAGTAGTTGAACCCACTGCTTTAATTTAACGGACTGAATTGTCAAATTGTCC
TCGGGATTGGATTGTCTCTGATCAACTGAAACTTTGGGATAGATTGGGCAAATCTCCAAA
TTGTCATTTAAAGTTTGTTTTTGGTTGATACGTGGTTCAATGTCCTCATCACTATATGAA
TCAGACTCATGGAAAGGATCAGCAAATGTCCAATCTATATTCGATGATTTCAATAAAGTT
CTTTGGGGAAAATCATTGATTTTATCAGAAATATTATTGTTTTTCAANNNNNNNNNNAAA
ATATTATTGTTTTTCAATTGAAACGGATTGTCATCCAACCATTCTTCAGTCTCATCTTCA
GAACTCTTGTATCGTTCTTTTTGTTTCGAAACTTAACTTTCCGAGTAAGTGCTTGAGTTG
GTGGTTTTGGTATTGGTATTTGTGTTGGCTTACAAGATTTCAATTCTTCATATTCACTAA
GCGTAGTAGTATTTACGCTGGTATTTTGAGAAATGTCTTTAATATCCTCAAAATCGCTTT
CTACATTTGTGCATTTGTGATAGATGAATTTGTGGATTGAATATTTTCACTTTTCTCTTC
ACAAACTGATAATACTTGAAACGGATTTTCAGTCCTTGTAATAGTTTTACTGGCTTCATT
ATAAGAATTACAAGAGGAATTCCATGATTTATTTTGAGTAATACTTAAAGGCGGAGGCAT
ATTTTGACAGTGTCGCAATTTCACTCGAAGATTTTCTTCGTCGTATCTGGCCAAAGAACT
GGCTATTGAACTAGAGATAGATACATTAGCGATTTGTTCCAATAATTCAAATTCAACGAG
ATCTTTATCAATCATTTGGCTTTCTTCGATGAATTTTGAGTTGGTATCTTCAATCTCAGG
AGCTTTCTGATTTATTTGAGTAATCGTAACTGGATCTTCAATTGATAGATCAATCCGTGA
ATTGCTTTGATATATGAAGAGGCGAAATGAACGGTTTTCTGACAACTTTTAATTTGTTTT
TCGGGTTTATTTGGAATTTCAGGCTTTTCTGGCCTTTTAATCATGCTCGACAAAGATTTC
ATTTTTCGAGCAGGCTGATGAGATTTGTTCATTTCTTTCTGTTTTGTCGTTTTTTCTCTT
TCATTTGACTGACTTCTGCTTTTGGAGTTATTTNNNNNNNNNNNNNNNNNNNNNNNNNNN
NNNNNNNNNNNNNNNNNNNNNNNNNNNNNNNNNNNNNNNNNNNNNNNNNNNNNNNNNNNN
NNNNNNNNNNNNNNNNNNNNNNNNNNNNNNNNNNNNNNNNNNNNNNNNNNNNNNNNNNNN
NNNNNNNNNNNNNNNNNNNNNNNNNNNNNNNNNNNNNNNNNNNNNNNNNNNNNNNNNNNT
TTGTCCTCCTTGTATTCAAAATCGTTTGAGATGTCTGCAGATGTGCAATCGTCATCGGAA
TTTTCATTTTTATTCCACATTTCAATTTCAGTTCCACTTCTGGATTTTTTNNNNNNNNNN
NNNNNNNNNNNNNNNNNNNNNNNNNNNNNNNNNNNNNNNNNNNNNNNNNNNNNNNNNNNN
NNNNNNNNNNNNNNNNNNNNNNNNNNNNNNNNNNNNNNNNNNNNNNNNNNNNNNNNNNNN
NNNNNNNNNNNNNNNNNNNNNNNNNNNNNNNNNNNNNNNNNNNNNNNNNNNNAAAAAAAA
AAAAAAAAAAAATTTTGATTGAATAAAAAGCTTTTCATAGTGTCTTCTGGTTTATAGCCA
ACAACAACTCCAGCTCGAGAAGCCCAAGAATTGGTAGAATCAAAATTCGCTTTGAGGCTT
GAAGTCATCATATAAGATTTAAAAAAAAAATTTC
>Gene_13_5/5
TTGACAATATTAGTTCTTTTCAAGTGGCTGTTGGTCATACCAATTGAGGGATGTGATCTT
CCAAATTCAAATTGTAACTGTTCACAAATTCAAGATTCGAGATATCGCGAGTTAGTGCGA
AGATATGATATGCGATTTGGAGGGAAAAATGGGATACTGGGATTTGAATTTGGTTTAAGC
AGATTTCTTTCCGAAATTAATACTGAAGGATTAGTAGAAAATATTTCAAATTCAATAAAA
CGCTATGTATCCATCAGTGTTTGCAATGAAGTCAGAATACTATTAAATAAAATTGTCAGC
CTAATCAACCGGCTCAATAGATTGGAAACAAACAGTAAAAAATTAGTAAAAATCAGCAAT
GTTTTGATAAAAATATTGAAGAAAACTTTCGAATTCGAAAGCATTCGACGAAAATACTTC
AAACATATTTATTTCATAAATGATTTCAAAAAGATTCTGAATTTAAACGAAAGTAAAATA
AAAAGAAAATATTCAGTTATATTCAGACATGGAAAGAAAAGATTTTCTCATTTAAATTTT
GGAAGTGGATTGATCATTGGAGGAGAAAATAGTTTGATTGAAATTGAAGACGGGTTAAGT
CGTTATCTGACTAAACAAATATTAAAGAGATTATCACAAAACGTTTTACGTTCTATCAAA
AATAGATTGCCACACGAAATATTCAAGTCTTTAAAAGCAATCCTTAAAACAGTTACAGAT
TTAATAGAAAAATTACGATATTTAGAAAGAGACGTCGTAAAACTTGAACATGAGAGTGAA
TTACTATTCAAGCTTCATGAACAAAATATGGAATTCGAAAGATTTCATGCGCAATACTTT
TCAGAAATAGATTGGACAGAAATAAGAGAAAAAAATTTGAAAGGGGATATTGAAAAACCA
AACGGAAATGAAATTGAAGAAAATAAAAGTTATAAATTCCAATTTCACGAAAAACATGGG
TTTTTGGAACTAGGTTTGTTTAAAGTTTACGCACTCTCCAGTTTTGACCGAGTGATAGAA
AACTACATCAAAATGATGAAATCCAAAGTTTCGCAAAGTATAATAATTAAAGTCCAAAAT
TTGTTTAGAGAAATAGAATATTTATTCAAAGGTCTGAATTCAAGAGAAAAAAACAAAAGA
AAACTAGAATATATAATTCACTTGTTATATAAACTGAACGATAATAATATTAAATTCGAA
AGATTGCGAAAGAAATACTTTCGAGAATTAAATATGATTGACGTATTTCAAAAGAATATG
AAAAAGAAAAATAAAGTATCTAAGAAACGAAAGCTAATTAACCAATTGGGAGGAAACGAA
GGATTTTTTGGGTTGCAACAAGAACTAGGTGAATTAATAGCAAATTTAAAATATCATCAA
CTAGAAGGAAACGTAGAAAGATATATTAAACCAAAGGTTCCGAGAAACTTGTGGCATTCT
TTGAAAAAAATAATAAAAGAAAATATCGAAATTTTAAAAAAATTAAATAGATTAGAAAAA
CAACACAGAAAATTCACGATTTTAAGCAAAGTTCTATTCAAATTAAAAACCAAAATAAAA
ACTTATGAAACATACAAAGTAAAGCACTTCAGAAAAATTCCAATAAGAAAAATAATTGTT
AAGAAAATNNNNNNNNNNAAAAAAAATTAGAAACAATAAGAAAAAAAATATATATAAATC
AAAACGAACGTAAATATAATATAGACACTCGAAAACAAGTAGGTTTCTTAAAACTGGGAG
TANNNNNNNNNNNNNNNNNNNNNNNNNNNNNNNNNNNNNNNNNNNNNNNNNNNNNNNNNN
NNNNNNNNNNNNNNNNNNNNNNNNNNNNNNNNNNNNNNNNNNNNNNNNNNNNNNNNNNNN
NNNNNNNNNNNNNNNNNNNNNNNNNNNNNNNNNNNNNNNNNNNNNNNNNNNNNNNNNNNN
NNNNNNNNNNNNNNNNNNNNNNNNNNNNNNNNNNNNNNNNNNNNNNNNNNNNNNNNNNNN
NNNNNNNNNNNNNNNNNNNNNNNNNNNNNNNNNNNNNNNNNNNNNNNNNNNNNNNNNNNN
NNNNNNNNNNNNNNNNNNNNNNNNNNNNNNNNNNNNNNNNNNNNNNNNNNNNNNNNNNNN
NNNNNNNNNNNNNNNNNNNNNNNNNNNNNNNNNNNNNNNNNNNNNNNNNNNNNNNNNNNN
NNNNNNNNNNNNNNNNNNNNNNNNNNNNNNNNNNNNNNNNNNNNNNNNNNNNNNNNNNNN
NNNNNNNNNNNNNNNNNNNNNNNNNNNNNNNNNNNNNNNNNNNNNNNNNNNNNNNNNNNN
NNNNNNNNNNNNNNNNNNNNNNNNNNNNNNNNNNNCTGTATGAGAAAAATGATAAATTTG
AAAGATATCGAATCAAATATTTCACAAAAGTCTCACTTCAAAATGTCATTGATACCAATG
TTAAAATTAAAATTAAACAGAAAAAGATTAATAAAAAATACCTAAAAATTGTTGGTAAAA
TTGATACAAAACATAGACAACATTCCGTTAAAATCTCTGGAAAAGTCAAAACTCACNNNN
NNNNNNGGAAAAATTCATCATCCTAAAATAAGTGGAAAAATAGTTGTAAGAGGTAGAAAA
TCAAGAAATCCTCATCACCGATTCCATCTAGACACTCGGAAACAAGTAGGTTTCTTAAAA
CTGGGAGTAGAACGATTATTCCTTGGATTCAGAGACAAAGATGATACTGAAAATATTCTA
AAAACAATAAAAATACACGCCCCACATAACGTCATAAAGGAAATTCAACAACTGGTATGG
GAAATGAGAACATTGATTCAAACCTTATACAAATATGAGACAGATTCAGATAGATTAATA
ACCATCAGCAATTTGTTATATCGTCTACATCAAAATAATATCAAATTCGAAATGTTACGG
GCAAAATATTTCTCAAGACTCAACGTGAAAACATTGTTCGGCAGTAGTTTCAATGCAAAG
ATCCGAGTTAAACTACTCAATATTAAATTATCTCTCGGAGCACAACTTGGAGGTAAACGT
GGATTCTTTGGATTAAACGAACGTCTAAGTAGTTTGCTACCAAGATTAAGATTGAAAAAT
ATCCTTTCGAATGTAGAAAGACATTTAAAACCAATTGTTTCCGTCGAAATATGGCAGGAA
ATAAGAATATTATTTATAGAAAGTGTAAAAATATTCGAAAAACTGACAACTATTGAAAGA
GACTCCGGAAAATTAGAAAAGATCAGCAATATATTATTCAAACTGTATGAGAAAAATGAT
AAATTTGAAAGANNNNNNNNNNGACTCCGGAAAATTAGAAAA
>Gene_14_1/1
AGAAGAGATCATGTTAAAAAATACAAGACAGTAAACCCAGAAGATGTGAAAAGCGATTTA
TCTTCCAGCGATACAATTTTTGAATATATCGCAAATGGGGATTGTAAATTTGTTAAAGCT
TGGCTCCATGGACTTCTCTATGAATCTACAGGATGGCAATTATTAGATAAAGCCGGATGG
AGCATATTACACGATGCAATAATCCTTAATCATGTAGATATTGCACAGCATCTTATTAAT
CATTCTCCAATGAATATCAATTTCCCTTGTAATTCTACCTCAATCGGTTTACACAACCTG
AGAAAAAAAAAANNNNNNNNNNNNNNNNNNNNNNNNNNNNNNNNNNNNNNNNNNNNNNNN
NNNNNNNNNNNNNNNNNNNNNNNNNNNNNNNNNNNNNNNNNNNNNNNNNNNNNNNNNNNN
NNNNNNNNNNNNNNNNNNNNNNNNNNNNNNNNNNNNNNNNNNNNNNNNNNNNNNNNNNNN
NNNNNNNNNNNNNNNNNNNNNNNNNNNNNNNNNNNNNNNNNNNNNNNNNNNNNNNNNNNN
NNNNNNNNNNNNNNNNNNNNNNNNNNNNNNNNNNNGTTAATTCAAGAAGCCAAAGTCTTT
ATAGAATCTCGATCAATAATCAGTAGAAAAACGGCATTGATTTTAGCGTGTGAATTGTGC
CGACTGGAAACTGTGAATGTTCTCCTAGAATCAGGTGCGAATCCAAATGTTTGCGATATT
TCTAACAAATCTCCATTGTTTTATGCTGCTAAAAGAGGTCACGATACAATCGACGATACA
ATCGTTGAAGTTCTTTTGAAATATGGTGCTAATCCAAGAATTGGTACAAAGCGTCATCAA
ATAACTCCGCTCTCCGCTACATGCTTCGTGCATATCAAACAATATCGATAATTTGGCAGC
TACTATTCAGTTGATTAAGTCAGCACCAGAGGTTGTTTATTGGAAATCCAGCTGTGTTTT
AGAAATAAACAGAGGCCAAATAAAT
>Gene_15_1/1
TAGCAGTTACGTGTTTTACTGGAAAAAATATTTCCCAAATCAAGAATTACTCTTTCCTCC
TTCATTTGATGGGCGTATCGTTATATATCCCAAAGCTGATCATGTTAAAGATTATTTAAG
CTGGCGTCAAGCTGATTNNNNNNNNNNNNNNNNNNNNNNNNNNNNNNNNNNNNNNNNNNN
NNNNNNNNNNNNNNNNNNNNNNNNNNNNNNNNNNNNNNNNNNNNNNNNNNNNNNNNNNTC
GTGAACAAATACTGGAAACGAATCCTACAAAATGTTCAGCGATACGATTGTTCCATGGAG
ATGTAATCAGTGATAAATTCTGGACAACAAACTCGAAGTTGCTATCGGATTAAAACTTCA
TTATTTTTATTCCAATGAAGTTTTTTATCGTGAAAGGATTTAATAGTTAATAAATTTTCG
TTCGTT
>Gene_16_1/1
CTTCTGGTTATTTATCGGATTCGATCTCAATGACAGTTTAGGAATGACAATGCCTTGACG
CCGAAGTTCTTCTAGTGCCTCAAGTAAATGATCAAGTTCACGTTTAACATGAATTAAATT
TTGATTTTTTTTTACTACGATTGCTCGCCATCTTTCAACTTCATCTTGATATTGTTTGCT
ATTATTTTTAACAACTTTTTCTACATATTCATCCAATTGCCTACCGCGGAAGTTTTCTTT
CTCTTCCAATTGACCGATTTTTGCCCGTAATCGGTCAATCATTTCCAAGCCCGGCTTTTT
CGACCATATCAGCCGGAGATCTGCCAATTCTGTTTTCAAATTATGAATTTCTTTATTGGC
TTCGGTCAGCTCATTCGACTTGGTGTCAATATTAGCTAATTTCACATTAAATTCCGTTAT
TTGACCTTGTAAATGGCTGATGTAGTTTTTCTGAACTTCAATTTCTGATTGTAAATTGGC
AATTTCCGAATCTGAGTGACGATTTGCGTAATCCATTTTAACATTGTGCATATTTTCCTT
GTGAAATTCTTCACATTTTCGAATTTCACTTCTGCATTCGTCTCGAATAAATTCTTCATT
TTTCAAAGCCGACATTCTGATTTCTTCAATCGCTTGCCTGTAATTATTGATTTCCTGCGT
TAAATGAATAATCTGACTCTTACAATTTGCATTTTCCGCTTGCAATTCAAGAAGGCTAGG
AGAATAATTTGTTTCACTGGATCGCTGTTCGTTGTTTCTTAGACCATTATTTTGCGTTTC
TAATCGATGGACTTCATTTTCTTTTTCTTTCAACGCTAGTTGCAACATTTCTGTTCTATT
ATTCATTTCGACTTTCCGGACATGTTTCAGTTTGTTTTCATTCTGCAATTGCTCGTTGTT
ATTTTTATTTAATTTTTTTATTTCGAGTTTCAATTTGTTGATTGTGGTTGATTTCTTTTC
CAATTCCTTGTTCAAAACCTCAACATTTGCCCGAAGATCTGTTATTCTCGTTTGTTTTTC
TGGTTGAGACTTGTTGTCGATTTTTCTCACTAAATCCAACTCCAAATCACGAATCTTTTC
TTCATACTGAAATTTCATGGCTTCAAACTGTTGCTGAAGAGATCGAAAAGAATTATTTTC
CTTTTTACTAGCCACATCGCAATCTCCACATCGCAATCTGACTCCAAAGATTTGATTTTG
TCTTCGAGGAATTGAATAGTTCTCTTTTCAGCTACATTGCCAATATTTTTACCTTTAACC
AAACTGTACAAATCTGTTTTCAGGGACATTATTTCGTTTTCCAATTGCTTAACTTTCTCT
GTTTCAACAAGCTTCTCTTTCGCTCGAATATTGGAACTAATTTTTATCGAATTAGACGCT
CCGAGTAAGTGCTTCAATTCTGCTATTTCATTGTCTTTTATTTTCAGTTTTTTCTCATTT
TGATCAAGAATCGACTGGTTTTCGAGATACCATTTGATTTTTCTCTTCAAATCACCGACT
TCTATCTTATGTGATTCCATTCCTTTAACTTTTCCATCTCTGTTCTTTCGATCTCCAACT
CATGTTTACACTGAGAAAGACGCTTTTCCGCGTCCAATAATATTATATCCAACTTTTTAT
CAGCTTTTTGTCTTTCGGATTCCGAATGGATATATTTTTGGTTTAGATTTTGTAATTCGT
TCTTCATTTCAACGATTTGTTCGAAATGAAAATCTTTATTTTCCAAATAACCAGTGGTAT
TTAGCAATTTGTTTTCCTTTGCGATTTGTTTCATATTTCTCAGTTCAATTTCTTTTGAAT
CTAATTCTGCTTTCAATGATACGATTTGAGAAATAAGTCTTTCATTTTCCATGGAATCAA
TCATGTCTTCTCCTTTTTTATGCTGTTTCAAGATTTTTATCTCCTGGTGTAATTTTTCAT
TATCTTTTTCATAGGCTGCAAGAATTAAATTTTGATCTTTCATTTCCCGTTCAATTCGAC
TAATGTCATCCTTTGTCACATTTGGCCCCAGAAGTTTTTCATTGAAATCCGGTTTCATTT
GCAGCTGTTGTTTGGCTCGATTTAATTGGGATTGTAAATTTGAAATTTTTTCTTCATATT
TCTGAGTAATACTTTCAATTTGACGCCTGACATCTCTTTCTTGAATAGATGAATCAGCTT
GCAATTTTTTCACAATTTTTCTTTCTTCAAGCCACTTTTCTTGCCATTCTCTACTATTGT
GATCCACATGTCCAGAGAATTGTTTGATAGGGGAATTCTCAAAACTCTCGTCAAACTGAT
TTTTAGGAATAAAATATGTTTGATTTTTTATATGAGTTGGATAGTTTTGATCGATTATAT
CATCATTTCTTGGAACTGATTTAGATCTGGATCTTACATTTCCTTCAGATTTCGTAGAGC
TTCGAGAACTTGGTTTATTATGTTGTTGACCAGATTTCTTTCTTACTGAGACCGGTTGGG
ACTTTGAAGAATTTTGAACTGAGGTTTTATTAGGAGGTGTTACTGACTGGCTACCATAAC
CACTGCTTTTCACATGTGAATACCGTTTAGATTGCGGTTTTTCATTTGTTTCACTATTTC
GCTCACCATTAGAAATCACGGAATCATCTTTTATTATTTCCATTTCAGTGTTATCGGATT
TAGAAACTTTATTCTTCGTTCTTGGACGAGGAGTTGGTACAGGACTAGATTTTGATTCTT
CATGATCAGGATGAATGATCCTTAATCCAAAACTTTTCGNNNNNNNNNNNNNNNNNNNNN
NNNNNNNNNNNNNNNNNNNNNNNNNNNNNNNNNNNNNNNNNNNNNNNNNNNNNNNNNNNN
NNNNNNNNNNNNNNNNNNNNNNNNNNNNNNNNNNNNNNNNNNNNNNNNNNTTTATTGTTA
TATTTCTCAAACTGTTTATGAAGAGCAGCAAAATCAGCAGCTGTCGTATCACCAATGACC
GTATCAGTAACATTTGTTATTGCCTGGGTAGTATTGAAATTGTCTCCTGATGCTGGATTA
AACGAATTTTTATACATATATTCATTGGAATCATCGAGCTTTTGATTGTCATTTTCCAAG
AAACCTGTTGACTCCAGCTCATCCGGTTTGGATAATTTGTGCCCATCGTAACTGTCTAAT
AAACTGACTTTTGATAAAAGATGCTCCTTATCTGTACGATCTAAGGATTGGATGAAATTC
TCACGAGATTTATCAATTGGAATAGTCAAAATATTTGATTTAATCGTTTCAGATCCGACA
TATGGTTTGTTTATATTATTATTTGAATCACCTTCTAAAGTAGGACTATATGAACGATCA
AATATTGTGTCCGTTATTCCTTCAAAGGTCATTGGATGAGCATGCGGACCATTTTTTAAT
TGGATCTTCATTGATCAAAAATGAGCTCTTATCTAGAGACTTGTCTGTTGACTCGTTTAA
ATTGAGGCGCAATTCAAAACTTCCCGGTTCATCTTCGGTTTCTTTGACGACAGTGTTTGG
AATATTCACATTTGAATGTTCGGTATTTTTTGGAGCTTGAGAAGGTTTTGAACTTTTTAA
AAATTTGTTACCAGTTCCAAGTTGAATACTGCTTGAAGTATTTTCATCATCATCATTCCA
AAAGTTTTGTGAGCTGGCTTTTAAACCATTACTTTTAGGCTTTTTCATCAAATTATCTTC
ACTTTCTGATGTATCAAGACAAATGTACTTACGTTTTCCATTAATAGGAGTGTTAAATTT
TGAATTAACTTGCACATCGTAAATGTTATGAGAAACATCTGAATCATTAAACGTTGAATT
GCATTCCTCTTCTTCTAAATTCTCTGTCATGTCGTCAATGATATTAGATATATGCATTTT
CTTTTCATTTTGAGAAGTAACAATTGAATGATTAATTTTTGACTGAATAATTTCATATCT
TGACTTGACGATATGCTCTGAAATTTTTTCAATTTTTTGAATATTGTTATTAGAAGCGCA
TAAGTTTAATTTCTTAGAAGTATTTACTAATACGTAGTTAATAATTTTGAATGACTTTGA
AATAAAATCTGCATTGTATGGCTTTGATTGAATGTGACTTAAAACAACTGAAAGTACAGC
ATTTAAAACTTTGTCCATGCAAAAATTATCTTTAGGAAATTTAATAGATTTAAATGTTAT
TTCCGAAGAACCTT
>Gene_17_1/4
TTGATTTCCCCATATTTCTGAAATATCAAATTATCGAAATCAGACTTAGTGCACATTTAT
CAAATATAAAACAGTAAAACAATCGAACACTAAAACACAAGTAAATAAATGTAGCTGTTA
ATTTTTTTTTAATTTTAAAAATTTTCTTTTTTTTCTTTTTTTTTCTTTTTTTTTTTTCTT
TTTTAATCTTATTTTTACGTTTGTAAATAAATGTCAAATTTAAATCACCCATTTATCCAA
TTCAGTTCAATCTTCTTTACCAAATCATTTCTGCCAATTTCACGCAATTTATCGATTAGC
TGACCACCGGAATTTGGGAGGCAATTAAACCGATCCAACAACTCACAGATATCTTTCTTG
TTATCATTCCCGTTGCTATATTTATTGAAAAGCGATTTATAAGTTGGTCTCACCAGCTGC
TGAAGTTCTTTCACTGTTAAAGTGGGCCCGCTGGACAACATTAAAATGTCAATAACTTTC
ATTTTTATTTCTCCTTTCAAGCTTAACTCCTTCAATGAATTGGTAATCATATTGATGGTT
CGATTAGAACTCTCATCTTTTATTTCGGTTATTGGATTATTACTTGATTCCGATTGAATG
CTGTCGCAATGAAGGGAATTGATATCTTCAATTTCTTCTTCACAGTCTTCGTCAGATTCC
TGCATTTCAAAGTCAGTGCTTGCTAAGTCAATTGCATTAAATTTCTTCAATAAATTGGAA
ATATGAAAAAGCTTCATTTTGTTAGCAACATGCAAAGCTGTTGTCTGGTTAGACAGTGGT
TTATTGATATTAAGATCTGTTCTTTTCAGAAGCATTTCGATAATTTGAATGTCACATTCG
TGGCTCACGGCAATATGAAGTGCAGTTTCGTCATTCATTAAGCCGATTTCATTAACATCA
ACTAGGTATTTATGTCCGGTAATGTCTTTTAAATTTAGTAACATTTCTACACCAGCTGTA
AATTTGTTCATAATAGCGATCTGCAAGGGAGTGTAATAATTTGATCCAAATCTCGACACT
ACACTTTTCAAATTACGCGATTTCGCATGTTTAAGTAACACTTGCAAAGCTTTCTCATTT
TGATATTCAATCGCATAAGTTATTGCTGATTTTCCCGTGTCATCCCATAAATCAAGTTTG
CAGCCAGCATTCAATAATTTTTCGATCAATTCTGGTGGAACGTCACAAGCAGGTGCGAGA
ATCAACGCTGAATGTCCACTGCTATTAACCAAATCTAAAGCCCATTCACAATTTGATCGG
ACAATGTTTAAAATTCTAAAAGCGTGTTCCACGTTACCCTTCAGAATGGAATTATTTAGT
GGCGTGTCGCCTACGTCATCTTGCAAGGTGAAAACCACCGGAAGTTGTTTTTCAATTCTC
TCAAATAACTCATCCGGTCTTTTGCCAAAAGCAAAATCATGTCCGATTCTTGCTACTTCG
CTCAGGATCTTTTTTGTAGCATTATTGCAGATATTAATATCTAAGTGGCTATCATTAGCC
CTTGTTACTTGGGGAACATTTAGTATTTTTATTGGCTCTAAATTGATATTTTTTCTAGTA
CGAAATCCCTCAACTTCAATACAATCGTCTTCACTTTCATCCATTGACGATGTGCTATCT
CCATTGTCTTGAAAGCGATCATCACTATGGATGCCTGAGTCTTTGCACGAATCGGTATCA
TTTCTATAATAATGATCATCGACAACATTTTCAACTGTATTTTCTGTGTTGTTCAGATGT
TGAATACTATCAGTTTCGATCAATTCTGCGCACATTGATTCTGGATATAGTGGCAGGCTG
ACATTGTCTTGATATTCAGATTTATTGTGCTTCTTAAGAGGCAAAGCATATGCCGTATGA
GGCTCATAGTTTTTTCGTTTTCTCGCTTCGGTTTGAATAGGTAGAAATTTTATTGGTTTC
GAATCAGAATTCTCTCCACATTCCATAGTAAACTTTCCATTTGTTGAATTAAGACAATTG
ACGCGAGGTAAATTGAAGACAAAAGTTTGTCCATCTTGTTCTATTGGCTTTAATGGATAG
CTTTCAGCATTTAGTGTTAGTGTGGCTTTAAAATCATCAGTAGTGATTTTCTTTTCCAAT
ACAAGTATGAGTTCTTCACCTAAGTCTGCGACTACTTTTGGTGCGAAATGTTTGATTTTT
ATCATTTTATTTTCTTTAGAAATTTGCGATTTGATTACATCAGAACAAATATGACATGCT
GGAATCTCATTATTATAGCAGGATACTTTTAAACGTACGGCGTCTTTGTTTTTATTGAAA
AATGATTTAGCCTCTGAATCCTTCATTTTCGGATATAATTCTTTAATTCGAACCATCGCT
TCTTTGTTCTTCATTTTACGAATACCCAGATCTAATTTGATTAGGTGAAAACCAGAATGT
TTCAAAGTTTTTTGAAAGCATCCGTAACGAATCAATCCGTCCTTTTGAACTTCATATAGG
TTGTGGAAATGCGTTTTCCCATCATCTGTTACCAATTTAACAACAAGATTCGTATCATTT
TTTGTAGTGTTAATTTTCAAATCCAGAGATTTATTATTTCCTGATTTTAGTAACGAATAA
CACTTTTTGTTTATTTCTGATTCATACCGGAATCGGTATCCTGTCGGTGGCAAAATCCCA
AATTCGATGGTACAAGAATTATTATTTTGATTCGTTTCGACCATATTAAAAAGTTCATTA
ATTTAAAAAAC
>Gene_17_2/4
TGTAACTTCAACCGAAAATAAGAATATCAACACATTTCTCAGTGACATTGTATTTATATT
CTAGTTTGCCTGGAGCTATCCTGAAATCTTGACATTTTTCGATATAATCTCATCTTTCAG
ATTTTGTTTATTCTTCTTTTATGCACGTTATTCTTTGATATTCTTTGNNNNNNNNNNNNN
NNNNNNNNNNNNNNNNNNNNNNNNNNNNNNNNNNNNNNNNNNNNNNNNNNNNNNNNNNNN
NNNNNNNNNNNNNNNNNNNNNNNNNNNNNNNNNNNNNNNNNNNNNNNNNNNNNNNNNNNN
NNNNNNNNNNNNNNNNNNNNNNNNNNNNNNNNNNNNNNNNNNNNNNNNNNNNNNNNNNNN
NNNNNNNNNNNNNNNNNNNNNNNNNNNNNNNNNNNNNNNNNNNNNNNNNNNNNNNNNNNN
NNNNNNNNNNNNNNNNNNNNNNNNNNNNNNNNNNNNNNNNNNNNNNNNNNNNNNNNNNNN
NNNNNNNNNNNNNNNNNNNNNNNNNNNNNNNNNNNNNNNNNNNNNNNNNNNNNNTAGAGA
ATATATCTTTCTCGTCCTGAAATGGAAAATCACTTTGGGTTACTGAACATATTAATGGAT
CGCTATCGTTTCTAGATCTATCATCAGTGATATATTCCATTAAATTCACGCTCAATGATT
GATTATCCTGGGGATCATAATTATTTATTCTTTTTAGAGGTGAATCCTCTTTCACAGAAA
CCTCTTTTCTTTTTCTTGATTCGATGTGAGGTAGAAATTTTATTGGTTTCGAATCAGAAG
AATTCTCTCCACATTCCATAGTAAACTTTCCATTTGTTGAATTAAGACAATTGACGCGAG
GTAAATTGAAGACAAAAGTTTGTCCATCTTGTTCTATTGGCTTTAATGGATAGCTTTCAG
CATTTAGTGTTAGTGTGGCTTTAAAATCATCAGTAGTGATTTTCTTTTCCAATACAAGTA
TGAGTTCTTCACCTAAGTCTGCGACTACTTTTGGTGCGAAATGTTTGATTTTTATCATTT
TATTTTCTTTAGAAATTTGCGATTTGATTACATCAGAACAAATATGACATGCTGGAATCT
CATTATTATAGCAGGATACTTTTAAACGTACGGCGTCTTTGTTTTTATTGAAAAATGATT
TAGCCTCTGAATCCTTCATTTTCGGATATAATTCTTTAATTCGAACCATCGCTTCTTTGT
TCTTCATTTTACGAATACCCAGATCTAATTTGATTTCATAAGATCCAGGATCTTTTAATA
CCACATTATATACTCCGTTACGAACCAGAGGCTCAATCATTTTGTCCTTTGGAACTTCAT
ATAACATATTGAAATGCGGTTCTCCATCAGCTGTTACCAATTCAACAACAAGATCTGTAT
AACACTCTGTAGTAGTAATTTCTAGAGTTGGGGACGAATTTTTCTCAGCTTTTAATAATG
AATAGGACTTTTTCTCGATTTCTGATTGGTACCGAAATCTAAATCCTGTCGTTATTGGTG
AACTGAATTTTATAGTACAAGGAGAATACGGTTCAAGATCATTCCAAAGTTCGCTACAAA
TATTAATTTTGTCGTCCTCGTCATCCATTTGTACCGAGAATTACTCGCACTATCGGATAT
TCAATTATTTGAAATATAATACAAATAAAT
>Gene_17_3/4
CATTAACTTCTTTGAAACGCTCCTTTATTTTCGAACGCAAAAAATTGGTTTGCTCAAGTT
CATCTCATCAATAGATCCTTCAATGTCATTAAAAGGTTCTTTGATTTCATCAAGTGACAC
ATTTGACTGATAATCAGCATGAGATCCTAGATATTTGGGCATTATTTTTTCTCTGAGATT
AATTATTTCATTCCCCACAGAATGTTCAGACCAGTCCATGCCTTCATTATGCTGATATTC
AGGAGTATAAAGTGTTTCAAAATTCAAATCATTGTGAATATTATTATCTAAATCATTGTC
ATTATCCATTTTAGTGTTATCTATNNNNNNNNNNNNNNNNNNNNNNNNNNNNNNNNNNNN
NNNNNNNNNNNNNNNNNNNNNNNNNNNNNNNNNNNNNNNNNNNNNNNNNNNNNNNNNNNN
NNNNNNNNNNNNNNNNNNNNNNNNNNNNNNNNNNNNNNNNNNNNNNNNNNNNNNNNNNNN
NNNNNNNNNNNNNNNNNNNNNNNNNNNNNNNNNNNNNNNNNNNNNNNNNNNNNNNNNNNN
NNNNNNNNAGGTAGAAATTTTATTGGTTTCGAATCAGAATTCTCTCCACATTCCATAGTA
AACTTTCCATTTGTTGAATTAAGACAATTGACGCGAGGTAAATTGAAGACAAAAGTTTGT
CCATCTTGTTCTATTGGCTTTAATGGATAGCTTTCAGCATTTAGTGTTAGTGTGGCTTTA
AAATCATCAGTAGTGATTTTCTTTTCCAATACAAGTATGAGTTCTTCACCTAAGTCTGCG
ACTACTTTTGGTGCGAAATGTTTGATTTTTATCATTTTATTTTCTTTAGAAATTTGCGAT
TTGATTACATCAGAACAAATATGACATGCTGGAATCTCATTATTATAGCAGGATACTTTT
AAACGTACGGCGTCTTTGTTTTTATTGAAAAATGATTTAGCCTCTGAATCCTTCATTTTC
GGATATAATTCTTTAATTCGAACCATCGCTTCTTTGTTCTTCATTTTACGAATACCCAGA
TCTAATTTGATTTCATAAGATCCAGGATCTTTTAATACCACATTATATACTCCGTTACGA
ACCAGAGGCTCAATCATTTTGTCCTTTGGAACTTCATATAACATATTGAAATGCGGTTCT
CCATCAGCTGTTACCAATTCAACAACAAGATCTGTATAACACTCTGTAGTAGTAATTTCT
AGAGTTGGGGACGAATTTTTCTCAGCTTTTAATAATGAATAGGACTTTTTCTCGATTTCT
GATTGGTACCGAAATCTAAATCCTGTCGTTATTGGTGAACTGAATTTTATAGTACAAGGA
GAATACGGTTCAAGATCATTCCAAAGTTCGCTACAAATATTAATTTTGTCGTCCTCGTCA
TCCATTTGTACCGAGAATTACTCGCACTATCGGATATTCAATTATTTGAAATATAATACA
AATAAAT
>Gene_17_4/4
TTGATTTCCCCATATTTCTGAAATATCAAATTATCGAAATCAGACTTAGTGCACATTTAT
CAAATATAAAACAGTAAAACAATCGAACACTAAAACACAAGTAAATAAATGTAGCTGTTA
ATTTTTTTTTAATTTTAAAAATTTTCTTTTTTTTCTTTTTTTTTCTTTTTTTTTTTTCTT
TTTTAATCTTATTTTTACGTTTGTAAATAAATGTCAAATTTAAATCACCCATTTATCCAA
TTCAGTTCAATCTTCTTTACCAAATCATTTCTGCCAATTTCACGCAATTTATCGATTAGC
TGACCACCGGAATTTGGGAGGCAATTAAACCGATCCAACAACTCACAGATATCTTTCTTG
TTATCATTCCCGTTGCTATATTTATTGAAAAGCGATTTATAAGTTGGTCTCACCAGCTGC
TGAAGTTCTTTCACTGTTAAAGTGGGCCCGCTGGACAACATTAAAATGTCAATAACTTTC
ATTTTTATTTCTCCTTTCAAGCTTAACTCCTTCAATGAATTGGTAATCATATTGATGGTT
CGATTAGAACTCTCATCTTTTATTTCGGTTATTGGATTATTACTTGATTCCGATTGAATG
CTGTCGCAATGAAGGGAATTGATATCTTCAATTTCTTCTTCACAGTCTTCGTCAGATTCC
TGCATTTCAAAGTCAGTGCTTGCTAAGTCAATTGCATTAAATTTCTTCAATAAATTGGAA
ATATGAAAAAGCTTCATTTTGTTAGCAACATGCAAAGCTGTTGTCTGGTTAGACAGTGGT
TTATTGATATTAAGATCTGTTCTTTTCAGAAGCATTTCGATAATTTGAATGTCACATTCG
TGGCTCACGGCAATATGAAGTGCAGTTTCGTCATTCATTAAGCCGATTTCATTAACATCA
ACTAGGTATTTATGTCCGGTAATGTCTTTTAAATTTAGTAACATTTCTACACCAGCTGTA
AATTTGTTCATAATAGCGATCTGCAAGGGAGTGTAATAATTTGATCCAAATCTCGACACT
ACACTTTTCAAATTACGCGATTTCGCATGTTTAAGTAACACTTGCAAAGCTTTCTCATTT
TGATATTCAATCGCATAAGTTATTGCTGATTTTCCCGTGTCATCCCATAAATCAAGTTTG
CAGCCAGCATTCAATAATTTTTCGATCAATTCTGGTGGAACGTCACAAGCAGGTGCGAGA
ATCAACGCTGAATGTCCACTGCTATTAACCAAATCTAAAGCCCATTCACAATTTGATCGG
ACAATGTTTAAAATTCTAAAAGCGTGTTCCACGTTACCCTTCAGAATGGAATTATTTAGT
GGCGTGTCGCCTACGTCATCTTGCAAGGTGAAAACCACCGGAAGTTGTTTTTCAATTCTC
TCAAATAACTCATCCGGTCTTTTGCCAAAAGCAAAATCATGTCCGATTCTTGCTACTTCG
CTCAGGATCTTTTTTGTAGCATTATTGCAGATATTAATATCTAAGTGGCTATCATTAGCC
CTTGTTACTTGGGGAACATTTAGTATTTTTATTGGCTCTAAATTGATATTTTTTCTAGTA
CGAAATCCCTCAACTTCAATACAATCGTCTTCACTTTCATCCATTGACGATGTGCTATCT
CCATTGTCTTGAAAGCGATCATCACTATGGATGCCTGAGTCTTTGCACGAATCGGTATCA
TTTCTATAATAATGATCATCGACAACATTTTCAACTGTATTTTCTGTGTTGTTCAGATGT
TGAATACTATCAGTTTCGATCAATTCTGCGCACATTGATTCTGGATATAGTGGCAGGCTG
ACATTGTCTTGATATTCAGATTTATTGTGCTTCTTAAGAGGCAAAGCATATGCCGTATGA
GGCTCATAGTTTTTTCGTTTTCTCGCTTCGGTTTGAATAGGTAGAAATTTTATTGGTTTC
GAATCAGAATTCTCTCCACATTCCATAGTAAACTTTCCATTTGTTGAATTAAGACAATTG
ACGCGAGGTAAATTGAAGACAAAAGTTTGTCCATCTTGTTCTATTGGCTTTAATGGATAG
CTTTCAGCATTTAGTGTTAGTGTGGCTTTAAAATCATCAGTAGTGATTTTCTTTTCCAAT
ACAAGTATGAGTTCTTCACCTAAGTCTGCGACTACTTTTGGTGCGAAATGTTTGATTTTT
ATCATTTTATTTTCTTTAGAAATTTGCGATTTGATTACATCAGAACAAATATGACATGCT
GGAATCTCATTATTATAGCAGGATACTTTTAAACGTACGGCGTCTTTGTTTTTATTGAAA
AATGATTTAGCCTCTGAATCCTTCATTTTCGGATATAATTCTTTAATTCGAACCATCGCT
TCTTTGTTCTTCATTTTACGAATACCCAGATCTAATTTGATTTCATAAGATCCAGGATCT
TTTAATACCACATTATATACTCCGTTACGAACCAGAGGCTCAATCATTTTGTCCTTTGGA
ACTTCATATAACATATTGAAATGCGGTTCTCCATCAGCTGTTACCAATTCAACAACAAGA
TCTGTATAACACTCTGTAGTAGTAATTTCTAGAGTTGGGGACGAATTTTTCTCAGCTTTT
AATAATGAATAGGACTTTTTCTCGATTTCTGATTGGTACCGAAATCTAAATCCTGTCGTT
ATTGGTGAACTGAATTTTATAGTACAAGGAGAATACGGTTCAAGATCATTCCAAAGTTCG
CTACAAATATTAATTTTGTCGTCCTCGTCATCCATTTGTACCGAGAATTACTCGCACTAT
CGGATATTCAATTATTTGAAATATAATACAAATAAAT
>Gene_18_1/1
ACGATTTTCATTTCAAATTTATTAATACAATAAAAATTTATTATTGGAAACAATCAATCA
ATAATTAAAGCTTTACGGAACTAAAACAGGATAAATTACTACACAAAAGTGATAAGTAAT
CTAAGGATAAAGTTTTCAGATCTTTTTCGTTTCGTTAAATATTCCTAACTGCGTCATCAA
TTGCCTTGGCAACGTATTCGACATTAGAATTGTTTAGACCGCACATGTTTACTCGTCCGT
CACTCAGCATATAAATGTGATATTTATTGCGCAAATGATCCACTTGATTTTTATTTAATC
CAGTAAAAGAAAACATTCCTATTTGTTTTATTACGTGTTCCCAATGTCCAGGAGTTCCCA
GGGATTGCAATTTCTGGAACAGCATTTGTCGCATTAAAATGACACGATCGGCCATCAATT
TTACATTTCCTTTCCATTCGGCAAACAAAGCCGGATTACTGAGAACCGTCGCAACGATTC
TAGCTCCATGATTTGGAGGATTTGACCAAGATTGTCGGACGAGAATTTTCATTTGGGATT
TTACCCGTCCAGTTATTGCAGCATCTTTAGTAATTATGCATAGATTTCCAACTCTTTCGT
TGTATAATCCAAAATTTTTGGAAAACGACTGACAAGCGAACAATTCGAATCCATGTTCCG
TGTAATAGCGAACAGCCCAAGCATCGTTGTCCAGGTTACCAGATGCAAATCCTTGATAAG
CAATATCGAAAATTGGGAATATTTTCTTCGTTTTTAAAACTTCAGAAATTTTTATCCATT
GTTCTTTTGTTAAATCCATTCCAGTTGGATTATGAGCACATGCATGCAAAACAATCACAG
ATTCATTAGGAGCTGAATTTATATCCTGGATCATTCCTTCGAAATTTACACATCTATTTT
TATCGTCCCAATATCGGTACTCTTTTATGTTTTCGTACCTTGCTAATTTCGCGATTCCCA
CATGATTAGGCCATGTTGGAGATGAAACTAAAATGGTCTTCCTATGCAACACAAAGCTCA
TGAATTGATATGCTAAAAATAATGCACCAGTACCTCCAAGAGCTTGAACACCATCAGCTT
TTTTTGTAGTCAATACTGGATTTCCTTCACCCAATAAAATTTTCAAAGCATTTTGACAAT
ATTGCTCTAATCCAGTAATGGGCAAATATTCTTTATTAAGAGTAACATCGGCAGCCATTT
GAGATTCCACTGTTTTCACAACTGGAAGAACCCATGGTTGGCCTTCTTCCGTACGATAAG
CTCCAATTGTCAAATTAACTTTCTTATCGAATGAATCTTCTTTGCATGCTTCTGATAGAG
CAAAAACCTCAATAGGTTTAGCTTGTTCAACACTTTCAAAAATAGACATACGTGATTAAG
AATAATTTCAAGGAAATATTTATCATAAATTATTAAAACAACTAAGTTTCA
>Gene_19_1/89
GTTCGATATTTCCGTATTGAGGGACCCCTTAATTTCAAATAAATCAATATAAATAATATA
TTTCCCTAATAGTTATAATTATATAATTGTATCTATGTAAATAAAGGCTTTCTAATTTAT
CATAATTATTAATAAGTAGTATACTGCGTCCTGTCCTCCTCATTTATCAGTTATCGCGAA
GGAGGCTTTTGTTAAGATAAAGTTTTAATGCTTTTAATGGTTTTTAATACATTTGTGAGG
GGCTGTAAAATGGTTTTCCTTCAATTTATATTTAGGAATGTTTTTAGTTTCAATAGAGTT
TAAGTCGGATTTTGCAAAATGTCTTTATTTTTATTTGTGTTTTGTCGAAT
>Gene_19_2/89
CTGCCGCTCCAATCTAGCCTCATTCAGAATTATTATAATTTCTATATTGGTAGATTTCAT
AGCGAATTCCATCGATGAATTACCTGAGTCGTCACGTGCATCGATATCACAATTATGCTC
AATCAGCAGTTTGACTGCCTCT
>Gene_19_3/89
GTTGTTGCCGCTGCCGCTCCAATCTAGCCTAAATGCAGACAAATCAAACTGATAGGGAAA
TAGAAATAATAGCATTTCAGTACAAACAGCAATGCCGATAGCATTTTGCTATAGCATTTA
TATGAGCAGCAATTAAGGGGGGGCCTGCACAATCAATTTCAATAACCATTCCCGCCCCAT
GCAAAGCACTGAAACGCGCCAGTGATAAATGCAAGCAAATGATATTGAGAGTGATACAAG
AGATAATTATGGAAAGCCAAGGCAAGGAGAACTATCAAATCCTAAGGATAAACAAGATAA
TACTAGTTGATCTTTACTATGCAATTTACAGTTAGGGCGCTGAAATGATTTCACAGCTGA
TTATTTGCATTTATCCAATCAGCATTACTGGACAGGAAATGTTTCCCAGGCTCAGTCAGA
>Gene_19_4/89
TGATGGGCAATTGTCATATGGGGGCCTCCCTGGATATTAATAAATGCATTCATTGCTCTG
TGCATTTAAACAAGTATTTAGGATAATGGAGAGAAATAATTACGTTTAAATTTTATTTGA
AAATGAGCAAAA
>Gene_19_5/89
TATGAATCGGACGATTCCCATCGACATCCTAAATAATCAAAATTAAATAGAAAAATTAAA
CAAAATTATATTAAAATATGATAATTATCCCCCTTCCTCAAAATCTGAATGCATTCAATA
CAAATTGATATCAACCTCTCGCTCCAAAAATTCCTCCTTGAAAT
>Gene_19_6/89
TCCTCCTTGAAATATCTGCGGAATAATTCTTCTGATCCAGATTTGACTGCGTTCCTAAAT
AAATGGAAATCCCGACTGATTGGTATCAAATAAATTAATAAAATAATAATTTACTTCATC
AATTATGTAAATCCCTATCCAATGAGAATCCATTGAGAATTTTGCTTATAAACATTTAAA
ATAAAAT
>Gene_19_7/89
CTCGATATCACAATGGTGATCAATAAGTAAGTTTACAATTCCTGAATGCCCATGCTCACA
TGCGCGATGAATTGGCACCCGATCCCACTCATCGCGTGCATTAATATCACAATGAATGGA
AACCAGAAGTTTGACTGTTTTTTTGTGCCCATTTTGACTCGCATAATGAATTGGCCGCTG
ATTCCACTTATCAAGTGCCTCAATATCACAATTGTA
>Gene_19_8/89
CTTATCAAGTGCCTCAATATCACAATTGTAATCAATAAGTAATTTCACAATTTCTGTCTG
CCCACGTTCACATGCGTGATGAATTGGCCGCTTCATATCCCGGACCTCTCGCTCCAAATA
TTCCTCCTTGAAATATTTTCTGAATAACTCGGCCGATCCAGATTTGATTGCGTCCATAAA
TAATTGGAATTCTCCACTATTTGGCATTCAATTATGATTATATAAATAATAACCTACTCC
ATCAATTATGAAATAATTAATCCGCTAAGAGTA
>Gene_19_9/89
CCCGTTCAGAATATGAATAAGTCCTTCATTGCCCGTTTTCATAGCAATTTCCAGCGGTGA
ATTACCAAATTGGTCACATTCATCAATATCACAATGATGATCAACCAGTATTTTGACTGT
TTCTGTGCGTTTTGCATTGCAGGCGAGATGAATTGGCCGCTGATCCCACCAATCCCGTGC
TTCGATATCACATTTGTGATCAATCAAAAGTTTGATTGTTTCAGTGCAACATCCACTACA
TGAGAGATGAATTGGGCGCCGATTCCACTTATCACGTGACTCGATATCACAATGGTGATC
AATAAGTAA
>Gene_19_10/89
ATTTTGTTTTAATCAGTAATTTGACAATTTTAGTTTTGCCGCTCTCACACGCCCAATGAA
TTGGGCGCCTTTTGTCCTCATCACTGTATTCAATGACAGTACCGTTTAGCAACGAGGAAA
CCTTCTGCAAGTCCCCATTTTTACATGCCCGTAGCAATCTAGTC
>Gene_19_11/89
CATTTTTACATGCCCGTAGCAATCTAGTCTGAATGCGAATAAATAAAACCGACAGGGAAA
TAGAAATGATAGAGAAAGTAATAAAATGCAATATATTATTAGTGAGGGGCCCTCGGATTT
GAATGAATCCCAAGTAATAACCCTGTTTGTGTTAAG
>Gene_19_12/89
AAGTAATAACCCTGTTTGTGTTAAGTCATACAGAGAGTCATAACAATTGTTCAAAAATCA
TTTTACTTTACCTAAAGTAATGGAGAGGGATAAAAGATGAATAATGCTGAGGAAATTGAA
AGGTAGAACATGTAAAAAGAAAATAGCGATGATCGTGACTGGAAACGCTTCGTTTGCTTG
GATAGAATTATTTCTATAATGAAGACTTTGAGATTGAGAT
>Gene_19_13/89
TTGAGATTGAGATAGAAATAGAGAAGGAAACTATGAGATTGTATGTAACAGATGACCATA
TCTATTCAGAAAGCTTAAGAGTAAGAGGTTCGGATATTTGATGATAAAGACAATAAAGTT
TATATTTCAGGCACATTTCACGAGAGCCGTTTAAGGGAATACCATCACCCTGAGTGGGTA
GAGGATCAGACCTTAATGATATGTTTTATAAGTTTTATAACCAATTACAT
>Gene_19_14/89
ATAAATTTGGCGAATGAAAGTCAAAATGGACTCATTTTCAAGGCATTTATTTTCCGATGT
TGGAAGAGAGGCAGGCAGTTGAAGTTTTAATCGGTGCAGATTATCTGACACTTACACCAG
CTTCTGTTCTTTTGCCGCTGCCTTCAGAATTCTCACAAGCTTCTTATTACTTTTCCTTAT
AGCAATGTCCAAGGGGGAAATATTAGATTTATCTCTTGCAGTAAGATCACATTTTG
>Gene_19_15/89
AACCTTTCACAAATGTTTTATTCCTGAGAGATGTGTTGCAGAACTTGTGGTCACAGAACA
ATTTGCATTTCAGGCCCATCTTCGAGATTAGAAGTTCCAATTCTTCTGCCTTGAGGATCT
CTACTAGCTCCTTATTTTCATTCTTTA
>Gene_19_16/89
CGGCTGAGACAGCTTTCGTTGATTTGCCATCAGTTCTCATTAAAGACCGGCTGATACCAA
AATCAGCTAATTTTATATTGTTTTCGTCGCTCAGCAATATATTTGCCGGCTTTATATCTC
GATGAATAATTCTATGACTATGCAGAAATTCCAGGCCTTCGAGGATC
>Gene_19_17/89
GGATCTGGATTCAACATTTCTTCAATGAACGCTTTCATTTCCTCTGACATCATTTGGGAA
TGAGGCATAACAAGCTTTTTGTCTGTGCCGATTTTGAATATGAGAGCTAATGGATCGCAA
TAGTCATATGGCGGCCTGCCT
>Gene_19_18/89
TGGATCTGGATTCAACATTTCTTCAATGAAGGCTTTCATTTCATCTGACATCATTTGAGA
ATGAGGCATATCAAGCTTCTTGTCTGTGCAGATTTTGAATATGAGAGCCGCTTGATTCCA
ATTGTAATATGGCGGCCTGCCT
>Gene_19_19/89
CCTCAATAATGACCGACAGATACCAAAATCGTTGAATAATAATTTCAATTTAAATATTAT
TATTGGCATTTATTTACGCTTTATATCTCGATGAATGATGCTGTATCCGTGCAGGAATTC
CACGCCTTCAAGGATCTGCTTGCTGTACCTTATGATATTTTCC
>Gene_19_20/89
CTGTACCTTATGATATTTTCCGTGGCTAGGAATCTCTTTCTTTCTATTTCATCTTCCAGT
GATCCGTGTGCTGCACAGCTTGTGCTTACAGAAAGATTTGCATTTCAGACACATCATTAA
AATTTGTTGTTCCAATTCCTC
>Gene_19_21/89
CCTTGAGGAGCTCCACGAGCTCCTTATTCTTATGCTTTAATGCGATGTCCAGAAGGGACA
AATTAAATTTATCTCTTGTGCTGATATCGCATTTTGTTTTAATCAATGATTTGACCAACT
TTGATATTGCCGCTCTCGCATGCCCAATGAATTGGC
>Gene_19_22/89
TTTATCAAATGTTTTCTTCCTGAGCGCTAAATATAAAAATGATGAAATTAATTTTAATTT
TATTTGTTTCTCTAAGGTCTCTCGTTTGTAATCTGAGGGAATTTGCATAGAAGAAAAACA
TAAAACCTTCCTCACTCATCACAATGAACACATCAATAACAAAACCAGCAATAAACATGA
G
>Gene_19_23/89
GTGCGCAGCATTCAATTGGTGCTTCATAGCTATTAATTATTATGATTATCAAATTCAGAA
AATACTGCACTAATTAGATGGCTTATAAGTTCAGCGATCACATTTGATGAGAGCGACCAA
AACCTTACAAATAATAAATGTGCGCAATACAAATATTAAATGTCCGTTACAGCCGATTAT
AGCAAGGCGCCATCAAATGCTAATTTATGCAATTTATAATGCCA
>Gene_19_24/89
ATTTGCAATACATTTCCACAGCTCGGCTTACATGTAAGGCTATCCTTTATTGTAACTCAT
TCCAACTCGCCGAAATATTTTCCGTATGTATTATATATATTTCCTAATGACATTTTCAAT
ATTTTCTTACTCCTTTCATTTTCTGGTCTTCTTCTTTGTGCATTCTCTTGCCCATCCTTT
CTCTAAAGTAGAGAAATAGCTCCCTTTGCCTAAGATTATTCACAGTCAGTCTTCCGTTAT
CTTTAATAAAATATAAATTTAATGAAGAATTTAACGTTTGAATGAGTAACAGCCCACGAC
CCGAGTACTTGATGTACATCATTTATAAATTGAATGATAATTGTGCTGTT
>Gene_19_25/89
ACTTTATCCGCTCTAATTCACTGTCAGTGCTATAAGCTTTCCCATTGACCTTACTCACCA
GAAAACCTTTCAATTAAGACTTCACCGTCCTCCCCAATGCCGTTCAACTCGTCTAGTTCA
GTTTCAGTAAGTTCTAGGTCACATCAAATGTTATGAAATCTATGAGGAAAATCATTATTA
ATT
>Gene_19_26/89
TATCTCAGTCGTTGCCAGAGTGGTTTGTCTATGTGGTTATCTAGGTCCTATCACATCGCA
TTATATGCATCGAATAGCTCGGAGGAAGGAAAGTAGTCTGTCGTATTTCTATGAGTAAAT
TTATGTATCAATCATCCTGTTCTCAATTTTTACAGTTGGTTGAATGACAAGGGGATCTCT
AAATGATATTCAGTTGATATTCAATGCCGTTATAGAGCACTTGGTACCCGACACAGTAAA
TGTCCCGGAATGGCAGTTGATGTCC
>Gene_19_27/89
GTAAAAAAGAAAGTATAAGAGAAAATAAGTTAGCAAATAGTTTTAATTGAGATTTGATGC
TACATTAGAAACTTTTGTTATGCATCTCTGAAACGAATTTGCATTAGTTACGTTTATTGT
GGTTGCCAGAGTGGATGCCATAGCGGTTGCCTCAGTCGTTGCCAGAGTGGTTCCCTTCAA
TCGTTTCT
>Gene_19_28/89
TAAAAATTTATTTAATCTTGATCGAATTCACAAAAAAATTTCAATTTTAATAATTGTACT
GCAGTTGATCTCTGATCCTGATCCAACATTTTGTCAATGAATTCTTTCATTTCCTCTGAC
ATCGATTGGGAGTCCGGCAGATCAAGCTTTTTAGTTGTGGAAATTTTTATTG
>Gene_19_29/89
CTGACGCAAATTGTTTAATTATATTATCAAGGTCAATTTTTTTGGCCATTTCTCGTTCTA
TGCTAAAGTAAGATTACATAATCGACTTTGGCCCATCGAGGCTTTCAAATATGAAAGTAT
CAATTTTAATTTGCTAAATAGAATCCGCGATTGTCAGCAAGCAATGCTATAAGTATATTG
GGAAAAACAAATGCGTGCATTTTCATAAGCAGTTTTTT
>Gene_19_30/89
AACGTTTTCATCTCCATACTGAACTATAAAATTAAGTAATTGTTCGGGGCTTGATACTTT
TTCGGTAAGGCTTGTTAGCAGCGCTCTGAAATCCAAAATTTCTTCATATAATTCTTGCCC
ATCCTCATCACAACTGTAGGCTTCAAAGCGACGTCATCATTCAATTTCAAAATTACACAA
ACATTCAAATATTTATAAATAAGTTTTACCAATTAAATAATGTTACTAATCTCGCTAGAA
ATGCTTCAGCTCCTTGATGACGGTATT
>Gene_19_31/89
CTCAAATATGAAAGTATCAATTTTAATTTGTTAAATGATCTTTCACAACTGGCAATAGAA
ATCGCGATTGTCAGCAATATTTTCAAAGGTATACGAGCTATATGCATATTGGGAAAAACG
TTTTTTTTTTTTTC
>Gene_19_32/89
TTTGAATACTCTCTCTCTCTATTCCACAAGTGAAATTAGATTCTGAATGCATGTCTGGCA
ATTATATTTCGTAATCCTCAACATCACAGCATCATCGGGAAGCCTTATCTAGAAGTCTTA
TTGCTATGTAAAGCAAAATCACATAATCGACTTTGTGGCCCATCGAG
>Gene_19_33/89
ATTTCACCAATTTTATATCTATCATTCCTAAATCAGTACATTACCGCTGAATATACACAT
ATCTATAACTAACCTAAAGTCACGACCCCTCGGGCAAATAGGAAAATGCATATTAAATAC
ATCCGAATCTATCCAAGTCCAACAAGCAGAGGTGTCCACTTTCCATAACACTCTTCTGAT
TTCATCCTACGTAACTTACTAGATCACCACACGCTGCCTGATAGCCAACTCACATGAAGA
CATGATGTTAGCGCTTACAAGTACTGCCAAATCTGGGTACATAACTATCAATGAGCAGGC
ACAACCGGTAAACTTTTATGGAGAGGGGATTTCTACTGTGAATAATTCTAACCTATACAA
ATACCTGGGAAGGGAGGTATCAGAAAGGCTCA
>Gene_19_34/89
AACTGTAGGCTTCTCCAAATTTTTCACAACGCTCTTTCAAGTAACTTGTTTCGGCTTTAA
AACACAACCCCAAGCGTTATTTTCATTGGCGTATTTATACGTCATGCGCTTTTCGCGTAC
CCATTCATTTGGCGCCCATGGCACGTGCCATGCCTGCCATACCCTAGTTACGCCT
>Gene_19_35/89
GGCTCTCAAATATGAAAGTATCAATTTTAACTTGCTAAATGATCTTTCGCCATAGAAACA
ACTATTGTCAGCAATATTTGTAATGCTATAGCATATTGGGGAAAACGTTTTTATCTTCAT
TCTGAACTATAAAATTAAGTAATTGTTCG
>Gene_19_36/89
GCTGGCTCATAGAAAGGTAGGCTTGATAGACTGTGTGATTATTTATGGCACAACTTTTGC
TGGCCTACCTAATTTTACATTAATCAAATATGAAATTTCAAACACTCTTTCTAATATTCT
TTTGTTTAATGAAAAAAGCATTAATGATAAATGATCAGGAAATAGAAATAACAGTGAATG
TGGAAACTAAAGAGACTTTCTCGACACATCAAAAACCATCAAAGAGCCCTACCTTCAACA
AAAAAGCTAATAAATTTCATAAAGAAGAAAAGTATGCTGAGCCAGGAATATTCACCGATG
ATTTGGAATATTACGAAGATGAATACATTCACATTTGATTTTTTTTTTTTTTTTTTTTTT
T
>Gene_19_37/89
CTAATAAATTACAATTTAAGTCTTGTGTAATATTATTCGCTGCAATATTAGTTTAAATTC
TTTACTTTTAGAAATTTCAGCTTAGATTTTGTTCTAGTTTTTTAAATATTTTTTTTTTTT
GGACGATTTAAAACATTTGTAAACAATGTATATTGTACGGTAATACTTCTATACTGAAAA
TGTCAGTTACTTTGTTGTTAGTGGCATACCTAGAGTAAATGACGCCTATGGCAAACACCG
ATCTTGCGCCCT
>Gene_19_38/89
TCCTCAGTTTTGAATTTGCTATAGTTCTTTGGCATTGTTGGTTTGAGGATCATTTTGATA
AACTCGTGCTTTCTAATCACTTTGACTTGACCTTTTCAGTTTCATAATATATCCAGCAAT
ACGTTCAAGTCTACTTTCAAAGATTTGCTCTTCTAGTAATTTGATTTTTCT
>Gene_19_39/89
GGGCAGTTAATAAATAGTAAAAATAATCGATTGAATTCCCCGGACTGCTGATTGGTTAAT
TGAGTTATTAAAACACTACAATGTGTGCAGTGGCGTACCTAGAGTAAATGGCGCCTATGG
CAAACACCGATCTTGCGCCCCT
>Gene_19_40/89
CGGGCCTTGAATTGGTATTAATTGGATGGGGATTTGTTGATTTACATAGGAAATACTTTT
TCTGTTATCATTTATGGGAAATTGAGAACTGTAGCAGTTATTAGGATATATATATTCGGT
AGGAAGGGCATTCTCTCGTAATACACTTGTATTGACTTCGATAGATTCACCAGAAACATG
ATTTCCAGCACGTTCACAACAAATTTCTGGTAAGTTCGTGTAAATTTCTGATTCAAAGCA
ATCAGGTTGTTGAATCAAGACAGCTTCTTTACGACCGACTGAACAAGGAATTAATATTTT
TGAATTGTTAACCATTTGGCATTTACCACAATCATTTAATTTATTAGAGTCTTTTTTCAA
AAACACGTTCCTTGAACTTCCCGATGACACTTGAAAATTATCAACATCAACAAAGTCACC
AATTTTCTGTGTAAAATGCACATTTTGAGATTTAATTGGTTTATTATGGTAACAATATTC
GGTATTTTCTATTGCCTGTGAATTGGGTATGATCAACATTGCATGTGGATGTTTGTTAGT
GATATATGACGAACCGGATGAACTTGCAGTTTTAATTTTGTTATCGTGATAGCCATTGAC
ATTGTAAGCAGTTGTAATTGAAGAAATATTAGAGTTGTCTTGACTGTCTCCAACAAAAAG
TCTCTGAGGCTGTGACTTTGTGGGATATAATTCACGATAAGGTTCAATTATTTTTTGGGA
ATTGTTGATAGTATTTATACCTTTACTGTATGTGAATATATTAACAAGTGGTATAGATTC
ATTTCCTTCACTGTTGTTACTTTGAGGGTCAAACTTAGCCTCAATGTCATTCAAATTAGG
GACGAATTTAGATTTTCCATCTTCAATGTTCTTGGAAATAGATTTTTTAATATCAGTGCC
TAAACAAGTTTTTTTA
>Gene_19_41/89
GTGTGTCTCATTTATTTTCTTACTGGTGATCACTACATACCAATCGATCGCGCACACCCA
CACAGACACACAACGGTTGGCAACACAACAACATCAACATTGTGATTCATCAATAATGGA
ATGGCTACGATATCATTATAATTACATTGTATTAACAAGCAGTTTATTGATTTGTTTTTG
AGCGTTTCGTGAATCCCAAAGTTTAA
>Gene_19_42/89
TAAATTGTGTAAATTTAAACAAATAATCACGCCAATGTAGAATCATCCCAGCTGCCATAA
TTATGCAAGTCAATGTCACATTATTATGCGTCGGTTTCTGTATTTAATAAAAGGTTAATT
TTTAAAAATTTTTAAAATAATTTTAATTTTTTAATGATAAGTAATATTTTAAATGAAATA
AATCTTGTGCATTTATCAGAAATTTCAGGACATTTATGAATGATTTATAACGCCGGTAAT
AAATGGTTGTGTCCATAATATTTGTCCGTTTT
>Gene_19_43/89
GCAGGCGTAATGAATTGGCCGCCAATCATTCTGATCAAGTGCTTCAATATCACAATGGTG
ATAAATCAGCAGTTTAACTGCTTCTATGTGTCCTGCACTGCATGCGAGATGAATTGAACG
CTTATTCAGCCAATCAAATGCCTCGATATCACAATGGTGATCAATCAGCA
>Gene_19_44/89
TCTCGATATTATAATATTCTTTAATCAGTATATTGACGGTTTCTATGTGCCCTGCAATGC
ACGCGAAATGAATTGGACGTTGATCATATTTACCAAGTGCATCAATATTACAATGGTGAT
CAATCAGAAGTTTCACTACTTCCATACAGCCTCCAATGCATGCGTGATGAATAGGTCGTC
CACCGGAATTATCAAGTGATTCAATATCACAATGGTGATCAATGAGCAGTTTGACTGTTT
CTACATGTCTTGCATTGCATGTATGATGAATCGGTTGCCGATTCGATCTATCAAGTGGTT
TTTCACAAACTCGCTGAATTATTGGCCATTCCGACCCATCAAGTACCCAGATAGAAGGAT
GACAATTAATCAGTAGTTTGACTGCTTCTGTGTTGC
>Gene_19_45/89
CCTTTAAAAAGGTATTCCATAAATATGCATAAATGATCTTTTGTTTGGATGGCTCCAAAA
TATCTGATGATTCTTTTATGCCTGAGTTTGGGTAGAAATGTATTAATATTTTCTTCGATG
TATTTCTCACTGATCTTTATTAATTCTATCCACTTGATAGCAAAAACTGTGTCTATTCCA
GACCCCTTGCACTTATAAATATGCCCAAATCCTCCACTTCCAATTTCTGA
>Gene_19_46/89
CATATTGATAACAGTGGCCCCCATAGACCAAATATCAGCTGACTCAGTGTAGAGTGGCCC
ATTATCACTAGTCAAGATAAGCTCAGGAGCTGTAAAATTGGGAGTTCCAATGGTTGTGAC
AGCTTTAGTTATTTCGCCACAAGTCCTCATTAATGACCGGCTGATACCGAAATCTGCCAA
TTTTATATTATTCTCGGGGCCCATCAATATATTTGCCGGTTTTATATCTCGATGAATAAT
TCTATTCCCATGCAGAAATTCCAGGCCTTCGAGGATTTGCTTGCTGTACCTTATGACATT
CTTTGTGGCTATGAATCTTTTCTTTTCGATTTCATCTTCCAATGAGCCTTTAAAAAGGTA
TTCCATAAATATGCAT
>Gene_19_47/89
ATTTCAATTTTAATAATTGCGCTGCGGTTGATCTCTGATCTGGATCTGGATTCAACATTT
CTTCTATGAAGCCTTTCATTGCGTCTGACATTAGTTCGGATTCCGGAAGTTCAAGCTTTT
TACTTGTGGAGATTCTGTTTATGACAGCAAATGGGTGGCAATAGTAATATGGCGGCCTCC
>Gene_19_48/89
GCCAAATTTACATAAATATAATTCCATCCATTTAAACAAAATATTATTCAGAAAATCCAA
AAATCAAAACCAGATATAAAAATATGTTCAATCGAAATCAAATTCAGAAAAAAATTTCAA
TTTTAATAATTGCGCTGCGGTT
>Gene_19_49/89
CAATAAAAATAAATAATCTCCGTTTTGAGTTTCGCTAGAGGGAAGGAAGCTTGGTTGCTA
ACCAGTGCGCTAAGGGTAGCATGAGGGACTCGAATCTACCTACGTTTCTGTTTTTGAGCC
ATTAAAACCCAATCAAAGACCATCAAAGCTCCAGATCATCATCATCAAAAACATCAATCT
TATAGCTCAACCCAAAGCCCCATTTTGGTTTATCATTGTTATTCCACCGTCAGTTACATT
CAATCTCATTGTTACCTATCCTCATCTTCCTTCTATATTCGTATC
>Gene_19_50/89
ATTCGCATGTCAGCCCCATCTTTGAGATCTAAATGAACGGGAATGAATTTAAGTGCAAAA
GTGCAAAAATCAATAATTGATCAGAAATATGAAAAGGCCAAATGGAGGTCATGAGGTGCC
ACATAAAGGCATTTTGCTCATCATTTATGCTTGCTCTAAGTCAGGGATGCTCAGTCACTA
GTCAATTGACAATTTGGTACTCGTCATGGTCCAAATGGTGTGACAAAGGCTTTGGTTAAC
TTATGATGTATTAGTTGAGATGCAGTAAACGCTTTCAATTTTGGATGATTGCCCCATCGC
AGCCAGATATGACATTTCCCGTCAACAACCTGATATCATGGGGGGGGCAGCAACGGGATT
TATCTATTTACAGCGATATTGGAGCATTGAACGTAATCCGCAATCGGATAAATATGAAAT
GCAACAAAACATTTTTGATTGGCATTTTCATGCGCAAAATCCAC
>Gene_19_51/89
CGCAAAATCCACCAATCAATAAAATGTTTTCGAGTTCTAAATATAGATCGACTTAATGAT
TGGTCCGCTAAAATGTGAATTTGTTATCAAACCGGAAGGCGATCCGGATGGTTAAATCTT
ATGATTTCATTTCCATGCGATAAATGCTCAAATGGTGAGAATGATAGCAATAAATTAATA
AATATTATAAATACATCAAAACATATCTGGCGCTCCAATTGCTG
>Gene_19_52/89
TCACAGTGGCCCCTACAGACCAGATATCAGATGATACAGTGTAAGATGAATCATCATCAG
CGTTTAAAACCTCAGGGGAAGTGAAATTGACAGTTCCAACAAATGTTTTAGCTCTTGTTG
ATAAACCAGTGGTCCTCATTAATGATCGGGCAACACCGAAATCTGCTAATTTTATATTAT
TCAACTGATCCATCAATATGTTGGCAGGCTTTATATCTCTGTGAATGATTTTGTTTCCGT
GAAGGAATTCCAGGCCCTCCAGGATCTGTTTGCTGTACCGGATCACATTATCAGTTGCTA
TGGATTTTTCACTTAATATTTTAGTCTCGAGGGAGCCTTGCGGAAAGTATTCCATGAAAA
GGCATAAATGT
>Gene_19_53/89
AGTATTCCATGAAAAGGCATAAATGTTTCTTTGTTTTAATCGCTCCGAAATATTTTACAA
TTCTAATATTATTCAATTTCGGGAGAAATTTATGAATATTTCCTTCGATATATTTCGCAT
CAATACCTTCCAATTGTATCCGTTTTATAGCAAAGTCTGTATCTATTCCTGATCCTCTCA
ATTTAAAAACCTCTCCAAACGATCCCATTCCGACTCTGGATCCTTTATCAAATGATTTTG
TTCTAAGGGATTCCGGGCACAGTTTGTGATCACAGCCAGATTCGCATGTCAGCCTCATCG
TTGAGATTTGCTGTTCCAATTCGTGTTTCTGTTGCTGATCCAATATTGCACACTTGACGA
TCTCTACAAGCTCCTTATTATCATTCTTTACAGCGATGTCGAAAGGTGACGAATTTGATT
TATCTCTTACAGTAATATCACAATTTGTTTTAATCAGTAATTTGACAATTTCAATATTGC
CGCTCTCA
>Gene_19_54/89
TCAACATTTCTTCAATGAAACTTTTCATTTCCGCCGACATCAATTGAGATTCCGGAAGTT
CTAGCTTTTTCTCTGAGGATATTTTTATGATGACTTTGGGTGGTAAGCAATCATGTAATG
GCGCTTTGCCAGAGATCATATTGATCACAGTGGCCCCT
>Gene_19_55/89
TCCAAGGCTTCATTGACTGCACTTGTGAATCACTGAAAAATAATTCAATGCATTGGTTCA
GTAATATTGGGGATTCCGATACAGGTACAGCCAGTGAAATAGATTTCAGCACTTGGAAGG
ACTCGTTGAATATTTGCTGACAAACATTACAGG
>Gene_19_56/89
CGTTGAATATTTGCTGACAAACATTACAGGACATTTGGAATGCCAACTGGGCAATATTGA
GAGTGCGTAAGAGACGTATTGAAAACGGATGAATAATTGTCCAGTGTAGTACACCTTAAA
ACATTTATAAAACCTTCATTTATAGGTCGAAGGAAACTGGTCCAATTCAG
>Gene_19_57/89
CGTTGAATATTTGCTGACAAACATTACAGGTCATATGGAATGCCAATTGGCCATAAAAAT
TATCGAACACAAATCCGGGGGTTTCCTTTTTGAATTTTTCGAAATTTCCTTGAGCTTTAT
CAGAAAGAGTCGCGTGAAGATTTGACGTTTCAGTGTGGGTTGCTTTTAGAACTGTGCTCA
CTCGACTTAGAATATTCATGAAACACTTGTACACGTCATCACCGAGAGACGACTCCGTAA
CATATTTTTGAACAGTTTTTAAAGCTTCGTTAAGCGCGGATTCATCTGAGTTTCTTAAAG
CTTTTATCAAATCGAATAGACTATTGACAAAAATCGAATCCTCAGTTTCATCAAAACGCT
TCCAATTAAGTTTTTCGATATCTTTTCCAAAATCTTTACATGATGCTAGTAATTGTATTA
CACAATTTAGGTAGCAATAGCCTTTTGGATTTTTGAAGCCCATTGGCTGCAATGCATTTT
GTTGAAAATGAGAAATAACTCCACTTGTCCAATTGAAGATACCAGATTTATTCAGTAAAC
CCAGAATGATATTCAAAGGATATTTTATTCCA
>Gene_19_58/89
GACTTTACAGTTTCACTTTTATCACTCGTCCCATTTTTGCTTTTATTTTCTTCATTTTCT
TGAGAATTTTCTTCAACTCCGTCATTGACACTTGAATTTTCGGACATATTTTTCACTAGC
CTAATATTTATAAAATCAGTTATAA
>Gene_19_59/89
CTTTTATCACTCGTCGCATTTATGGTTTCATCTTTCTTTTCTTCATTATTTTTAATATCT
GAGATTGAATTTATTAAATCTTGAATCGGTGCAGTTCCAGTTTCATTATTTTCACTTGAA
GGGTTTCGATCAAGATTGA
>Gene_19_60/89
AAAATAGCCAAAATAACAATTAGAAAAGCTGTCTAAAAATGACTTTTTTAATTTTGGTGA
AGTATGAGATTCAGCTTTCGGTTGGTTTTCATTGTTTTCCATAGTAGATTTTTCCTGTTC
GGTCATCAATGGAATATTTCGAGGTTCCTGTGGATTATTTCCACTTTCGATACATTTTAC
TGCTACATTTATTTCCAATGAATTTTTATTTCCAATCCCTTCTTCTATGTTTCTACTAGA
ATTAATTCCTTCGTAGTTATTAGAACTCCTTTTTGGGATTGAATGTAATATATCTTGACT
CGTTTCAGTTCCAGTTCCGATATTTGATCCGTTATTGAAGGTACCAGATTC
>Gene_19_61/89
TTTTGGGTTATTGAAGCCAATTGGTGGAACTAATTTTCTGAATTTCAAATGTTTTTTATC
TTTATATTGAATCTTTTTCATCTCCGCCAACAATTTATCATTTTTCTCTTGCAATTTTTG
GTTTACCTCATTCATGTTTTGAAAATTTTTATTTTCCTCATCAATTTCTTTTATCTTCAA
TTTCAATCGATCAATCTCTGACAAATATT
>Gene_19_62/89
TTCTCTGACAAATATTGATTATTTTCACTAAGTAAGTTTGTGCATTTGTTTTCCGAATGA
CTCAATTCCAATTTCAGCTTCTCATTAGAACTATTTAACTTCTCCATTTTCAATTGGCAA
TCTTTTGCGATTTCTTCAAATTGATGAGATTTTGTTTTAACTGTCCCATTTTCATTCCGC
AATTGTGAATTTCTCTTCTGTGAATGCTTCAATTTCTCTTTGCAATCTTCAAAATCTCTT
TGCAAACTTAACAGTTTTCTGTCAGATTCCTTTAATGCTGATTCCAATTGCTCAATTTGT
GCCGCAAACTTATTATTTTCATTCTGTATGCATTTGTATATTAGTTTATTAAATTCCAAT
TCCATGTTGCTGAATTTTAAATCATAGTCATATACAAATTGTTTGACACCTTCTTTGATT
TTTAAAATTTG
>Gene_19_63/89
TTCTTTGATTTTTAAAATTTGATTCTCATATTTGTTTCTAATTCTTGCACAACATTCTCT
TTTATTTCTTTGGAATTCGTGAATAAAACAATTTTCCCATTCCAATTGTGAATTCCTGTG
TTTTTTATTTGCA
>Gene_19_64/89
ATTCCTGTGTTTTTTATTTGCACATTCATTGCTGTTGACTTCACGAGTTCGAGACGGGGG
GTTGACATTGTTATTTCTGCGTTCATTATTCATTCTTATAGTTTATTGGTCTTACAAATT
TCTTAGAATAATTGTTAAGTTTGGAATGAGTAAAACCCTTATTATTACTTGCTTAATC
>Gene_19_65/89
AATTGGAAATCTTTTATAATTTCTTCAATTGTTCGTTTCTTTTCCGCCATTTCGTTTTCC
AATTGTATATTTCTCTTCTGTGAATGTTTCAGTTTCTCTTTACAATTTTCAGAATCTCGC
TGCAAACTTCCCATTTTTCTGTCAGATTCCTTCAATGCTGATTGCAATTGCTCAA
>Gene_19_66/89
CTGCAAGCTTTGAAATTTGTTTTCCGATTGTTTCAATTCCAATTTCAGTCTCTCATTAGA
GTAGTTTGAATCCTTTATTTGCATTTGGAAACATTTTGCAATTTCTTTATTTTTTCTATT
ATTTACCTCAATTTCATTTTCCAATTGTGAATTTCTTTCCTCTGAACGTTGCAATTCCGC
TTTGCAATCGTCACAATCCTTATGTAATCTCCTATTTGTCGTGTAT
>Gene_19_67/89
TCTGCAAGCTTTTGCATTTGTTTACCGATTTATTCAATTCCGATTTCAACTTCTCAATAG
AGCTTTTTGAATTTTCCATTTTCAATTGGAAATCTTTAGCAAGTTCTTCAATTTTTTTTT
TAACTCTCGATTTTTGATTTTGCAATTGTCTTGTCGATTCTGCACAATTTGCACATTGAT
TT
>Gene_19_68/89
AATCATCAAAATCTTGCTGCAATCTTCCATTTATTCCTTTTGATTCCTTCAATGCTGATT
GCAATTGGTTAATTCGTGCCAAATATTGATTAGTTTCATTCTGTAAGATTTTGAATTCCG
ATTTCAGTTTCTCATTAGAATT
>Gene_19_69/89
TTTTCTTTCTGATTTATTCGATCTTATTCTCAAATCCTCTATTTCTTCTCCAAATCTTTC
TATCCCCCTCTCGTGCCTATCTAATTCTGAATGCAAATCTCTGTTCCGTGATTGATAATC
ATCATTCCACTTGGGCATTGTGCCATAAATATCAGCCGAGTTGGTAGAAAAGTAATTGTC
TCGATGGGATCTGCTGTTTTGCCTC
>Gene_19_70/89
TTGTCTCCATGAAATCTGCTGTTTTGCCTCGATCCAGCCCCTCGGTCAGAATATTTATCC
CTATCAGCATTGGATTTAAGCTTTGCATTACTTCCGATCTGATCAAAGTCTTGATAGGTC
AATTCATTTGAGTTCCTTTTTAAATCGGCTTTATCAAATTCATTTTGCCAATTCGAGCTG
CTATTTGTGTCATTAGGAAAGTGCTGATAAATTGGAGCAGATTTTTTTGACAAAAGAAAA
TTTCTTCCACTTGATGAG
>Gene_19_71/89
AAAATTTCTTCCACTTGATGAGCTGGAATGATGAGAAATGCGTGAAGCTTCTGATAGAGA
TGTATATTGTCTTGGAGAATGAGTGTGTTGATTATGATCATATGTGATTGGCTTACCATT
TAAATCAGTGAAATGATTGGTGGAATGTTTATGAGAATTCCATACATTAATTTCATTTGG
A
>Gene_19_72/89
TTGTCTCGATGGGATCTGCTGTTTTGCCTCAATCCAGCCCCTCGGTCAGAATATTGCCTA
GGATTGACATCTATAGATTCTATGATAAATTCAGATGAAGATCTTGATAATGAGTTTTGC
TTGTTCCTATCAATTGAAATTGAATTTCTTTCATGCTTAAATGGATTATTTTGATAATTC
AAATATTCGTAACTTTTTGAAAGATTTTTTTTCATATTATTAAGTTGAGGTGTTGACCGG
TGGAAACTTGAGGTTAGCTCTGTATTTTTTTCTACCAAATGACGTGCCAATAAATATCAC
TTGTCATATAAGATTTATATAGATTTCGAT
>Gene_19_73/89
CTCTGCCAAATATTTATCACATTGAAATTTGAAATTTTCATTTTCTTTGTCTGATTTATT
ATAATTATTTTGAAGAATTTTATTTTCCTTATCAATTTCTTTTACTAACAATTTCAAATT
ATCCCTTTCCGACTGCAAT
>Gene_19_74/89
TTGGAATGTCAACTGGCCATAAAAATTATCGAAAACGAATCCAGGATTTCTATTTTTAAA
TTTTTCGAAATTTTGCTTAGCCTTTTCAGTAGAAGTTGTCGGAAGGCTGAAGGAATCATT
TGGCCTTTCAATGTTCGTCTTGATCACTTTACTTACCCGACTCAATATATTCATGAAGCA
CTTGTATACGTCATCTCCGAAAGACGACTCAGTAATATACTGCTGAACTGTTTCCAAAGA
TTTATCAAGATTTTTTTTGTCTGATTTTCGTAAAGCTTGAATCAAATTGAATAAACCTTT
CACAAAAACCGAATCCTCAGTATCATCAACAAAATATTGCTGGCAGTCACTATTTTCAAT
GTCTTTTGTAAAATCCCCACAGGATGCAAGTACTTGAATTACACAATTTAGGTAG
>Gene_19_75/89
ATATTTTGGTCCATGAGTTAATTTTGTTAGAGATTTTACCGATGTTGATCCATTTTCACA
TGCACATTTCAAAGGCTCCGTAACCTCAATTTGCGAATCACTAAAAAATGCTTTAACACA
ATTTTCTAATGGTATTGGAAATTTTGAATTCGGTACTGCCAGGGGCATGGATTTCATCAC
>Gene_19_76/89
CGGTTGAGATATATGAATAAATATTTTGGTCCATGAGTTAATTTTGTGTGGGATTTCACC
AATGTCGATCCGTTTTCACATGCACATTTCAAAGGATCCGACACTTCTACTTGGGATTTG
CTAAAAAATGATTCAACACAGCTTTCCAAAAGTATTTGAGATTCTGATTGCGGTACTGCC
AGGGGCATGGATTTCATCAC
>Gene_19_77/89
GATATATAAATAAATATTTTGGCCCATGGATTAACTTTGTTGTAGATTTCAAAGATTGCG
AACCTTTTGGGCATCCACATTTCAAAGGCTCCTGTACATTCACTTTTGAAACGCTGAAAA
ATAAATTAATGCACCTTTCCAGAGTTATTTTGGATTTCGATTTAGGAACTGCCAACGTCA
ACGATTTCATCACTTGGAAGGACTCATTGCAAATTTCA
>Gene_19_78/89
GATTTTGATCCTTTTGGACATCCACATTTCTGTAATAAACATTTTTAAAGTATTGTGACA
TTTTACATTTTACAAATATTAAAAATAATTTTTGTTTAAGCTATATTTTTTTATATATTC
TTTTCTTTTTTTTTTTTTTTTTGGACATCCACATTTCTTAAGACGTTA
>Gene_19_79/89
CTTAAGACGTTAATGAGACTCATATTAGAAAAGCTACCCCGCAGAGAACAGTTATCGAGG
CTCTTTTCAATTACGACAATTGTGAACTAAACAGGCTTCATTGGAATATATATATAAAAC
GTGATTTTCATTTCTTA
>Gene_19_80/89
TAAAAATTTATTTAATCTTGATGGAATTCAGAAAATAATTTCAATTTTAATAATTGTGCA
GCGGTTGATCTCTGATCTGGATCTGGATCCAACATTTTGTCAATGAACTCTTTCATTTCC
TTTGACATCGACTGGGAGTCCGGCAGGTCAAGCTTTTTAGTTGTGACGATTTTTACTGGG
ACAGCAAATGGATGACAATCACAATATGGCGGCCTGCCAGTTATCATATTGATAACAGTG
GCCCCCAACGATCAGATATCCGCTGATACAGTTTAGGGTGCCCCTTTATCACTAGTTAGG
GAAACCTCAGGAGCTGTAAAATTTGGAGTTCCAATAGTTGTTTCAGCTTTAGTTACATTG
CCACAGGTCCTCAATAATGACCGGCTGACACCAAAGTCTGTTATTTTTATATTATTTCCA
TTGCTCATCAATATATTGTCCGGCTTTATATCTCGATGAATAATGTTGTTTCCGTGCAGG
AATTCCAGGCCTTCAAGTATCTGCTTGCTGTACCTTATGATATTTTCCGTGGCTAGGGAT
CTCTTCCTTTTTATTTCATCTTCCAGGGAGCCTGCAGAAAGGTATTCCATGAAAATGCAT
AAATGATCTTCTGTCTGAATAGCTCCGAAATACTTTATAATTCTCTGGTGATTCAGTTTG
GGTAGGAATTTATTAATGTTTTCTTCTATGCATTTCACACCAATCTTTTTTAATTCTATC
CACTTGACAGCAAAAACCGTATCTATTCCAGAACCCTTGCATTTATAAACATGCCCGAAT
GCTCCACTTCCAATTTCTGAACCTTTATCAAATGTTTTCTTCCTGAGCGATGTGTTGCAC
AGCCTGTGGTTACAGAAAGATTTGCATTTTAGACCCATCATTAAAATTTGTTGTTCCAAT
TCCTCCCGCCTTGAGGAGCTCCACGAGCTCCTTATTCTGATTCTTAATAGCAATGTCCAG
GGGGGACAAATTATATTTATCTCTTGCACTGATATCACATTTTGTTTTAATCAATGATTT
GACAACTTTGATGTTGCCGCTCTCGCATGCCCAATGAATCGGCNNNNNNNNNNCGCCTTT
GGTCCTTCCTTATCACAATATTCTATGGCGGCACCATTTAGATACGTGGAAACCTTCTTC
AGGTCGCCATTTTACAGGCCCGCTGCAAGCAAGACCCATTTAGAATATGAATAATTCTTT
CATGGTGAGATTTCACAGCAATTTCCATCGGTGAATCACCCGACTCATCAAGCGCCTCGA
TATCACAATTGTGATCAATCAGCAGTTTGACTGCCTCTGAG
>Gene_19_81/89
TAAAAATTTATTTAATCTTGATGGAATTCAGAAAATAATTTCAATTTTAATAATTGTGCA
GCGGTTGATCTCTGATCTGGATCTGGATCCAACATTTTGTCAATGAACTCTTTCATTTCC
TTTGACATCGACTGGGAGTCCGGCAGGTCAAGCTTTTTAGTTGTGACGATTTTTACTGGG
ACAGCAAATGGATGACAATCACAATATGGCGGCCTGCCAGTTATCATATTGATAACAGTG
GCCCCCACAAGTGTTTGTTAGACACGCCAAACTGACATTGACAAAGCTGAATTTGAACAT
TGAAAGTAAGCTCAAATGGAAAGTTTATCATGATCCATTTCGGGACTTTATGAGTTCCAG
CTGGGTCACTCGAGAGGTCATTCCATTTACTCATTTAAACAAATGTCCGAAAATGAAATA
TAATTATAAATCAAAATGAAAATAAATATCAAAAATATATTCAATATAAATCACATTCGG
ATCTCTATTTACACAATTAATCAATTAAATAATCAATTAATTTAATTAGAAAATAAATTC
AAATTCAATAATTGCGCTGCGGATGATCTTTTTTTGGGATTCGGATTCAACATTTCTTCA
ATGAAACTTTTGATTTGGGCTGTCATCAGTTGAGGTTCCGGCAGGTCCAGCTTTTTCAAT
GTCATTATTTTGAATGCAACTGCATATGATGCATAATTGTCATATGGGGGCCTCCNNNNN
NNNNNNNNNNNNNNNNNNNNNNNNNNNNNNNNNNNNNNNNNNNNNNNNNNNNNNNNNNNN
NNNNNNNNNNNNNNNNNNNNNNNNNNNNNNNNNNNNNNNNNNNNNNNNNNNNNNNNNNNN
NNNNNNNNNNNNNNNNNNNNNNNNNNNNNNNNNNATATCACAATGGTGATCGATCAGTAG
TTTTACAATTTCGATATCAGCTTCACCGCATGCATGATGAATTGGTCTCCAGCCATCCCA
ATCACATGCTTCNNNNNNNNNNNAATATCACAATGGCGGTCAATCAGTCAGTAATTTTAC
GATTCCAGTGTGTCCAGCACAGCATGCGATTAATCGGACGATTCCCATCGACATCCT
>Gene_19_82/89
TTATTTACAATAAAATACAGTTGCTAGATTGCTTCTCATTAAATATATTACGAATGTTTT
GTATAATTTTGATACTTAATCAAAATAAAACATTACACAAATCGATTTATACATTTGTGC
GCCACGCCAGGCTCTACAAAAATCAGAAGGAGCATTGCTCATATTACAACGGTGATTAAT
CAACAGATTAACAATTTCAGTCTGGCCTACACAGCATGCTATATCGATTGGTCTCTGATT
TTTCCAATCACACGCATCGATATCACAATGGTG
>Gene_19_83/89
TAAAAATTTATTTAATCTTGATGGAATTCAGAAAATAATTTCAATTTTAATAATTGTGCA
GCGGTTGATCTCTGATCTGGATCTGGATCCAACATTTTGTCAATGAACTCTTTCATTTCC
TTTGACATCGACTGGGAGTCCGGCAGGTCAAGCTTTTTAGTTGTGACGATTTTTACTGGG
ACAGCAAATGGATGACAATCACAATATGGCGGCCTGCCAGTTATCATATTGATAACAGTG
GCCCCCACAAGTGTTTGTTAGACACGCCAAACTGACATTGACAAAGCTGAATTTGAACAT
TGAAAGTAAGCTCAAATGGAAAGTTTATCATGATCCATTTCGGGACTTTATGAGTTCCAG
CTGGGTCACTCGAGAGGTCATTCCATTTACTCATTTAAACAAATGTCCGAAAATGAAATA
TAATTATAAATCAAAATGAAAATAAATATCAAAAATATATTCAATATAAATCACATTCGG
ATCTCTATTTACACAATTAATCAATTAAATAATCAATTAATTTAATTAGAAAATAAATTC
AAATTCAATAATTGCGCTGCGGATGATCTTTTTTTGGGATTCGGATTCAACATTTCTTCA
ATGAAACTTTTGATTTGGGCTGTCATCAGTTGAGGTTCCGGCAGGTCCAGCTTTTTCAAT
GTCATTATTTTGAATGCAACTGCATATGATGCATAATTGTCATATGGGGGCCTCCCAGAG
ATCATATTGATCACAGTGGCCCCCACAGACCAGATATCAGCCGACTCATGGTAAGGAGCA
TCATCCGTAGCTTCTAAGACTTCAGGAGCTGTAAAATTGGCAGTTCCAACAGTAGTGTCA
ATTCTGGTTGATTTGCCACAAGTCCTCATTAGTGATCGGCCGAGTCCAAAATCTGCCAAT
TTAATATTATTCACCTCGTCCAACAATATGTTGTCAGGCTTTATATCTCGATGAATAATT
TTGTTCCCGTGCAAGAATTTCAGGCCTTCGAGGATCTGCTTGCTGTACCGAATGACATTA
TCTGTTTCTATGAAGCCTTTCTTCGATATTTCCGTATTGAGTGACCCCCTTGGAAAGTAT
TCCATGAAGAGGCATAAATGTTTCTCTGTTTGAATTGCGCCGAAATATTTAACAATTCTT
TGATGATCCAGTTTTGGCAAGAATTTATAAATATTTCCTTCGATGTATTTCTCATCAACA
CCTTCCGAGTTCATCCGCTTGATAGCAAATACGGAACTTATTCCTGATCCTTGCAATTTA
TAAACCTTTCCAAATGCTCCTCGTCCAATTTCATGGATCCTTTATCAAACGATTTGTCCC
TAAGTGCTAAATATAATGGAATGATCACACCAAATGTCATGTTATCCATTTATATATAAA
TCTACGCTATAAATATTATTTAAGATTACATCACAGCTGAATCAATTTCTTTTTTGAAAA
GGAAAACGATCGCATTTTTAGTCACAACTTCATCATCGCTACATTTCTCCACGTGCGCAT
CATTTAATAACCACCAATCAGATCCTTCAAAATTACTCCTGCAATAATAATGGCCATAGA
ACGTATTGCCAACGTGATCAATTACGGATATCAATTCGTATTTGATGGCATTATTTGTCG
AATCTTTTATTTCAATACTCTTCTTAGAACATGTGACAAATGTGTCAATTTTTGCACCAT
TATCAGTATATGATCCGCGGTTGAGATATATAAATAAATATTTTGGCCCATGAGGTTAAC
TTTGTTATAGATTTCACAGATTTTGATCCTTTTGGACATCCACATTTCAAAGGCTCATCC
ACGTTTACTAGTGAAAAATTGAAAAATAAATTTATACAATCTTCCAGCATTATTGGGGAT
GTCGATTTAGGAACCGCCAACGTCAACGATTTAATCACTTGGAAGGACTCATTGCAAATT
TCAAGCGCAAATATCACAAGTCATTTGGAATGTCAACTGGCCATAAAAATTATCCAAAGA
CAAGTCCTGGATTTTTATTTTTGAATTTTTCGAAATTTTTCTGTGCTTTTTCCATAACAG
TTACTGGAAGGCTGCTATACGCATTTGGCCTTTGAATGTTCGTTTTTATAACTTTACTTA
CTCTGCTGAGGATATTCATGAAGCACTTATACACATCATCACCGAAAGAGGACTCAGTGA
TATATTGTTGAATAATATTCAAAGATTCCTTGACTGAATTGAAATCGGAATTTCGCAATG
CATGAATCAAATCAAATAATCCTTTGACAAAAATTGAATCATCAGTCCCATCAAAACATT
CACTACAGTCGCTTTTTTCAATGTCTTTTTTAAAGTCGTCGCATGAAGCAAGAACTTGAA
TTACACAATTTAGGTAGNNNNNNNNNNCAGTAGCCTTTTGGATTATTGAAGCCAATTGGT
GGAACCGGAATAACTGGGATATTTTTTTTATATTCCAAAGCACCAATTTCATTAGTATTT
GCTCCTTTAGTGGAATCGATAAAAAGTTGTGATTTGGGTGACTTTTCTGCAATCAAAATC
GATTTCTCTGTTTCTGATTGATTGAATTCTAATTTACACTCGGCGTGATTATTTGACGAT
TTTAATTTTTCATTTTCTTTCTGCAAATTTATTTTATCTATTTCTGATTGGTTCAATTTG
CTTTGAGAATAATTGTTTTGCAGAATTTTATTTTCCTCGTTAATTTCATTCATCTTTAAT
TCCAATTGCTCAATTTGTGACGCAAATCCGGATTTGATATTATTATTTTCATCCTGCAAC
CTTTTGTATTCGTCTTCTGATCCATTCAACTCCAATAGCATTTTCTCATTAGAACTGTTT
GAATCCTCCATT
>Gene_19_84/89
AAATTATATAAAGATTTATTACTAAAAATTAATTTTCATAACTTCTGCCATAATTTCAGT
TTTTTAGGTAAATTTTTTGAACAGGAAAACAATTGTGTTTTCAGTTGCAATCTTTTCGTC
ACCGGAAATTCGATATACTGTTGAATCATTTAGCATCCACCATTGGTCGGTTTCGAAACA
ACTTTTCGCATAATAATGCCCACCGAGGGTATCACCAATATGGTCAATTACTGATATCAA
TTTATACTTCAATGATGTGTCTTTCATTGGGAAATTCAAAACTTGCCCACATGTAACGTG
AATGTTGTTTTTCAGTCCATTTTTGTAAAATGAACCTCGGTTTAAATAAATATGTAAATA
CTGAGGCATATGGGTGTATTCTGTGATTGATAAGAAATTAAGTGATCCATTTGGACATTT
GCAATCCCTTTTATCATCCATTTCTACTGGAGATTCTTGAAGGAATCCATTTATAATTTC
ATCCAATCGAATTGTACTTCTAGTTTCTGGTACTGGTAAGGCAACGGATTTAAAAAGCTG
ATAACTTGTATTCACAGAATATTTGCAATGCACACAAACCAGACGGAGAGCCATTTGACC
ATAAAAAGATTTAAAGACAAATCCGTAATTCTGGTTTTTAAAATTTTCAAATGACACTTC
AGGGTTTATATATTGAATTGAATTGTTTCGATTTAGAATTTTTACTTTCGTAACATTTGA
CAATATGGTTAAGACCGTCATGAAACATTTGAGCACGTCATCTCCCGATGATGATTCGAT
GAAGTATTTCTGAATTTCAGATACCAATTCACGGATTTTCCTATCATTCCTATTATCAAT
TTCTTCCATTAATTTGCTGAAGTTATTGACGAATATTTTATCATCATCACTCGCTTGAGG
ATTTGATTGGTCAGTAGCGATTGAATCACCGCGGTGGTATTGAATAAGATCATCTTTAAA
TTCTGTGCAGCTGTACAGTTGCTGGATGACGCAGTTAAGGAAACAAAATCCTTTGGGATT
CTCAAATCCGATTGGATCTCGCAAAATGTTATTATTCTGATAATTATAAGGTGTGACATT
AGACATATTTGACTCTGATCCGAAACTCCTTCTATCTCTTCGTTCTACTTCCAAATTTGA
CCTAGATCTACCAATTCTGTTTGATTCTATTCTTTCTAAATTATCATTTTCTTTCATAAA
TCTTTTGTTATGATCTTCCGAATAATTTATTTTTATTGGAGCTTCGAATTTGGTCTGATT
CGATTCATGTGGATAATTTGATTTCTCATTTGCTTTTGAATGTATTTTCTTAGTATTTAT
TCGTGAGTTTAATCTGTTATTTTCCATTAATACAGCATTTAATGCTGATTGCATTTCCTT
TTTGTCGCGTTTTATTTGTGCCTGAAACTCATCATTTCTATTTTGTGGGTTTCCATTGGA
TTTTGATTTCCAATATTCTAATTCATTCCTCAATTCTTCAACGCTCTGTTGTAAACGTAC
TAAATCTCTTTCTGGCTGAATGGAATGCCTTTTGACATCATCATATTTCTTTTGCAGAAT
TTGCTTGCCCTTATCAATTTCTTTTATTGTCGATTCCAATTGATCATTTGCATTTTGCAA
GTTTCTGCACTCCAATTTCAGCTTCTCAATAGAGCGGTTT
>Gene_19_85/89
TAAAAATTTATTTAATCTTGATGGAATTCAGAAAATAATTTCAATTTTAATAATTGTGCA
GCGGTTGATCTCTGATCTGGATCTGGATCCAACATTTTGTCAATGAACTCTTTCATTTCC
TTTGACATCGACTGGGAGTCCGGCAGGTCAAGCTTTTTAGTTGTGACGATTTTTACTGGG
ACAGCAAATGGATGACAATCACAATATGGCGGCCTGCCAGTTATCATATTGATAACAGTG
GCCCCCAACGATCAGATATCCGCTGATACAGTTTAGGGTGCCCCTTTATCACTAGTTAGG
GAAACCTCAGGAGCTGTAAAATTTGGAGTTCCAATAGTTGTTTCAGCTTTAGTTACATTG
CCACAGGTCCTCAATAATGACCGGCTGACACCAAAGTCTGTTATTTTTATATTATTTCCA
TTGCTCATCAATATATTGTCCGGCTTTATATCTCGATGAATAATGTTGTTTCCGTGCAGG
AATTCCAGGCCTTCAAGTATCTGCTTGCTGTACCTTATGATATTTTCCGTGGCTAGGGAT
CTCTTCCTTTTTATTTCATCTTCCAGGGAGCCTGCAGAAAGGTATTCCATGAAAATGCAT
AAATGATCTTTTGCTTGAATTGCTCCAAAATATTTAATGATTCTTTTATGATTTAGTTTG
TGTAGGAATTGATTAATATTTCCTTCTATGCTTTTCTCACCAATCTTTTTTAATTCTATC
CATTTGATAGCAAAGACTGCGTCGATTCCAGAACCCTTGCATTTATAAATCTGCCCAAAT
GCTCCATTTCCAATATGTGAACCTTTCACAAATGTCTTATTCTTGAGAGATGTCTTGCAG
AGCCGGTGGTTACAAAACGGCGGTTTGCATTCCAGGCCCATCATTGAAATTTGTTGTTCC
AATTCTTCTTCCTTGAGGATCTCAACGAGCTCCTTATTTTCCTTCTTTATAGCGATGTCC
AGAGGACGCAAATTATCNNNNNNNNNNTTTATCTTTCGCAGTTATATCGCATTTTGTGTT
TTAATCAGTGATTTGACAATTTTTATATTACCGCTTTCACATGCCCAATGAATTGGACGC
CTTTTGCCCTTATCACAATATTCAATGGTGATACTGTTTAGCAAACGGGAAACCTTCTTG
GTGTCTCCGGTTTTACACGCCAGCAGCAGCCGTGCCCCATTCAGAAGATGAATAATTCCT
TCATTACAAGATCTCACAGCAATTTCTATCGGTGAATCACCAAACTTATCAAGAGCCTCA
ATATTACAATAGTGATCAATCAGCAGTTTTAATGTTTCTATATTCCCTCCAACACATGCG
TGATGAATTGGCTGCCAATCATTCCTATCAGATGCATCAATATCACAATGGTGATCAATT
AGCAGTTTCACTGTTTCTATATGGCCTGAACGGCATGCGTGATGAATTGGCCCGGAAACC
CAGTTCATCAGGTGCCTCGATATCACAATGATGATCAATCAGAAGTTTGGACACTTCTAT
GTGCCCTGAACGGCATGTGAGAGATGGATCGGCCGTATATTCCATTTATCCGGTGCATCA
ACATCACAATGATAATCAATCAGCAGCTTCACTGCTTCTGTGTGCCCTTCACGCAATGCG
AAATGAATCGGCCGATAATCATTCTGATCAAGTGCATCAATATCACAATGATGATAAATC
AGCAGTTTCATTGTTTCGATGTGTCCTGCGATGCATGCGAGATGAATTGGACGCTGTTTA
TGCCGATCAAATACCTCGATATCACAATGGTGATCAATCAGCAGTTTCATTGTTTCTATG
TGTCCTGCACGCAATGCGAAATGAATCGGCCGATTATCATTCATATCAGATGCATTAATA
TCACAATGATAATCAATCAACAATTTGACTATTTCTATGTGTCCTGCACCGCATGCAAGA
TGAATTGGCCTCCAATCATTCGTATCAGAGGCATCAATATCACAATGATAATCAATCAAT
AGTTTGACTATTTTCATGTGTCCTGCACAGCAGGCGTAATGAATTGGCCGC
>Gene_19_86/89
ATTGGAAATCTTTTATAATTTCTTCAACTTTTCTTTTATCTGTCTCTTTTTCATTTTCCA
ATTGTTTTATCAATTCTGCATTGTTTTCAAATCGATTTCTGTCCATTTGTGATTTGAAGA
GATTTGCTGATTCCAATTGTGAATTTCTCTCTGAATGTTTTGATTTTGCATCAAATTCCT
TGCTGTAATCTCCTATTTGTTCTGTCCGATTCCTTCAACACTGATTCCAATTTATTAATC
TCTGCCAAATATTTATCACTTATCACGTTGAAATTTTAAATTTTCATTTTCTTCTTCTGA
TTTATTATAATTATTTTGCAGAATTTTATTTTTATCATCAATTTCTTTTACTAGAAATTT
CAAATTATCCCTTTCCGACAGCAATTTCTGGTATTCAGAAGTCAAATTTTGTTTCTCATG
ATTTGATTGGTTGAATTTCAATTTGTATTCTTCATATTTATTTTGCAGAATTTTATTTTT
TTTTTCAATTTCTTTTATTGTCGATTCCAATTTTTTATTTTCTCTTAAATATCTTTCATC
ATAATTATGTAGTAAAATTTGATTCCTCTCATCCATTTCTTCATTCAAGTTCAAATTTTT
CATTTTAAAAATAATTTGCTCAACATTCGCATTTTTTGTAGGCGAATCGCAATTTTTCCG
TGATTCCAATTGGGATTTAATGTGATCATTTTCATCCTGCAAGTCTTTGCATTTGTTTCC
CATTTGATTCAATTGCGATTTCAGATTTTTAACAGAACGGTTTAAATTATCCAGCTGATA
TTCGCAATCTTTTGCAATTCGATAAGTTTTCCCCTTTTCATTTTGTAATTGATTTATCAA
TTCTGCACAATTTGCGCATCGATTTCTTTCCATTTGTGATTTCAAGCAATTTGCTGATTC
CAATTTTAAATTTCTTTCTTGTGAACGTTCCAATTTCGTTTTATATTGATCAATATTTAG
CTGTAATCTTTTATTTGTTCTTTCTGATTCCCTGAATCCTGATTTCAATCGCTCAATTTG
TGCCAAATATTGATTATTTTCATTCTGTAATTTTTTATATTTGCCTTCAAATTGTGAGTT
TTCTTTCTGCAGTTGTTTAATCAATTCTTTTTGATATTCAAGCTGATTTCTGCTTTTTTG
AGATATCGATTCCAAATTCTGTAAATGTTTCGATTTTGCTTGCAAATCGATACAGATTTG
TTTCAAATATTTGTTTTTCTTATCTAAATCAATCAATTTTGATCTCCAATAATTAATTTC
TTGCTGCAATTGATTACAAATATTTTGGAAATGTTTTTCTTTTTCATTTGATTGAATTAT
TTTTCCTTTTAATTCATTATAATAAGTCAGCAAAATTTGATTTTCTGCATTAATTTCTTT
TATTTTTTATTATAATATTTTTCTAAAATTTTCAAATTGTTTGATTGCAAGCTTTTACAT
TGGTCTTCCGATTTATTTAATTTAATCTCTATTTTTAGTTTTATCTGGGATATTTCATTT
TCCAATTGTTTTATTAACTTAGAAACATTTTCGTATTTATCTTTATAAATAAATGAATCA
GTTCTTTTTGGTACGATATACGCAGATGACTGAGAGCGGTTTTCGATAAGCCTCAAGGAA
TTCGTTTTAAGTGATTGAAATCTGTTTTTCATTATGATACTTCGCATTAGGTTTTTTCTT
ATATAGAAATAATATTATACAATTATTTCGTCAACTACAAAAGTAATTGTCCATCTTATG
CTTTCAAATATTATTAATAATCATATAAGATTTATATAGATTT
>Gene_19_87/89
ACTTTGATAACGGCTATGGCTATGATGACTATGACGACTTTGATAACGGCTATGGCTATG
ATGACATATAACGGCTATGGCTGTGATGACTATGACGACTTTGATGATGGCTTTCTTTAT
GACGACTTGCACGATGGTTGTGGGTACGACGAATCCGAAGACTTTGAAGGTCAATGCAAC
CAATTAAGCAATGTTCACATAACTCCAGGGCTTCAATTGTTGAATTCCAAAAGAAAAGAA
ACACGAAATACAGCATCGGTGAAGTTAAAAGAAAAATCTAATAAGCAAGCAAAAGAAATT
ATTAAAAAAGAAAAGGTAAAAAATGATAGTTTTCAGTTGTCTCTGGATCCTAATTTATCG
GGCCTTTCTGTGTGGAATTTTAATTGTAAAAATTGTTTTCAAGGTATCTGTAAGTCAACG
GATATTAGGCTGGCAGAAAATATTTATTATATTGTTATCAATCCGAAATGCTTCAGCTCC
TTGATGACGGTATTTACTAATCCAGCTTCCTGTCAGATCAAGTGCAGCAAATGCAGCAGT
ACTTTAGGGACGCAGAGAACCTATAAAGAGCGCTTATTTCCTACATTAAAAATCGACTCA
CTGAGATTGGAACTCGAAGGAGACGCATCATCATCACGGTTATTCAAAAAATGGAAAGAT
GTACCTTTTCAAGTTCCAGCTATTACAGAGCTAGAATTGCTGAATTTTACAGAGAATAAC
TCACTATCTTATTGCAAAAGCCTTACTGCTAAGAAACTAGAATTCAAGAAAGAGTATACT
TCTAACTCTGGAAATTCAGCTGTTGGAGAATACACTCATGAGTTCAAAGCGGTTGACATA
ACCGGTCAAACGGAAGAGAACGTTGAGGAGAAAACTTTGGAAAATAATTTGGAATATAAA
ATAACTTTGACAAAGTTTCAAGAAACAAGTGAAGACGGAAAATCAGAAGAAATCAAAAAC
TATCAAAATGGAAGGGAGTTGCAAGAAACTGTCCCAAACCTTGATCAACAGTCCCTTGCA
ACGTTACCGCCACTAACGCCACCATTGTGGAATTTCTACTGTAAAAAGTGCAGACAAAAC
ATCTGTAAATCCACGGATATTAGAGTGGCCAGCAATGTTCATTATGTCATCATAAATACC
GAATGTTTCAGCTCCATGAAAATTGAAATTCTCAATCAGAATTCTTGTCAAATCAAATGC
AACAATTGCAGTAGCCTTCTTGGACATCGGCAAAGTTACATCGGCTGNNNNNNNNNNTTT
ATTCCCGACAATAAAAATTCAGGCTTTCAGTTTGGTTTGTGAAAATGCCGCTTCTCAACT
CCAGAAATTCAAAAAAAAATGGAAGGATGTACCTTTACAAATACCGGCCATCTCATCGGC
AGAATTGTTGAGTTTCAGTCATGACCACTCGCTGTGCAACTGAAACCAGTGAAGCATAAA
TGGACACAAATTAAAAATTGCATCTTTTGTAATGTTAAATTAAAACAAAATAAGATTTTG
TGATTTAAAAAAAAAA
>Gene_19_88/89
TGAGTTTAGATGTCATTTATGCTGACTGGTTAAATTCTTCTTTCCACAATATTTTAGCAT
CAAAAGAATGGAACGTTTTCATAGCAGACTTACACGATGCAGTAGATCATCAGTTATCGG
AAAACAACATCGACAATTTCCATAATCTATTAGACCATGAAAAAGCAATAATGATGAACA
AGGCATTACAGTCATTGTCCGGCGGAAAAAAAAAAAAANNNNNNNNNNNNNNNNTCAAAA
TCGAATATCGCAAGCTCTTGATGTGCAAATCAATCACGAAGCCGAAAGAATTATTCGATT
GGATGTCAATCCGTTTCAAACGAGAACCGAAACAATTTTAACTGCGGCTTTCGAAGGAAT
TATTTCGATTCTTAATAGATGGCCCGATTTAAGAAGTAAACTATCGAAAATGTTCAATCT
TAATCTGCCTAATCATTTGCGACTACACGTTTGGAAAGCAATTCTTGAAAATTCTGAAGT
CCTTTCTACGTACCAAAGAATAATGAGGGCCAATTCTAAAAATGCAATATCTAAATATGA
TAAAGACATTTCTCAATACTGCGAAAGACTCCTTAATAATGAATCATATCTTTTCGAAAT
GAAGGGAAGTGTTGGCTGTTTAGCTGTTTCTATGGAATGAAAGCTGTTTTATCCTATTTT
CAAGCATCGACTATGGACAATCTAAAGCTGCAAAAGTCGGATTATTTATTTGTCATTCCG
ATCGTTTATGTTTTGCATAATAAATTATCCTTGCGAGAACCACCGACAATTAAAGTGATG
GAAGTGCTTGTGCAAGAATATTTCACCTTACGACATGTAATTTCAGTAGATTTCCCATTC
ATAGATGGACAGGATAAAATTGCCAAGGACCAATATCGATACTTTTGTCAACAGGTTTAT
AGAAACATCGTCTCAGTTGACGTAAGCTCAGCTCAAAGTTTGATGGATCACATGATTCCT
TCTCAAGACAATATAGTTGCTACAGAAGTGAAGCTTTTTGACATGGCTGGTGAAATTATT
GAAAAGCTTTTATGGCCCTTAGTGTCATCATTATTTGTGGGTTATCTACCAATGGAATCT
TTGCTTTTCGTTTGGGACCAATACCTACTCGGATTTGACAAACAGGCTTTCCGAGAAAAG
TATTGGCCAATGATAACTGGGATTTTTGTAGAACTGATAGTCCGTCGACGAATCATTAAT
CGGAATCAATCCGCAATCCGTAAATGTTGTTCTGACAGATGATTTATTAAGAACGGAAGG
AATGAAATTAAAACCATTTGATTTCCAATTTCAAATAAACAAAATGTTGAAATGATGCGT
ATTATCCATTCTACCAATGCCTCTACGGTTGATCCAACTGCAGAATCCTCAAAATGGAAA
CACTGGTTCGATTCGATTCATCATATCAATCCAATATCACCACAAGATCGAAATGATATG
AGAATTCTCCGAGAAAAAGAAAGAGAAAAGTTTAATGATCTCCAAATGAAACTGGAAGCC
GTCAAAACGGACAAATTGAAAATGCAACAGAATTTAGAGGTTCAAGCTCAGATTTACATG
TCAAATTATGAAACAGTGGTGAATAAATATAAAAGTGACACAAAAAAATTGAAAAAGGAC
ATTGAACAACTGAATAATGAAAATAATGATGCAAATAACACAGAACTTTGAGAGATGAAC
TAGAAAAAACTAAACAAATGATATTAAGAAGTTCAACGGTAGAAAATTTGCGAGGCCTTG
TGCCTCCTCCCGTTAGTCCAAGAAGTCATATTTCCAGTAGACGCCGTTCACCTGGAAGCT
ACGAGAACTATTTCCCCGACCAATCACCTATGCTTACCGAGGATTTCGTTACTCAATTGG
CCAATAATTATCAAATAATACTTCACGGAGAAGGAAAAGAAAAATTTGAATTAAACGATG
AGACCATGAAATTTTTAAATTTATATGAGGAGGATAAAAAAGAAGCTGAGGTGGAATTAT
TTGATCGAGTTCTGAATCCAGAAGAATTGGAACGGCTGGATAATGCAAATGATGGATATT
ATTCACAGAAAATCTATCAAGAAATAGCAAAGAAGACAAATGATAGAAGACAAAAATCAA
ACAATTTTATATCTAAATAACCGATGTGCACATACATGCTTTAAGAATATCATCATAGCC
ACCATTTCCAGTCACCGTGATCATTGTCACCATCAGTATATACACCACCATAATCATCAT
TATTATTACCATCATCATCATCATCAACATCAATAACAACAATAACTACTACTGTATGAT
CATTTTCATCTCAATAATCCCATCTTGAAAAATATTCGTTTGATTCAAGTTTTTGGCTAA
AATAAAAAAGNNNNNNNNNNNNNTATATATATACAGTATCCAGATACGCACTAAACGCAA
TCACGTTAACGGTTTAATACTGAACAACAACAATACTGAAAATCAATACCGGTATAAAAT
AACAAAATGATTTAACACTTCAAAAATAAGCTCAGATCAAATTATTATAATCAAAATCTG
AAGGTTGATAATCCCGACTGGATATGAGTGAATTCTCTGAACGAGTCAGCAAATCTTTTT
TAGAAGAGTCATTTTTTTCTTTTAATAATTTTTCTAACTGATCAGACCGGGTTTTAATTT
TTTGCAATTCATTAGACAACATATCATTTGAGTTTTTGAGTTTCTTGATTTCGTCGAGCA
ATTTATTGCGTTCTATTTGAAATATATTCCCAATTATTGACTTGAAAGTGTTGGTGCTTT
TATTGATTTCTTCAATCAAACCTGCAGGAAGATCTGTTAACTGACTGGATTCATCAATGT
CGGAAAGAAAGGCATTGTGATCATAACATTTGTTTGTAATCATTGTGGTGGAAATCGAAG
GCAAGGATTGATGATAGACTGGATAATACAATGGAGACATGTGATCAATCGGATACAGTG
GTTGTTGGTGAGAACATATTTGTCCATCAATGGTTGAATTGCCAGTTATAACTGTGCCTG
CCACATAGGTTGGTGATGATAATTTGAATGCCAACTGATCAGATTTTAACGGGCTAGACT
GCCATATATCTACCAGAGAACTGTTATCATTACCAATTATTTGCTGCCCATATACACTTT
TATTATCTGATTCGGAAGCCATGTTTGATGTTCTGTGGTTGATTTTTTCTATAGTAATTG
ATTCATTCAATAATGGAGTGTTTCTTGTGGCGCTTGATAGCATCACCGGTGTAGCACATT
TCAGCATGACCATGGTAGGAGCTGATCGAGGGCTTTGGATATTTGTCGGTAAATTTGAAA
CTGATGCAGTATTCATGATAGAAGGACTGACAGGTGGAGCGGATAAAAGAATCTGAGATG
CTTGTGAGTCAATATTAATGATATAATTATCATGGTCGGGAGACGAAATTAAAACAGTTT
GGAACATTTGTGCAGAGGTTAAATTTTTGTTACCAGGTAAAATCAAATGAATTGCCGGAA
TATTTTGAAAGACTTAAATTTTGATTTTGATTTAATAGTTTAAGAATTTTGGCATGAAAT
TGGCAATAATTTTCAACATCATTTTCCAGTTCGCTGCACAAGTCGATGTGTTTCCCATTA
TGCCAGAATTTGAATTCTTTCATATGATAGTTCTCATCCTGACAATATTTTTCTTTGTCA
TGTGTGTCACATTTTGCACAATTTTGATCAACATTTATTTCCTTGGAAAGATAATCCAGG
TGTAGAATTGTATAAATTCATTATTTTAGAGGGAATTATTTTGAATCTACAATCGTAAGT
ATTAAGGCCGTTCGTACACCATATTTCGATAGTTTCTCTGATTCGAGTTTTCTTAAATCT
CGAATGTTGTTGGGGCCGATCGAGTTTTGGTATGTCATCAGAAACTTCAGCGGGAATTGT
GTGATTGATATTTAAAAAATTGTCTGAATTGTCTGGTAATTTGTTTGCTGGCTCATCTTC
CAAAGAAACAGAAGAAACCATGAATTTTCCAATTTTTTTAACAATTCCAACGGAACTAGT
TTTAACTGGTGATTGTTTAATAGTTGGTTTCATTTCGTTATTTTCTGGTTGAAAATTGGC
TTTTTCAAATTCATTCGTTGACAAATTGGGTTGAGAAAACGTTTGAAAATTAGATTCTTC
TGATTCTAAGATATTAGATAACGGGAAAACTACTAATGCGATTTAATTCGTTGTTTGAGG
AAAACTGCGGAAATACTTGATCAGATTTTACAGGTTCAGGCGTGAAATACATTTGAGATT
CTTCTTGTAATTCTGGTTTTGAGATAAATGAATCGGTACTATCTGTAATTACAGTGTTTT
TAATTTTTGGATCAGAGAGAACAGAGCAGCAATTATTCGGTTTATCTTGAATTATATAAC
TAGGTGCCATGGGAGTTAAGCAAAAATGCGAAAAAGTATTCATATTTTGAAAATTAGAAT
TAATACTACNNNNNNNNNNNNNNNNNNNNNNNNNNNNNNNNNNNNNNNNNNNNNNNNNNN
NNNNNNNNNNNNNNNNNNNNNNNNNNNNNNNNNNNNNNNNNNNNNNNNNNNNNNNNNNNN
NNNNNNNNNNNNNNNNNNNNNNNNNNNNNNNNNNNNNNNNNNNNNNNNNNNNNNNNNNNN
NNNNNNNNNNNNNNNNNNNNNNNNNNNNNNNNNNNNNNNNNNNNNNNNNNNNNNNNNNNN
NNNNNNNNNNNNNNNNNNNNNNNNNNNNNNNNNNNNNNNNNNNNNNNNNNNNNNNNNNNN
NNNNNNNNNNNNNNNNNNNNNNNNNNNNNNNNNNNNNNNNNNNNNNNNNNNNNNNNNNNN
NNNNNNNNNNNNNNNNNNNNNNNNNNNNNNNNNNNNNNNNNNNNNNNNNNNNNNNNNNNN
NNNNNNNNNNNNNNNNNNNNNNNNNNNNNNNNNNNNNNNNNNNNNNNNNNNNNNNNNNNN
NNNNNNNNNNNNNNNNNNNNNNNNNNNNNNNNNNNNNNNNNNNNNNNNNNNNNNNNNNNN
NNNNNNNNNNNNNNNNNNNNNNNNNNNNNNNNNNNNNNNNNNNNNNNNNNNNNNNNNNNN
NNNNNNNNNNNNNNNNNNNNNNNNNNNNNNNNNNNNNNNNNNNNNNNNNNNNNNNNNNNN
NNNNNNNNNNNNNNNNNNNNNNNNNNNNNNNNNNNNNNNNNNNNNNNNNNNNNNNNNNNN
NNNNNNNNNNNNNNNNNNNNNNNNNNNNNNNNNNNNNNNNNNNNNNNNNNNNNNNNNNNN
NNNNNNNNNNNNNNNNNNNNNNNNNNNNNNNNNNNNNNNNNNNNNNNNNNNNNNNNNNNN
NNNNNNNNNNNNNNNNNNNNNNNNNNNNNNNNNNNNNNNNNNNNNNNNNNNNNNNNNNNN
NNNNNNNNNNNNNNNNNNNNNNNNNNNNNNNNNNNNNNNNNNNNNNNNNNNNNNNNNNTT
TTTTTAATATCCAAATTTTTATTGTTAAATTATGCGCTCTTCTTTGATTTATCAGAAGAA
GCCTTTGATATTTTCAAAACATTGAAGCTAACAGTTTTGGCCAATGGTCTGCATTCTCCA
ACGATAACGGTATCTCCAACTCCGATATCCCTGAAAGCTGGTGAAACATGGACAGAAATA
TTCTTGTGTCTTTTTTCAAATCTGTTATATTTTTTAACAAAGTGCAAATAATCTCGTCGA
ATAACTGCAGTTCTGTTCATTTTCAATTTCATAACAAGACCAGTAATGACATGTCCTCTG
ATTTTAACATCAGATGTGAATGGGCATTTCTTATCGATGTAATGACCATTTATTGCTTCC
CTTGGAGTTTTATATCCCAAACCAATACTTTTATAGTAACGGTTTCTCGAACCCTTTTTA
CCTCTAACTTCTTGTTTTTGATAAGCTCTTTCAGTTTGCTCCATATTAAGATTTAAAAAT
ATTATGTTCGCTTTAAACAGATTATTT
>Gene_19_89/89
TAAAAATTTATTTAATCTTGATGGAATTCAGAAAATAATTTCAATTTTAATAATTGTGCA
GCGGTTGATCTCTGATCTGGATCTGGATCCAACATTTTGTCAATGAACTCTTTCATTTCC
TTTGACATCGACTGGGAGTCCGGCAGGTCAAGCTTTTTAGTTGTGACGATTTTTACTGGG
ACAGCAAATGGATGACAATCACAATATGGCGGCCTGCCAGTTATCATATTGATAACAGTG
GCCCCCACAAGTGTTTGTTAGACACGCCAAACTGACATTGACAAAGCTGAATTTGAACAT
TGAAAGTAAGCTCAAATGGAAAGTTTATCATGATCCATTTCGGGACTTTATGAGTTCCAG
CTGGGTCACTCGAGAGGTCATTCCATTTACTCATTTAAACAAATGTCCGAAAATGAAATA
TAATTATAAATCAAAATGAAAATAAATATCAAAAATATATTCAATATAAATCACATTCGG
ATCTCTATTTACACAATTAATCAATTAAATAATCAATTAATTTAATTAGAAAATAAATTC
AAATTCAATAATTGCGCTGCGGATGATCTTTTTTTGGGATTCGGATTCAACATTTCTTCA
ATGAAACTTTTGATTTGGGCTGTCATCAGTTGAGGTTCCGGCAGGTCCAGCTTTTTCAAT
GTCATTATTTTGAATGCAACTGCATATGATGCATAATTGTCATATGGGGGCCTCCCAGAG
ATCATATTGATCACAGTGGCCCCCACAGACCAGATATCAGCCGACTCATGGTAAGGAGCA
TCATCCGTAGCTTCTAAGACTTCAGGAGCTGTAAAATTGGCAGTTCCAACAGTAGTGTCA
ATTCTGGTTGATTTGCCACAAGTCCTCATTAGTGATCGGCCGAGTCCAAAATCTGCCAAT
TTAATATTATTCACCTCGTCCAACAATATGTTGTCAGGCTTTATATCTCGATGAATAATT
TTGTTCCCGTGCAAGAATTTCAGGCCTTCGAGGATCTGCTTGCTGTACCGAATGACATTA
TCTGTTTCTATGAAGCCTTTCTTCGATATTTCCGTATTGAGTGACCCCCTTGGAAAGTAT
TCCATGAAGAGGCATAAATGTTTCTCTGTTTGAATTGCGCCGAAATATTTAACAATTCTT
TGATGATCCAGTTTTGGCAAGAATTTATAAATATTTCCTTCGATGTATTTCTCATCAACA
CCTTCCGAGTTCATCCGCTTGATAGCAAATACGGAACTTATTCCTGATCCTTGCAATTTA
TAAACCTTTCCAAATGCTCCTCGTCCAATTTCATGGATCCTTTATCAAACGATTTGTCCC
TAAGTGGATGTCGGGCACAGTTTGTGATCGCAGCCGGATTCGCATGTCAGCCCCATCTTT
GAGATCTGGCGCTCCAATTGCTGTTGCAATTGCTGTTGCCGCTGCCGCTCCAATCTAGCC
TCATTCAGATTTACCGTTTCTGCTTATCAAGCGCCTCGATATCACATTCATGCTCAATCA
GCAGCTTTACAATTTCAGCGTGTCCTGCAATGCATGCGTGATGAATCGGACGCCTCAAAT
CGACATCCTTTCGCTCCGAAAATTCCTCTTTGAAATATCT
>Gene_20_1/2
GCACGGCATACTTTTAAACATTTTCTTTTTACATCTAGGTCGAAAATTTTTCAAGCTAAA
TTTAGTAGTAATGTTAGTATTGACACTCCACAATTTCCAGGTTCACGGTCAGAATATACT
ACACATTTAAAATTTCTATTTCCCACTGATATTGAAGGAATTTCAGTTTACCGAGTTTTA
AATAGAGAAGGTCAAATCATGGGCCAAGATAATGATCCGAATATTTCAAAAGAAACTTTA
ATTGAAATGTTTAAAAAAATGACACTTCTTAACATATTTGACCGCATAATGTATGATTCT
CAACGCCAAGGAAGAATTTCTTTTTATATGACTAATTTTGGTGAAGAAGGAGCTCAGTTA
GGTTCAGCTGTAGCGTTAGATAAAAATGATCTTGTTTTTGGACAATATCGGGAAGCAGGA
GTTGGTTTGTGGCGTGGTTACACGATCGAGGGCATGTTGAACCAATGCTATGGCAATAAA
AACGATTTTGGTAAAGGCAGGCAAATGCCTGTTCATTACACAAACAAAGACGCAAATATA
TTCAGTATTAGTTCACCACTAGGAACCCAGTTATTACACGCTGCTGGTGCTGCTTATGCT
TTTAAAAGAAACCAGAACGGACTGTGTACTGTATGCTATTTTGGGGATGGGGCTGCATCT
GAGGGTGATGCTCACGCGGCAATGAATTTCTCATCTACTCTTGACTGTCCAATGATATTT
TTCTGTAGAAATAATGGCTATGCTATATCAACACCAACATCCGAACAATATAGAGGGGAT
GGAATCGCTTCTCGAGCTTCGGGATATGGAATGGCTTGCATTCGAGTTGATGGCAATGAC
ATATTTGCCGTTTACAATGCAACTAAAGCTGCTCGAAATCTTTGTGTTAATGAAAATCGG
CCAGTTTTAATTGAAGCTATGACTTACAGGGTCGGCTCCCATTCTACGAGTGACGATAGT
TTGGCGTATCGTTCAGTAGACGAAATCAGTTGGTGGGATAAGCATGATAATCCGATTTCA
AGATTGAAACATTACCTCCTAAATCAAGGATGGTGGAGTGAAGGTGAAGAAAAGATCTGG
AGAGACGAAGCTAGGAAATTGGTAGTGAAAGCTATAGAAAAAACTGAAAAAGTCGCCTTA
CCAAATCCAATGGAATTATTCGAGGATGTTTATGATAAAATGCCGCCACGTCTCTACAAA
CAAATGTCTAAGCAATATTCCTTTATGGTGAAGAATAAAGACCTTTTCCCCACAGCTTAC
GAAACGCCTAAGCCAATTACAAACGAATAACTAAATTAGTCAAATATTTTGAAGTCTTTT
GGTGCTACATTGAGTATTTATAAATGTTGATGAATTTTTAATGAGAAG
>Gene_20_2/2
CCTTGGATGCGTTACAAATATTATTTACTGCAATATTATCCATAATCAATGACGTCATAA
GTGCAATTTTATCAGGGTCGGCTCCCATTCTACGAGTGACGATAGTTTGGCGTATCGTTC
AGTAGACGAAATCAGTTGGTGGGATAAGCATGATAATCCGATTTCAAGATTGAAACATTA
CCTCCTAAATCAAGGATGGTGGAGTGAAGGTGAAGAAAAGATCTGGAGAGACGAAGCTAG
GAAATTGGTAGTGAAAGCTATAGAAAAAACTGAAAAAGTCGCCTTACCAAATCCAATGGA
ATTATTCGAGGATGTTTATGATAAAATGCCGCCACGTCTCTACAAACAAATGTCTAAGCA
ATATTCCTTTATGGTGAAGAATAAAGACCTTTTCCCCACAGCTTACGAAACGCCTAAGCC
AATTACAAACGAATAACTAAATTAGTCAAATATTTTGAAGTCTTTTGGTGCTACATTGAG
TATTTATAAATGTTGATGAATTTTTAATGAGAAG
>Gene_21_1/1
TTTTCCGATAAAATATTTACTAAACATTTAAAATATTTCAATATTCAATGAGACTTGATA
AGTTCTTATTTAATTAACACGGACAAGTAAAATCTTCGAGAGGGTCCAGCGGTTTGATTT
TCGGATTACTTTACTGACTTGCATAAAAGTTTTATAAAAAGACAGTTTATCGCATATTCG
TTTCAAGTGTTCAGAGTGCTCAAGGATATACTTAATTTCTTTTCTAATTTATTTACAGAT
TTGGATGAAAAATTTGATTCAATTATGTTGTTTGTTTTATTGTTTGTTTTTCTGCAGTCT
TTCACTTTTAAATCTGAGAAACTCGGATTTACACTTTGAAGATTCCCAATTTTCTCAGAT
TTCTCAGTTACTGAACACTTTTTGGAAGTACTTAAATGTTGAGATCCTTTTTGAGAACTT
TCAAATGGCTCATCAATATCTGAACAATCACTTAGGTTTTTTCTGGTCTTTGATTTTTCC
ATATCATCAGCAAAAGAATTGGATTTATACAGTTTATTTTTATCTGTAAAAAAATTAGTC
GGTTTCGAAATTGGGTTACTGTTTTTTCTTTGAGGGACACCTGAATATGTTTTGGATTTA
GAATCACTAAATTCTCTTCTATTTTTGTGTTTTTTTGTTACTGGGGCTTTTCGCCGAAAG
CTGAATTCATTCTGTAAATCACTGTCAATACTCTCGGAATTGGATTGAGATTTAGGTCTT
ATTCTAGAGAACTTTGGAGATGATTTGTCTACTCTTAACATTGGAATTGATTCGTGGAAT
TCTTTACAAAATAATGAATTGAGAAACTTTGATTTCTGTTTGGAATATTTTTGAGCTGCT
GCTTGCAAGGTCTCGGTCCATAAGTCTATTTTCTTCTGATCTCCATTGCTAAAATGATAT
AGAGCCGTAATGCAGTTGAAATCATTCAAACAAACACAAATAAATGAATTAGTATTGGAT
TTATGTATTTTTTGATGGAATCTAGATATATAGGAGGCTTTATCACCTTATACTTTCCAA
TGTGCTTTTTCTTGAATTTCGTTATCAATAAAATATCAGTTAGTAGAAATAATTTGACAT
CAACTGTCTTTGAAGTTCCTTCTCGTAATTTCACCGACCCTTGTAATAATATTTCACGTA
TAACCTTTTCTCTTCCATATTGAATTGGAGCTGTCAAGTCTAATTTACTGTACTGATTGA
TAATAGGGATTAAATCATCCCCCAGTGGCTCAATCACATCATAAGTGTCAATAAATGAAT
TCAAATTTTGAAGTTTTTTCATTAAATTTGTTTCTTCTATTTTTTCATTGACTTGACTGA
CAAAAGTATCCACCGCATCAATCATTTCTTGAATTTCCTTCTTTTCATCAATTCCTGAAT
ATTTCTGAATTGCTTGTAGGAGTATTTTATATTTTGTGAGTCGAAGAAATGGCTTTGCCA
AATGATCAGTAAGTGGTTCTCGGTTTGACTCCTCGAAATTCATTGCCCACTTTATGTATT
CAGCGAAAAGTTCATTTGATTTTTCCAGAGATGATATAGAGGACCTGCATTTGGATATTT
CTGTACAGTATAAAATATATGGCTCCAGAATTTCTCCAATTTTTATAAATCCATCTTTCA
AAAGTCTCGGTTTAAACATTTGTCTTGTCGTTTCGTAATTTTCAATGACAGGCCGAATGC
AATATTTCCAAAATTCAAACGAAACTGTTTTTACATCTTTGAGATTACTGAAAATTTCTT
CCGACATTACTTTGGGAAAATATTTCGGACGTAAAATCTCAAAGCCAACAACATATATCT
GAACAATAAAATGAATTTGCTTCAGAAAATTCTGTTCCGTCACCATTAGCTCCCAGATCG
CTGACTGCTGTTGATAAATCTCCTTATTTCCGTAAACCTGTTGTAAGTTATTTTCTGGTA
ATGAAGGTGGGAAAGCGTTTTCTGACATATTATTACTGGATAAATTAGGTAAAGCAGAGT
TTGTGAAATCCTTTAACTTTAGACACATGTCTCTAATAAGTTCATTAGTTGAGGAGAGAT
TATTTCTGGCCACCGAGCTTACGTGATATACGCTAGAATCAGTCTGATCGACCTCATTGT
CATCTCATTAATCATGCTTAAATTTCCTAAAGAAAATGATTTTAAACAATTCTTGATTCC
GTTAGGTATCATAATAACAGTTTTCTATCTTTATAGTGTGATTATGCAAATTAAAATATG
CAAATAATATATTTTGCTAATGTTCTCTAATTTA
>Gene_22_1/2
AGAATCAGTCTGATCAACCTCATTGTCATCTTCAATAGAAGTATAATCTAGTTCACTTTT
TGATAAAGAAGTCCACAATTCTGTAATATGGAGCATTTTCGACGGAGACTGTGATCGACG
TGACAGCATAATTTTAGGCATTGTAAGCAAATCTGTTGATGACTTACGACGACTTTGATT
CATTGAAATTTATTTATTGAAATATTACAAAGCAGCAATTTCTTTGGCTTCTTGACGTAA
TCTATCTTTTTTAAGTGGTCCCATGATTTGTTTCTTTTCTTCTGAAGTTTGGAATCTTCC
GTGACCGAATTTAGCTGACGTGTCAATAAATTTAATGATAATTTCCTCGGTTGATTTCAA
TTTTGTAGTTGTCATCAATGATTTTCTCAGAGTTATCAATCGTTTTCTTGTACCCATACA
GCTGCCTTTTATCATTATGAAATCGTTTTTAACTTCACCATAATGTGGGAAACCTCCCAT
TGGAGTTATGTTTTTTATAGTCAAGTCATAATCTGTGCTTGCGTTCCCTTTGATGTTTCC
AATGATACCTTCAGCCGATTCGATTTGAGACTTGACTCCAAGGCCGATTCTATAGATTTT
CTTGTTTATTTCAGTTCTATGGTGGTATCCTTTTTGACCGGCTTTGACCGGCTCTTGCAA
CTGAGAAAGAAACTCGGGCTGGATGCCATGGACCGATGCAAGCAACTTTTCTCAGACCTT
TGTGAGTTTTTCTTTGAAGTTTCTTTGTGTGCCATCTTGAAGTAACACCTTTGAATCCTT
TACCTTTAGTAATACCAATTACATCAATAACTTCATTTGGTGCAAATTTGGTGCAAATAC
ATTGGACACTTTTACTTCCTTCTCGAAATTTGATCTTGCCCATTCGACTTTGTCTGAAAT
AGTACCACCATTCAATTGGATTTCCATAATATGTGCTTTCTTATCTCTTTGGTTTCTAAG
ACTTGTCTGAGTGTGAGCAATTACTCGAATGACTTTGCAGTATTTTTTCATTTTATTGAN
NNNNNNNNNCTTTCAATAAGTTTCTTGCCAGTATCATCAGTCCACTTCTTCGATGATTTA
GTGAAGGCTTTCTTTTGGCTTTTATACCAATTCTTGTAAAATCGTCTTCGGCATTCATCG
CTGATATGTTCTGCCCAAACGGTTTTAAAAGATCTTAATCCTTTAGGAGTTTCAATGTAA
CCAACGATTCCAACAATTGTCATTGGTGGAGTCTCCAAAATCGTAACAACNNNNNNNNNN
NNNNNNNNNNNNNNNNNNNNNNNNNNNNNNNNNNNNNNNNNNNNNNNNNNNNNNNNNNNN
NNNNNNNNNTCTCTTACCACCTGAGTTGATCCGGCTTTATAAGCAAAAAAGCTAGTCAAA
TGAACAGGGCTTGATTGGTCATCTTTAGGAAATGTCTTAACTTTACCTTGTCGTCTAACA
CATCTTTTACGTGGTAGAAATCCTAAACTACCGTGACGAGGTGCTGAAAACTTCCTATGG
GACATTTAATTTTT
>Gene_22_2/2
AGAATCAGTCTGATCAACCTCATTGTCATCTTCAATAGAAGTATAATCTAGTTCACTTTT
TGATAAAGAAGTCCACAATTCTGTAATATGGAGCATTTTCGACGGAGACTGTGATCGACG
TGACAGCATAATTTTAGGCATTGTAAGCAAATCTGTTGATGACTTACGACGACTTTGATT
CATTGAAATTTATTTATTGAAATATTACAAAGCAGCAATTTCTTTGGCTTCTTGACGTAA
TCTATCTTTTTTAAGTGGTCCCATGATTTGTTTCTTTTCTTCTGAAGTTTGGAATCTTCC
GTGACCGAATTTAGCTGACGTGTCAATAAATTTAATGATAATTTCCTCGGTTGATTTCAA
TTTTGTAGTTGTCATCAATGATTTTCTCAGAGTTATCAATCGTTTTCTTGTACCCATACA
GCTGCCTTTTATCATTATGAAATCGTTTTTAACTTCACCATAATGTGGGAAACCTCCCAT
TGGAGTTATGTTTTTTATAGTCAAGTCATAATCTGTGCTTGCGTTCCCTTTGATGTTTCC
AATGATACCTTCAGCCGATTCGATTTGAGACTTGACTCCAAGGCCGATTCTATAGATTTT
CTTGTTTATTTCAGTTCTATGGTGGTATCCTTTTTGACCGGCTTTGACCGGCTCTTGCAA
CTGAGAAAGAAACTCGGGCTGGATGCCATGGACCGATGCAAGCAACTTTTCTCAGACCTT
TGTGAGTTTTTCTTTGAAGTTTCTTTGTGTGCCATCTTGAAGTAACACCTTTGAATCCTT
TACCTTTAGTAATACCAATTACATCAATAACTTCATTTGGTGCAAATTTGGTGCAAATAC
ATTGGACACTTTTACTTCCTTCTCGAAATTTGATCTTGCCCATTCGACTTTGTCTGAAAT
AGTACCACCATTCAATTGGATTTCCATAATATGTGCTTTCTTATCTCTTTGGTTTCTAAG
ACTTGTCTGAGTGTGAGCAATTACTCGAATGACTTTGCAGTATTTTTTCATTTTATTGAN
NNNNNNNNNCTTTCAATAAGTTTCTTGCCAGTATCATCAGTCCACTTCTTCGATGATTTA
GTGAAGGCTTTCTTTTGGCTTTTATACCAATTCTTGTAAAATCGTCTTCGGCATTCATCG
CTGATATGTTCTGCCCAAACGGTTTTAAAAGATCTTAATCCTTTAGGAGTTTCAATGTAA
CCAACGATTCCAACAATTGTCATTGGTGGAGTCTCCAAAATCGTAACAACNNNNNNNNNN
NNNNNNNNNNNNNNNNNNNNNNNNNNNNNNNNNNNNNNNNNNNNNNNNNNNNNNNNNNNN
NNNNNNNNNNNNNNNNNNNNNNNNNNNNNNNNNNNNNNNNNNNNNNNNNNNNNNNNNNNN
NNNNNNNNNNNNNNNNNNNNNNNNNNNNNNNNNNNNNNNNNNNNNNNNNNNNNNNNNNTA
CCGTGTCTAGGTGCTGAGAATTTTCTATGTGACATATATAGAAAATTCTCAGCACCTAGA
CACGGTAGTCTAGGGTTTTTGCCAAGAAAAAGATGCCGAAGGAATAAGGGAAAGTGCAAG
TCTTTCCCAGTTGACAGACAATCTGATCCAGTTCATTTAACATCATTTTTGGCATACAAG
GCTGGTTGCACTCAAGTAGTAAGAGAAATAAATAGTCAGACTAATAAAACTAACAATGGC
AAAGAAGTTGTTGATCAAGTTACAATTCTTGAAACCCCACCAATGATGATTGTTGGAGTT
GTTGGTTACATCGAAACTCCTAAAGGATTAAGAACTTTCAAAACTGTATGGGCTGAGCAT
TTGAGTGAAGAATGCAGAAGACGATTTTATAAGAATTGGTACAAGTCTAAGAAGAAGGCT
TTTACTCGTTCATCTAAAAAATGGACTGAAGATCGCGGTAAAAAATTGATTGAAGCTGAT
TTCAATAAAATGAAAAAATACTGCAAAGTGATTCGAGTAATTGCACACACCCAAATGAAA
ATGTTGAATCAAAGACAAAAAAAAGCTCATATCACTGAAATCCAGTTAAATGGAGGTACA
ATTTCTGATAAAGTAGAATGGGCAAGAGAACATTTGGAAAAACAAGTTTCAGTTTCAAAT
GTTTTTAGTCCTAATGAAATGATTGATTGCATTGGTATCACTAAAGGTAAAGGTTTCAAG
GGTGTTACCTCAAGATGGCACACAAAGAAATTGCAACGAAAGACTCACAAGGGTCTTCGT
AAAGTTGCTTGTATTGGTCCATGGCATCCAGCAAGAGTTTCATTCTCCGTCGCTCGTGCT
GGTCAAAAGGGGTACCATCACAGAACAGAAGTTAATAAAAAGATTTACAGAATTGGATTA
GGGGTTAAAAGTCAACAGGCAGAAGCCCAAAATGATATCACTAAAATAAAAGGAAATGCC
AGTACTGATTATGATTTGACAGTTAAAAATATTACTCCAATGGGAGGATTTCCTCACTAC
GGAGAAGTTAACAATGATTTCATCATGATTAAAGGATGCTGCATGGGTGCTAAAAAACGT
TTGATTACTTTGAGAAAATCTCTCCATACTGCACACAAGAAGCGTATGATGGAGGAAATC
ATAGTCAAATTTGTTGATACATCTGCTAAATTTGGTCACGGTAGATTCCAAACTAGTGAA
GAGAAACGAACATTCATGGGTCCTCTTAAGAAAGATAGATTAAGACAGGAAGCAAAGGAG
ATTGCAGCTTTGTGAGAATTTGAATAAAACTTGGATTTAAAATTTAAAAAAAAAAAAAAA
AAAT
>Gene_23_1/1
TGACAAGCTTTCGATTTCATATGTTGCCCGAATTGTCCAGAGAGGATGAGAAGCTGATTG
TGACTAAAACAATACCAAACGTGTCTGCTAGCNNNNNNNNNNNNNNNNNNNNNNNNNNNN
NNNNNNNNNNNNNNNNNNNNNNNNNNNNNNNNNNNNNNNNNNNNNNNNNNNNNNNNNNNN
CTCAAATTAGAGACTTATCCCTCAATCTCTCAACGAGGCAGATCTTAAGGATATGTCATC
GGCTGACTAAATATCCGTCCGAACATTTATTAAATTCCATTCACAAAGCTTGTCTTTCCA
AATNNNNNNNNNNNNNNNNNNNNNNNNNNNNNNNNNNNNNNNNNNNNNNNNNNNNNNNNN
NNNNNNNNAAATAAAGGAGGATCTGTTGTAGGAGAAGATGAAGCGAAAGTCCCTAATGTG
TTATTTTATGACAGTATTGCTCATACGCGTATTCTTCTGGAAATGCTGCAAGATTTTATG
ATCGGTGAATCTTTCAGCGACCAACAACACTTATTACTTATCGGTAATCAAGGGGTCGGT
AAAAATAAAATAGTTGACAGATTTTTACAACTGTTAAACCGGCCAAGGGAATATATTCAG
TTGCATCGTGATACGACAGTTCAAAACCTTACACTACAACCTACTATAACGAACGGCAAA
TTGTTNNNNNNNNNNNNNNNNNNNNNNNNNNNNNNNNNNNNNNNNNNNNNNNNNNNNNNN
NNNNNNNNNNNNNNNNNNNNNNNNNNNNNNNNNNNNNNNNNNNNNNNNNNNNNNNNNNNN
NNNNNNNNNNNNNCTTCGAAACAATTAGAAAAAATTATTCGTATCCATCCGGATTTTCGA
ATGATCGTTTTAGCCAATAGACCAGGTTTCCCTTTTCTAGGCAATGACTTTTTCGGAGCA
ATGGGTGACGTGTTCAGTTGTCANNNNNNNNNNTGATAATCCCGATGTGGCGAGTGAAAT
AATAATGCTTCAAAAGTATGGGCCCTCGGTTTCGGTAGATATTATAAAGAAACTTGTATT
TTTATTTTCTGATCTACGAGAATTAGTGGATAAAGGACAAATAAGTTATCCATATTCTAC
CAGGGAAATAGTCAATATTGTCCGACACCTTGACAAATATCCTAATGATGCATTGCCATC
TGTTCTTGGTAACGTGTTTGATTTCGATGCTGCTTCCAATAAGGAAATGTTGTCAGTTGT
CGAGAATGTGCTAGAAAAACATGGAATATCGCTACCTGGAGCTAAAGTGCGACTAGCTAT
TGCAAAGGAGTTCCCATTGCCGGAAATCGTGAATCTTGGACACTGGAATGCTGACTGGTA
TTCGCTCAAAA
>Gene_24_1/2
ATCAACGAATAAATTGTTACGAATAAATACTAAATCTGGGGAAATATTTCGAATTGTTTG
TGACTGCTTGCCAGAAAATAAATTTAAATTGCGGCCAATGTGGTTCAGTTCAGTCAATGA
ATCATCAACTCAAAATGGATCCANNNNNNNNNNNNNNNNNNNNNNNNNNNNNNNNNNNNN
NNNNNNNNNNNNNNNNNNNNNNNNNNNNNNNNNNNNNNNNNNNNNNNNNNNNNNNNNNNN
NNNNNNNNNNNNNNNNNNNNNNNNNNNNNNNNNNNNNNNNNNNNNNNNNNNNNNNNNNNN
NNNNNNNNNNNNNNNNNNNNNNNNNNNNNNNNNNNNNNNNNNNNNNNNNNNNNNNNNNNN
NNNNNNNNNNNNNNNNNNNNNNNNNNNNNNNNNNNNNNNNNNNNNNNNNNNNNNNNNNNN
NNNNNNNNNNNNNNNNNNNNNNNNNNNNNNNNNNNNNNNNNNNNNNNNNNNNNNNNNNNN
NNNNNNNNNNNNNNNNNTCTGAAAGAATCGGATCAATTGATGTGAAATGTGGCAAATCTG
TTGACAGTTATGTTGACATCTTACCATATTCGTTCACTAATCAGGAACAAAAATTATCAG
TGAGCAAAATTCCACGACAACATATATTATCTCCAATCTCCTGTCATACATCAACAAGTG
CAATCCTTCCATCATCCGGCATTGTTGTAAATTTGGTAGAGAAAAGTGCCGTACCGAAGA
ACTCAATATTATCCAGTAGTTACAATTACACGAGTATAAACGGATATCTGGAGATTGTCA
ATCTTAAATCCAAATCCTTAAAATATCTTCCAATTACAAGTATTTTTGAAGAACCGAGAA
TATTTCAATGGTTGAAAGTTAACATTCCTGATGTATTTATTTGTCGGTTGAAAAATGATG
TGATAACCATGGACAATACTGGATGTATAAATAAGTGGACGGTTTGTCCTGAAAAATTGA
ACAACGAACTGCTTGAATGGAAATCGACTATTGGAATTGGAAATGGAAACGAGAGAGATT
TGATGATTGAAAAAATAGATAGCGAAGTAGATACTACACTTACACAACCGAAACATGGGA
AGGTAGACCCTTCTGGCGCTCCTCATGTTGGGGGAAATACTTGGGCTGGTGGTTCTGGGG
GTAGAGATACTGCAGGGTTAGGTGGTATTGGAGGACCATATAGATTAGATGGTGGAAACG
ATGTTTTCCAAGTCTCTGATAGTATTAAGGCTTCTGTTCCCGATCATGTGAAAGCAGCAG
CGAGGGAAGTTGCCCAGAAAGCCTGGAAAGAGCGTCTTGATAATATCCATATGTCCGAAC
TGAATTACGATTTGTATATGCGT
>Gene_24_2/2
ATCAACGAATAAATTGTTACGAATAAATACTAAATCTGGGGAAATATTTCGAATTGTTTG
TGACTGCTTGCCAGAAAATAAATTTAAATTGCGGCCAATGTGGTTCAGTTCAGTCAATGA
ATCATCAACTCAAAATGGATCCANNNNNNNNNNNNNNNNNNNNNNNNNNNNNNNNNNNNN
NNNNNNNNNNNNNNNNNNNNNNNNNNNNNNNNNNNNNNNNNNNNNNNNNNNNNNNNNNNN
NNNNNNNNNNNNNNNNNNNNNNNNNNNNNNNNNNNNNNNNNNNNNNNNNNNNNNNNNNNN
NNNNNNNNNNNNNNNNNNNNNNNNNNNNNNNNNNNNNNNNNNNNNNNNNNNNNNNNNNNN
NNNNNNNNNNNNNNNNNNNNNNNNNNNNNNNNNNNNNNNNNNNNNNNNNNNNNNNNNNNN
NNNNNNNNNNNNNNNNNNNNNNNNNNNNNNNNNNNNNNNNNNNNNNNNNNNNNNNNNNNN
NNNNNNNNNNNNNNNNNNNNNNNNNNNNNNNNNNNNNNNNNNNNNNNNNNNNNNNNNNNN
NNNNNNNNNNNNNNNNNNNNNNNNNNNNNNNNNNNNNNNNNNNNNNNNNNNNNNNNNNNN
NNNNNNNNNNNNNNNNNNNNNNNNNNNNNNNNNNNNNNNNNNNNNNNNNNNNNNNNNNNN
NNNNNNNNNNNNNNNNNNNNNNNNNNNNNNNNNNNNNNNNNNNNNNNNNNNNNNNNNNNN
NNNNNNNNNNNNNNNNNNNNNNNNNNNNNNNNNNNNNNNNNNNNNNNNNNNNNNNNNNNN
NNNNNNNNNNNNNNNNNNNNNNNNNNNNNNNNNNNNNNNNNNNNNNNNNNNNNNNNNNNN
NNNNNNNNNNNNNNNNNNNNNNNNNNNNNNNNNNNNNNNNNNNNNNNNNNNNNNNNNNNN
NNNNNNNNNNNNNNNNNNNNNNNNNNNNNNNNNNNNNNNNNNNNNNNNNNNNNNNNNNNN
NNNNNNNNNNNNNNNNNNNNNNNNNNNNNNNNNNNNNNNNNNNNNNNNNNNNNNNNNNNN
NNNNNNNNNNNNNNNNNNNNNNNNNNNNNNNNNNNNNNNNNNNNNNNNNNNNNNNNNNNN
NNNNNNNNNNNNNNNNNNNNNNNNNNNNNNNNNNNNNNNNNNNNNNNNNNNNNNNNNNNN
NNNNNNNNNNNNNNNNNNNNNNNNNNNNNNNNNNNNNNNNNNNNNNNNNNNNNNNNNNNN
NNNNNNNNNNNNNNNNNNNNNNNNNNNNNNNNNNNNNNNNNNNNNNNNNNNNNNNNNNNN
NNNNNNNNNNNNNNNNNNNNNNNNNNNNNNNNNNNNNNNNNNNNNNNNNNNNNNNNNNNN
NNNNNNNCGATTTGTATATGCGTTATTTCAAAAGAGTTGAACCTCAAATAACAGCAATAC
GGTCGATATTAGATACTCTTCAAGCTACCTCTAAAGAAAGACAGTGGATTAGACATCGAA
CACAGGGTGATTTAGACGACGGGAAATTAGTTGAAGGTGTTCTTGGTGAGAAAACTATTT
ACCGAGCAAGAGGGGAAAAAGATCCCGAGCCCGGATCACCACAATTGAAACCGAAAAGGC
TCCGTGTTATTTGTGATTTAAGTGGATCAATGTATCGTTTTAATGGGCACGATCAAAGGC
TTGAACGACAAGCCGAAGCGATTTTAATGTTGATGGAATCGTTCTCAAATGTCAGCAGCA
ATAAACTCGTATATGAAATTTACGGTCATTCCGGTGAAGGGGCTCAATTCCCATTCGTTA
AATTAAACCAATCTCCAACCAATGAGAAAGAAAGAATGGATGTGTTAAGTGAAATGGTAG
CGCATTCCCAATTCTGTTTGAGTGGGGATCATACACTTGAAGCCATCACTGCTGGCATTA
CTGATTTAAAAAGACATATTGATTCTTATGATCAAAGTTTTATGATTGTGTTAAGTGATG
CCAATCTTTCACGTTACGGCATTTCACCAGACTCTGTGGCAAAACTTTTACTTAAGGATA
AAGACATTTATTCATTCATCGTTTTTATCGGTAGTCTAGGCGACCAAGCTCAATTTCTAA
AAAAGGCTCTGCCAATAGGTCACGCATTTGTATGTATGGATATAGAAACATTACCTCAAA
TCCTTCGACATATCTTTACTACAAATCTTTTGTAATCTATTAATAGAAATATT
>Gene_25_1/2
TTTTTTTTTTTTTTTTTTTTAAATTTTGTGTTCAATTTATTTACGAATAAAAATATTTTA
CAAGATAAATCTACTAAATAATCAAAATTTTAGTTAAAGTTAAAAATTCATAAAAACATT
TAATTCAGTTTCTTTTTCAAATCGCTATTTTCAATGAAAGTTGAAATAAATTCGTCAAAT
TCCAAACACTTTTTATCAATTTCATTTGTTTTAATTTTAATTGATTTCGGTTTGTCCGCT
CCAATGATTTCTTCACTCCACCCTGCCGATGCTAATGGAGTAGCATTGATCTTCAATGCA
TCATACTTGGAACTTGGTTTCGAGTCGCTTTCTATATCAGCAATAACGGAACAGGGTAAA
CTATTGAACACCATTGCTTCAGATTGAGATTTATTCATAGGAACGCTATTAAAGTTCAGA
TTATCGTTGAATTGAGGAATAAAAATTTCACCTAGATCAAATTTAGAATCGACTGATTTT
CCGTTTTGATTTTCGGTACTTTTAAATAAATTATTCTGANNNNNNNNNNNNNNNAATCGA
AAGAATTTTTTTTTCCAGGTTTAGGTCGAGGTATAGATTTCAAATCAGAGCAAGTTTTAG
AACATGAGATTTTTGAATTTGAAATTACAATTGAGGATTGTGGATCTTGAAATCTTTCAC
GAAGACTAATTTGCTTGAATGCTTTATCATGTTCGATCTGCTCTAATTTTTGATAATTGG
AGAGATTGTGAAGAGATTCATTTTGTTTTTCCGCATAAAATTTCAGCGCAATTAGTAAAG
CGTTGATAATTCGATCGCTCACTTCTCTCATCGAAATGAATCCACATAATTTAAATGAAT
GGAATTCCTGATCACGAAATGTATAAAAGAATGCATAAGGAATTAATGGATGACTAGCAC
AAATAGCTATATCTCGAAGGGTCTGATCAATTTTTATGTCCGTCGTTAATTTTTCAGAAA
G
>Gene_25_2/2
TTTTTTTTTTTTTTTTTTTTAAATTTTGTGTTCAATTTATTTACGAATAAAAATATTTTA
CAAGATAAATCTACTAAATAATCAAAATTTTAGTTAAAGTTAAAAATTCATAAAAACATT
TAATTCAGTTTCTTTTTCAAATCGCTATTTTCAATGAAAGTTGAAATAAATTCGTCAAAT
TCCAAACACTTTTTATCAATTTCATTTGTTTTAATTTTAATTGATTTCGGTTTGTCCGCT
CCAATGATTTCTTCACTCCACCCTGCCGATGCTAATGGAGTAGCATTGATCTTCAATGCA
TCATACTTGGAACTTGGTTTCGAGTCGCTTTCTATATCAGCAATAACGGAACAGGGTAAA
CTATTGAACACCATTGCTTCAGATTGAGATTTATTCATAGGAACGCTATTAAAGTTCAGA
TTATCGTTGAATTGAGGAATAAAAATTTCACCTAGATCAAATTTAGAATCGACTGATTTT
CCGTTTTGATTTTCGGTACTTTTAAATAAATTATTCTGANNNNNNNNNNNNNNNNNNNNN
NNNNNNNNNNNNNNNNNNNNNNNNNNNNNNNNNNNNNNNNNNNNNNNNNNNNNNNNNNNN
NNNNNNNNNNNNNNNNNNNNNNNNNNNNNNNNNNNNNNNNNNNNNNNNNNNNNNNNNNNN
NNNNNNNNNNNNNNNNNNNNNNNNNNNNNNNNNNNNNNNNNNNNNNNNNNNNNNNNNNNN
NNNNNNNNNNNNNNNNNNNNNNNNNNNNNNNNNNNNNNNNNNNNNNNNNNNNNNNNNNNN
NNNNNNNNNNNNNNNNNNNNNNNNNNNNNNNNNNNNNNNNNNNNNNNNNNNNNNNNNNNN
NNNNNNNNNNNNNNNNNNNNNNNNNNNNNNNNNNNNNNNNNNNNNNNNNNNNNNNNNNNN
NNNNNNNNNNNNNNNNNNNNNNNNNNNNNNNNNNNNNNNNNNNNNNNNNNNNAATAAGCC
TTTAACCAATTTTTTTTTGCCAATTAGATTTTTCAGAACCTCACAGCATTTCACATAATC
ATTTGGCGTTTCGATATGAACGGAACCTAAATATTGAACATCAAATTGACATTTATTTTC
TATGATCATTTTTTCATCAGATTCCCATTTCTTAGAAATACTGTTTGATAGTGATGAAAT
TTTTTC
>Gene_26_1/12
AAAGATAATGTAATTTATGAACGTCTTTCAGTCTTTCACCTGCTTCCAAAAATGGGAAAC
TTACACTTGACAACTTGAAGGAATTTGCAAAAATTGGTTTACGAAAAAAAAAAAGTTTGA
TCAGGTTTACGAACTTTATGCATTGCATATGCA
>Gene_26_2/12
AGCATGGTATCTTGGGTTTGAAGGATCCAATTTTGGACTTAATTTTCTAGAGAACTTTAT
TACGTATCACTCTATCATTCCCATTAGTGTGTCAGTACAACTGGAAATGGCTCGTTTCGG
TCAATCCCATTTTATCAACGAAGACATTGAAATGTATGATCCTGATACAAAT
>Gene_26_3/12
AAAAAAATTAATACATACTTTTGAAAATTTTTCCTTTTTGATTAGTGATGTCAAATGATA
AGGCACCAGTTCCGGATAATACAGATGCTCCAGGTTATAAAACAATGACACAGCATAGTG
TTGAGGAGTTAAAAGAAACAACTTCTCAGCGAATTGTAAATATAAATCATCCTCAACCCG
TTAAATATTGCCTAAATAAAATAAGTACGGCCAAATATAATTTTCTAACATTTATGCCAA
AATTTCTATTTGAACAATTCAGAAGATATGCGAATATATTTTTTCTACTGATTGCAATAT
TACAACAATTTCCAAACGTTTCCCCAACCGGAAGGTATACGACCGCAGTTCCGTTATTCA
TCATTCTCACCATATCTGCTATCAAGGAAATTGTTGAGGATTATAAACGGCATAAAGCAG
ACGATTCAACAAATAACAGCAAAATACTCATACTGCAAAACAGCGAATGGGTTGAGATTT
GTTGGAAGCAATTACAAGTTGGGAATTTTGTTAAATTGATAAATGGACAAGGAATTCCTG
CTGATTTGGTTCTGCTTGCGTCCAGTGAACCGCACGGCATGAGTTACATTGAAACTTCGA
ATCTAGACGGTGAAACTAACTTGAAAATGCGACAGGGCCTTCCGAGAACCTGTGATATTT
TAACAATAACTGACCTTATGAAAATGCACGGTCACATAGCTTGCGAGGTTCCCAATCGAC
ATTTGTATGAATTTTGTGGCAATTTGGCATTGGATGGGGAGAAGAAAATCTCCCTGGGAA
ATGACCAGTTGCTATTACGGGGCGCCACCTTGAAAAATACGAAATGGGTGTTTGGGATTG
TTGTCTACAGCGGCCATGAAACAAAGGTCATGCTCAACAGCACGACGCCGCCATTGAAAA
GGTCATCTGTGGAACGAATGACAAATAGATATATTTTAGGGTTATGCGGGCTTTTGCTAT
TCCTGACTTTAGCAACATCTATTGCCAATGTGGTCTGGACAAACGCCAATAAGGATACAG
CATGGTATCTTGGGTTTGACAGAGATACCCACCAAACAATTTTGGACTTATGCTTCTAAC
TGCCTTTATTATGTTTCACACTATCATTCCCATTAGTCTGCAAGTAACACTGGAAATGGT
TCGTTTCATTCAAGCTCATTTTATCAACGTGGACATTGAAATGTATGATCCTGATACAAA
TACCCCTGCAAACGCCAGAACATCTAATCTCAATGAAGAACTAGGACAGGTAAGATATAT
ATTCTCGGACAAAACCGGCACGCTGACAAGAAATGTCATGGAATTCAAACAGTGCTCTAT
TGGAGGAATCATATATGGTAAAGGGCCAGATGAGACATTTTCAGCACAGAAAGACCCAAA
TTTATTGGAAAAACTAAAATACGTTGATTCTGAAGTAGATATGTTTTTCAAAGCATTGGC
AGTTTGCCATACTGTCGTTCCAGAGAAAGAAGATAATGAAATAATATACCAAGCTTCTAG
TCCAGACGAATCTGCTCTCGTGAAAGCAGCGAAAGAAATGGGATATATATTTCACACCAG
AACGCCGGACGGAATTAAGATTTCGATAAACAACGAAAATTATGAGTATAAAGTGTTGAA
TGTTCTCGAGTTTACCAGTTTACGCAAGCGGATGTCCGTCATTGTTAAAACTCCAGATTC
GAAAATAGTTCTTTTTACTAAAGGAGCTAGGAGCTGATAATGTAATTTATGAACGTCTTT
CAACGGCTTCCAAAAATGGGAAACTTACCCTTGACAACTTGGAGGAATTTGCAAAAATTG
GTTTACGAACTTTATGCATCGCATATGCAGAAATTGATTCTAATGAATATGAGAAATGGA
AGGGAGAATTCCATGAAGCGAGTGTTTCTATTGAAAACCGAGAAAATAAATTGGCTGCAG
TTGCGGAAAAGATTGAAAAAAATTTAATATTGATCGGTGCTTCTGCAATTGAGGATAAGC
TCCAAGACCAAGTGCCAGAGACTATATCAAATCTTGCAAAAGCCGGCATCAAAATATGGG
TTCTCACCGGAGATAAACAAGAAACTGCAGTCAATATCGGCTATTCCTGTCAATTGCTGA
CACAAAATATGAGTCTCTGTATTCTGGATTCAGATTCACTTGACAAAACCCGAACGCAAT
TAATTGAGGTCAGGCAAGGATTTGGAGAAAATATTGGAAAGGAAAATGATATTGGGCTCG
TTGTCAGTGGAGATACTCTCAAATTCGCATTAGACTTTCAATGTCGCGATGATTTCCTTC
AAATTGCATTATCATGCAAGGCTGTCATTTGCTGCAGAGTAAGCCCTTCTCAAAAAGCTG
AAGTTGTAACACTGGTGAAATCCAATATTAAAGATGCAATAACACTAGCAATAGGAGATG
GTGCTAATGACGTAGGAATGATACAGGCGGCGCACGTAGGCATTGGTATCAGCGGCTTGG
AAGGCCAACAAGCAGCATGCAATTCCGACTATGCTATCGCACAATTTAGATTTCTTAATC
GTCTTTTACTGGTCCACGGAGCATGGAATTACAATCGGATTGCAAAGCTAATTCTTTATT
CCTTTTATAAAAATGTATGTTTCTTTATGATACAATTTTGGTTTGCAACTGAAAGTAGCT
TTTCTGGTCAAATTATTTTCGAGCGCTGGTTCGATCGATTTTACAATGTGATATTTACCG
CTGCCTCCTCCTTTAGCTTTGGGATTATTTGATCGAAGCTGTAGCGCGGAAAATTCATTA
AAATATCCTCAACTCTACCGAGAAATTCAACAGAGCTCCACTTTCGATCTCAAAGTGTTT
CTCACATGGATTCTCAATTCCTTATATCATTCTCTGATTCTGTTTTGGTTGACAGTTTTG
GCCAATAATCACGATATCCCTTTCAGAAATGGTCAAACGGGAAGCTTGTTCCCTCCTTTA
GCTTTAGGAATATTTGATCGAAGTTGTAGTTCGAAAATATTATTAAAATATCCTCAGCTC
TACCGAGAAATTCAACACAGCTCCACTTTCGATCTCAAAGTTTTTCTGACATGGATGGAT
TCTTTATTCTATATTTCATTCTGCGATTCTATTTTGGTTGCCAGTTTATATCAATAATCA
CGATATCCTTTTCAGAAATGGTCAAACGGGAAGCTTGTT
>Gene_26_4/12
AAAAAAATTAATACATACTTTTGAAAATTTTTCCTTTTTGATTAGTGATGTCAAATGATA
AGGCACCAGTTCCGGATAATACAGATGCTCCAGGTTATAAAACAATGACACAGCATAGTG
TTGAGGAGTTAAAAGAAACAACTTCTCAGCGAATTGTAAATATAAATCATCCTCAACCCG
TTAAATATTGCCTAAATAAAATAAGTACGGCCAAATATAATTTTCTAACATTTATGCCAA
AATTTCTATTTGAACAATTCAGAAGATATGCGAATATATTTTTTCTACTGATTGCAATAT
TACAACAATTTCCAAACGTTTCCCCAACCGGAAGGTATACGACCGCAGTTCCGTTATTCA
TCATTCTCACCATATCTGCTATCAAGGAAATTGTTGAGGATTATAAACGGCATAAAGCAG
ACGATTCAACAAATAACAGCAAAATACTCATACTGCAAAACAGCGAATGGGTTGAGATTT
GTTGGAAGCAATTACAAGTTGGGAATTTTGTTAAATTGATAAATGGACAAGGAATTCCTG
CTGATTTGGTTCTGCTTGCGTCCAGTGAACCGCACGGCATGAGTTACATTGAAACTTCGA
ATCTAGACGGTGAAACTAACTTGAAAATGCGACAGGGCCTTCCGAGAACCTGTGATATTT
TAACAATAACTGACCTTATGAAAATGCACGGTCACATAGCTTGCGAGGTTCCCAATCGAC
ATTTGTATGAATTTTGTGGCAATTTGGCATTGGATGGGGAGAAGAAAATCTCCCTGGGAA
ATGACCAGTTGCTATTACGGGGCGCCACCTTGAAAAATACGAAATGGGTGTTTGGGATTG
TTGTCTACAGCGGCCATGAAACAAAGGTCATGCTCAACAGCACGACGCCGCCATTGAAAA
GGTCATCTGTGGAACGAATGACAAATAGATATATTTTAGGGTTATGCGGGCTTTTGCTAT
TCCTGACTTTAGCAACATCTATTGCCAATGTGGTCTGGACAAACGCCAATAAGGATACAG
CATGGTATCTTGGGTTTGACAGAGATACCCACCAAACAATTTTGGACTTATGCTTCTAAC
TGCCTTTATTATGTTTCACACTATCATTCCCATTAGTCTGCAAGTAACACTGGAAATGGT
TCGTTTCATTCAAGCTCATTTTATCAACGTGGACATTGAAATGTATGATCCTGATACAAA
TACCCCTGCAAACGCCAGAACATCTAATCTCAATGAAGAACTAGGACAGGTAAGATATAT
ATTCTCGGACAAAACCGGCACGCTGACAAGAAATGTCATGGAATTCAAACAGTGCTCTAT
TGGAGGAATCATATATGGTAAAGGGCCAGATGAGACATTTTCAGCACAGAAAGACCCAAA
TTTATTGGAAAAACTAAAATACGTTGATTCTGAAGTAGATATGTTTTTCAAAGCATTGGC
AGTTTGCCATACTGTCGTTCCAGAGAAAGAAGATAATGAAATAATATACCAAGCTTCTAG
TCCAGACGAATCTGCTCTCGTGAAAGCAGCGAAAGAAATGGGATATATATTTCACACCAG
AACGCCGGACGGAATTAAGATTTCGATAAACAACGAAAATTATGAGTATAAAGTGTTGAA
TGTTCTCGAGTTTACCAGTTTACGCAAGCGGATGTCCGTCATTGTTAAAACTCCAGATTC
GAAAATAGTTCTTTTTACTAAAGGAGCTAGGAGCTGATAATGTAATTTATGAACGTCTTT
CAACGGCTTCCAAAAATGGGAAACTTACCCTTGACAACTTGGAGGAATTTGCAAAAATTG
GTTTACGAACTTTATGCATCGCATATGCAGAAATTGATTCTAATGAATATGAGAAATGGA
AGGGAGAATTCCATGAAGCGAGTGTTTCTATTGAAAACCGAGAAAATAAATTGGCTGCAG
TTGCGGAAAAGATTGAAAAAAATTTAATATTGATCGGTGCTTCTGCAATTGAGGATAAGC
TCCAAGACCAAGTGCCAGAGACTATATCAAATCTTGCAAAAGCCGGCATCAAAATATGGG
TTCTCACCGGAGATAAACAAGAAACTGCAGTCAATATCGGCTATTCCTGTCAATTGCTGA
CACAAAATATGAGTCTCTGTATTCTGGATTCAGATTCACTTGACAAAACCCGAACGCAAT
TAATTGAGGTCAGGCAAGGATTTGGAGAAAATATTGGAAAGGAAAATGATATTGGGCTCG
TTGTCAGTGGAGATACTCTCAAATTCGCATTAGACTTTCAATGTCGCGATGATTTCCTTC
AAATTGCATTATCATGCAAGGCTGTCATTTGCTGCAGAGTAAGCCCTTCTCAAAAAGCTG
AAGTTGTAACACTGGTGAAATCCAATATTAAAGATGCAATAACACTAGCAATAGGAGATG
GTGCTAATGACGTAGGAATGATACAGGCGGCGCACGTAGGCATTGGTATCAGCGGCTTGG
AAGGCCAACAAGCAGCATGCAATTCCGACTATGCTATCGCACAATTTAGATTTCTTAATC
GTCTTTTACTGGTTCACGGAGCTTGGAATTACAATCGGCTTACAAAGCTTATTCTTTATT
CATTTTATAAAAACGTATGCTTCTTTGTGATACAGTTTTGGTTTGCAATTGTAAGTGGAT
TTTCTGGTCAAATTATTTTCGAGCGCTGGTTCGATCGATTTTACAATGTGATATTTACCG
CTGCCTCCTCCTTTAGCTTTGGGATTATTTGATCGAAGCTGTAGCGCGGAAAATTCATTA
AAATATCCTCAACTCTACCGAGAAATTCAACAGAGCTCCACTTTCGATCTCAAAGTGTTT
CTCACATGGATTCTCAATTCCTTATATCATTCTCTGATTCTGTTTTGGTTGACAGTTTTG
GCCAATAATCACGATATCCCTTTCAGAAATGGTCAAACGGGAAGCTTGTTCCCTCCTTTA
GCTTTAGGAATATTTGATCGAAGTTGTAGTTCGAAAATATTATTAAAATATCCTCAGCTC
TACCGAGAAATTCAACACAGCTCCACTTTCGATCTCAAAGTTTTTCTGACATGGATGGAT
TCTTTATTCTATATTTCATTCTGCGATTCTATTTTGGTTGCCAGTTTATATCAATAATCA
CGATATCCTTTTCAGAAATGGTCAAACGGGAAGCTTGTTGTTCTTAGGAAACTGTATTTA
TGCGTATGTTGTTGTTACTGTATCACTGAAGGCAGGCCTAGAGCTCAGAGTTTGGACATG
GCCATCGCATTTAGCTATATCGGGAAGTGTTGTGGCGTGGTTTGTCTATTTCATAATCTA
CTCACATCTGTTCCAATTAGTCGGATTATCAGCTAGCATGGCTCTAATGTATCAAGCTGT
ATTCAGTAGTGGAACATTCTGGCTCGGCCTGATTTTAATTCCTTCAGTTGCCTTATGCCT
GCTCTAACCCGTGATATCGCCTGGAAAGCTGTAAAAAGAACTCTATTTGAATCGCTCCGG
GAGCGTGTAATGCAAATGGAAAAAAGAAATCAGGACCCGGGGAAAATTATTCCTATTGAC
ATCAAAAGAAAA
>Gene_26_5/12
AAAAAAATTAATACATACTTTTGAAAATTTTTCCTTTTTGATTAGTGATGTCAAATGATA
AGGCACCAGTTCCGGATAATACAGATGCTCCAGGTTATAAAACAATGACACAGCATAGTG
TTGAGGAGTTAAAAGAAACAACTTCTCAGCGAATTGTAAATATAAATCATCCTCAACCCG
TTAAATATTGCCTAAATAAAATAAGTACGGCCAAATATAATTTTCTAACATTTATGCCAA
AATTTCTATTTGAACAATTCAGAAGATATGCGAATATATTTTTTCTACTGATTGCAATAT
TACAACAATTTCCAAACGTTTCCCCAACCGGAAGGTATACGACCGCAGTTCCGTTATTCA
TCATTCTCACCATATCTGCTATCAAGGAAATTGTTGAGGATTATAAACGGCATAAAGCAG
ACGATTCAACAAATAACAGCAAAATACTCATACTGCAAAACAGCGAATGGGTTGAGATTT
GTTGGAAGCAATTACAAGTTGGGAATTTTGTTAAATTGATAAATGGACAAGGAATTCCTG
CTGATTTGGTTCTGCTTGCGTCCAGTGAACCGCACGGCATGAGTTACATTGAAACTTCGA
ATCTAGACGGTGAAACTAACTTGAAAATGCGACAGGGCCTTCCGAGAACCTGTGATATTT
TAACAATAACTGACCTTATGAAAATGCACGGTCACATAGCTTGCGAGGTTCCCAATCGAC
ATTTGTATGAATTTTGTGGCAATTTGGCATTGGATGGGGAGAAGAAAATCTCCCTGGGAA
ATGACCAGTTGCTATTACGGGGCGCCACCTTGAAAAATACGAAATGGGTGTTTGGGATTG
TTGTCTACAGCGGCCATGAAACAAAGGTCATGCTCAACAGCACGACGCCGCCATTGAAAA
GGTCATCTGTGGAACGAATGACAAATAGATATATTTTAGGGTTATGCGGGCTTTTGCTAT
TCCTGACTTTAGCAACATCTATTGCCAATGTGGTCTGGACAAACGCCAATAAGGATACAG
CATGGTATCTTGGGTTTGACAGAGATACCCACCAAACAATTTTGGACTTATGCTTCTAAC
TGCCTTTATTATGTTTCACACTATCATTCCCATTAGTCTGCAAGTAACACTGGAAATGGT
TCGTTTCATTCAAGCTCATTTTATCAACGTGGACATTGAAATGTATGATCCTGATACAAA
TACCCCTGCAAACGCCAGAACATCTAATCTCAATGAAGAACTAGGACAGGTAAGATATAT
ATTCTCGGACAAAACCGGCACGCTGACAAGAAATGTCATGGAATTCAAACAGTGCTCTAT
TGGAGGAATCATATATGGTAAAGGGCCAGATGAGACATTTTCAGCACAGAAAGACCCAAA
TTTATTGGAAAAACTAAAATACGTTGATTCTGAAGTAGATATGTTTTTCAAAGCATTGGC
AGTTTGCCATACTGTCGTTCCAGAGAAAGAAGATAATGAAATAATATACCAAGCTTCTAG
TCCAGACGAATCTGCTCTCGTGAAAGCAGCGAAAGAAATGGGATATATATTTCACACCAG
AACGCCGGACGGAATTAAGATTTCGATAAACAACGAAAATTATGAGTATAAAGTGTTGAA
TGTTCTCGAGTTTACCAGTTTACGCAAGCGGATGTCCGTCATTGTTAAAACTCCAGATTC
GAAAATAGTTCTTTTTACTAAAGGAGCTAGGAGCTGATAATGTAATTTATGAACGTCTTT
CAACGGCTTCCAAAAATGGGAAACTTACCCTTGACAACTTGGAGGAATTTGCAAAAATTG
GTTTACGAACTTTATGCATCGCATATGCAGAAATTGATTCTAATGAATATGAGAAATGGA
AGGGAGAATTCCATGAAGCGAGTGTTTCTATTGAAAACCGAGAAAATAAATTGGCTGCAG
TTGCGGAAAAGATTGAAAAAAATTTAATATTGATCGGTGCTTCTGCAATTGAGGATAAGC
TCCAAGACCAAGTGCCAGAGACTATATCAAATCTTGCAAAAGCCGGCATCAAAATATGGG
TTCTCACCGGAGATAAACAAGAAACTGCAGTCAATATCGGCTATTCCTGTCAATTGCTGA
CACAAAATATGAGTCTCTGTATTCTGGATTCAGATTCACTTGACAAAACCCGAACGCAAT
TAATTGAGGTCAGGCAAGGATTTGGAGAAAATATTGGAAAGGAAAATGATATTGGGCTCG
TTGTCAGTGGAGATACTCTCAAATTCGCATTAGACTTTCAATGTCGCGATGATTTCCTTC
AAATTGCATTATCATGCAAGGCTGTCATTTGCTGCAGAGTAAGCCCTTCTCAAAAAGCTG
AAGTTGTAACACTGGTGAAATCCAATATTAAAGATGCAATAACACTAGCAATAGGAGATG
GTGCTAATGACGTAGGAATGATACAGGCGGCGCACGTAGGCATTGGTATCAGCGGCTTGG
AAGGCCAACAAGCAGCATGCAATTCCGACTATGCTATCGCACAATTTAGATTTCTTAATC
GTCTTTTACTGGTTCACGGAGCTTGGAATTACAATCGGCTTACAAAGCTTATTCTTTATT
CATTTTATAAAAACGTATGCTTCTTTGTGATACAGTTTTGGTTTGCAATTGTAAGTGGAT
TTTCTGGTCAAATTATTTTCGAGCGCTGGTTCGATCGATTTTACAATGTGATATTTACCG
CTGCCTCCTCCTTTAGCTTTGGGATTATTTGATCGAAGCTGTAGCGCGGAAAATTCATTA
AAATATCCTCAACTCTACCGAGAAATTCAACAGAGCTCCACTTTCGANNNNNNNNNNNNN
NNNNNNNNNNNNNNNNNNNNNNNNNNNNNNNNNNNNNNNNNNNNNNNNNNNNNNNNNNNN
NNNNNNNNNNNNNNNNNNNNNNNNNNNNNNNNNNNNNNNNNNNNNNNNNGTTCTTAGGAA
ACTGTATTTATGCGTATGTTGTTGTTACTGTATCACTGAAGGCAGGCCTAGAGCTCAGAG
TTTGGACATGGCCATCGCATTTAGCTATATCGGGAAGTGTTGTGGCGTGGTTTGTCTATT
TCATAATCTACTCACATCTGTTCCAATTAGTCGGATTATCAGCTAGCATGGCTCTAATGT
ATCAAGCTGTATTCAGTAGTGGAACATTCTGGCTCGGCCTGATTTTAATTCCTTCAGTTG
CCTTATGCCTGCTCTAACCCGTGATATCGCCTGGAAAGCTGTAAAAAGAACTCTATTTGA
ATCGCTCCGGGAGCGTGTAATGCAAATGGAAAAAAGAAATCAGGACCCGGGGAAAATTAT
TCCTATTGACATCAAAAGAAAATTTTGCAATCCTTTCCGTTCCCGAGATGCTAAACTTGG
CGGACCAACAACACCAACAATCGTGGATGATAATAATCGNNNNNNNNNNTGGCTACGCAT
TTTCCCAGGAGGAGCACGGCGTGGTTAGCCAATCACAATTGATACGCGAGTACAACTCAA
CAATAAAGAAACCAGAAGGAAATAAATAGCGAATGAATATACGCAATAAATATTACCAGA
TACACAATTGTAATTAAGCGATCTATTTTCTATCCTTCTCAAGGGATAATATTTTTCTTT
TTGTTGATTTTATATCATGTTTTTAATATATACATTTGTTGGTC
>Gene_26_6/12
AAAAAAATTAATACATACTTTTGAAAATTTTTCCTTTTTGATTAGTGATGTCAAATGATA
AGGCACCAGTTCCGGATAATACAGATGCTCCAGGTTATAAAACAATGACACAGCATAGTG
TTGAGGAGTTAAAAGAAACAACTTCTCAGCGAATTGTAAATATAAATCATCCTCAACCCG
TTAAATATTGCCTAAATAAAATAAGTACGGCCAAATATAATTTTCTAACATTTATGCCAA
AATTTCTATTTGAACAATTCAGAAGATATGCGAATATATTTTTTCTACTGATTGCAATAT
TACAACAATTTCCAAACGTTTCCCCAACCGGAAGGTATACGACCGCAGTTCCGTTATTCA
TCATTCTCACCATATCTGCTATCAAGGAAATTGTTGAGGATTATAAACGGCATAAAGCAG
ACGATTCAACAAATAACAGCAAAATACTCATACTGCAAAACAGCGAATGGGTTGAGATTT
GTTGGAAGCAATTACAAGTTGGGAATTTTGTTAAATTGATAAATGGACAAGGAATTCCTG
CTGATTTGGTTCTGCTTGCGTCCAGTGAACCGCACGGCATGAGTTACATTGAAACTTCGA
ATCTAGACGGTGAAACTAACTTGAAAATGCGACAGGGCCTTCCGAGAACCTGTGATATTT
TAACAATAACTGACCTTATGAAAATGCACGGTCACATAGCTTGCGAGGTTCCCAATCGAC
ATTTGTATGAATTTTGTGGCAATTTGGCATTGGATGGGGAGAAGAAAATCTCCCTGGGAA
ATGACCAGTTGCTATTACGGGGCGCCACCTTGAAAAATACGAAATGGGTGTTTGGGATTG
TTGTCTACAGCGGCCATGAAACAAAGGTCATGCTCAACAGCACGACGCCGCCATTGAAAA
GGTCATCTGTGGAACGAATGACAAATAGATATATTTTAGGGTTATGCGGGCTTTTGCTAT
TCCTGACTTTAGCAACATCTATTGCCAATGTGGTCTGGACAAACGCCAATAAGGATACAG
CATGGTATCTTGGGTTTGACAGAGATACCCACCAAACAATTTTGGACTTATGCTTCTAAC
TGCCTTTATTATGTTTCACACTATCATTCCCATTAGTCTGCAAGTAACACTGGAAATGGT
TCGTTTCATTCAAGCTCATTTTATCAACGTGGACATTGAAATGTATGATCCTGATACAAA
TACCCCTGCAAACGCCAGAACATCTAATCTCAATGAAGAACTAGGACAGGTAAGATATAT
ATTCTCGGACAAAACCGGCACGCTGACAAGAAATGTCATGGAATTCAAACAGTGCTCTAT
TGGAGGAATCATATATGGTAAAGGGCCAGATGAGACATTTTCAGCACAGAAAGACCCAAA
TTTATTGGAAAAACTAAAATACGTTGATTCTGAAGTAGATATGTTTTTCAAAGCATTGGC
AGTTTGCCATACTGTCGTTCCAGAGAAAGAAGATAATGAAATAATATACCAAGCTTCTAG
TCCAGACGAATCTGCTCTCGTGAAAGCAGCGAAAGAAATGGGATATATATTTCACACCAG
AACGCCGGACGGAATTAAGATTTCGATAAACAACGAAAATTATGAGTATAAAGTGTTGAA
TGTTCTCGAGTTTACCAGTTTACGCAAGCGGATGTCCGTCATTGTTAAAACTCCAGATTC
GAAAATAGTTCTTTTTACTAAAGGAGCTAGGAGCTGATAATGTAATTTATGAACGTCTTT
CAACGGCTTCCAAAAATGGGAAACTTACCCTTGACAACTTGGAGGAATTTGCAAAAATTG
GTTTACGAACTTTATGCATCGCATATGCAGAAATTGATTCTAATGAATATGAGAAATGGA
AGGGAGAATTCCATGAAGCGAGTGTTTCTATTGAAAACCGAGAAAATAAATTGGCTGCAG
TTGCGGAAAAGATTGAAAAAAATTTAATATTGATCGGTGCTTCTGCAATTGAGGATAAGC
TCCAAGACCAAGTGCCAGAGACTATATCAAATCTTGCAAAAGCCGGCATCAAAATATGGG
TTCTCACCGGAGATAAACAAGAAACTGCAGTCAATATCGGCTATTCCTGTCAATTGCTGA
CACAAAATATGAGTCTCTGTATTCTGGATTCAGATTCACTTGACAAAACCCGAACGCAAT
TAATTGAGGTCAGGCAAGGATTTGGAGAAAATATTGGAAAGGAAAATGATATTGGGCTCG
TTGTCAGTGGAGATACTCTCAAATTCGCATTAGACTTTCAATGTCGCGATGATTTCCTTC
AAATTGCATTATCATGCAAGGCTGTCATTTGCTGCAGAGTAAGCCCTTCTCAAAAAGCTG
AAGTTGTAACACTGGTGAAATCCAATATTAAAGATGCAATAACACTAGCAATAGGAGATG
GTGCTAATGACGTAGGAATGATACAGGCGGCGCACGTAGGCATTGGTATCAGCGGCTTGG
AAGGCCAACAAGCAGCATGCAATTCCGACTATGCTATCGCACAATTTAGATTTCTTAATC
GTCTTTTACTGGTTCACGGAGCTTGGAATTACAATCGGCTTACAAAGCTTATTCTTTATT
CATTTTATAAAAACGTATGCTTCTTTGTGATACAGTTTTGGTTTGCAATTGTAAGTGGAT
TTTCTGGTCAAATTATTTTCGAGCGCTGGTTCGATCGATTTTACAATGTGATATTTACCG
CTGCCTCCTCCTTTAGCTTTGGGATTATTTGATCGAAGCTGTAGCGCGGAAAATTCATTA
AAATATCCTCAACTCTACCGAGAAATTCAACAGAGCTCCACTTTCGANNNNNNNNNNNNN
NNNNNNNNNNNNNNNNNNNNNNNNNNNNNNNNNNNNNNNNNNNNNNNNNNNNNNNNNNNN
NNNNNNNNNNNNNNNNNNNNNNNNNNNNNNNNNNNNNNNNNNNNNNNNNGTTCTTAGGAA
ACTGTATTTATGCGTATGTTGTTGTTACTGTATCACTGAAGGCAGGCCTAGAGCTCAGAG
TTTGGACATGGCCATCGCATTTAGCTATATCGGGAAGTGTTGTGGCGTGGTTTGTCTATT
TCATAATCTACTCACATCTGTTCCAATTAGTCGGATTATCAGCTAGCATGGCTCTAATGT
ATCAAGCTGTATTCAGTAGTGGAACATTCTGGCTCGGCCTGATTTTAATTCCTTCAGTTG
CCTTATGCCTGCTCTAACCCGTGATATCGCCTGGAAAGCTGTAAAAAGAACTCTATTTGA
ATCGCTCCGGGAGCGTGTAATGCAAATGGAAAAAAGAAATCAGGACCCGGGGAAAATTAT
TCCTATTGACATCAAAAGAAAATTTTGCAATCCTTTCCGTTCCCGAGATGCTAAACTTGG
CGGACCAACAACACCAACAATCGTGGATGATAATAATCGGATTTAACCGCAGGCCGCGCG
TCTCAAGTGGCTACGCATTTTCCCAGGAGGAGCACGGCGTGGTTAGCCAATCACAATTGA
TACGCGAGTAC
>Gene_26_7/12
AAAAAAATTAATACATACTTTTGAAAATTTTTCCTTTTTGATTAGTGATGTCAAATGATA
AGGCACCAGTTCCGGATAATACAGATGCTCCAGGTTATAAAACAATGACACAGCATAGTG
TTGAGGAGTTAAAAGAAACAACTTCTCAGCGAATTGTAAATATAAATCATCCTCAACCCG
TTAAATATTGCCTAAATAAAATAAGTACGGCCAAATATAATTTTCTAACATTTATGCCAA
AATTTCTATTTGAACAATTCAGAAGATATGCGAATATATTTTTTCTACTGATTGCAATAT
TACAACAATTTCCAAACGTTTCCCCAACCGGAAGGTATACGACCGCAGTTCCGTTATTCA
TCATTCTCACCATATCTGCTATCAAGGAAATTGTTGAGGATTATAAACGGCATAAAGCAG
ACGATTCAACAAATAACAGCAAAATACTCATACTGCAAAACAGCGAATGGGTTGAGATTT
GTTGGAAGCAATTACAAGTTGGGAATTTTGTTAAATTGATAAATGGACAAGGAATTCCTG
CTGATTTGGTTCTGCTTGCGTCCAGTGAACCGCACGGCATGAGTTACATTGAAACTTCGA
ATCTAGACGGTGAAACTAACTTGAAAATGCGACAGGGCCTTCCGAGAACCTGTGATATTT
TAACAATAACTGACCTTATGAAAATGCACGGTCACATAGCTTGCGAGGTTCCCAATCGAC
ATTTGTATGAATTTTGTGGCAATTTGGCATTGGATGGGGAGAAGAAAATCTCCCTGGGAA
ATGACCAGTTGCTATTACGGGGCGCCACCTTGAAAAATACGAAATGGGTGTTTGGGATTG
TTGTCTACAGCGGCCATGAAACAAAGGTCATGCTCAACAGCACGACGCCGCCATTGAAAA
GGTCATCTGTGGAACGAATGACAAATAGATATATTTTAGGGTTATGCGGGCTTTTGCTAT
TCCTGACTTTAGCAACATCTATTGCCAATGTGGTCTGGACAAACGCCAATAAGGATACAG
CATGGTATCTTGGGTTTGACAGAGATACCCACCAAACAATTTTGGACTTATGCTTCTAAC
TGCCTTTATTATGTTTCACACTATCATTCCCATTAGTCTGCAAGTAACACTGGAAATGGT
TCGTTTCATTCAAGCTCATTTTATCAACGTGGACATTGAAATGTATGATCCTGATACAAA
TACCCCTGCAAACGCCAGAACATCTAATCTCAATGAAGAACTAGGACAGGTAAGATATAT
ATTCTCGGACAAAACCGGCACGCTGACAAGAAATGTCATGGAATTCAAACAGTGCTCTAT
TGGAGGAATCATATATGGTAAAGGGCCAGATGAGACATTTTCAGCACAGAAAGACCCAAA
TTTATTGGAAAAACTAAAATACGTTGATTCTGAAGTAGATATGTTTTTCAAAGCATTGGC
AGTTTGCCATACTGTCGTTCCAGAGAAAGAAGATAATGAAATAATATACCAAGCTTCTAG
TCCAGACGAATCTGCTCTCGTGAAAGCAGCGAAAGAAATGGGATATATATTTCACACCAG
AACGCCGGACGGAATTAAGATTTCGATAAACAACGAAAATTATGAGTATAAAGTGTTGAA
TGTTCTCGAGTTTACCAGTTTACGCAAGCGGATGTCCGTCATTGTTAAAACTCCAGATTC
GAAAATAGTTCTTTTTACTAAAGGAGCTAGGAGCTGATAATGTAATTTATGAACGTCTTT
CAACGGCTTCCAAAAATGGGAAACTTACCCTTGACAACTTGGAGGAATTTGCAAAAATTG
GTTTACGAACTTTATGCATCGCATATGCAGAAATTGATTCTAATGAATATGAGAAATGGA
AGGGAGAATTCCATGAAGCGAGTGTTTCTATTGAAAACCGAGAAAATAAATTGGCTGCAG
TTGCGGAAAAGATTGAAAAAAATTTAATATTGATCGGTGCTTCTGCAATTGAGGATAAGC
TCCAAGACCAAGTGCCAGAGACTATATCAAATCTTGCAAAAGCCGGCATCAAAATATGGG
TTCTCACCGGAGATAAACAAGAAACTGCAGTCAATATCGGCTATTCCTGTCAATTGCTGA
CACAAAATATGAGTCTCTGTATTCTGGATTCAGATTCACTTGACAAAACCCGAACGCAAT
TAATTGAGGTCAGGCAAGGATTTGGAGAAAATATTGGAAAGGAAAATGATATTGGGCTCG
TTGTCAGTGGAGATACTCTCAAATTCGCATTAGACTTTCAATGTCGCGATGATTTCCTTC
AAATTGCATTATCATGCAAGGCTGTCATTTGCTGCAGAGTAAGCCCTTCTCAAAAAGCTG
AAGTTGTAACACTGGTGAAATCCAATATTAAAGATGCAATAACACTAGCAATAGGAGATG
GTGCTAATGACGTAGGAATGATACAGGCGGCGCACGTAGGCATTGGTATCAGCGGCTTGG
AAGGCCAACAAGCAGCATGCAATTCCGACTATGCTATCGCACAATTTAGATTTCTTAATC
GTCTTTTACTGGTTCACGGAGCTTGGAATTACAATCGGCTTACAAAGCTTATTCTTTATT
CATTTTATAAAAACGTATGCTTCTTTGTGATACAGTTTTGGTTTGCAATTGTAAGTGGAT
TTTCTGGTCAAATTATTTTCGAGCGCTGGTTCGATCGATTTTACAATGTGATATTTACCG
CTGCCTCCTCCTTTAGCTTTGGGATTATTTGATCGAAGCTGTAGCGCGGAAAATTCATTA
AAATATCCTCAACTCTACCGAGAAATTCAACAGAGCTCCACTTTCGANNNNNNNNNNNNN
NNNNNNNNNNNNNNNNNNNNNNNNNNNNNNNNNNNNNNNNNNNNNNNNNNNNNNNNNNNN
NNNNNNNNNNNNNNNNNNNNNNNNNNNNNNNNNNNNNNNNNNNNNNNNNGTTCTTAGGAA
ACTGTATTTATGCGTATGTTGTTGTTACTGTATCACTGAAGGCAGGCCTAGAGCTCAGAG
TTTGGACATGGCCATCGCATTTAGCTATATCGGGAAGTGTTGTGGCGTGGTTTGTCTATT
TCATAATCTACTCACATCTGTTCCAATTAGTCGGATTATCAGCTAGCATGGCTCTAATGT
ATCAAGCTGTATTCAGTAGTGGAACATTCTGGCTCGGCCTGATTTTAATTCCTTCAGTTG
CCTTATGCCTTGATATCGTCTGTAAAGCTATAAACATAACGCCATTTGAATCGCTCCGGA
AAATTGTAATGGAAAGGGAAAAGAGAAAAATTATTCCTATTGACATCAAAAGAAAATTTT
GCAATCCTTTCCGTTCCCGAGATGCTAAACTTGGCGGACCAACAACACCAACAATCGTGG
ATGATAATAATCGNNNNNNNNNNTGGCTACGCATTTTCCCAGGAGGAGCACGGCGTGGTT
AGCCAATCACAATTGATACGCGAGTACAACTCAACAATAAAGAAACCAGAAGGAAATAAA
TAGCGATAAAGAAGCCCGAAGGAAATAAATAGCCAATGAATGAATATTATTATTATTATT
ATTATCGGCAACAAATTTACCAGATACACAATTGTAATTATGCGATCTATTTTCCGCCCT
CCTCACGGGCAATATCCTTCTTTTTGTTGATTTTAACTACAGTTGAAATTATATGATGTT
TTTTATTTTTTTTTTATATATATATATATATATTGGACCCAAAAATGTTTGCATACCATA
CTGCTAAGAGGAATTAATATCTTGAGAAGATTGCAATACGTCTGCTTGATCAGATTTATG
AACGGAGGAGTTTTTAATTTTTTCTGTTAGCAAGGTAGAATTATTTTCGTCCGACGTGCA
ACAATTGATTTCACTGGCAATTGATGTTAAAGATTGAATAGTAGGAAAAAAAGAAAATGC
ACTATTATTATTATTATTATTCACAGATTGAGAAACATGATTTGATAGTGTAACAACTGT
CATGGGACTTTCAATAGCTGTAGGCGGCTTTCCGGTTTTAATAGTTTTTTCGAAATATGG
CTCAGTCTTCGGATTCGTATTGAGGGAACGCGAGTCGATTATTAATGATGACGAATTCGA
TTCATTAGAAGAAATCATTTGTTTATTTTGTTGTTCTTTAAAAACCGATGACATTGAGAT
TTGAGACATTTCATTGGTTGGTGGTGGTGGTAAATGGTTTTTTCTTTCTATCATTTATTG
AATAATCGGTGTTAATCGGGGAGATTGCTGGTAAATAAGTGTTAGGACATATTAGTGACT
CGTATACGGTGTTTATTGGTTGCGATTGCATTACTAAGACATTATTGGGTTGAGAAATTA
AATTTGGGTTAAGCTGTTGCCAGAGTCCTTGTGAGGAAACGAGTTGAATAGTGGTCTGCT
TATCGGGTTGCTTTGATAATAATAAATATTTTTGATCTGGATTGAGAACATTCGATGCTG
TTACTAAATTTGAATTGTTTGGAACTGTAGGACATAAAAATAGTAACTTCGGTGGTTGGT
TAGTATTGACTATTGATGCGTTACATGTTGCATTATTTGAAGTCAAAAATGATATGGCAT
TCGGTGTTGCTGAATTCGATAGAGTCGGCTGCATAAATCTTAACTGGGATGGAAATAACG
AAGGTAATGATTGCTGAACTGGCTGAACAAATCCAATGGGTTGAGGTGTTGATATCGTCT
GCAAATGCAAACTCCTTGACTGATTGCATGGCATATTTGGAGTGATCGATGATACCATAA
ATGTATTTTTGGCGTCAGTTACAGACATCTTCAGCGATGAGGTTTCAGGCATTTGGATAA
GCGATCTTTCTGAAATAATAGAATTGTATGAGATTTGACCCATAGAAACTCCACTGAAAG
AGTTATTGTGAGAAGGTAAATGATCTCTAAGAACATTGGGAGTTTGACTAATCGATGAGA
CTGGATTGGTTATTTTAGGTTAGGAGCTAAAGAAATCTTTGTTGGAAATCCCAATGGAGA
TGAATTGGTTATTTTTTCTGTCAAAGGAGGATTTGGTTGAAGAACCAACTGGGGACCGCT
ATTTACAAGATAAAATTGTTGCGTGGTTACTTTAGCACCCGGATTCATACTTTGAATAAT
TGATAGAGCGGTTGTCAAACCATTACTCTATCCACTAGATATGCATTAGGATGCGATGAT
TTCCCAGGAGTATTATTGTGAGGAACAACTCCATTAGTCTCTTTGGATAGATTTAATTTT
TGAAGAACATAGGAAATCGCATCGGTAAAGGACTTTTCAACAGCTGGTAATTCTTTATTA
TTTTGATTATTAGTTAGCTGCAGTATTTTCCGATATTGAATTTTTAACTTTATCATATTG
TAATTTACATTCGTTTATTATCACTTTATTTGAATGAGCACCGTTCTCATCACAAATAGT
TTCTGAATTAGATGGACTTGTAGCTGATATTTTATTAATTTTTTCCATAACATTTATTGG
AGGTTTTAAATGACTCTTTTTAGGAAAATTCGATTTGTAGCTAAATGAATTTAAATTAAC
ACATTGTTCTCCAATTGAGTCGAAANNNNNNNNNNNNNNNNNNNNNNNNNNNNNNNNNNN
NNNNNNNNNNNNNNNNNNNNNNNNNNNNNNNNNNNNNNTGTCATCAGAATTGCTAATAAT
TTTTTCCATTAATTTAAAATCATCATCACCCTCTTTTAATAAGATATTTAAATTCTGCTT
CTTATGCTTTTGATTATTGGACAATGAAGAAGATTTTCTGTTATTTGAATTAGAAACTTT
TCTATTATCTTCTTTGGCCAATTTTTTAGCGCGCATTTTTTCTCGCATGGCAGCTAAAGT
TAAAGTTTGTCTAGGGGGAGGCATTCTCTGGAGCTGTTTAACCTCAGCATCCACAAGAGA
CTTTGAATTCTGGATCTCTGAAACGCTTATCGAAACATTTACACTTGGCTTTACAGGTTG
AATATGCCCATAATCTGACTTAGCAGAAGGAGTTGTTGATTCTGAAGTACATGACCAAGA
TGGCGATAGCGTTTGTACAGAGTTGATATGGTTTACAACAACATTAGATCGAATAAAATT
GCTTAATAATAAACTATTTCCATTTGGAGATGGCTTTGATAAAGGACTTAAATCACTTTC
AGTTTGTCCTGAAAATAAAGAATCGGGATCGGGTGATGGAGGACAGATTTTTAAACTTTT
GGAGGAATCTAATAAAGCCTCTGGCGATTTTGAAGATTTTACTTCTAGTTTAATGCTACT
GTCAAATTGTTCCAAAAAGTTATCGTATTTTAATTTATGCTTTCTGCTAAAATGCATTTG
ATCTTTGTACTTTTTGCACTTAATATTAAGTTTTTTTTCAGTTACTGGCAAAACATTTGG
ACTTGTTGGTGGCGATTCGGAATCTAATCTAGCTGGACGTTTGCCAGCAGTCGATCTATT
TGATCTTTTAATAGGAGTTATTTGTAAGTCAATTGAGGCATTAAAAAGTTTTCTTTTTCG
ACCACGTTTTCTTCTTTTTTCGTTAGTTACTTCTGAATTAATCGATCTTGTGTCATTAGA
TCCAATAGAAACAGAATGAAATAAATTAGGAGATGAATTTTTTTCTTCTATGTTTGTTAA
TATTTGCTTTTCTGAATCTTGTGCATCGTTATTAAACATATCTTCATCTTTTATTGATAT
TTCTGTAACGATTGGCAATTCTAACAATTTTTCTAGAATTTGTCTATTATCTTATCTTCA
TGGATTGATTCGTTAATTTCCTGTTCACACTTTATTAGTTTATTATTTTCATATTTCTTA
ATCTTATTCTAATCTTATTCTGAAATTCAATACAACTTTTTTCATCAATATTTCCAATAC
CATTCATTTCAACTGTATCAGTTGTTGTAGTACTTGAATTGCTTTTGACTTCGTCTGACA
TTTTATTGTTATCTTCGTTGGAAACATTATTATTTTGACATTCATTGACTTCAATTTCAT
TTTCAACATTTGATTTTACTACAGATTCATCATTTAAAATGGTTAAAGGACGAGACCTTA
AATTTTCTCTCTCTGAATTTAGAATATTAATCAAATCACATTGTCCCATTTTCAAAGAAA
ACTTAGCCAAAGCTTTGCCGAGAAATTCATTATTCAACACACTAAATCCCAAATTTGGAT
AAGTTTGAATAAGTTTGAAAATTATCATTAGAGTTATAAATAAAATCTGTACATTTGCAA
CTATCTAGCTCGGATGATAGCTTAGGTTTATCACAGTTAGGTAAAAGATTCACAAGTTGC
CATTGAATTTCTGATGGGAGTTTAATAAAATTCTCTTGATTAATTATATCCTNNNNNNNN
NNNNNNNNNTGTCATTGCGGATCTTGTTTACTTGTTTGCGACTTAATTTGTTATTACAAA
TATCTTTATTTATTTCATCAACTGTTTTGTTGGATTTAAGAATAATCGACTGAAAAACAC
CTTTTTTTGCAATGGGTTTCAATTGTGACTGTTTTATACTTTATTTTTCGACTGGGTAAG
TAAAGCAAGTCGCTTTTTATCAGTAGTTGTTGTATTTTTTTTACATTGGGATGTTACTTT
TTGCGGTCTTTTACGAAGATTAATTCCATGAATCATAAAATGATTTTTATATTCTTGTGA
TTCATTCGCACCGCCACCTCCAGAATCTTCAAGGGTTTTGTAACACCGCTTATTCGAATT
CCAGTTTGAATTATCACTACTAGTTTGAACTAATAAAACTTTATCACAGATATCTTTCGT
ATTAGTTCGAGCACCAGTACAAATTAATTCATCAGAATTTACATTTG
>Gene_26_8/12
AAAAAAATTAATACATACTTTTGAAAATTTTTCCTTTTTGATTAGTGATGTCAAATGATA
AGGCACCAGTTCCGGATAATACAGATGCTCCAGGTTATAAAACAATGACACAGCATAGTG
TTGAGGAGTTAAAAGAAACAACTTCTCAGCGAATTGTAAATATAAATCATCCTCAACCCG
TTAAATATTGCCTAAATAAAATAAGTACGGCCAAATATAATTTTCTAACATTTATGCCAA
AATTTCTATTTGAACAATTCAGAAGATATGCGAATATATTTTTTCTACTGATTGCAATAT
TACAACAATTTCCAAACGTTTCCCCAACCGGAAGGTATACGACCGCAGTTCCGTTATTCA
TCATTCTCACCATATCTGCTATCAAGGAAATTGTTGAGGATTATAAACGGCATAAAGCAG
ACGATTCAACAAATAACAGCAAAATACTCATACTGCAAAACAGCGAATGGGTTGAGATTT
GTTGGAAGCAATTACAAGTTGGGAATTTTGTTAAATTGATAAATGGACAAGGAATTCCTG
CTGATTTGGTTCTGCTTGCGTCCAGTGAACCGCACGGCATGAGTTACATTGAAACTTCGA
ATCTAGACGGTGAAACTAACTTGAAAATGCGACAGGGCCTTCCGAGAACCTGTGATATTT
TAACAATAACTGACCTTATGAAAATGCACGGTCACATAGCTTGCGAGGTTCCCAATCGAC
ATTTGTATGAATTTTGTGGCAATTTGGCATTGGATGGGGAGAAGAAAATCTCCCTGGGAA
ATGACCAGTTGCTATTACGGGGCGCCACCTTGAAAAATACGAAATGGGTGTTTGGGATTG
TTGTCTACAGCGGCCATGAAACAAAGGTCATGCTCAACAGCACGACGCCGCCATTGAAAA
GGTCATCTGTGGAACGAATGACAAATAGATATATTTTAGGGTTATGCGGGCTTTTGCTAT
TCCTGACTTTAGCAACATCTATTGCCAATGTGGTCTGGACAAACGCCAATAAGGATACAG
CATGGTATCTTGGGTTTGACAGAGATACCCACCAAACAATTTTGGACTTATGCTTCTAAC
TGCCTTTATTATGTTTCACACTATCATTCCCATTAGTCTGCAAGTAACACTGGAAATGGT
TCGTTTCATTCAAGCTCATTTTATCAACGTGGACATTGAAATGTATGATCCTGATACAAA
TACCCCTGCAAACGCCAGAACATCTAATCTCAATGAAGAACTAGGACAGGTAAGATATAT
ATTCTCGGACAAAACCGGCACGCTGACAAGAAATGTCATGGAATTCAAACAGTGCTCTAT
TGGAGGAATCATATATGGTAAAGGGCCAGATGAGACATTTTCAGCACAGAAAGACCCAAA
TTTATTGGAAAAACTAAAATACGTTGATTCTGAAGTAGATATGTTTTTCAAAGCATTGGC
AGTTTGCCATACTGTCGTTCCAGAGAAAGAAGATAATGAAATAATATACCAAGCTTCTAG
TCCAGACGAATCTGCTCTCGTGAAAGCAGCGAAAGAAATGGGATATATATTTCACACCAG
AACGCCGGACGGAATTAAGATTTCGATAAACAACGAAAATTATGAGTATAAAGTGTTGAA
TGTTCTCGAGTTTACCAGTTTACGCAAGCGGATGTCCGTCATTGTTAAAACTCCAGATTC
GAAAATAGTTCTTTTTACTAAAGGAGCTAGGAGCTGATAATGTAATTTATGAACGTCTTT
CAACGGCTTCCAAAAATGGGAAACTTACCCTTGACAACTTGGAGGAATTTGCAAAAATTG
GTTTACGAACTTTATGCATCGCATATGCAGAAATTGATTCTAATGAATATGAGAAATGGA
AGGGAGAATTCCATGAAGCGAGTGTTTCTATTGAAAACCGAGAAAATAAATTGGCTGCAG
TTGCGGAAAAGATTGAAAAAAATTTAATATTGATCGGTGCTTCTGCAATTGAGGATAAGC
TCCAAGACCAAGTGCCAGAGACTATATCAAATCTTGCAAAAGCCGGCATCAAAATATGGG
TTCTCACCGGAGATAAACAAGAAACTGCAGTCAATATCGGCTATTCCTGTCAATTGCTGA
CACAAAATATGAGTCTCTGTATTCTGGATTCAGATTCACTTGACAAAACCCGAACGCAAT
TAATTGAGGTCAGGCAAGGATTTGGAGAAAATATTGGAAAGGAAAATGATATTGGGCTCG
TTGTCAGTGGAGATACTCTCAAATTCGCATTAGACTTTCAATGCCGCGATGATTTCCTAC
AAATTGCATTATCATGCAAAGCTGTCATTTGCTGCAGAGTAAGCCCGTCTCAAAAAGCTG
AAGTTGTAACGCTGGTGAAATCAAATATTAAAGATGCAATAACACTTGCAATAGGAGATG
GAGCTAATGACGTAGGAATGATCCAGTCGGCGCACGTAGGCATTGGTATCAGCGGCTTGG
AAGGCCAACAAGCAGCATGCAATTCCGACTATGCTATCGCACAATTTAGATTTCTTAATC
GTCTTTTACTGGTTCACGGAGCTTGGAATTACAATCGGCTTACAAAGCTTATTCTTTATT
CATTTTATAAAAACGTATGCTTCTTTGTGATACAGTTTTGGTTTGCAATTGTAAGTGGAT
TTTCTGGTCAAATTATTTTCGAGCGCTGGTTCGATCGATTTTACAATGTGATATTTACCG
CTGCCTCCTCCTTTAGCTTTGGGATTATTTGATCGAAGCTGTAGCGCGGAAAATTCATTA
AAATATCCTCAACTCTACCGAGAAATTCAACAGAGCTCCACTTTCGANNNNNNNNNNNNN
NNNNNNNNNNNNNNNNNNNNNNNNNNNNNNNNNNNNNNNNNNNNNNNNNNNNNNNNNNNN
NNNNNNNNNNNNNNNNNNNNNNNNNNNNNNNNNNNNNNNNNNNNNNNNNGTTCTTAGGAA
ACTGTATTTATGCGTATGTTGTTGTTACTGTATCACTGAAGGCAGGCCTAGAGCTCAGAG
TTTGGACATGGCCATCGCATTTAGCTATATCGGGAAGTGTTGTGGCGTGGTTTGTCTATT
TCATAATCTACTCACATCTGTTCCAATTAGTCGGATTATCAGCTAGCATGGCTCTAATGT
ATCAAGCTGTATTCAGTAGTGGAACATTCTGGCTCGGCCTGATTTTAATTCCTTCAGTTG
CCTTATGCCTGCTCTAACCCGTGATATCGCCTGGAAAGCTGTAAAAAGAACTCTATTTGA
ATCGCTCCGGGAGCGTGTAATGCAAATGGAAAAAAGAAATCAGGACCCGGGGAAAATTAT
TCCTATTGACATCAAAAGAAAATTTTGCAATCCTTTCCGTTCCCGAGATGCTAAACTTGG
CGGACCAACAACACCAACAATCGTGGATGATAATAATCGNNNNNNNNNNTGGCTACGCAT
TTTCCCAGGAGGAGCACGGCGTGGTTAGCCAATCACAATTGATACGCGAGTACAACTCAA
CAATAAAGAAACCAGAAGGAAATAAATAGCGATAAAGAAGCCCGAAGGAAATAAATAGCC
AATGAATGAATATTATTATTATTATTATTATCGGCAACAAATTTACCAGATACACAATTG
TAATTATGCGATCTATTTTCCGCCCTCCTCACGGGCAATATCCTTCTTTTTGTTGATTTT
AACTACAGTTGAAATTATATGATGTTTTTTATTTTTTTTTTATATATATATATATATATT
GGACCCAAAAATGTTTGCATACCATACTGCTAAGAGGAATTAATATCTTGAGAAGATTGC
AATACGTCTGCTTGATCAGATTTATGAACGGAGGAGTTTTTAATTTTTTCTGTTAGCAAG
GTAGAATTATTTTCGTCCGACGTGCAACAATTGATTTCACTGGCAATTGATGTTAAAGAT
TGAATAGTAGGAAAAAAAGAAAATGCACTATTATTATTATTATTATTCACAGATTGAGAA
ACATGATTTGATAGTGTAACAACTGTCATGGGACTTTCAATAGCTGTAGGCGGCTTTCCG
GTTTTAATAGTTTTTTCGAAATATGGCTCAGTCTTCGGATTCGTATTGAGGGAACGCGAG
TCGATTATTAATGATGACGAATTCGATTCATTAGAAGAAATCATTTGTTTATTTTGTTGT
TCTTTAAAAACCGATGACATTGAGATTTGAGACATTTCATTGGTTGGTGGTGGTGGTAAA
TGGTTTTTTCTTTCTATCATTTATTGAATAATCGGTGTTAATCGGGGAGATTGCTGGTAA
ATAAGTGTTAGGACATATTAGTGACTCGTATACGGTGTTTATTGGTTGCGATTGCATTAC
TAAGACATTATTGGGTTGAGAAATTAAATTTGGGTTAAGCTGTTGCCAGAGTCCTTGTGA
GGAAACGAGTTGAATAGTGGTCTGCTTATCGGGTTGCTTTGATAATAATAAATATTTTTG
ATCTGGATTGAGAACATTCGATGCTGTTACTAAATTTGAATTGTTTGGAACTGTAGGACA
TAAAAATAGTAACTTCGGTGGTTGGTTAGTATTGACTATTGATGCGTTACATGTTGCATT
ATTTGAAGTCAAAAATGATATGGCATTCGGTGTTGCTGAATTCGATAGAGTCGGCTGCAT
AAATCTTAACTGGGATGGAAATAACGAAGGTAATGATTGCTGAACTGGCTGAACAAATCC
AATGGGTTGAGGTGTTGATATCGTCTGCAAATGCAAACTCCTTGACTGATTGCATGGCAT
ATTTGGAGTGATCGATGATACCATAAATGTATTTTTGGCGTCAGTTACAGACATCTTCAG
CGATGAGGTTTCAGGCATTTGGATAAGCGATCTTTCTGAAATAATAGAATTGTATGAGAT
TTGACCCATAGAAACTCCACTGAAAGAGTTATTGTGAGAAGGTAAATGATCTCTAAGAAC
ATTGGGAGTTTGACTAATCGATGAGACTGGATTGGTTATTTTAGGTTAGGAGCTAAAGAA
ATCTTTGTTGGAAATCCCAATGGAGATGAATTGGTTATTTTTTCTGTCAAAGGAGGATTT
GGTTGAAGAACCAACTGGGGACCGCTATTTACAAGATAAAATTGTTGCGTGGTTACTTTA
GCACCCGGATTCATACTTTGAATAATTGATAGAGCGGTTGTCAAACCATTACTCTATCCA
CTAGATATGCATTAGGATGCGATGATTTCCCAGGAGTATTATTGTGAGGAACAACTCCAT
TAGTCTCTTTGGATAGATTTAATTTTTGAAGAACATAGGAAATCGCATCGGTAAAGGACT
TTTCAACAGCTGGTAATTCTTTATTATTTTGATTATTAGTTAGCTGCAGTATTTTCCGAT
ATTGAATTTTTAACTTTATCATATTGTAATTTACATTCGTTTATTATCACTTTATTTGAA
TGAGCACCGTTCTCATCACAAATAGTTTCTGAATTAGATGGACTTGTAGCTGATATTTTA
TTAATTTTTTCCATAACATTTATTGGAGGTTTTAAATGACTCTTTTTAGGAAAATTCGAT
TTGTAGCTAAATGAATTTAAATTAACACATTGTTCTCCAATTGAGTCGAAANNNNNNNNN
NNNNNNNNNNNNNNNNNNNNNNNNNNNNNNNNNNNNNNNNNNNNNNNNNNNNNNNNNNNN
NNNNTGTCATCAGAATTGCTAATAATTTTTTCCATTAATTTAAAATCATCATCACCCTCT
TTTAATAAGATATTTAAATTCTGCTTCTTATGCTTTTGATTATTGGACAATGAAGAAGAT
TTTCTGTTATTTGAATTAGAAACTTTTCTATTATCTTCTTTGGCCAATTTTTTAGCGCGC
ATTTTTTCTCGCATGGCAGCTAAAGTTAAAGTTTGTCTAGGGGGAGGCATTCTCTGGAGC
TGTTTAACCTCAGCATCCACAAGAGACTTTGAATTCTGGATCTCTGAAACGCTTATCGAA
ACATTTACACTTGGCTTTACAGGTTGAATATGCCCATAATCTGACTTAGCAGAAGGAGTT
GTTGATTCTGAAGTACATGACCAAGATGGCGATAGCGTTTGTACAGAGTTGATATGGTTT
ACAACAACATTAGATCGAATAAAATTGCTTAATAATAAACTATTTCCATTTGGAGATGGC
TTTGATAAAGGACTTAAATCACTTTCAGTTTGTCCTGAAAATAAAGAATCGGGATCGGGT
GATGGAGGACAGATTTTTAAACTTTTGGAGGAATCTAATAAAGCCTCTGGCGATTTTGAA
GATTTTACTTCTAGTTTAATGCTACTGTCAAATTGTTCCAAAAAGTTATCGTATTTTAAT
TTATGCTTTCTGCTAAAATGCATTTGATCTTTGTACTTTTTGCACTTAATATTAAGTTTT
TTTTCAGTTACTGGCAAAACATTTGGACTTGTTGGTGGCGATTCGGAATCTAATCTAGCT
GGACGTTTGCCAGCAGTCGATCTATTTGATCTTTTAATAGGAGTTATTTGTAAGTCAATT
GAGGCATTAAAAAGTTTTCTTTTTCGACCACGTTTTCTTCTTTTTTCGTTAGTTACTTCT
GAATTAATCGATCTTGTGTCATTAGATCCAATAGAAACAGAATGAAATAAATTAGGAGAT
GAATTTTTTTCTTCTATGTTTGTTAATATTTGCTTTTCTGAATCTTGTGCATCGTTATTA
AACATATCTTCATCTTTTATTGATATTTCTGTAACGATTGGCAATTCTAACAATTTTTCT
AGAATTTGTCTATTATCTTATCTTCATGGATTGATTCGTTAATTTCCTGTTCACACTTTA
TTAGTTTATTATTTTCATATTTCTTAATCTTATTCTAATCTTATTCTGAAATTCAATACA
ACTTTTTTCATCAATATTTCCAATACCATTCATTTCAACTGTATCAGTTGTTGTAGTACT
TGAATTGCTTTTGACTTCGTCTGACATTTTATTGTTATCTTCGTTGGAAACATTATTATT
TTGACATTCATTGACTTCAATTTCATTTTCAACATTTGATTTTACTACAGATTCATCATT
TAAAATGGTTAAAGGACGAGACCTTAAATTTTCTCTCTCTGAATTTAGAATATTAATCAA
ATCACATTGTCCCATTTTCAAAGAAAACTTAGCCAAAGCTTTGCCGAGAAATTCATTATT
CAACACACTAAATCCCAAATTTGGATAAGTTTGAATAAGTTTGAAAATTATCATTAGAGT
TATAAATAAAATCTGTACATTTGCAACTATCTAGCTCGGATGATAGCTTAGGTTTATCAC
AGTTAGGTAAAAGATTCACAAGTTGCCATTGAATTTCTGATGGGAGTTTAATAAAATTCT
CTTGATTAATTATATCCTNNNNNNNNNNNNNNNNNTGTCATTGCGGATCTTGTTTACTTG
TTTGCGACTTAATTTGTTATTACAAATATCTTTATTTATTTCATCAACTGTTTTGTTGGA
TTTAAGAATAATCGACTGAAAAACACCTTTTTTTGCAATGGGTTTCAATTGTGACTGTTT
TATACTTTATTTTTCGACTGGGTAAGTAAAGCAAGTCGCTTTTTATCAGTAGTTGTTGTA
TTTTTTTTACATTGGGATGTTACTTTTTGCGGTCTTTTACGAAGATTAATTCCATGAATC
ATAAAATGATTTTTATATTCTTGTGATTCATTCGCACCGCCACCTCCAGAATCTTCAAGG
GTTTTGTAACACCGCTTATTCGAATTCCAGTTTGAATTATCACTACTAGTTTGAACTAAT
AAAACTTTATCACAGATATCTTTCGTATTAGTTCGAGCACCAGTACAAATTAATTCATCA
GAATTTACATTTG
>Gene_26_9/12
AAAAAAATTAATACATACTTTTGAAAATTTTTCCTTTTTGATTAGTGATGTCAAATGATA
AGGCACCAGTTCCGGATAATACAGATGCTCCAGGTTATAAAACAATGACACAGCATAGTG
TTGAGGAGTTAAAAGAAACAACTTCTCAGCGAATTGTAAATATAAATCATCCTCAACCCG
TTAAATATTGCCTAAATAAAATAAGTACGGCCAAATATAATTTTCTAACATTTATGCCAA
AATTTCTATTTGAACAATTCAGAAGATATGCGAATATATTTTTTCTACTGATTGCAATAT
TACAACAATTTCCAAACGTTTCCCCAACCGGAAGGTATACGACCGCAGTTCCGTTATTCA
TCATTCTCACCATATCTGCTATCAAGGAAATTGTTGAGGATTATAAACGGCATAAAGCAG
ACGATTCAACAAATAACAGCAAAATACTCATACTGCAAAACAGCGAATGGGTTGAGATTT
GTTGGAAGCAATTACAAGTTGGGAATTTTGTTAAATTGATAAATGGACAAGGAATTCCTG
CTGATTTGGTTCTGCTTGCGTCCAGTGAACCGCACGGCATGAGTTACATTGAAACTTCGA
ATCTAGACGGTGAAACTAACTTGAAAATGCGACAGGGCCTTCCGAGAACCTGTGATATTT
TAACAATAACTGACCTTATGAAAATGCACGGTCACATAGCTTGCGAGGTTCCCAATCGAC
ATTTGTATGAATTTTGTGGCAATTTGGCATTGGATGGGGAGAAGAAAATCTCCCTGGGAA
ATGACCAGTTGCTATTACGGGGCGCCACCTTGAAAAATACGAAATGGGTGTTTGGGATTG
TTGTCTACAGCGGCCATGAAACAAAGGTCATGCTCAACAGCACGACGCCGCCATTGAAAA
GGTCATCTGTGGAACGAATGACAAATAGATATATTTTAGGGTTATGCGGGCTTTTGCTAT
TCCTGACTTTAGCAACATCTATTGCCAATGTGGTCTGGACAAACGCCAATAAGGATACAG
CATGGTATCTTGGGTTTGACAGAGATACCCACCAAACAATTTTGGACTTATGCTTCTAAC
TGCCTTTATTATGTTTCACACTATCATTCCCATTAGTCTGCAAGTAACACTGGAAATGGT
TCGTTTCATTCAAGCTCATTTTATCAACGTGGACATTGAAATGTATGATCCTGATACAAA
TACCCCTGCAAACGCCAGAACATCTAATCTCAATGAAGAACTAGGACAGGTAAGATATAT
ATTCTCGGACAAAACCGGCACGCTGACAAGAAATGTCATGGAATTCAAACAGTGCTCTAT
TGGAGGAATCATATATGGTAAAGGGCCAGATGAGACATTTTCAGCACAGAAAGACCCAAA
TTTATTGGAAAAACTAAAATACGTTGATTCTGAAGTAGATATGTTTTTCAAAGCATTGGC
AGTTTGCCATACTGTCGTTCCAGAGAAAGAAGATAATGAAATAATATACCAAGCTTCTAG
TCCAGACGAATCTGCTCTCGTGAAAGCAGCGAAAGAAATGGGATATATATTTCACACCAG
AACGCCGGACGGAATTAAGATTTCGATAAACAACGAAAATTATGAGTATAAAGTGTTGAA
TGTTCTCGAGTTTACCAGTTTACGCAAGCGGATGTCCGTCATTGTTAAAACTCCAGATTC
GAAAATAGTTCTTTTTACTAAAGGAGCTAGGAGCTGATAATGTAATTTATGAACGTCTTT
CAACGGCTTCCAAAAATGGGAAACTTACCCTTGACAACTTGGAGGAATTTGCAAAAATTG
GTTTACGAACTTTATGCATCGCATATGCAGAAATTGATTCTAATGAATATGAGAAATGGA
AGGGAGAATTCCATGAAGCGAGTGTTTCTATTGAAAACCGAGAAAATAAATTGGCTGCAG
TTGCGGAAAAGATTGAAAAAAATTTAATATTGATCGGTGCTTCTGCAATTGAGGATAAGC
TCCAAGACCAAGTGCCAGAGACTATATCAAATCTTGCAAAAGCCGGCATCAAAATATGGG
TTCTCACCGGAGATAAACAAGAAACTGCAGTCAATATCGGCTATTCCTGTCAATTGCTGA
CACAAAATATGAGTCTCTGTATTCTGGATTCAGATTCACTTGACAAAACCCGAACGCAAT
TAATTGAGGTCAGGCAAGGATTTGGAGAAAATATTGGAAAGGAAAATGATATTGGGCTCG
TTGTCAGTGGAGATACTCTCAAATTCGCATTAGACTTTCAATGTCGCGATGATTTCCTTC
AAATTGCATTATCATGCAAGGCTGTCATTTGCTGCAGAGTAAGCCCTTCTCAAAAAGCTG
AAGTTGTAACACTGGTGAAATCCAATATTAAAGATGCAATAACACTAGCAATAGGAGATG
GTGCTAATGACGTAGGAATGATACAGGCGGCGCACGTAGGCATTGGTATCAGCGGCTTGG
AAGGCCAACAAGCAGCATGCAATTCCGACTATGCTATCGCACAATTTAGATTTCTTAATC
GTCTTTTACTGGTTCACGGAGCTTGGAATTACAATCGGCTTACAAAGCTTATTCTTTATT
CATTTTATAAAAACGTATGCTTCTTTGTGATACAGTTTTGGTTTGCAATTGTAAGTGGAT
TTTCTGGTCAAATTATTTTCGAGCGCTGGTTCGATCGATTTTACAATGTGATATTTACCG
CTGCCTCCTCCTTTAGCTTTGGGATTATTTGATCGAAGCTGTAGCGCGGAAAATTCATTA
AAATATCCTCAACTCTACCGAGAAATTCAACAGAGCTCCACTTTCGANNNNNNNNNNNNN
NNNNNNNNNNNNNNNNNNNNNNNNNNNNNNNNNNNNNNNNNNNNNNNNNNNNNNNNNNNN
NNNNNNNNNNNNNNNNNNNNNNNNNNNNNNNNNNNNNNNNNNNNNNNNNGTTCTTAGGAA
ACTGTATTTATGCGTATGTTGTTGTTACTGTATCACTGAAGGCAGGCCTAGAGCTCAGAG
TTTGGACATGGCCATCGCATTTAGCTATATCGGGAAGTGTTGTGGCGTGGTTTGTCTATT
TCATAATCTACTCACATCTGTTCCAATTAGTCGGATTATCAGCTAGCATGGCTCTAATGT
ATCAAGCTGTATTCAGTAGTGGAACATTCTGGCTCGGCCTGATTTTAATTCCTTCAGTTG
CCTTATGCCTGCTCTAACCCGTGATATCGCCTGGAAAGCTGTAAAAAGAACTCTATTTGA
ATCGCTCCGGGAGCGTGTAATGCAAATGGAAAAAAGAAATCAGGACCCGGGGAAAATTAT
TCCTATTGACATCAAAAGAAAATATTACAATCCCTTCCGTTCCCGATATGCTAAACTTGG
CGGACCAACAACATTAACAATCGTGGATGATAATAATCGTGGTTACGCATTTTCTCAAGA
GGAGCACGGCGTTGTTAGCCAATCACAATTGATACGAGAGTACACAACTCAACAATAAAG
AAACCAGAAGGAAATAAATAGCGATAAAGAAGCCCGAAGGAAATAAATAGCCAATGAATG
AATATTATTATTATTATTATTATCGGCAACAAATTTACCAGATACACAATTGTAATTATG
CGATCTATTTTCCGCCCTCCTCACGGGCAATATCCTTCTTTTTGTTGATTTTAACTACAG
TTGAAATTATATGATGTTTTTTATTTTTTTTTTATATATATATATATATATTGGACCCAA
AAATGTTTGCATACCATACTGCTAAGAGGAATTAATATCTTGAGAAGATTGCAATACGTC
TGCTTGATCAGATTTATGAACGGAGGAGTTTTTAATTTTTTCTGTTAGCAAGGTAGAATT
ATTTTCGTCCGACGTGCAACAATTGATTTCACTGGCAATTGATGTTAAAGATTGAATAGT
AGGAAAAAAAGAAAATGCACTATTATTATTATTATTATTCACAGATTGAGAAACATGATT
TGATAGTGTAACAACTGTCATGGGACTTTCAATAGCTGTAGGCGGCTTTCCGGTTTTAAT
AGTTTTTTCGAAATATGGCTCAGTCTTCGGATTCGTATTGAGGGAACGCGAGTCGATTAT
TAATGATGACGAATTCGATTCATTAGAAGAAATCATTTGTTTATTTTGTTGTTCTTTAAA
AACCGATGACATTGAGATTTGAGACATTTCATTGGTTGGTGGTGGTGGTAAATGGTTTTT
TCTTTCTATCATTTATTGAATAATCGGTGTTAATCGGGGAGATTGCTGGTAAATAAGTGT
TAGGACATATTAGTGACTCGTATACGGTGTTTATTGGTTGCGATTGCATTACTAAGACAT
TATTGGGTTGAGAAATTAAATTTGGGTTAAGCTGTTGCCAGAGTCCTTGTGAGGAAACGA
GTTGAATAGTGGTCTGCTTATCGGGTTGCTTTGATAATAATAAATATTTTTGATCTGGAT
TGAGAACATTCGATGCTGTTACTAAATTTGAATTGTTTGGAACTGTAGGACATAAAAATA
GTAACTTCGGTGGTTGGTTAGTATTGACTATTGATGCGTTACATGTTGCATTATTTGAAG
TCAAAAATGATATGGCATTCGGTGTTGCTGAATTCGATAGAGTCGGCTGCATAAATCTTA
ACTGGGATGGAAATAACGAAGGTAATGATTGCTGAACTGGCTGAACAAATCCAATGGGTT
GAGGTGTTGATATCGTCTGCAAATGCAAACTCCTTGACTGATTGCATGGCATATTTGGAG
TGATCGATGATACCATAAATGTATTTTTGGCGTCAGTTACAGACATCTTCAGCGATGAGG
TTTCAGGCATTTGGATAAGCGATCTTTCTGAAATAATAGAATTGTATGAGATTTGACCCA
TAGAAACTCCACTGAAAGAGTTATTGTGAGAAGGTAAATGATCTCTAAGAACATTGGGAG
TTTGACTAATCGATGAGACTGGATTGGTTATTTTAGGTTAGGAGCTAAAGAAATCTTTGT
TGGAAATCCCAATGGAGATGAATTGGTTATTTTTTCTGTCAAAGGAGGATTTGGTTGAAG
AACCAACTGGGGACCGCTATTTACAAGATAAAATTGTTGCGTGGTTACTTTAGCACCCGG
ATTCATACTTTGAATAATTGATAGAGCGGTTGTCAAACCATTACTCTATCCACTAGATAT
GCATTAGGATGCGATGATTTCCCAGGAGTATTATTGTGAGGAACAACTCCATTAGTCTCT
TTGGATAGATTTAATTTTTGAAGAACATAGGAAATCGCATCGGTAAAGGACTTTTCAACA
GCTGGTAATTCTTTATTATTTTGATTATTAGTTAGCTGCAGTATTTTCCGATATTGAATT
TTTAACTTTATCATATTGTAATTTACATTCGTTTATTATCACTTTATTTGAATGAGCACC
GTTCTCATCACAAATAGTTTCTGAATTAGATGGACTTGTAGCTGATATTTTATTAATTTT
TTCCATAACATTTATTGGAGGTTTTAAATGACTCTTTTTAGGAAAATTCGATTTGTAGCT
AAATGAATTTAAATTAACACATTGTTCTCCAATTGAGTCGAAANNNNNNNNNNNNNNNNN
NNNNNNNNNNNNNNNNNNNNNNNNNNNNNNNNNNNNNNNNNNNNNNNNNNNNNNNNTGTC
ATCAGAATTGCTAATAATTTTTTCCATTAATTTAAAATCATCATCACCCTCTTTTAATAA
GATATTTAAATTCTGCTTCTTATGCTTTTGATTATTGGACAATGAAGAAGATTTTCTGTT
ATTTGAATTAGAAACTTTTCTATTATCTTCTTTGGCCAATTTTTTAGCGCGCATTTTTTC
TCGCATGGCAGCTAAAGTTAAAGTTTGTCTAGGGGGAGGCATTCTCTGGAGCTGTTTAAC
CTCAGCATCCACAAGAGACTTTGAATTCTGGATCTCTGAAACGCTTATCGAAACATTTAC
ACTTGGCTTTACAGGTTGAATATGCCCATAATCTGACTTAGCAGAAGGAGTTGTTGATTC
TGAAGTACATGACCAAGATGGCGATAGCGTTTGTACAGAGTTGATATGGTTTACAACAAC
ATTAGATCGAATAAAATTGCTTAATAATAAACTATTTCCATTTGGAGATGGCTTTGATAA
AGGACTTAAATCACTTTCAGTTTGTCCTGAAAATAAAGAATCGGGATCGGGTGATGGAGG
ACAGATTTTTAAACTTTTGGAGGAATCTAATAAAGCCTCTGGCGATTTTGAAGATTTTAC
TTCTAGTTTAATGCTACTGTCAAATTGTTCCAAAAAGTTATCGTATTTTAATTTATGCTT
TCTGCTAAAATGCATTTGATCTTTGTACTTTTTGCACTTAATATTAAGTTTTTTTTCAGT
TACTGGCAAAACATTTGGACTTGTTGGTGGCGATTCGGAATCTAATCTAGCTGGACGTTT
GCCAGCAGTCGATCTATTTGATCTTTTAATAGGAGTTATTTGTAAGTCAATTGAGGCATT
AAAAAGTTTTCTTTTTCGACCACGTTTTCTTCTTTTTTCGTTAGTTACTTCTGAATTAAT
CGATCTTGTGTCATTAGATCCAATAGAAACAGAATGAAATAAATTAGGAGATGAATTTTT
TTCTTCTATGTTTGTTAATATTTGCTTTTCTGAATCTTGTGCATCGTTATTAAACATATC
TTCATCTTTTATTGATATTTCTGTAACGATTGGCAATTCTAACAATTTTTCTAGAATTTG
TCTATTATCTTATCTTCATGGATTGATTCGTTAATTTCCTGTTCACACTTTATTAGTTTA
TTATTTTCATATTTCTTAATCTTATTCTAATCTTATTCTGAAATTCAATACAACTTTTTT
CATCAATATTTCCAATACCATTCATTTCAACTGTATCAGTTGTTGTAGTACTTGAATTGC
TTTTGACTTCGTCTGACATTTTATTGTTATCTTCGTTGGAAACATTATTATTTTGACATT
CATTGACTTCAATTTCATTTTCAACATTTGATTTTACTACAGATTCATCATTTAAAATGG
TTAAAGGACGAGACCTTAAATTTTCTCTCTCTGAATTTAGAATATTAATCAAATCACATT
GTCCCATTTTCAAAGAAAACTTAGCCAAAGCTTTGCCGAGAAATTCATTATTCAACACAC
TAAATCCCAAATTTGGATAAGTTTGAATAAGTTTGAAAATTATCATTAGAGTTATAAATA
AAATCTGTACATTTGCAACTATCTAGCTCGGATGATAGCTTAGGTTTATCACAGTTAGGT
AAAAGATTCACAAGTTGCCATTGAATTTCTGATGGGAGTTTAATAAAATTCTCTTGATTA
ATTATATCCTNNNNNNNNNNNNNNNNNTGTCATTGCGGATCTTGTTTACTTGTTTGCGAC
TTAATTTGTTATTACAAATATCTTTATTTATTTCATCAACTGTTTTGTTGGATTTAAGAA
TAATCGACTGAAAAACACCTTTTTTTGCAATGGGTTTCAATTGTGACTGTTTTATACTTT
ATTTTTCGACTGGGTAAGTAAAGCAAGTCGCTTTTTATCAGTAGTTGTTGTATTTTTTTT
ACATTGGGATGTTACTTTTTGCGGTCTTTTACGAAGATTAATTCCATGAATCATAAAATG
ATTTTTATATTCTTGTGATTCATTCGCACCGCCACCTCCAGAATCTTCAAGGGTTTTGTA
ACACCGCTTATTCGAATTCCAGTTTGAATTATCACTACTAGTTTGAACTAATAAAACTTT
ATCACAGATATCTTTCGTATTAGTTCGAGCACCAGTACAAATTAATTCATCAGAATTTAC
ATTTG
>Gene_26_10/12
AAAAAAATTAATACATACTTTTGAAAATTTTTCCTTTTTGATTAGTGATGTCAAATGATA
AGGCACCAGTTCCGGATAATACAGATGCTCCAGGTTATAAAACAATGACACAGCATAGTG
TTGAGGAGTTAAAAGAAACAACTTCTCAGCGAATTGTAAATATAAATCATCCTCAACCCG
TTAAATATTGCCTAAATAAAATAAGTACGGCCAAATATAATTTTCTAACATTTATGCCAA
AATTTCTATTTGAACAATTCAGAAGATATGCGAATATATTTTTTCTACTGATTGCAATAT
TACAACAATTTCCAAACGTTTCCCCAACCGGAAGGTATACGACCGCAGTTCCGTTATTCA
TCATTCTCACCATATCTGCTATCAAGGAAATTGTTGAGGATTATAAACGGCATAAAGCAG
ACGATTCAACAAATAACAGCAAAATACTCATACTGCAAAACAGCGAATGGGTTGAGATTT
GTTGGAAGCAATTACAAGTTGGGAATTTTGTTAAATTGATAAATGGACAAGGAATTCCTG
CTGATTTGGTTCTGCTTGCGTCCAGTGAACCGCACGGCATGAGTTACATTGAAACTTCGA
ATCTAGACGGTGAAACTAACTTGAAAATGCGACAGGGCCTTCCGAGAACCTGTGATATTT
TAACAATAACTGACCTTATGAAAATGCACGGTCACATAGCTTGCGAGGTTCCCAATCGAC
ATTTGTATGAATTTTGTGGCAATTTGGCATTGGATGGGGAGAAGAAAATCTCCCTGGGAA
ATGACCAGTTGCTATTACGGGGCGCCACCTTGAAAAATACGAAATGGGTGTTTGGGATTG
TTGTCTACAGCGGCCATGAAACAAAGGTCATGCTCAACAGCACGACGCCGCCATTGAAAA
GGTCATCTGTGGAACGAATGACAAATAGATATATTTTAGGGTTATGCGGGCTTTTGCTAT
TCCTGACTTTAGCAACATCTATTGCCAATGTGGTCTGGACAAACGCCAATAAGGATACAG
CATGGTATCTTGGGTTTGACAGAGATACCCACCAAACAATTTTGGACTTATGCTTCTAAC
TGCCTTTATTATGTTTCACACTATCATTCCCATTAGTCTGCAAGTAACACTGGAAATGGT
TCGTTTCATTCAAGCTCATTTTATCAACGTGGACATTGAAATGTATGATCCTGATACAAA
TACCCCTGCAAACGCCAGAACATCTAATCTCAATGAAGAACTAGGACAGGTAAGATATAT
ATTCTCGGACAAAACCGGCACGCTGACAAGAAATGTCATGGAATTCAAACAGTGCTCTAT
TGGAGGAATCATATATGGTAAAGGGCCAGATGAGACATTTTCAGCACAGAAAGACCCAAA
TTTATTGGAAAAACTAAAATACGTTGATTCTGAAGTAGATATGTTTTTCAAAGCATTGGC
AGTTTGCCATACTGTCGTTCCAGAGAAAGAAGATAATGAAATAATATACCAAGCTTCTAG
TCCAGACGAATCTGCTCTCGTGAAAGCAGCGAAAGAAATGGGATATATATTTCACACCAG
AACGCCGGACGGAATTAAGATTTCGATAAACAACGAAAATTATGAGTATAAAGTGTTGAA
TGTTCTCGAGTTTACCAGTTTACGCAAGCGGATGTCCGTCATTGTTAAAACTCCAGATTC
GAAAATAGTTCTTTTTACTAAAGGAGCTAGGAGCTGATAATGTAATTTATGAACGTCTTT
CAACGGCTTCCAAAAATGGGAAACTTACCCTTGACAACTTGGAGGAATTTGCAAAAATTG
GTTTACGAACTTTATGCATCGCATATGCAGAAATTGATTCTAATGAATATGAGAAATGGA
AGGGAGAATTCCATGAAGCGAGTGTTTCTATTGAAAACCGAGAAAATAAATTGGCTGCAG
TTGCGGAAAAGATTGAAAAAAATTTAATATTGATCGGTGCTTCTGCAATTGAGGATAAGC
TCCAAGACCAAGTGCCAGAGACTATATCAAATCTTGCAAAAGCCGGCATCAAAATATGGG
TTCTCACCGGAGATAAACAAGAAACTGCAGTCAATATCGGCTATTCCTGTCAATTGCTGA
CACAAAATATGAGTCTCTGTATTCTGGATTCAGATTCACTTGACAAAACCCGAACGCAAT
TAATTGAGGTCAGGCAAGGATTTGGAGAAAATATTGGAAAGGAAAATGATATTGGGCTCG
TTGTCAGTGGAGATACTCTCAAATTCGCATTAGACTTTCAATGTCGCGATGATTTCCTTC
AAATTGCATTATCATGCAAGGCTGTCATTTGCTGCAGAGTAAGCCCTTCTCAAAAAGCTG
AAGTTGTAACACTGGTGAAATCCAATATTAAAGATGCAATAACACTAGCAATAGGAGATG
GTGCTAATGACGTAGGAATGATACAGGCGGCGCACGTAGGCATTGGTATCAGCGGCTTGG
AAGGCCAACAAGCAGCATGCAATTCCGACTATGCTATCGCACAATTTAGATTTCTTAATC
GTCTTTTACTGGTTCACGGAGCTTGGAATTACAATCGGCTTACAAAGCTTATTCTTTATT
CATTTTATAAAAACGTATGCTTCTTTGTGATACAGTTTTGGTTTGCAATTGTAAGTGGAT
TTTCTGGTCAAATTATTTTCGAGCGCTGGTTCGATCGATTTTACAATGTGATATTTACCG
CTGCCTCCTCCTTTAGCTTTGGGATTATTTGATCGAAGCTGTAGCGCGGAAAATTCATTA
AAATATCCTCAACTCTACCGAGAAATTCAACAGAGCTCCACTTTCGATCTCAAAGTGTTT
CTCACATGGATTCTCAATTCCTTATATCATTCTCTGATTCTGTTTTGGTTGACAGTTTTG
GCCAATAATCACGATATCCCTTTCAGAAATGGTCAAACGGGAAGCTTGTTNNNNNNNNNN
NNNNNNNNNNNNNNNNNNNNNNNNNNNNNNNNNNNNNNNNNNNNNNNNNNNNNNNNNNNN
NNNNNNNNNNNNNNNNNNNNNNNNNNNNNNNNNNNNNNNNNNNNNNNNNNNNNNNNNNNN
NNNNNNNNNNNNNNNNNNNNNNNNNNNNNNNNNNNNNNNNNNNNNNNNNNNNNNNNNNNN
NNNNNNNNNNNNNNNNNNNNNNNNNNNNNNNNNNNNNNNNNNNNNNNNNNNNNNNNNNNN
NNNNNNNNNNNNNNNNNNNNNNNNNNNNNNNNNNNNNNNNNNNNNNNNNNNNNNNNNNNN
NNNNNNNNNNNNNNNNNNNNNNNNNNNNNNNNNNNNNNNNNNNNNNNNNNNNNNNNNNNN
NNNNNNNNNNNNNNNNNNNNNNNNNNNNNNNNNNNNNNNNNNNNNNNNNNNNNNNNNNNN
NNNNNNNNNNNNNNNNNNNNNNNNNNNNNTGGCTACGCATTTTCCCAGGAGGAGCACGGC
GTGGTTAGCCAATCACAATTGATACGCGAGTACAACTCAACAATAAAGAAACCAGAAGGA
AATAAATAGCGATAAAGAAGCCCGAAGGAAATAAATAGCCAATGAATGAATATTATTATT
ATTATTATTATCGGCAACAAATTTACCAGATACACAATTGTAATTATGCGATCTATTTTC
CGCCCTCCTCACGGGCAATATCCTTCTTTTTGTTGATTTTAACTACAGTTGAAATTATAT
GATGTTTTTTATTTTTTTTTTATATATATATATATATATTGGACCCAAAAATGTTTGCAT
ACCATACTGCTAAGAGGAATTAATATCTTGAGAAGATTGCAATACGTCTGCTTGATCAGA
TTTATGAACGGAGGAGTTTTTAATTTTTTCTGTTAGCAAGGTAGAATTATTTTCGTCCGA
CGTGCAACAATTGATTTCACTGGCAATTGATGTTAAAGATTGAATAGTAGGAAAAAAAGA
AAATGCACTATTATTATTATTATTATTCACAGATTGAGAAACATGATTTGATAGTGTAAC
AACTGTCATGGGACTTTCAATAGCTGTAGGCGGCTTTCCGGTTTTAATAGTTTTTTCGAA
ATATGGCTCAGTCTTCGGATTCGTATTGAGGGAACGCGAGTCGATTATTAATGATGACGA
ATTCGATTCATTAGAAGAAATCATTTGTTTATTTTGTTGTTCTTTAAAAACCGATGACAT
TGAGATTTGAGACATTTCATTGGTTGGTGGTGGTGGTAAATGGTTTTTTCTTTCTATCAT
TTATTGAATAATCGGTGTTAATCGGGGAGATTGCTGGTAAATAAGTGTTAGGACATATTA
GTGACTCGTATACGGTGTTTATTGGTTGCGATTGCATTACTAAGACATTATTGGGTTGAG
AAATTAAATTTGGGTTAAGCTGTTGCCAGAGTCCTTGTGAGGAAACGAGTTGAATAGTGG
TCTGCTTATCGGGTTGCTTTGATAATAATAAATATTTTTGATCTGGATTGAGAACATTCG
ATGCTGTTACTAAATTTGAATTGTTTGGAACTGTAGGACATAAAAATAGTAACTTCGGTG
GTTGGTTAGTATTGACTATTGATGCGTTACATGTTGCATTATTTGAAGTCAAAAATGATA
TGGCATTCGGTGTTGCTGAATTCGATAGAGTCGGCTGCATAAATCTTAACTGGGATGGAA
ATAACGAAGGTAATGATTGCTGAACTGGCTGAACAAATCCAATGGGTTGAGGTGTTGATA
TCGTCTGCAAATGCAAACTCCTTGACTGATTGCATGGCATATTTGGAGTGATCGATGATA
CCATAAATGTATTTTTGGCGTCAGTTACAGACATCTTCAGCGATGAGGTTTCAGGCATTT
GGATAAGCGATCTTTCTGAAATAATAGAATTGTATGAGATTTGACCCATAGAAACTCCAC
TGAAAGAGTTATTGTGAGAAGGTAAATGATCTCTAAGAACATTGGGAGTTTGACTAATCG
ATGAGACTGGATTGGTTATTTTAGGTTAGGAGCTAAAGAAATCTTTGTTGGAAATCCCAA
TGGAGATGAATTGGTTATTTTTTCTGTCAAAGGAGGATTTGGTTGAAGAACCAACTGGGG
ACCGCTATTTACAAGATAAAATTGTTGCGTGGTTACTTTAGCACCCGGATTCATACTTTG
AATAATTGATAGAGCGGTTGTCAAACCATTACTCTATCCACTAGATATGCATTAGGATGC
GATGATTTCCCAGGAGTATTATTGTGAGGAACAACTCCATTAGTCTCTTTGGATAGATTT
AATTTTTGAAGAACATAGGAAATCGCATCGGTAAAGGACTTTTCAACAGCTGGTAATTCT
TTATTATTTTGATTATTAGTTAGCTGCAGTATTTTCCGATATTGAATTTTTAACTTTATC
ATATTGTAATTTACATTCGTTTATTATCACTTTATTTGAATGAGCACCGTTCTCATCACA
AATAGTTTCTGAATTAGATGGACTTGTAGCTGATATTTTATTAATTTTTTCCATAACATT
TATTGGAGGTTTTAAATGACTCTTTTTAGGAAAATTCGATTTGTAGCTAAATGAATTTAA
ATTAACACATTGTTCTCCAATTGAGTCGAAANNNNNNNNNNNNNNNNNNNNNNNNNNNNN
NNNNNNNNNNNNNNNNNNNNNNNNNNNNNNNNNNNNNNNNNNNNTGTCATCAGAATTGCT
AATAATTTTTTCCATTAATTTAAAATCATCATCACCCTCTTTTAATAAGATATTTAAATT
CTGCTTCTTATGCTTTTGATTATTGGACAATGAAGAAGATTTTCTGTTATTTGAATTAGA
AACTTTTCTATTATCTTCTTTGGCCAATTTTTTAGCGCGCATTTTTTCTCGCATGGCAGC
TAAAGTTAAAGTTTGTCTAGGGGGAGGCATTCTCTGGAGCTGTTTAACCTCAGCATCCAC
AAGAGACTTTGAATTCTGGATCTCTGAAACGCTTATCGAAACATTTACACTTGGCTTTAC
AGGTTGAATATGCCCATAATCTGACTTAGCAGAAGGAGTTGTTGATTCTGAAGTACATGA
CCAAGATGGCGATAGCGTTTGTACAGAGTTGATATGGTTTACAACAACATTAGATCGAAT
AAAATTGCTTAATAATAAACTATTTCCATTTGGAGATGGCTTTGATAAAGGACTTAAATC
ACTTTCAGTTTGTCCTGAAAATAAAGAATCGGGATCGGGTGATGGAGGACAGATTTTTAA
ACTTTTGGAGGAATCTAATAAAGCCTCTGGCGATTTTGAAGATTTTACTTCTAGTTTAAT
GCTACTGTCAAATTGTTCCAAAAAGTTATCGTATTTTAATTTATGCTTTCTGCTAAAATG
CATTTGATCTTTGTACTTTTTGCACTTAATATTAAGTTTTTTTTCAGTTACTGGCAAAAC
ATTTGGACTTGTTGGTGGCGATTCGGAATCTAATCTAGCTGGACGTTTGCCAGCAGTCGA
TCTATTTGATCTTTTAATAGGAGTTATTTGTAAGTCAATTGAGGCATTAAAAAGTTTTCT
TTTTCGACCACGTTTTCTTCTTTTTTCGTTAGTTACTTCTGAATTAATCGATCTTGTGTC
ATTAGATCCAATAGAAACAGAATGAAATAAATTAGGAGATGAATTTTTTTCTTCTATGTT
TGTTAATATTTGCTTTTCTGAATCTTGTGCATCGTTATTAAACATATCTTCATCTTTTAT
TGATATTTCTGTAACGATTGGCAATTCTAACAATTTTTCTAGAATTTGTCTATTATCTTA
TCTTCATGGATTGATTCGTTAATTTCCTGTTCACACTTTATTAGTTTATTATTTTCATAT
TTCTTAATCTTATTCTAATCTTATTCTGAAATTCAATACAACTTTTTTCATCAATATTTC
CAATACCATTCATTTCAACTGTATCAGTTGTTGTAGTACTTGAATTGCTTTTGACTTCGT
CTGACATTTTATTGTTATCTTCGTTGGAAACATTATTATTTTGACATTCATTGACTTCAA
TTTCATTTTCAACATTTGATTTTACTACAGATTCATCATTTAAAATGGTTAAAGGACGAG
ACCTTAAATTTTCTCTCTCTGAATTTAGAATATTAATCAAATCACATTGTCCCATTTTCA
AAGAAAACTTAGCCAAAGCTTTGCCGAGAAATTCATTATTCAACACACTAAATCCCAAAT
TTGGATAAGTTTGAATAAGTTTGAAAATTATCATTAGAGTTATAAATAAAATCTGTACAT
TTGCAACTATCTAGCTCGGATGATAGCTTAGGTTTATCACAGTTAGGTAAAAGATTCACA
AGTTGCCATTGAATTTCTGATGGGAGTTTAATAAAATTCTCTTGATTAATTATATCCTNN
NNNNNNNNNNNNNNNTGTCATTGCGGATCTTGTTTACTTGTTTGCGACTTAATTTGTTAT
TACAAATATCTTTATTTATTTCATCAACTGTTTTGTTGGATTTAAGAATAATCGACTGAA
AAACACCTTTTTTTGCAATGGGTTTCAATTGTGACTGTTTTATACTTTATTTTTCGACTG
GGTAAGTAAAGCAAGTCGCTTTTTATCAGTAGTTGTTGTATTTTTTTTACATTGGGATGT
TACTTTTTGCGGTCTTTTACGAAGATTAATTCCATGAATCATAAAATGATTTTTATATTC
TTGTGATTCATTCGCACCGCCACCTCCAGAATCTTCAAGGGTTTTGTAACACCGCTTATT
CGAATTCCAGTTTGAATTATCACTACTAGTTTGAACTAATAAAACTTTATCACAGATATC
TTTCGTATTAGTTCGAGCACCAGTACAAATTAATTCATCAGAATTTACATTTG
>Gene_26_11/12
AAAAAAATTAATACATACTTTTGAAAATTTTTCCTTTTTGATTAGTGATGTCAAATGATA
AGGCACCAGTTCCGGATAATACAGATGCTCCAGGTTATAAAACAATGACACAGCATAGTG
TTGAGGAGTTAAAAGAAACAACTTCTCAGCGAATTGTAAATATAAATCATCCTCAACCCG
TTAAATATTGCCTAAATAAAATAAGTACGGCCAAATATAATTTTCTAACATTTATGCCAA
AATTTCTATTTGAACAATTCAGAAGATATGCGAATATATTTTTTCTACTGATTGCAATAT
TACAACAATTTCCAAACGTTTCCCCAACCGGAAGGTATACGACCGCAGTTCCGTTATTCA
TCATTCTCACCATATCTGCTATCAAGGAAATTGTTGAGGATTATAAACGGCATAAAGCAG
ACGATTCAACAAATAACAGCAAAATACTCATACTGCAAAACAGCGAATGGGTTGAGATTT
GTTGGAAGCAATTACAAGTTGGGAATTTTGTTAAATTGATAAATGGACAAGGAATTCCTG
CTGATTTGGTTCTGCTTGCGTCCAGTGAACCGCACGGCATGAGTTACATTGAAACTTCGA
ATCTAGACGGTGAAACTAACTTGAAAATGCGACAGGGCCTTCCGAGAACCTGTGATATTT
TAACAATAACTGACCTTATGAAAATGCACGGTCACATAGCTTGCGAGGTTCCCAATCGAC
ATTTGTATGAATTTTGTGGCAATTTGGCATTGGATGGGGAGAAGAAAATCTCCCTGGGAA
ATGACCAGTTGCTATTACGGGGCGCCACCTTGAAAAATACGAAATGGGTGTTTGGGATTG
TTGTCTACAGCGGCCATGAAACAAAGGTCATGCTCAACAGCACGACGCCGCCATTGAAAA
GGTCATCTGTGGAACGAATGACAAATAGATATATTTTAGGGTTATGCGGGCTTTTGCTAT
TCCTGACTTTAGCAACATCTATTGCCAATGTGGTCTGGACAAACGCCAATAAGGATACAG
CATGGTATCTTGGGTTTGACAGAGATACCCACCAAACAATTTTGGACTTATGCTTCTAAC
TGCCTTTATTATGTTTCACACTATCATTCCCATTAGTCTGCAAGTAACACTGGAAATGGT
TCGTTTCATTCAAGCTCATTTTATCAACGTGGACATTGAAATGTATGATCCTGATACAAA
TACCCCTGCAAACGCCAGAACATCTAATCTCAATGAAGAACTAGGACAGGTAAGATATAT
ATTCTCGGACAAAACCGGCACGCTGACAAGAAATGTCATGGAATTCAAACAGTGCTCTAT
TGGAGGAATCATATATGGTAAAGGGCCAGATGAGACATTTTCAGCACAGAAAGACCCAAA
TTTATTGGAAAAACTAAAATACGTTGATTCTGAAGTAGATATGTTTTTCAAAGCATTGGC
AGTTTGCCATACTGTCGTTCCAGAGAAAGAAGATAATGAAATAATATACCAAGCTTCTAG
TCCAGACGAATCTGCTCTCGTGAAAGCAGCGAAAGAAATGGGATATATATTTCACACCAG
AACGCCGGACGGAATTAAGATTTCGATAAACAACGAAAATTATGAGTATAAAGTGTTGAA
TGTTCTCGAGTTTACCAGTTTACGCAAGCGGATGTCCGTCATTGTTAAAACTCCAGATTC
GAAAATAGTTCTTTTTACTAAAGGAGCTAGGAGCTGATAATGTAATTTATGAACGTCTTT
CAACGGCTTCCAAAAATGGGAAACTTACCCTTGACAACTTGGAGGAATTTGCAAAAATTG
GTTTACGAACTTTATGCATCGCATATGCAGAAATTGATTCTAATGAATATGAGAAATGGA
AGGGAGAATTCCATGAAGCGAGTGTTTCTATTGAAAACCGAGAAAATAAATTGGCTGCAG
TTGCGGAAAAGATTGAAAAAAATTTAATATTGATCGGTGCTTCTGCAATTGAGGATAAGC
TCCAAGACCAAGTGCCAGAGACTATATCAAATCTTGCAAAAGCCGGCATCAAAATATGGG
TTCTCACCGGAGATAAACAAGAAACTGCAGTCAATATCGGCTATTCCTGTCAATTGCTGA
CACAAAATATGAGTCTCTGTATTCTGGATTCAGATTCACTTGACAAAACCCGAACGCAAT
TAATTGAGGTCAGGCAAGGATTTGGAGAAAATATTGGAAAGGAAAATGATATTGGGCTCG
TTGTCAGTGGAGATACTCTCAAATTCGCATTAGACTTTCAATGTCGCGATGATTTCCTTC
AAATTGCATTATCATGCAAGGCTGTCATTTGCTGCAGAGTAAGCCCTTCTCAAAAAGCTG
AAGTTGTAACACTGGTGAAATCCAATATTAAAGATGCAATAACACTAGCAATAGGAGATG
GTGCTAATGACGTAGGAATGATACAGGCGGCGCACGTAGGCATTGGTATCAGCGGCTTGG
AAGGCCAACAAGCAGCATGCAATTCCGACTATGCTATCGCACAATTTAGATTTCTTAATC
GTCTTTTACTGGTTCACGGAGCTTGGAATTACAATCGGCTTACAAAGCTTATTCTTTATT
CATTTTATAAAAACGTATGCTTCTTTGTGATACAGTTTTGGTTTGCAATTGTAAGTGGAT
TTTCTGGTCAAATTATTTTCGAGCGCTGGTTCGATCGATTTTACAATGTGATATTTACCG
CTGCCTCCTCCTTTAGCTTTGGGATTATTTGATCGAAGCTGTAGCGCGGAAAATTCATTA
AAATATCCTCAACTCTACCGAGAAATTCAACAGAGCTCCACTTTCGANNNNNNNNNNNNN
NNNNNNNNNNNNNNNNNNNNNNNNNNNNNNNNNNNNNNNNNNNNNNNNNNNNNNNNNNNN
NNNNNNNNNNNNNNNNNNNNNNNNNNNNNNNNNNNNNNNNNNNNNNNNNGTTCTTAGGAA
ACTGTATTTATACGTACGTTGTTGTTACTGTGTCAGTGAAGGCAGGCCTGGAGCACATAG
CTTGGACATGGCTCTCACATCTAGCTATATGGGGCAGTGTTGTGGCGTGGTTTGTCTATT
TCATAATCTACTCACATCTGTTCCAATTAGTCGGATTATCAGCTAGCATGGCTCTAATGT
ATCAAGCTGTATTCAGTAGTGGAACATTCTGGCTCGGCCTGATTTTAATTCCTTCAGTTG
CCTTATGCCTGCTCTAACCCGTGATATCGCCTGGAAAGCTGTAAAAAGAACTCTATTTGA
ATCGCTCCGGGAGCGTGTAATGCAAATGGAAAAAAGAAATCAGGACCCGGGGAAAATTAT
TCCTATTGACATCAAAAGAAAATTTTGCAATCCTTTCCGTTCCCGAGATGCTAAACTTGG
CGGACCAACAACACCAACAATCGTGGATGATAATAATCGNNNNNNNNNNTGGCTACGCAT
TTTCCCAGGAGGAGCACGGCGTGGTTAGCCAATCACAATTGATACGCGAGTACAACTCAA
CAATAAAGAAACCAGAAGGAAATAAATAGCGATAAAGAAGCCCGAAGGAAATAAATAGCC
AATGAATGAATATTATTATTATTATTATTATCGGCAACAAATTTACCAGATACACAATTG
TAATTATGCGATCTATTTTCCGCCCTCCTCACGGGCAATATCCTTCTTTTTGTTGATTTT
AACTACAGTTGAAATTATATGATGTTTTTTATTTTTTTTTTATATATATATATATATATT
GGACCCAAAAATGTTTGCATACCATACTGCTAAGAGGAATTAATATCTTGAGAAGATTGC
AATACGTCTGCTTGATCAGATTTATGAACGGAGGAGTTTTTAATTTTTTCTGTTAGCAAG
GTAGAATTATTTTCGTCCGACGTGCAACAATTGATTTCACTGGCAATTGATGTTAAAGAT
TGAATAGTAGGAAAAAAAGAAAATGCACTATTATTATTATTATTATTCACAGATTGAGAA
ACATGATTTGATAGTGTAACAACTGTCATGGGACTTTCAATAGCTGTAGGCGGCTTTCCG
GTTTTAATAGTTTTTTCGAAATATGGCTCAGTCTTCGGATTCGTATTGAGGGAACGCGAG
TCGATTATTAATGATGACGAATTCGATTCATTAGAAGAAATCATTTGTTTATTTTGTTGT
TCTTTAAAAACCGATGACATTGAGATTTGAGACATTTCATTGGTTGGTGGTGGTGGTAAA
TGGTTTTTTCTTTCTATCATTTATTGAATAATCGGTGTTAATCGGGGAGATTGCTGGTAA
ATAAGTGTTAGGACATATTAGTGACTCGTATACGGTGTTTATTGGTTGCGATTGCATTAC
TAAGACATTATTGGGTTGAGAAATTAAATTTGGGTTAAGCTGTTGCCAGAGTCCTTGTGA
GGAAACGAGTTGAATAGTGGTCTGCTTATCGGGTTGCTTTGATAATAATAAATATTTTTG
ATCTGGATTGAGAACATTCGATGCTGTTACTAAATTTGAATTGTTTGGAACTGTAGGACA
TAAAAATAGTAACTTCGGTGGTTGGTTAGTATTGACTATTGATGCGTTACATGTTGCATT
ATTTGAAGTCAAAAATGATATGGCATTCGGTGTTGCTGAATTCGATAGAGTCGGCTGCAT
AAATCTTAACTGGGATGGAAATAACGAAGGTAATGATTGCTGAACTGGCTGAACAAATCC
AATGGGTTGAGGTGTTGATATCGTCTGCAAATGCAAACTCCTTGACTGATTGCATGGCAT
ATTTGGAGTGATCGATGATACCATAAATGTATTTTTGGCGTCAGTTACAGACATCTTCAG
CGATGAGGTTTCAGGCATTTGGATAAGCGATCTTTCTGAAATAATAGAATTGTATGAGAT
TTGACCCATAGAAACTCCACTGAAAGAGTTATTGTGAGAAGGTAAATGATCTCTAAGAAC
ATTGGGAGTTTGACTAATCGATGAGACTGGATTGGTTATTTTAGGTTAGGAGCTAAAGAA
ATCTTTGTTGGAAATCCCAATGGAGATGAATTGGTTATTTTTTCTGTCAAAGGAGGATTT
GGTTGAAGAACCAACTGGGGACCGCTATTTACAAGATAAAATTGTTGCGTGGTTACTTTA
GCACCCGGATTCATACTTTGAATAATTGATAGAGCGGTTGTCAAACCATTACTCTATCCA
CTAGATATGCATTAGGATGCGATGATTTCCCAGGAGTATTATTGTGAGGAACAACTCCAT
TAGTCTCTTTGGATAGATTTAATTTTTGAAGAACATAGGAAATCGCATCGGTAAAGGACT
TTTCAACAGCTGGTAATTCTTTATTATTTTGATTATTAGTTAGCTGCAGTATTTTCCGAT
ATTGAATTTTTAACTTTATCATATTGTAATTTACATTCGTTTATTATCACTTTATTTGAA
TGAGCACCGTTCTCATCACAAATAGTTTCTGAATTAGATGGACTTGTAGCTGATATTTTA
TTAATTTTTTCCATAACATTTATTGGAGGTTTTAAATGACTCTTTTTAGGAAAATTCGAT
TTGTAGCTAAATGAATTTAAATTAACACATTGTTCTCCAATTGAGTCGAAANNNNNNNNN
NNNNNNNNNNNNNNNNNNNNNNNNNNNNNNNNNNNNNNNNNNNNNNNNNNNNNNNNNNNN
NNNNTGTCATCAGAATTGCTAATAATTTTTTCCATTAATTTAAAATCATCATCACCCTCT
TTTAATAAGATATTTAAATTCTGCTTCTTATGCTTTTGATTATTGGACAATGAAGAAGAT
TTTCTGTTATTTGAATTAGAAACTTTTCTATTATCTTCTTTGGCCAATTTTTTAGCGCGC
ATTTTTTCTCGCATGGCAGCTAAAGTTAAAGTTTGTCTAGGGGGAGGCATTCTCTGGAGC
TGTTTAACCTCAGCATCCACAAGAGACTTTGAATTCTGGATCTCTGAAACGCTTATCGAA
ACATTTACACTTGGCTTTACAGGTTGAATATGCCCATAATCTGACTTAGCAGAAGGAGTT
GTTGATTCTGAAGTACATGACCAAGATGGCGATAGCGTTTGTACAGAGTTGATATGGTTT
ACAACAACATTAGATCGAATAAAATTGCTTAATAATAAACTATTTCCATTTGGAGATGGC
TTTGATAAAGGACTTAAATCACTTTCAGTTTGTCCTGAAAATAAAGAATCGGGATCGGGT
GATGGAGGACAGATTTTTAAACTTTTGGAGGAATCTAATAAAGCCTCTGGCGATTTTGAA
GATTTTACTTCTAGTTTAATGCTACTGTCAAATTGTTCCAAAAAGTTATCGTATTTTAAT
TTATGCTTTCTGCTAAAATGCATTTGATCTTTGTACTTTTTGCACTTAATATTAAGTTTT
TTTTCAGTTACTGGCAAAACATTTGGACTTGTTGGTGGCGATTCGGAATCTAATCTAGCT
GGACGTTTGCCAGCAGTCGATCTATTTGATCTTTTAATAGGAGTTATTTGTAAGTCAATT
GAGGCATTAAAAAGTTTTCTTTTTCGACCACGTTTTCTTCTTTTTTCGTTAGTTACTTCT
GAATTAATCGATCTTGTGTCATTAGATCCAATAGAAACAGAATGAAATAAATTAGGAGAT
GAATTTTTTTCTTCTATGTTTGTTAATATTTGCTTTTCTGAATCTTGTGCATCGTTATTA
AACATATCTTCATCTTTTATTGATATTTCTGTAACGATTGGCAATTCTAACAATTTTTCT
AGAATTTGTCTATTATCTTATCTTCATGGATTGATTCGTTAATTTCCTGTTCACACTTTA
TTAGTTTATTATTTTCATATTTCTTAATCTTATTCTAATCTTATTCTGAAATTCAATACA
ACTTTTTTCATCAATATTTCCAATACCATTCATTTCAACTGTATCAGTTGTTGTAGTACT
TGAATTGCTTTTGACTTCGTCTGACATTTTATTGTTATCTTCGTTGGAAACATTATTATT
TTGACATTCATTGACTTCAATTTCATTTTCAACATTTGATTTTACTACAGATTCATCATT
TAAAATGGTTAAAGGACGAGACCTTAAATTTTCTCTCTCTGAATTTAGAATATTAATCAA
ATCACATTGTCCCATTTTCAAAGAAAACTTAGCCAAAGCTTTGCCGAGAAATTCATTATT
CAACACACTAAATCCCAAATTTGGATAAGTTTGAATAAGTTTGAAAATTATCATTAGAGT
TATAAATAAAATCTGTACATTTGCAACTATCTAGCTCGGATGATAGCTTAGGTTTATCAC
AGTTAGGTAAAAGATTCACAAGTTGCCATTGAATTTCTGATGGGAGTTTAATAAAATTCT
CTTGATTAATTATATCCTNNNNNNNNNNNNNNNNNTGTCATTGCGGATCTTGTTTACTTG
TTTGCGACTTAATTTGTTATTACAAATATCTTTATTTATTTCATCAACTGTTTTGTTGGA
TTTAAGAATAATCGACTGAAAAACACCTTTTTTTGCAATGGGTTTCAATTGTGACTGTTT
TATACTTTATTTTTCGACTGGGTAAGTAAAGCAAGTCGCTTTTTATCAGTAGTTGTTGTA
TTTTTTTTACATTGGGATGTTACTTTTTGCGGTCTTTTACGAAGATTAATTCCATGAATC
ATAAAATGATTTTTATATTCTTGTGATTCATTCGCACCGCCACCTCCAGAATCTTCAAGG
GTTTTGTAACACCGCTTATTCGAATTCCAGTTTGAATTATCACTACTAGTTTGAACTAAT
AAAACTTTATCACAGATATCTTTCGTATTAGTTCGAGCACCAGTACAAATTAATTCATCA
GAATTTACATTTG
>Gene_26_12/12
AAAAAAATTAATACATACTTTTGAAAATTTTTCCTTTTTGATTAGTGATGTCAAATGATA
AGGCACCAGTTCCGGATAATACAGATGCTCCAGGTTATAAAACAATGACACAGCATAGTG
TTGAGGAGTTAAAAGAAACAACTTCTCAGCGAATTGTAAATATAAATCATCCTCAACCCG
TTAAATATTGCCTAAATAAAATAAGTACGGCCAAATATAATTTTCTAACATTTATGCCAA
AATTTCTATTTGAACAATTCAGAAGATATGCGAATATATTTTTTCTACTGATTGCAATAT
TACAACAATTTCCAAACGTTTCCCCAACCGGAAGGTATACGACCGCAGTTCCGTTATTCA
TCATTCTCACCATATCTGCTATCAAGGAAATTGTTGAGGATTATAAACGGCATAAAGCAG
ACGATTCAACAAATAACAGCAAAATACTCATACTGCAAAACAGCGAATGGGTTGAGATTT
GTTGGAAGCAATTACAAGTTGGGAATTTTGTTAAATTGATAAATGGACAAGGAATTCCTG
CTGATTTGGTTCTGCTTGCGTCCAGTGAACCGCACGGCATGAGTTACATTGAAACTTCGA
ATCTAGACGGTGAAACTAACTTGAAAATGCGACAGGGCCTTCCGAGAACCTGTGATATTT
TAACAATAACTGACCTTATGAAAATGCACGGTCACATAGCTTGCGAGGTTCCCAATCGAC
ATTTGTATGAATTTTGTGGCAATTTGGCATTGGATGGGGAGAAGAAAATCTCCCTGGGAA
ATGACCAGTTGCTATTACGGGGCGCCACCTTGAAAAATACGAAATGGGTGTTTGGGATTG
TTGTCTACAGCGGCCATGAAACAAAGGTCATGCTCAACAGCACGACGCCGCCATTGAAAA
GGTCATCTGTGGAACGAATGACAAATAGATATATTTTAGGGTTATGCGGGCTTTTGCTAT
TCCTGACTTTAGCAACATCTATTGCCAATGTGGTCTGGACAAACGCCAATAAGGATACAG
CATGGTATCTTGGGTTTGACAGAGATACCCACCAAACAATTTTGGACTTATGCTTCTAAC
TGCCTTTATTATGTTTCACACTATCATTCCCATTAGTCTGCAAGTAACACTGGAAATGGT
TCGTTTCATTCAAGCTCATTTTATCAACGTGGACATTGAAATGTATGATCCTGATACAAA
TACCCCTGCAAACGCCAGAACATCTAATCTCAATGAAGAACTAGGACAGGTAAGATATAT
ATTCTCGGACAAAACCGGCACGCTGACAAGAAATGTCATGGAATTCAAACAGTGCTCTAT
TGGAGGAATCATATATGGTAAAGGGCCAGATGAGACATTTTCAGCACAGAAAGACCCAAA
TTTATTGGAAAAACTAAAATACGTTGATTCTGAAGTAGATATGTTTTTCAAAGCATTGGC
AGTTTGCCATACTGTCGTTCCAGAGAAAGAAGATAATGAAATAATATACCAAGCTTCTAG
TCCAGACGAATCTGCTCTCGTGAAAGCAGCGAAAGAAATGGGATATATATTTCACACCAG
AACGCCGGACGGAATTAAGATTTCGATAAACAACGAAAATTATGAGTATAAAGTGTTGAA
TGTTCTCGAGTTTACCAGTTTACGCAAGCGGATGTCCGTCATTGTTAAAACTCCAGATTC
GAAAATAGTTCTTTTTACTAAAGGAGCTAGGAGCTGATAATGTAATTTATGAACGTCTTT
CAACGGCTTCCAAAAATGGGAAACTTACCCTTGACAACTTGGAGGAATTTGCAAAAATTG
GTTTACGAACTTTATGCATCGCATATGCAGAAATTGATTCTAATGAATATGAGAAATGGA
AGGGAGAATTCCATGAAGCGAGTGTTTCTATTGAAAACCGAGAAAATAAATTGGCTGCAG
TTGCGGAAAAGATTGAAAAAAATTTAATATTGATCGGTGCTTCTGCAATTGAGGATAAGC
TCCAAGACCAAGTGCCAGAGACTATATCAAATCTTGCAAAAGCCGGCATCAAAATATGGG
TTCTCACCGGAGATAAACAAGAAACTGCAGTCAATATCGGCTATTCCTGTCAATTGCTGA
CACAAAATATGAGTCTCTGTATTCTGGATTCAGATTCACTTGACAAAACCCGAACGCAAT
TAATTGAGGTCAGGCAAGGATTTGGAGAAAATATTGGAAAGGAAAATGATATTGGGCTCG
TTGTCAGTGGAGATACTCTCAAATTCGCATTAGACTTTCAATGTCGCGATGATTTCCTTC
AAATTGCATTATCATGCAAGGCTGTCATTTGCTGCAGAGTAAGCCCTTCTCAAAAAGCTG
AAGTTGTAACACTGGTGAAATCCAATATTAAAGATGCAATAACACTAGCAATAGGAGATG
GTGCTAATGACGTAGGAATGATACAGGCGGCGCACGTAGGCATTGGTATCAGCGGCTTGG
AAGGCCAACAAGCAGCATGCAATTCCGACTATGCTATCGCACAATTTAGATTTCTTAATC
GTCTTTTACTGGTTCACGGAGCTTGGAATTACAATCGGCTTACAAAGCTTATTCTTTATT
CATTTTATAAAAACGTATGCTTCTTTGTGATACAGTTTTGGTTTGCAATTGTAAGTGGAT
TTTCTGGTCAAATTATTTTCGAGCGCTGGTTCGATCGATTTTACAATGTGATATTTACCG
CTGCCTCCTCCTTTAGCTTTGGGATTATTTGATCGAAGCTGTAGCGCGGAAAATTCATTA
AAATATCCTCAACTCTACCGAGAAATTCAACAGAGCTCCACTTTCGANNNNNNNNNNNNN
NNNNNNNNNNNNNNNNNNNNNNNNNNNNNNNNNNNNNNNNNNNNNNNNNNNNNNNNNNNN
NNNNNNNNNNNNNNNNNNNNNNNNNNNNNNNNNNNNNNNNNNNNNNNNNGTTCTTAGGAA
ACTGTATTTATGCGTATGTTGTTGTTACTGTATCACTGAAGGCAGGCCTAGAGCTCAGAG
TTTGGACATGGCCATCGCATTTAGCTATATCGGGAAGTGTTGTGGCGTGGTTTGTCTATT
TCATAATCTACTCACATCTGTTCCAATTAGTCGGATTATCAGCTAGCATGGCTCTAATGT
ATCAAGCTGTATTCAGTAGTGGAACATTCTGGCTCGGCCTGATTTTAATTCCTTCAGTTG
CCTTATGCCTGCTCTAACCCGTGATATCGCCTGGAAAGCTGTAAAAAGAACTCTATTTGA
ATCGCTCCGGGAGCGTGTAATGCAAATGGAAAAAAGAAATCAGGACCCGGGGAAAATTAT
TCCTATTGACATCAAAAGAAAATTTTGCAATCCTTTCCGTTCCCGAGATGCTAAACTTGG
CGGACCAACAACACCAACAATCGTGGATGATAATAATCGNNNNNNNNNNTGGCTACGCAT
TTTCCCAGGAGGAGCACGGCGTGGTTAGCCAATCACAATTGATACGCGAGTACAACTCAA
CAATAAAGAAACCAGAAGGAAATAAATAGCGATAAAGAAGCCCGAAGGAAATAAATAGCC
AATGAATGAATATTATTATTATTATTATTATCGGCAACAAATTTACCAGATACACAATTG
TAATTATGCGATCTATTTTCCGCCCTCCTCACGGGCAATATCCTTCTTTTTGTTGATTTT
AACTACAGTTGAAATTATATGATGTTTTTTATTTTTTTTTTATATATATATATATATATT
GGACCCAAAAATGTTTGCATACCATACTGCTAAGAGGAATTAATATCTTGAGAAGATTGC
AATACGTCTGCTTGATCAGATTTATGAACGGAGGAGTTTTTAATTTTTTCTGTTAGCAAG
GTAGAATTATTTTCGTCCGACGTGCAACAATTGATTTCACTGGCAATTGATGTTAAAGAT
TGAATAGTAGGAAAAAAAGAAAATGCACTATTATTATTATTATTATTCACAGATTGAGAA
ACATGATTTGATAGTGTAACAACTGTCATGGGACTTTCAATAGCTGTAGGCGGCTTTCCG
GTTTTAATAGTTTTTTCGAAATATGGCTCAGTCTTCGGATTCGTATTGAGGGAACGCGAG
TCGATTATTAATGATGACGAATTCGATTCATTAGAAGAAATCATTTGTTTATTTTGTTGT
TCTTTAAAAACCGATGACATTGAGATTTGAGACATTTCATTGGTTGGTGGTGGTGGTAAA
TGGTTTTTTCTTTCTATCATTTATTGAATAATCGGTGTTAATCGGGGAGATTGCTGGTAA
ATAAGTGTTAGGACATATTAGTGACTCGTATACGGTGTTTATTGGTTGCGATTGCATTAC
TAAGACATTATTGGGTTGAGAAATTAAATTTGGGTTAAGCTGTTGCCAGAGTCCTTGTGA
GGAAACGAGTTGAATAGTGGTCTGCTTATCGGGTTGCTTTGATAATAATAAATATTTTTG
ATCTGGATTGAGAACATTCGATGCTGTTACTAAATTTGAATTGTTTGGAACTGTAGGACA
TAAAAATAGTAACTTCGGTGGTTGGTTAGTATTGACTATTGATGCGTTACATGTTGCATT
ATTTGAAGTCAAAAATGATATGGCATTCGGTGTTGCTGAATTCGATAGAGTCGGCTGCAT
AAATCTTAACTGGGATGGAAATAACGAAGGTAATGATTGCTGAACTGGCTGAACAAATCC
AATGGGTTGAGGTGTTGATATCGTCTGCAAATGCAAACTCCTTGACTGATTGCATGGCAT
ATTTGGAGTGATCGATGATACCATAAATGTATTTTTGGCGTCAGTTACAGACATCTTCAG
CGATGAGGTTTCAGGCATTTGGATAAGCGATCTTTCTGAAATAATAGAATTGTATGAGAT
TTGACCCATAGAAACTCCACTGAAAGAGTTATTGTGAGAAGGTAAATGATCTCTAAGAAC
ATTGGGAGTTTGACTAATCGATGAGACTGGATTGGTTATTTTAGGTTAGGAGCTAAAGAA
ATCTTTGTTGGAAATCCCAATGGAGATGAATTGGTTATTTTTTCTGTCAAAGGAGGATTT
GGTTGAAGAACCAACTGGGGACCGCTATTTACAAGATAAAATTGTTGCGTGGTTACTTTA
GCACCCGGATTCATACTTTGAATAATTGATAGAGCGGTTGTCAAACCATTACTCTATCCA
CTAGATATGCATTAGGATGCGATGATTTCCCAGGAGTATTATTGTGAGGAACAACTCCAT
TAGTCTCTTTGGATAGATTTAATTTTTGAAGAACATAGGAAATCGCATCGGTAAAGGACT
TTTCAACAGCTGGTAATTCTTTATTATTTTGATTATTAGTTAGCTGCAGTATTTTCCGAT
ATTGAATTTTTAACTTTATCATATTGTAATTTACATTCGTTTATTATCACTTTATTTGAA
TGAGCACCGTTCTCATCACAAATAGTTTCTGAATTAGATGGACTTGTAGCTGATATTTTA
TTAATTTTTTCCATAACATTTATTGGAGGTTTTAAATGACTCTTTTTAGGAAAATTCGAT
TTGTAGCTAAATGAATTTAAATTAACACATTGTTCTCCAATTGAGTCGAAANNNNNNNNN
NNNNNNNNNNNNNNNNNNNNNNNNNNNNNNNNNNNNNNNNNNNNNNNNNNNNNNNNNNNN
NNNNTGTCATCAGAATTGCTAATAATTTTTTCCATTAATTTAAAATCATCATCACCCTCT
TTTAATAAGATATTTAAATTCTGCTTCTTATGCTTTTGATTATTGGACAATGAAGAAGAT
TTTCTGTTATTTGAATTAGAAACTTTTCTATTATCTTCTTTGGCCAATTTTTTAGCGCGC
ATTTTTTCTCGCATGGCAGCTAAAGTTAAAGTTTGTCTAGGGGGAGGCATTCTCTGGAGC
TGTTTAACCTCAGCATCCACAAGAGACTTTGAATTCTGGATCTCTGAAACGCTTATCGAA
ACATTTACACTTGGCTTTACAGGTTGAATATGCCCATAATCTGACTTAGCAGAAGGAGTT
GTTGATTCTGAAGTACATGACCAAGATGGCGATAGCGTTTGTACAGAGTTGATATGGTTT
ACAACAACATTAGATCGAATAAAATTGCTTAATAATAAACTATTTCCATTTGGAGATGGC
TTTGATAAAGGACTTAAATCACTTTCAGTTTGTCCTGAAAATAAAGAATCGGGATCGGGT
GATGGAGGACAGATTTTTAAACTTTTGGAGGAATCTAATAAAGCCTCTGGCGATTTTGAA
GATTTTACTTCTAGTTTAATGCTACTGTCAAATTGTTCCAAAAAGTTATCGTATTTTAAT
TTATGCTTTCTGCTAAAATGCATTTGATCTTTGTACTTTTTGCACTTAATATTAAGTTTT
TTTTCAGTTACTGGCAAAACATTTGGACTTGTTGGTGGCGATTCGGAATCTAATCTAGCT
GGACGTTTGCCAGCAGTCGATCTATTTGATCTTTTAATAGGAGTTATTTGTAAGTCAATT
GAGGCATTAAAAAGTTTTCTTTTTCGACCACGTTTTCTTCTTTTTTCGTTAGTTACTTCT
GAATTAATCGATCTTGTGTCATTAGATCCAATAGAAACAGAATGAAATAAATTAGGAGAT
GAATTTTTTTCTTCTATGTTTGTTAATATTTGCTTTTCTGAATCTTGTGCATCGTTATTA
AACATATCTTCATCTTTTATTGATATTTCTGTAACGATTGGCAATTCTAACAATTTTTCT
AGAATTTGTCTATTATCTTATCTTCATGGATTGATTCGTTAATTTCCTGTTCACACTTTA
TTAGTTTATTATTTTCATATTTCTTAATCTTATTCTAATCTTATTCTGAAATTCAATACA
ACTTTTTTCATCAATATTTCCAATACCATTCATTTCAACTGTATCAGTTGTTGTAGTACT
TGAATTGCTTTTGACTTCGTCTGACATTTTATTGTTATCTTCGTTGGAAACATTATTATT
TTGACATTCATTGACTTCAATTTCATTTTCAACATTTGATTTTACTACAGATTCATCATT
TAAAATGGTTAAAGGACGAGACCTTAAATTTTCTCTCTCTGAATTTAGAATATTAATCAA
ATCACATTGTCCCATTTTCAAAGAAAACTTAGCCAAAGCTTTGCCGAGAAATTCATTATT
CAACACACTAAATCCCAAATTTGGATAAGTTTGAATAAGTTTGAAAATTATCATTAGAGT
TATAAATAAAATCTGTACATTTGCAACTATCTAGCTCGGATGATAGCTTAGGTTTATCAC
AGTTAGGTAAAAGATTCACAAGTTGCCATTGAATTTCTGATGGGAGTTTAATAAAATTCT
CTTGATTAATTATATCCTNNNNNNNNNNNNNNNNNTGTCATTGCGGATCTTGTTTACTTG
TTTGCGACTTAATTTGTTATTACAAATATCTTTATTTATTTCATCAACTGTTTTGTTGGA
TTTAAGAATAATCGACTGAAAAACACCTTTTTTTGCAATGGGTTTCAATTGTGACTGTTT
TATACTTTATTTTTCGACTGGGTAAGTAAAGCAAGTCGCTTTTTATCAGTAGTTGTTGTA
TTTTTTTTACATTGGGATGTTACTTTTTGCGGTCTTTTACGAAGATTAATTCCATGAATC
ATAAAATGATTTTTATATTCTTGTGATTCATTCGCACCGCCACCTCCAGAATCTTCAAGG
GTTTTGTAACACCGCTTATTCGAATTCCAGTTTGAATTATCACTACTAGTTTGAACTAAT
AAAACTTTATCACAGATATCTTTCGTATTAGTTCGAGCACCAGTACAAATTAATTCATCA
GAATTTACATTTG
>Gene_27_1/1
GAAGGCTTTAATAACCTTTTCAACATAATCTTGGCCACATATATTTACCAAGAATTCGAC
AATGTCAGTCTGAAGCGCGATAATTTGATCTTCAATGTTTACCTTCAAACCTTTAAAGGA
GTTCTGTTATACGGCTTGGATTTACGGCTTGGATTCAGAAAACAAACTTTTGATAAAAGT
CAACAGAGAGATGGAGTTTAGAACTATTCACATTATTTTCAACAGTGAAGAAATTGGAAT
AAAACTTACTAAAACGACATTAAAATTCTGTTCCTTAAACGAAGACGTTTATCTGGATTT
TACGCTTCGGCTGAGATCTGAACTGACAATCAAATGTAGAAATATGACTTGGTCCTATAA
ACTTAGACAGAACACTTTTAAAGATGAATTTGATTTATATCCGCAACCAAATCATGACTT
TAAAAAAAAGAAGAAATTATTCATATGGATGGGAAATATTGGGCCTTATATCGGTAGGGA
TTCTGCACATTACAAACCTCTTCAAAATCAACTATATGGATGCACTGATAAGTTTACAAT
TAATGGTAAAGGTTTCCATTTAAAAAAAAGATCAGGAAATCAGTTCATATTTCCATGCGA
TATAAACTACCAAGAAACAGAATATAAAGGTAAAAATGTCACCAAAAGATTATCTACCAT
CAAAATGTACAATTGCACTCATTATTCAATGAACCCTCTATATTGTCAAACCAATCCATT
GGACTTTTCAGAAAAGACTCATTCTTATCACAAACAAAGTATGTCCAGCGAAATCGATTA
TTTTCGG
>Gene_28_1/4
TATACATTAGAAATTTTATAGTACATCAAATTGATTGTAACAAGATTATCAATAGTGAAA
TCAGTGATTTTTCATAAAAGAATTTATTTAAAATATTGTTTGCAATAAACATCTTTGGCA
GTCATCTATGGTAATTTCTTGTTGTTTCATCCATTTTTCGTATACTAATTCACCGACATT
TTCGTATCCAATAGATTTCAATCCATATACCAACTGTTCGACATAATCCTTTTCTTTTGT
TTTATTGTACGATATCATCTTTTTCCATAAAATCAAAATTTTGTATGTAGTGTTATTGGA
CCCATTCATTGTCATTTGCGATAGAGCGTCGAATCCAATTCCTGCGATTGCGTTATCTGG
AATTGACAAATAAACTGCCAATTTCAAACCTTGTCGAATAGTTGAAGCCAGCGCCAAAAA
ACTTCGCCTTGAAATTATTTTAGGCTCCTTCTCAATTACCATATTAGTAAATCTTGGCCT
TGATAATCCATTGATGCGATTATAATTAATTGTCCTCGGTTTTTCTTCAACTAAAATATT
TTTTTTGTAATATAATTTTTCCTTTTCTATTTGGCGCTCTTTCTCCACCTTAATTGCCAG
TGTTTCAATTTCTTTTTCTTCTTTTTGTTTTTCTTCTTTCGTTTTAATTTTATAATAACA
CTTCATTTTATCAACTGGAATATAAAATTTAAATATTTGTAGAGGAATTTTGATTTCTGA
ATCTGAATTAACATTTTCAAGGTGAATTTCTGAGAAAAAACTAAATTCTTTCTCTTCCTC
GGTTAATCTTGATATTTTTAGTGACTCTTGTGAGATCGGGGCCACCAAATCGTTGTCAAT
ATCACTTTCAATATTATTCGATGCAAATGTTGGATTTTCTTGAGATTGACATGAATTTCT
GTTTTCATAAATTGACTGTTTATCAATTTTAGTTAAAACAAGGGTCTCCCATTCAGGAAG
ACTTCTTCTTACCGGTTTTATTGGAACTACGGTGTAATTTGAACTGGATAAATTTTTATG
AAATGAAATATCAAAAGGTTTCTTTTGTTCTTTATTTTCCAAATTTTGAGTTTGTTCTTT
GATCCCTATTTTATCGAATTCATCGAAGTTATTATCATTTTCCAAGGGTATATCGTCTGC
TGGGTCAATATTTTCATTGTTACTAATTTGTGGATTAAGTTCTTTTTTTTGATAATTCTC
CACTTGTTCTATTTCGCCATTAATTTTTAATTTAAATTGTAGATTTTCAAGCAATTCAAA
TGTTTTCCTTTGTATTAATTCTGNNNNNNNNNNNNNNNNNNNNNNNNNNNNNNNNNNNNN
NNNNNNNNNNNNNNNNNNNNNNNNNNNNNNNNNNNNNNNNNNNNNNNNNNNNNNNNNNNN
NNNNNNNNNNNNNNNNNNNNNNNNNNNNNNNNNNNNNNNNNNNNNNNNNNNNNNNNNNNN
NNNNNNNNNNNNNNNNNNNNNNNNNNNNNNNNNNNNNNNNNNNNNNNNNNNNNNNNNNNN
NNNNNNNNNNNNNNNNNNNNNNNNNNNNNNNNNNNNNNNNNNNNNNNNNNNNNNNNNNNN
NNNNNNNNNNNNNNNNNNNNNNNNNNNNNNNNNNNNNNNNNNNNNNNNNNNNNNNNNNNN
NNNNNNNNNNNNNNNNNNNNNNNNNNNNNNNNNNNNNNNNNNNNNNNNNNNNNNNNNNNN
NNNNNNNNNNNNNNNNNNNNNNNNNNNNNNNNNNNNNNNNNNNNNNNNNNNNNNNNNNNN
NNNNNNNNNNNNNNNNNNNNNNNNNNNNNNNNNNNNNNGATGCTAAGAAATTCCGTTTAA
TTCCGTCATTGGAAGGGCAATTGTATATGCTGGAAATTGATGGCGATGACAACGGATTGC
GCGCGCTGCCCATCACTGCAGATGCATTATTCTCCTCGACATTTCAATTGTCAGCTGATT
CATTGCTCGTTGGTGGAAAGGATCAACGGGTTTTTGGGTTCAATCCCTTTACTGGCGAGG
TTCAGTTCCATTTGTCTAATCAATTTCATTTTCTACACTGTAAATCCTGGGCAGTTCCAA
CGTGGAGAACTGCTGACAGTAACCGAGGCTAGAAATGACAATGCATAATGTGTGCATTTT
CCTAGGTGCTGATTGGCGGAG
>Gene_28_2/4
TATACATTAGAAATTTTATAGTACATCAAATTGATTGTAACAAGATTATCAATAGTGAAA
TCAGTGATTTTTCATAAAAGAATTTATTTAAAATATTGTTTGCAATAAACATCTTTGGCA
GTCATCTATGGTAATTTCTTGTTGTTTCATCCATTTTTCGTATACTAATTCACCGACATT
TTCGTATCCAATAGATTTCAATCCATATACCAACTGTTCGACATAATCCTTTTCTTTTGT
TTTATTGTACGATATCATCTTTTTCCATAAAATCAAAATTTTGTATGTAGTGTTATTGGA
CCCATTCATTGTCATTTGCGATAGAGCGTCGAATCCAATTCCTGCGATTGCGTTATCTGG
AATTGACAAATAAACTGCCAATTTCAAACCTTGTCGAATAGTTGAAGCCAGCGCCAAAAA
ACTTCGCCTTGAAATTATTTTAGGCTCCTTCTCAATTACCATATTAGTAAATCTTGGCCT
TGATAATCCATTGATGCGATTATAATTAATTGTCCTCGGTTTTTCTTCAACTAAAATATT
TTTTTTGTAATATAATTTTTCCTTTTCTATTTGGCGCTCTTTCTCCACCTTAATTGCCAG
TGTTTCAATTTCTTTTTCTTCTTTTTGTTTTTCTTCTTTCGTTTTAATTTTATAATAACA
CTTCATTTTATCAACTGGAATATAAAATTTAAATATTTGTAGAGGAATTTTGATTTCTGA
ATCTGAATTAACATTTTCAAGGTGAATTTCTGAGAAAAAACTAAATTCTTTCTCTTCCTC
GGTTAATCTTGATATTTTTAGTGACTCTTGTGAGATCGGGGCCACCAAATCGTTGTCAAT
ATCACTTTCAATATTATTCGATGCAAATGTTGGATTTTCTTGAGATTGACATGAATTTCT
GTTTTCATAAATTGACTGTTTATCAATTTTAGTTAAAACAAGGGTCTCCCATTCAGGAAG
ACTTCTTCTTACCGGTTTTATTGGAACTACGGTGTAATTTGAACTGGATAAATTTTTATG
AAATGAAATATCAAAAGGTTTCTTTTGTTCTTTATTTTCCAAATTTTGAGTTTGTTCTTT
GATCCCTATTTTATCGAATTCATCGAAGTTATTATCATTTTCCAAGGGTATATCGTCTGC
TGGGTCAATATTTTCATTGTTACTAATTTGTGGATTAAGTTCTTTTTTTTGATAATTCTC
CACTTGTTCTATTTCGCCATTAATTTTTAATTTAAATTGTAGATTTTCAAGCAATTCAAA
TGTTTTCCTTTGTATTAATTCTGNNNNNNNNNNNNNNNNNNNNNNNNNNNNNNNNNNNNN
NNNNNNNNNNNNNNNNNNNNNNNNNNNNNNNNNNNNNNNNNNNNNNNNNNNNNNNNNNNN
NNNNNNNNNNNNNNNNNNNNNNNNNNNNNNNNNNNNNNNNNNNNNNNNNNNNNNNNNNNN
NNNNNNNNNNNNNNNNNNNNNNNNNNNNNNNNNNNNNNNNNNNNNNNNNNNNNNNNNNNN
NNNNNNNNNNNNNNNNNNNNNNNNNNNNNNNNNNNNNNNNNNNNNNNNNNNNNNNNNNNN
NNNNNNNNNNNNNNNNNNNNNNNNNNNNNNNNNNNNNNNNNNNNNNNNNNNNNNNNNNNN
NNNNNNNNNNNNNNNNNNNNNNNNNNNNNNNNNNNNNNNNNNNNNNNNNNNNNNNNNNNN
NNNNNNNNNNNNNNNNNNNNNNNNNNNNNNNNNNNNNNNNNNNNNNNNNNNNNNNNNNNN
NNNNNNNNNNNNNNNNNNNNNNNNNNNNNNNNNNNNNNGATGCTAAGAAATTCCGTTTAA
TTCCGTCATTGGAAGGGCAATTGTATATGCTGGAAATTGATGGCGATGACAACGGATTGC
GCGCGCTGCCCATCACTGCAGATGCATTATTCTCCTCGACATTTCAATTGTCAGCTGATT
CATTGCTCGTTGGTGGAAAGGATCAACGGGTTTTTGGGTTCAATCCCTTTACTGGCGAGG
TGTAAAGTACCGATGTGGCAAGGACGGATGTGAACAGGACTCCTCATTTCCTCGTACCAA
GGACACCTGTGATCTACTGATTTGTCGGCGGATCAGCCATGTCGTAAGAGCGGTCGACCT
GGAAATCGGGCTGGAGAAATGGAACTTTTCAGTTGGACAAGATGATGTTGTGACCCTGGA
TAAAGATTCATATCCGCAAAGCCCTCTAGGTGAAGGAGGAGCTGTGATTAATAGCGGCTG
TGTGTTCTGGTTCAGGACAGCAGAGATCCTGGCAATGTCAAATATTCATTTAATGTAGAA
AATGGGGAGATAGAAGCAATTATTAAGCCGCCTTTTCATCGGGTTTTGTGGAAGCAGCAA
TTAAATGCCAGCCTCAGTCGAGGGTGGTTGGTAGACAATGGCTTGGTGAGACAGCTGGCT
CTGTTTGCAGGTGATTCCCACGGTAGGATAGAGCAAATTCAGGATGAATTTGGCTGTCCA
CGACGTCGGTCCCTGTTTCTTGGCGCTTATCAGGGTCACATGTACGTTCAACTGGAGGAT
GGTAACGGTCGATCCGCACCGAGGCCCCGATACGTCTCCCTCTCAGGAACTGATCTAACA
CAAACCACATTAGATATTTCACTCAGCAAACGTCACAGAGTTGCTAAAATGACGCGCCAT
GAAACTACTGCCTTACAACATGGCTTTTTCCGACCTCCCATTAAGGACCTAATCGAGCCC
AGTGATGCTTGGTTCATTCAACATGGAAAGGATGAATATTATCCCCCGTCGACTGAGCCA
TTGGTTGTGAAAAAATATGGATCATTCTTGTTCCAGAAATTCATTTTCTTTTGTCTGGTT
GTCGTGATATTCCACCTGATATTCACCCGCATTTACTTGCCGTACCAATTATACCGAAGT
AATGCTCAGCAATCAAACAATATCAACCAATCCGTTTGCTTACAGGCCCCAAATGCTTCT
CTATCATCATCTGTTCCCTGTCCAGGCGGTCCCGCGNNNNNNNNNNNNNNNNTCCCGCCA
CAGATGAAAGCAAAACCTTTCAAAATTTAAGCACTGATCATTATGAGTCCAGATATGATA
CTGATTATGAGCACATCCGATGTCTGNNNNNNNNNNNNNNNNNNNNNNNNNNNNNNNNNN
NNNNNNNNNNNNNNNNNNNNNNNNNNNNNNNNNNNNNNNNNNNNNNNNNNNNNNNNNNNN
NNNNNNNNNNNNNNNNNNNNNNNNNNNNNNNNNNNNNNNNNNNNNNNNNNNNNNNNNNNN
NNNNNNNNNNNNNNNNNNNNNNNNNNNNNNNNNNNNNNNNNNNNNNNNNNNNNNNNNNNN
NNNNNNNNNNNNNNNNNNNNNNNNNNNNNNNNNNNNNNNNNNNNNNNNNNNNNNNNNNNN
NNNNNNNNNNNNNNNNNNNNNNNNNNNNNNNNNNNNNNNNNNNNNNNNNNNNNNNNNNNN
NNNNNNNNNNNNNNNNNNNNNNNNNNNNNNNNNNNNNNNNNNNNNNNNNNNNNNNNNNNN
NNNNNNNNNNNNNNNNNNNNNNNNNNNNNNNNNNNNNNNNNNNNNNNNNNNNNNNNNNNN
NNNNNNNNNNNNNNNNNNNNNNNNNNNNNNNNNNNNNNNNNNNNNNNNNNNNNNNNNNNN
NNNNNNNNNNNNNNNNNNNNNNNNNNNNNNNNNNNNNNNNNNNNNNNNNNNNNNNNNNNN
NNNNNNNNNNNNNNNNNNNNNNNNNNNNNNNNNNNNNNNNNNNNNNNNNNNNNNNNNNNN
NNNNNNNNNNNNNNNNNNNNNNNNNNNNNNNNNNNNNNNNNNNNNNNNNNNNNNNNNNNN
NNNNNNNNNNNNNNNNNNNNNNNNNNNNNNNNNNNNNNNNNNNNNNNNNNNNNNNNNNNN
NNNNNNNNNNNNNNNNNNNNNNNNNNNNNNNNNNNNNNNNNNNNNNNNNNNNNNNNNNNN
NNNNNNNNNNNNNNNNNNNNNNNNNNNNNNNNNNNNNNNNNNNNNNNNNNNNNNNNNNNN
NNNNNNNNNNNNNNNNNNNNNNNNNNNNNNNNNNNNNNNNNNNNNNNNNNNNNNNNNNNN
NNNNNNNNNNNNNNNNNNNNNNNNNNNNNNNNNNNNNNNNNNNNNNNNNNNNNNNNNNNN
NNNNNNNNNNNNNNNNNNNNNNNNNNNNNNNNNNNNNNNNNNNNNNNNNNNNNNNNNNNN
NNNNNNNNNNNNNNNNNNNNNNNNNNNNNNNNNNNNNNNNNNNNNNNNNNNNNNNNNNNN
NNNNNNNNNNNNNNNNNCAAATATTCAATGATCCGATCTTGGCTGACGTTGTCGATGAGG
TGAGGAATTGCCATCGGATGCGGTCAGTTTCCTCCGGTGCCGCAACCGGTGCTGCCGGTG
CCAGCGGTACCGTTTGATGGGGTCAGCAGCAGTTCCTGGCCCGGCTGTGATACATTTGTA
TATTTTATAACCAGATGGCAATCATGATAATAAATGTCTATTTCCG
>Gene_28_3/4
TATACATTAGAAATTTTATAGTACATCAAATTGATTGTAACAAGATTATCAATAGTGAAA
TCAGTGATTTTTCATAAAAGAATTTATTTAAAATATTGTTTGCAATAAACATCTTTGGCA
GTCATCTATGGTAATTTCTTGTTGTTTCATCCATTTTTCGTATACTAATTCACCGACATT
TTCGTATCCAATAGATTTCAATCCATATACCAACTGTTCGACATAATCCTTTTCTTTTGT
TTTATTGTACGATATCATCTTTTTCCATAAAATCAAAATTTTGTATGTAGTGTTATTGGA
CCCATTCATTGTCATTTGCGATAGAGCGTCGAATCCAATTCCTGCGATTGCGTTATCTGG
AATTGACAAATAAACTGCCAATTTCAAACCTTGTCGAATAGTTGAAGCCAGCGCCAAAAA
ACTTCGCCTTGAAATTATTTTAGGCTCCTTCTCAATTACCATATTAGTAAATCTTGGCCT
TGATAATCCATTGATGCGATTATAATTAATTGTCCTCGGTTTTTCTTCAACTAAAATATT
TTTTTTGTAATATAATTTTTCCTTTTCTATTTGGCGCTCTTTCTCCACCTTAATTGCCAG
TGTTTCAATTTCTTTTTCTTCTTTTTGTTTTTCTTCTTTCGTTTTAATTTTATAATAACA
CTTCATTTTATCAACTGGAATATAAAATTTAAATATTTGTAGAGGAATTTTGATTTCTGA
ATCTGAATTAACATTTTCAAGGTGAATTTCTGAGAAAAAACTAAATTCTTTCTCTTCCTC
GGTTAATCTTGATATTTTTAGTGACTCTTGTGAGATCGGGGCCACCAAATCGTTGTCAAT
ATCACTTTCAATATTATTCGATGCAAATGTTGGATTTTCTTGAGATTGACATGAATTTCT
GTTTTCATAAATTGACTGTTTATCAATTTTAGTTAAAACAAGGGTCTCCCATTCAGGAAG
ACTTCTTCTTACCGGTTTTATTGGAACTACGGTGTAATTTGAACTGGATAAATTTTTATG
AAATGAAATATCAAAAGGTTTCTTTTGTTCTTTATTTTCCAAATTTTGAGTTTGTTCTTT
GATCCCTATTTTATCGAATTCATCGAAGTTATTATCATTTTCCAAGGGTATATCGTCTGC
TGGGTCAATATTTTCATTGTTACTAATTTGTGGATTAAGTTCTTTTTTTTGATAATTCTC
CACTTGTTCTATTTCGCCATTAATTTTTAATTTAAATTGTAGATTTTCAAGCAATTCAAA
TGTTTTCCTTTGTATTAATTCTGATTAATTCTGCTCTTGAAAATTTTCGCTTGTACTTGG
AATTATTTCTTGTTTCCTCCAATTTCAGAGGTTCATAATATTGTTCAACGTAGACAAATC
CTAGATTTTCCAATTTTGACCGAGTTTCTTTAATTTTGGAAACAGGAACGATTTCAGTCC
ACAAAAACCAGTTGTTTGATTTCATCCATAAAAATGTCAAAATAATTCCATTTTCGATTT
GAATTAGATTTTCCACAATGTTCATATTTTGGCACAATTTCAACTCTCGATTCTCTCGGC
ATTTGACAAATAGGAAACTTCCAAAATGTTTGATGTCAAATTCAATTGAATTTTTGGTAA
ATTTTAAATTACTCTCAACAAAATTCCACTCGTTAATTGATTTTTGTAAAAAATAAAATC
CGGGTTTTTCTTTTTTCTGATCTTTAATAATATTTTTTGAATCGAAGTTTTGTTCTTCTA
TTATTGAAATGACCCAGTCCGGTAGCGGTAACCTCATGGTAATTGGCCGACGAAAATCGG
AGGCTTGGTTTACAAAATTTGAATTCGGGTCCGAAATCCCAATGACAAACAGGTTTGACA
TGTTTAGAAATGGTGAGAGATCATTATCTCGTAAAGGTTTAAATTGATCCAAATTTTCCA
CAGGCATATCGCAAATCTGAATTTTGCACATAATTTTTTCTTTAAAATTTCCTTTGGCGA
CTCTCAACGAGATTAGAGGATCTAATTTAGTGTACAATAATCCTCCAGTAGGTGAAATAC
TTATGATATCATTTGGAGGTTCTTTAATAATTGTTATAAAGTCAAATGATCCATTGTTAA
TTTTAATACAATCATTTTCTATTTCATATTGTTTCAATATCTTCCATTGTTGAGATTCAT
ATATTAAAGGATAACAATAGTTATCAATATTGTCACATTTGATTTTATAGCTGATATTTA
ACTCTGATTTGGGTAGTATTTCGCTTTTGTTACTCAAAACGTCTATCTGAAAGATATCTG
TTATCAACCTCCCACGTTCAGGGATAATAGGTTGACTGAATGATAGGCTGGCAAAATTTA
TTTATTGTTTGAACTGAAATTTTTAGAAGTCTTTTAGCAGCAATATCTTTGGCAATGACC
GCTAAGTTTTTCCCAAGTTTAATTAGCTTATTATTAATAAGTCTCGTCTCTATTCTTAAA
TTTTCCAATTTATGCTTGATTACATCTGGAATATTGTCTTCATCGGTCAGTGAACTATTA
CTCCCTTTGACAGTCATAATTCAATAGAATAAAACAAAAAACTTTCAAATCAAATCAAAT
CACGATGTGTAATTTTCTATTTGGATTCAGTATAACAATGACGATAGGTCTTTTTT
>Gene_28_4/4
TATACATTAGAAATTTTATAGTACATCAAATTGATTGTAACAAGATTATCAATAGTGAAA
TCAGTGATTTTTCATAAAAGAATTTATTTAAAATATTGTTTGCAATAAACATCTTTGGCA
GTCATCTATGGTAATTTCTTGTTGTTTCATCCATTTTTCGTATACTAATTCACCGACATT
TTCGTATCCAATAGATTTCAATCCATATACCAACTGTTCGACATAATCCTTTTCTTTTGT
TTTATTGTACGATATCATCTTTTTCCATAAAATCAAAATTTTGTATGTAGTGTTATTGGA
CCCATTCATTGTCATTTGCGATAGAGCGTCGAATCCAATTCCTGCGATTGCGTTATCTGG
AATTGACAAATAAACTGCCAATTTCAAACCTTGTCGAATAGTTGAAGCCAGCGCCAAAAA
ACTTCGCCTTGAAATTATTTTAGGCTCCTTCTCAATTACCATATTAGTAAATCTTGGCCT
TGATAATCCATTGATGCGATTATAATTAATTGTCCTCGGTTTTTCTTCAACTAAAATATT
TTTTTTGTAATATAATTTTTCCTTTTCTATTTGGCGCTCTTTCTCCACCTTAATTGCCAG
TGTTTCAATTTCTTTTTCTTCTTTTTGTTTTTCTTCTTTCGTTTTAATTTTATAATAACA
CTTCATTTTATCAACTGGAATATAAAATTTAAATATTTGTAGAGGAATTTTGATTTCTGA
ATCTGAATTAACATTTTCAAGGTGAATTTCTGAGAAAAAACTAAATTCTTTCTCTTCCTC
GGTTAATCTTGATATTTTTAGTGACTCTTGTGAGATCGGGGCCACCAAATCGTTGTCAAT
ATCACTTTCAATATTATTCGATGCAAATGTTGGATTTTCTTGAGATTGACATGAATTTCT
GTTTTCATAAATTGACTGTTTATCAATTTTAGTTAAAACAAGGGTCTCCCATTCAGGAAG
ACTTCTTCTTACCGGTTTTATTGGAACTACGGTGTAATTTGAACTGGATAAATTTTTATG
AAATGAAATATCAAAAGGTTTCTTTTGTTCTTTATTTTCCAAATTTTGAGTTTGTTCTTT
GATCCCTATTTTATCGAATTCATCGAAGTTATTATCATTTTCCAAGGGTATATCGTCTGC
TGGGTCAATATTTTCATTGTTACTAATTTGTGGATTAAGTTCTTTTTTTTGATAATTCTC
CACTTGTTCTATTTCGCCATTAATTTTTAATTTAAATTGTAGATTTTCAAGCAATTCAAA
TGTTTTCCTTTGTATTAATTCTGNNNNNNNNNNNNNNNNNNNNNNNNNNNNNNNNNNNNN
NNNNNNNNNNNNNNNNNNNNNNNNNNNNNNNNNNNNNNNNNNNNNNNNNNNNNNNNNNNN
NNNNNNNNNNNNNNNNNNNNNNNNNNNNNNNNNNNNNNNNNNNNNNNNNNNNNNNNNNNN
NNNNNNNNNNNNNNNNNNNNNNNNNNNNNNNNNNNNNNNNNNNNNNNNNNNNNNNNNNNN
NNNNNNNNNNNNNNNNNNNNNNNNNNNNNNNNNNNNNNNNNNNNNNNNNNNNNNNNNNNN
NNNNNNNNNNNNNNNNNNNNNNNNNNNNNNNNNNNNNNNNNNNNNNNNNNNNNNNNNNNN
NNNNNNNNNNNNNNNNNNNNNNNNNNNNNNNNNNNNNNNNNNNNNNNNNNNNNNNNNNNN
NNNNNNNNNNNNNNNNNNNNNNNNNNNNNNNNNNNNNNNNNNNNNNNNNNNNNNNNNNNN
NNNNNNNNNNNNNNNNNNNNNNNNNNNNNNNNNNNNNNGATGCTAAGAAATTCCGTTTAA
TTCCGTCATTGGAAGGGCAATTGTATATGCTGGAAATTGATGGCGATGACAACGGATTGC
GCGCGCTGCCCATCACTGCAGATGCATTATTCTCCTCGACATTTCAATTGTCAGCTGATT
CATTGCTCGTTGGTGGAAAGGATCAACGGGTTTTTGGGTTCAATCCCTTTACTGGCGAGG
TGTAAAGTACCGATGTGGCAAGGACGGATGTGAACAGGACTCCTCATTTCCTCGTACCAA
GGACACCTGTGATCTACTGATTTGTCGGCGGATCAGCCATGTCGTAAGAGCGGTCGACCT
GGAAATCGGGCTGGAGAAATGGAACTTTTCAGTTGGACAAGATGATGTTGTGACCCTGGA
TAAAGATTCATATCCGCAAAGCCCTCTAGGTGAAGGAGGAGCTGTGATTAATAGCGGCTG
TGTGTTCTGGTTCAGGACAGCAGAGATCCTGGCAATGTCAAATATTCATTTAATGTAGAA
AATGGGGAGATAGAAGCAATTATTAAGCCGCCTTTTCATCGGGTTTTGTGGAAGCAGCAA
TTAAATGCCAGCCTCAGTCGAGGGTGGTTGGTAGACAATGGCTTGGTGAGACAGCTGGCT
CTGTTTGCAGGTGATTCCCACGGTAGGATAGAGCAAATTCAGGATGAATTTGGCTGTCCA
CGACGTCGGTCCCTGTTTCTTGGCGCTTATCAGGGTCACATGTACGTTCAACTGGAGGAT
GGTAACGGTCGATCCGCACCGAGGCCCCGATACGTCTCCCTCTCAGGAACTGATCTAACA
CAAACCACATTAGATATTTCACTCAGCAAACGTCACAGAGTTGCTAAAATGACGCGCCAT
GAAACTACTGCCTTACAACATGGCTTTTTCCGACCTCCCATTAAGGACCTAATCGAGCCC
AGTGATGCTTGGTTCATTCAACATGGAAAGGATGAATATTATCCCCCGTCGACTGAGCCA
TTGGTTGTGAAAAAATATGGATCATTCTTGTTCCAGAAATTCATTTTCTTTTGTCTGGTT
GTCGTGATATTCCACCTGATATTCACCCGCATTTACTTGCCGTACCAATTATACCGAAGT
AATGCTCAGCAATCAAACAATATCAACCAATCCGTTTGCTTACAGGCCCCAAATGCTTCT
CTATCATCATCTGTTCCCTGTCCAGGCGGTCCCGCGNNNNNNNNNNNNNNNNTCCCGCCA
CAGATGAAAGCAAAACCTTTCAAAATTTAAGCACTGATCATTATGAGTCCAGATATGATA
CTGATTATGAGCACATCCGATGTCTGNNNNNNNNNNTGATTATGAGCACATCCGATGTCT
GGGCAAAGGTGCTTTTGGTGTGGTATTTGAGGCGCGTCACCGGGTTGATCAATACAATTA
TGCGGTGAAACGCGTCCGCGTCCGCTACAGTGATGAGGCGCGTTCAAAACTATTGCAAGA
AGTCAAAGCTTTCGCTCATCTTGAACATCCGGGAATCGTAAGGTATTATCAAGCCTGGTT
TGAGTTGCCGCCTGAAGGCTGGCAGGAAAGAAAGGATAAAGAAATGGGCCTGTGCAATCT
ATATGATGATGACATGAGCGTATCCAGCAGCTCGGACCAATCTCGAGAAATTTCCAATCA
AGATTTGACTCGTTGCACTGCTACTAATAGTGATTGGTCCAAATTTAGCATTTTGGCCGA
GGGCGACCAGGACAGCTTGATAATTTTTGACAGGTCAGCTGTTGCTCCCTCAGCCAGTGA
ATCGGTTTCCATGACAAATCGCTCGGTGGCGCCGGCCTCCGGTGCCCTCAGTGCCTCCGG
TGCCGCCAATAATACCAGCAACAACATGAACTGCTCTCACATCTATCTCTACATCTCCAT
GCACTTGTACAGCTCCCGCAGCCTCAAGGACTGGCTCCAGGAGCAGCAGACGTCACCAGC
TACTCGGCCGACTACCCGATGCCTCCTGCACATATTTGCTCAGATAGTCGATGCCGTTGC
CTACCTGCACTCAAACGGCCTCATGCACAGAGATCTCAAGCCGTCCAATATCCTGTTCGA
TAACCAGAATCACATCAGGATTGTCGATTTCGGTTTGGCCACCTCCATGATGCGCAGCAA
GCCTCCGCCGAGTGCCGATGTTTCGGCACTACCCAGCGGTAGCCATGGCGACAGCCAATC
ACTCACCAGCAACGTCGGCACCGAGCTCTACATGAGTCCAGAGCAGCAGCAGCAAGGCAC
GCGTTATGATCAGAAGGTCGATGTGTTCTCCTTGGGTATCATATTCATTGAGCTGATGGT
TCCTCTCTCGACAGGCATGGAACGCGCGGTGGTCCTCACCAAGGCCAGGAGGATGCAGTT
CGAGCCCTGGGTAACTGACAGTTTCCCCCGCGAGGTCGAATTCGCCTGCCGCCTCCTGAA
TC
>Gene_29_1/9
GAAAAATCAGCAAGCACATGAAATGGTAAGATAACTAAATTTTTAAATAATTCCATTTTC
GATTAGTTCATTTAGAATTTCTCAGACGTACATGATGCATTGAATAAACGTATCTTGATC
AAACATTGCTCGATCTTTAGAATCATGAGGCTGACTCTTGTATGTCTCGAAAATAGTCTT
CAGTCGAACACAGCACAGAATATAATCATCAAATAAAACCAAGCCTTCCTTGTTGGCAAA
GCGCATAACGAGACTGTTTAGAATCTTGTTACTCAACCGGAAACCTACGGAATTAAGACA
AAGTCTCAATTCGTATGAATTAAAGTTTCCGCTTTTATCCTGATCGAACTTTTTAAAAGC
TTCCTTCCATAAACGTAAATCAGTCCAGAGAACTTTAAATTCATCGAATCCCAATTTTCC
AGATTGATCATAATCCATCATGGCAACCATGCTTTTTGAAGTTTCAATACTAAATCCATC
AAATTTGAAATCNNNNNNNNNNTGCTGGATTAACCTCCATTCCGGCTCTCGTTACTCCTT
TCTTGAATGCGGTATTCAAAATATCCTGCAATTCATATGCATCGATTTCCAGATCTTGCC
CAGCGATTTGGTTGAATGACTGTCGCAGCGCCATAATTTGTGCATCATCAGCTGGACTGA
CGACTTTCTCTGGCTGTCAAATATACAACAAGGTTAGTTGCACATTTTATATATATGATT
ACACATGAAATATGTGATTGCACACGAAATAAG
>Gene_29_2/9
GAAAAATCAGCAAGCACATGAAATGGTAAGATAACTAAATTTTTAAATAATTCCATTTTC
GATTAGTTCATTTAGAATTTCTCAGACGTACATGATGCATTGAATAAACGTATCTTGATC
AAACATTGCTCGATCTTTAGAATCATGAGGCTGACTCTTGTATGTCTCGAAAATAGTCTT
CAGTCGAACACAGCACAGAATATAATCATCAAATAAAACCAAGCCTTCCTTGTTGGCAAA
GCGCATAACGAGACTGTTTAGAATCTTGTTACTCAACCGGAAACCTACGGAATTAAGACA
AAGTCTCAATTCGTATGAATTAAAGTTTCCGCTTTTATCCTGATCGAACTTTTTAAAAGC
TTCCTTCCATAAACGTAAATCAGTCCAGAGAACTTTAAATTCATCGAATCCCAATTTTCC
AGATTGATCATAATCCATCATGGCAACCATGCTTTTTGAAGTTTCAATACTAAATCCATC
AAATTTGAAATCTTGCTATCAGATCCTTTCTTGAATGCGGTATTCAAAATATCCTGCAAT
TCATATGCATCGATTTCCAGATCTTGCCCAGCGATTTGGTTGAATGACTGTCGCAGCGCC
ATAATTTGTGCATCATCAGCTGGACTGACGACTTTCTCTGGCACTGGAGTAGCAGTGTTA
CTGACTACTGGATTACTCTCTGTAGGAATCATAGCTGTTTGTTCATCAAGTTCACCAGAT
TCATTTGGTTTCTCAGAAAAAATTCTCATAAGGAATGATGCTTCCTGATTAGGTTCAAAT
GTTGAAGGAACAATAACATATGTTCCAGGTGGTAATTTGTGTCGACCACAAACTTCTCGA
AGGTTTATAAAAGACGGTGCCTTTGCAACTGAGCCGTTATATTTAAAATAGTTAATATCT
AAAGGTCCCTGATTTTCATCTTTTAATTGATAAATTGCATAACCAATTGTATAAAATTCA
ACTCCTTCCTTACGACGTTTGCGCATATCCTTCTGCATTAATCCAATAATAATTGTTCCG
AGATTCTCGTCGTCATCTTCATCTGGATCAACCACTTTAACTCGGAATTGTGGATTTGTC
CAAAATGTATCTAAAAAGTTTCTACAGCCTCCGGCATTTAATCGTTTTTTCCATTCTCCA
TTTTCAATACACATTTCCCAGCGAGATTTCTTTTTCCCGCCTAATTGATCAGCCTCAAGA
GATTGTGGACCCAGATGGCATATTTCCATTTTCTCAAAGTTTTTAATGAAATCCTGATAA
GACATCCAGAATTCTCCATCATCATCGAAGGTCAGCCCCATAGTGTTTCGATCAGCTTGA
GAAATATAGTTCCATTCAGGACTTTTATCACTCCAAGAACCTTTCCATTCAGCTTCATTT
CCCCAAGGATTTCTAATTCGAATCAACTGGATTTTGCCGGATTTTCCAGGTATATTTATA
TTGACCATTTTCACGTCAGTTATTGAATATGCATGTCCCATAATCAAACCATTTGGAAGT
TGCGCCTCGGTCTTTCTGGGATCGGCTTCAATAGAACAACCCATTAAAGAACATCGACTG
AATGCTTTAAACATTATATCAAATAGATTTTTTGGAACTTCTTTTTTCATATCGAAAAAT
TCTGTAACTCCCCCGGTAAAGTCTTCCAATGCTTCACTTGTTGATCCACCTTTTAATGAT
TCATAGGATCCTGATATTTTTGCGTATGCTTTTTCCAATAAAGCAGACCAAAATTCATTG
CTATCTGTTGAATGCATGTAAACCAATTTGTTATTATATGTTGGCAGCCTGTCATCCACC
AAGACTTCTTTCCATGCACCAAATCTCCAGAACCTAAATCTAAACATTCCGCAATAACTG
GGCTTGGAGAAATTCTGATCACTAGGAACGACTTGATTAAAAAGTTCAGAATGCAAACTG
AGACAAGCAACTGCTGCAAGCAGCCAACAGTCCCCTAATTCTCCTTGTCTTACATCAAAT
CTGCTTGCACCTTCAGAAATAAATTCCGGATTTTGGCAAATTTCGTGAGGTCGTTTCCAA
TCAATTTTTCTGGGAGGACGTTGACTGAAATAAAGACTTTCATTAACTGCAGGAAAATCG
GGATCTTCGTATAGTTTTCCACGCAAGCTATTTTTCACGTTATTGTAGTCTTGGCTTGGG
CCGACAGATGCACCCCCTCTACCTTCTGGAACAGCGTCTCCGGCATGTGATCCAGTTGGA
CGAACTGGTACATTACTACCATCACCAATTACAGCGGGTTTAATTACATTAGAACGCGGG
GTTTGAAATTTCGCTGATCCGATAGGAATACCACCAAAATCATTTCCTTGGACTGTAATT
GTTTTTTTGTCTCCATTGTCTATTGTTGTAGTAGTAGTTGTTACTTCAGGTACTCCTCCA
CCAGAATATTTAATAGTTCTTACAGTTCTTGTAGACACGTATGGCATTTATAGATCTGTT
TTAATTTTGAAAATTATAGAAATATTTATTTTAAAGTAAATTACAATGCAAATATTTCTT
TGGAATAGTAAATCCAGATTAGAATTTCATTGGGTCGCAATTTTTAGCAAAACAGCTTTT
CAATTCACTTTCGCAGTTGGAAACGCATTTAATGGCATCAGCACTGCTTGCGTCTTTTTT
GGCNNNNNNNNNNNNNNNNNNNNNNNNNNNNNNNNNNNNNNNNNNNNNNNNNNNNNNNNN
NNNNNNNNNNNNNNNNNNNNNNNNNNNNNNNNNNNNNNNNATAGTTTTCTCTCTATTCGT
ATTGGCATTTGTTGTCCTTAATTGCGGAGTTGATGCTAAAGAAACTGTAGTTATTTGCAG
AGCTAAATGTTGGGATGCCGGCTATGCGTGCGATAAAGCCTGTTTCCGCCAAAAAAGACG
CAAGCAGTGCTGATGCCCATTAAATGCGTTTCCAACTGCGAAAGTGAATTGAAAAGCTGT
TTTGCTAAAAATTGCGACCCAATGAAATTCTAATCTGGATTTACTATTCCAAAGAAATAT
TTGCATTGTAATTTACTTTAAAATAAATATTTCTATAATTTTCAAAATTAAAACAGATCT
ATAAATGCCATACGTGTCTACAAGAACTGTAAGAACTATTAAATATTCTGGTGGAGGAGT
ACCTGAAGTAACAACTACTACTACAACAATAGACAATGGAGACAAAAAAACAATTACAGT
CCAAGGAAATGATTTTGGTGGTATTCCTATCGGATCAGCGAAATTTCAAACCCCGCGTTC
TAATGTAATTAAACCCGCTGTAATTGGTGATGGTAGTAATGTACCAGTTCGTCCAACTGG
ATCACATGCCGGAGACGCTGTTCCAGAAGGTAGAGGGGGTGCATCTGTCGGCCCAAGCCA
AGACTACAATAACGTGAAAAATAGCTTGCGTGGAAAACTATACGAAGATCCCGATTTTCC
TGCAGTTAATGAAAGTCTTTATTTCAGTCAACGTCCTCCCAGAAAAATTGATTGGAAACG
ACCTCACGAAATTTGCCAAAATCCGGAATTTATTTCTGAAGGTGCAAGCAGATTTGATGT
AAGACAAGGAGAATTAGGGGACTGTTGGCTGCTTGCAGCAGTTGCTTGTCTCAGTTTGCA
TTCTGAACTTTTTAATCAAGTCGTTCCTAGTGATCAGAATTTCTCCAAGCCCAGTTATTG
CGGAATGTTTAGATTTAGGTTCTGGAGATTTGGTGCATGGAAAGAAGTCTTGGTGGATGA
CAGGCTGCCAACATATAATAACAAATTGGTTTACATGCATTCAACAGATAGCAATGAATT
TTGGTCTGCTTTATTGGAAAAAGCATACGCAAAAATATCAGGATCCTATGAATCATTAAA
AGGTGGATCAACAAGTGAAGCATTGGAAGACTTTACCGGGGGAGTTACAGAATTTTTCGA
TATGAAAAAAGAAGTTCCAAAAAATCTATTTGATATAATGTTTAAAGCATTCAGTCGATG
TTCTTTAATGGGTTGTTCTATTGAAGCCGATCCCAGAAAGACCGAGGCGCAACTTCCAAA
TGGTTTGATTATGGGACATGCATATTCAATAACTGACGTGAAAATGGTCAATATAAATAT
ACCTGGAAAATCCGGCAAAATCCAGTTGATTCGAATTAGAAATCCTTGGGGAAATGAAGC
TGAATGGAAAGGTTCTTGGAGTGATAAAAGTCCTGAATGGAACTATATTTCTCAAGCTGA
TCGAAACACTATGGGGCTGACCTTCGATGATGATGGAGAATTCTGGATGTCTTATCAGGA
TTTCATTAAAAACTTTGAGAAAATGGAAATATGCCATCTGGGTCCACAATCTCTTGAGGC
TGATCAATTAGGCGGGAAAAAGAAATCTCGCTGGGAAATGTGTATTGAAAATGGAGAATG
GAAAAAACGATTAAATGCCGGAGGCTGTAGAAACTTTTTAGATACATTTTGGACAAATCC
ACAATTCCGAGTTAAAGTGGTTGATCCAGATGAAGATGACGACGAGAATCTCGGAACAAT
TATTATTGGATTAATGCAGAAGGATATGCGCAAACGTCGTAAGGAAGGAGTTGAATTTTA
TACAATTGGTTATGCAATTTATCAATTAAAAGATGAAAATCAGGGACCTTTAGATATTAA
CTATTTTAAATATAACGGCTCAGTTGCAAAGGCACCGTCTTTTATAAACCTTCGAGAAGT
TTGTGGTCGACACAAATTACCACCTGGAACATATGTTATTGTTCCTTCAACATTTGAACC
TAATCAGGAAGCATCATTCCTTATGAGAATTTTTTCTGAGAAACCAAATGAATCTGGTGA
ACTTGATGAACAAACAGCTATGATTCCTACAGAGAGTAATCCAGTAGTCAGTAACACTGC
TACTCCAGTGCCAGAGAAAGTCGTCAGTCCAGCTGATGATGCACAAATTATGGCGCTGCG
ACAGTCATTCAACCAAATCGCTGGGCAAGATCTGGAAATCGATGCATATGAATTGCAGGA
TATTTTGAATACCGCATTCAAGAAAGGAGTAACGAGAGCCGGAATGGAGGTTAATCCAGC
AAATTTCAAATTTGATGGATTTAGTATTGAAAACTTCAAAAAGCATGGTTGCCATGATGG
ATTATGATCAATCTGGAAAATTGGGATTCGATGAATTTAAAGTTCTCTGGACTGATTTAC
GTTTATGGAAGGAAGCTTTTAAAAAGTTCGATCAGGATAAAAGCGGAAACTTTAATTCAT
ACGAATTGAGACTTTGTCTTAATTCCGTAGGTTTCCGGTTGAGTAACAAGATTCTAAACA
GTCTCGTTATGCGCTTTGCCAACAAGGAAGGCTTGGTTTTATTTGATGATTATATTCTGT
GCTGTGTTCGACTGAAGACTATTTTCGAGACATACAAGAGTCAGCCTCATGATTCTAAAG
ATCGAGCAATGTTTGATCAAGATACGTTTATTCAATGCATCATGTACGTCTGAGAAATTC
TAAATGAACTAATCGAAAATGGAATTATTTAAAAATTTAGTTATCTTACCATTTCATGTG
CTTGCTGATTTTTC
>Gene_29_3/9
GAAAAATCAGCAAGCACATGAAATGGTAAGATAACTAAATTTTTAAATAATTCCATTTTC
GATTAGTTCATTTAGAATTTCTCAGACGTACATGATGCATTGAATAAACGTATCTTGATC
AAACATTGCTCGATCTTTAGAATCATGAGGCTGACTCTTGTATGTCTCGAAAATAGTCTT
CAGTCGAACACAGCACAGAATATAATCATCAAATAAAACCAAGCCTTCCTTGTTGGCAAA
GCGCATAACGAGACTGTTTAGAATCTTGTTACTCAACCGGAAACCTACGGAATTAAGACA
AAGTCTCAATTCGTATGAATTAAAGTTTCCGCTTTTATCCTGATCGAACTTTTTAAAAGC
TTCCTTCCATAAACGTAAATCAGTCCAGAGAACTTTAAATTCATCGAATCCCAATTTTCC
AGATTGATCATAATCCATCATGGCAACCATGCTTTTTGAAGTTTCAATACTAAATCCATC
AAATTTGAAATCNNNNNNNNNNTGCTGGATTAACCTCCATTCCGGCTCTCGTTACTCCTT
TCTTGAATGCGGTATTCAAAATATCCTGCAATTCATATGCATCGATTTCCAGATCTTGCC
CAGCGATTTGGTTGAATGACTGTCGCAGCGCCATAATTTGTGCATCATCAGCTGGACTGA
CGACTTTCTCTGGCACTGGAGTAGCAGTGTTACTGACTACTGGATTACTCTCTGTAGGAA
TCATAGCTGTTTGTTCATCAAGTTCACCAGATTCATTTGGTTTCTCAGAAAAAATTCTCA
TAAGGAATGATGCTTCCTGATTAGGTTCAAATGTTGAAGGAACAATAACATATGTTCCAG
GTGGTAATTTGTGTCGACCACAAACTTCTCGAAGGTTTATAAAAGACGGTGCCTTTGCAA
CTGAGCCGTTATATTTAAAATAGTTAATATCTAAAGGTCCCTGATTTTCATCTTTTAATT
GATAAATTGCATAACCAATTGTATAAAATTCAACTCCTTCCTTACGACGTTTGCGCATAT
CCTTCTGCATTAATCCAATAATAATTGTTCCGAGATTCTCGTCGTCATCTTCATCTGGAT
CAACCACTTTAACTCGGAATTGTGGATTTGTCCAAAATGTATCTAAAAAGTTTCTACAGC
CTCCGGCATTTAATCGTTTTTTCCATTCTCCATTTTCAATACACATTTCCCAGCGAGATT
TCTTTTTCCCGCCTAATTGATCAGCCTCAAGAGATTGTGGACCCAGATGGCATATTTCCA
TTTTCTCAAAGTTTTTAATGAAATCCTGATAAGACATCCAGAATTCTCCATCATCATCGA
AGGTCAGCCCCATAGTGTTTCGATCAGCTTGAGAAATATAGTTCCATTCAGGACTTTTAT
CACTCCAAGAACCTTTCCATTCAGCTTCATTTCCCCAAGGATTTCTAATTCGAATCAACT
GGATTTTGCCGGATTTTCCAGGTATATTTATATTGACCATTTTCACGTCAGTTATTGAAT
ATGCATGTCCCATAATCAAACCATTTGGAAGTTGCGCCTCGGTCTTTCTGGGATCGGCTT
CAATAGAACAACCCATTAAAGAACATCGACTGAATGCTTTAAACATTATATCAAATAGAT
TTTTTGGAACTTCTTTTTTCATATCGAAAAATTCTGTAACTCCCCCGGTAAAGTCTTCCA
ATGCTTCACTTGTTGATCCACCTTTTAATGATTCATAGGATCCTGATATTTTTGCGTATG
CTTTTTCCAATAAAGCAGACCAAAATTCATTGCTATCTGTTGAATGCATGTAAACCAATT
TGTTATTATATGTTGGCAGCCTGTCATCCACCAAGACTTCTTTCCATGCACCAAATCTCC
AGAACCTAAATCTAAACATTCCGCAATAACTGGGCTTGGAGAAATTCTGATCACTAGGAA
CGACTTGATTAAAAAGTTCAGAATGCAAACTGAGACAAGCAACTGCTGCAAGCAGCCAAC
AGTCCCCTAATTCTCCTTGTCTTACATCAAATCTGCTTGCACCTTCAGAAATAAATTCCG
GATTTTGGCAAATTTCGTGAGGTCGTTTCCAATCAATTTTTCTGGGAGGACGTTGACTGA
AATAAAGACTTTCATTAACTGCAGGAAAATCGGGATCTTCGTATAGTTTTCCACGCAAGC
TATTTTTCACGTTATTGTAGTCTTGGCTTGGGCCGACAGATGCACCCCCTCTACCTTCTG
GAACAGCGTCTCCGGCATGTGATCCAGTTGGACGAACTGGTACATTACTACCATCACCAA
TTACAGCGGGTTTAATTACATTAGAACGCGGGGTTTGAAATTTCGCTGATCCGATAGGAA
TACCACCAAAATCATTTCCTTGGACTGTAATTGTTTTTTTGTCTCCATTGTCTATTGTTG
TAGTAGTAGTTGTTACTTCAGGTACTCCTCCACCAGAATATTTAATAGTTCTTACAGTTC
TTGTAGACACGTATGGCATTTATAGATCTGTTTTAATTTTGAAAATTATAGAAATATTTA
TTTTAAAGTAAATTACAATGCAAATATTTCTTTGGAATAGTAAATCCAGATTAGAATTTC
ATTGGGTCGCAATTTTTAGCAAAACAGCTTTTCAATTCACTTTCGCAGTTGGAAACGCAT
TTAATGGCATCAGCACTGCTTGCGTCTTTTTTGGCNNNNNNNNNNNNNNNNNNNNNNNNN
NNNNNNNNNNNNNNNNNNNNNNNNNNNNNNNNNNNNNNNNNNNNNNNNNNNNNNNNNNNN
NNNNNNNNNNNNATAGTTTTCTCTCTATTCGTATTGGCATTTGTTGTCCTTAATTGCGGA
GTTGATGCTAAAGAAACTGTAGTTATTTGCAGAGCTAAATGTTGGGATGCCGGCTATGCG
TGCGATAAAGCCTGTTTCCGCCAAAAAAGACGCAAGCAGTGCTGATGCCCATTAAATGCG
TTTCCAACTGCGAAAGTGAATTGAAAAGCTGTTTTGCTAAAAATTGCGACCCAATGAAAT
TCTAATCTGGATTTACTATTCCAAAGAAATATTTGCATTGTAATTTACTTTAAAATAAAT
ATTTCTATAATTTTCAAAATTAAAACAGATCTATAAATGCCATACGTGTCTACAAGAACT
GTAAGAACTATTAAATATTCTGGTGGAGGAGTACCTGAAGTAACAACTACTACTACAACA
ATAGACAATGGAGACAAAAAAACAATTACAGTCCAAGGAAATGATTTTGGTGGTATTCCT
ATCGGATCAGCGAAATTTCAAACCCCGCGTTCTAATGTAATTAAACCCGCTGTAATTGGT
GATGGTAGTAATGTACCAGTTCGTCCAACTGGATCACATGCCGGAGACGCTGTTCCAGAA
GGTAGAGGGGGTGCATCTGTCGGCCCAAGCCAAGACTACAATAACGTGAAAAATAGCTTG
CGTGGAAAACTATACGAAGATCCCGATTTTCCTGCAGTTAATGAAAGTCTTTATTTCAGT
CAACGTCCTCCCAGAAAAATTGATTGGAAACGACCTCACGAAATTTGCCAAAATCCGGAA
TTTATTTCTGAAGGTGCAAGCAGATTTGATGTAAGACAAGGAGAATTAGGGGACTGTTGG
CTGCTTGCAGCAGTTGCTTGTCTCAGTTTGCATTCTGAACTTTTTAATCAAGTCGTTCCT
AGTGATCAGAATTTCTCCAAGCCCAGTTATTGCGGAATGTTTAGATTTAGGTTCTGGAGA
TTTGGTGCATGGAAAGAAGTCTTGGTGGATGACAGGCTGCCAACATATAATAACAAATTG
GTTTACATGCATTCAACAGATAGCAATGAATTTTGGTCTGCTTTATTGGAAAAAGCATAC
GCAAAAATATCAGGATCCTATGAATCATTAAAAGGTGGATCAACAAGTGAAGCATTGGAA
GACTTTACCGGGGGAGTTACAGAATTTTTCGATATGAAAAAAGAAGTTCCAAAAAATCTA
TTTGATATAATGTTTAAAGCATTCAGTCGATGTTCTTTAATGGGTTGTTCTATTGAAGCC
GATCCCAGAAAGACCGAGGCGCAACTTCCAAATGGTTTGATTATGGGACATGCATATTCA
ATAACTGACGTGAAAATGGTCAATATAAATATACCTGGAAAATCCGGCAAAATCCAGTTG
ATTCGAATTAGAAATCCTTGGGGAAATGAAGCTGAATGGAAAGGTTCTTGGAGTGATAAA
AGTCCTGAATGGAACTATATTTCTCAAGCTGATCGAAACACTATGGGGCTGACCTTCGAT
GATGATGGAGAATTCTGGATGTCTTATCAGGATTTCATTAAAAACTTTGAGAAAATGGAA
ATATGCCATCTGGGTCCACAATCTCTTGAGGCTGATCAATTAGGCGGGAAAAAGAAATCT
CGCTGGGAAATGTGTATTGAAAATGGAGAATGGAAAAAACGATTAAATGCCGGAGGCTGT
AGAAACTTTTTAGATACATTTTGGACAAATCCACAATTCCGAGTTAAAGTGGTTGATCCA
GATGAAGATGACGACGAGAATCTCGGAACAATTATTATTGGATTAATGCAGAAGGATATG
CGCAAACGTCGTAAGGAAGGAGTTGAATTTTATACAATTGGTTATGCAATTTATCAATTA
AAAGATGAAAATCAGGGACCTTTAGATATTAACTATTTTAAATATAACGGCTCAGTTGCA
AAGGCACCGTCTTTTATAAACCTTCGAGAAGTTTGTGGTCGACACAAATTACCACCTGGA
ACATATGTTATTGTTCCTTCAACATTTGAACCTAATCAGGAAGCATCATTCCTTATGAGA
ATTTTTTCTGAGAAACCAAATGAATCTGGTGAACTTGATGAACAAACAGCTATGATTCCT
ACAGAGAGTAATCCAGTAGTCAGTAACACTGCTACTCCAGTGCCAGAGAAAGTCGTCAGT
CCAGCTGATGATGCACAAATTATGGCGCTGCGACAGTCATTCAACCAAATCGCTGGGCAA
GATCTGGAAATCGATGCATATGAATTGCAGGATATTTTGAATACCGCATTCAAGAAAGGA
TCTGATAGCAAATATTTCAAATTTGATGGATTTAGTATTGA
>Gene_29_4/9
GAAAAATCAGCAAGCACATGAAATGGTAAGATAACTAAATTTTTAAATAATTCCATTTTC
GATTAGTTCATTTAGAATTTCTCAGACGTACATGATGCATTGAATAAACGTATCTTGATC
AAACATTGCTCGATCTTTAGAATCATGAGGCTGACTCTTGTATGTCTCGAAAATAGTCTT
CAGTCGAACACAGCACAGAATATAATCATCAAATAAAACCAAGCCTTCCTTGTTGGCAAA
GCGCATAACGAGACTGTTTAGAATCTTGTTACTCAACCGGAAACCTACGGAATTAAGACA
AAGTCTCAATTCGTATGAATTAAAGTTTCCGCTTTTATCCTGATCGAACTTTTTAAAAGC
TTCCTTCCATAAACGTAAATCAGTCCAGAGAACTTTAAATTCATCGAATCCCAATTTTCC
AGATTGATCATAATCCATCATGGCAACCATGCTTTTTGAAGTTTCAATACTAAATCCATC
AAATTTGAAATCTTTCTTGAATGCGGTATTCAAAATATCCTTGCAATTCATATGCATCGA
TTTCCAGATCTTGCCCAGCGATTTGGTTGAATGACTGTCGCAGCGCCATAATTTGTGCAT
CATCAGCTGGACTGACGACTTTCTCTGGCACTGGAGTAGCAGTGTTACTGACTACTGGAT
TACTCTCTGTAGGAATCATAGCTGTTTGTTCATCAAGTTCACCAGATTCATTTGGTTTCT
CAGAAAAAATTCTCATAAGGAATGATGCTTCCTGATTAGGTTCAAATGTTGAAGGAACAA
TAACATATGTTCCAGGTGGTAATTTGTGTCGACCACAAACTTCTCGAAGGTTTATAAAAG
ACGGTGCCTTTGCAACTGAGCCGTTATATTTAAAATAGTTAATATCTAAAGGTCCCTGAT
TTTCATCTTTTAATTGATAAATTGCATAACCAATTGTATAAAATTCAACTCCTTCCTTAC
GACGTTTGCGCATATCCTTCTGCATTAATCCAATAATAATTGTTCCGAGATTCTCGTCGT
CATCTTCATCTGGATCAACCACTTTAACTCGGAATTGTGGATTTGTCCAAAATGTATCTA
AAAAGTTTCTACAGCCTCCGGCATTTAATCGTTTTTTCCATTCTCCATTTTCAATACACA
TTTCCCAGCGAGATTTCTTTTTCCCGCCTAATTGATCAGCCTCAAGAGATTGTGGACCCA
GATGGCATATTTCCATTTTCTCAAAGTTTTTAATGAAATCCTGATAAGACATCCAGAATT
CTCCATCATCATCGAAGGTCAGCCCCATAGTGTTTCGATCAGCTTGAGAAATATAGTTCC
ATTCAGGACTTTTATCACTCCAAGAACCTTTCCATTCAGCTTCATTTCCCCAAGGATTTC
TAATTCGAATCAACTGGATTTTGCCGGATTTTCCAGGTATATTTATATTGACCATTTTCA
CGTCAGTTATTGAATATGCATGTCCCATAATCAAACCATTTGGAAGTTGCGCCTCGGTCT
TTCTGGGATCGGCTTCAATAGAACAACCCATTAAAGAACATCGACTGAATGCTTTAAACA
TTATATCAAATAGATTTTTTGGAACTTCTTTTTTCATATCGAAAAATTCTGTAACTCCCC
CGGTAAAGTCTTCCAATGCTTCACTTGTTGATCCACCTTTTAATGATTCATAGGATCCTG
ATATTTTTGCGTATGCTTTTTCCAATAAAGCAGACCAAAATTCATTGCTATCTGTTGAAT
GCATGTAAACCAATTTGTTATTATATGTTGGCAGCCTGTCATCCACCAAGACTTCTTTCC
ATGCACCAAATCTCCAGAACCTAAATCTAAACATTCCGCAATAACTGGGCTTGGAGAAAT
TCTGATCACTAGGAACGACTTGATTAAAAAGTTCAGAATGCAAACTGAGACAAGCAACTG
CTGCAAGCAGCCAACAGTCCCCTAATTCTCCTTGTCTTACATCAAATCTGCTTGCACCTT
CAGAAATAAATTCCGGATTTTGGCAAATTTCGTGAGGTCGTTTCCAATCAATTTTTCTGG
GAGGACGTTGACTGAAATAAAGACTTTCATTAACTGCAGGAAAATCGGGATCTTCGTATA
GTTTTCCACGCAAGCTATTTTTCACGTTATTGTAGTCTTGGCTTGGGCCGACAGATGCAC
CCCCTCTACCTTCTGGAACAGCGTCTCCGGCATGTGATCCAGTTGGACGAACTGGTACAT
TACTACCATCACCAATTACAGCGGGTTTAATTACATTAGAACGCGGGGTTTGAAATTTCG
CTGATCCGATAGGAATACCACCAAAATCATTTCCTTGGACTGTAATTGTTTTTTTGTCTC
CATTGTCTATTGTTGTAGTAGTAGTTGTTACTTCAGGTACTCCTCCACCAGAATATTTAA
TAGTTCTTACAGTTCTTGTAGACACGTATGGCATTTATAGATCTGTTTTAATTTTGAAAA
TTATAGAAATATTTATTTTAAAGTAAATTACAATGCAAATATTTCTTTGGAATAGTAAAT
CCAGATTAGAATTTCATTGGGTCGCAATTTTTAGCAAAACAGCTTTTCAATTCACTTTCG
CAGTTGGAAACGCATTTAATGGCATCAGCACTGCTTGCGTCTTTTTTGGCNNNNNNNNNN
NNNNNNNNNNNNNNNNNNNNNNNNNNNNNNNNNNNNNNNNNNNNNNNNNNNNNNNNNNNN
NNNNNNNNNNNNNNNNNNNNNNNNNNNATAGTTTTCTCTCTATTCGTATTGGCATTTGTT
GTCCTTAATTGCGGAGTTGATGCTAAAGAAACTGTAGTTATTTGCAGAGCTAAATGTTGG
GATGCCGGCTATGCGTGCGATAAAGCCTGTTTCCGCCAAAAAAGACGCAAGCAGTGCTGA
TGCCCATTAAATGCGTTTCCAACTGCGAAAGTGAATTGAAAAGCTGTTTTGCTAAAAATT
GCGACCCAATGAAATTCTAATCTGGATTTACTATTCCAAAGAAATATTTGCATTGTAATT
TACTTTAAAATAAATATTTCTATAATTTTCAAAATTAAAACAGATCTATAAATGCCATAC
GTGTCTACAAGAACTGTAAGAACTATTAAATATTCTGGTGGAGGAGTACCTGAAGTAACA
ACTACTACTACAACAATAGACAATGGAGACAAAAAAACAATTACAGTCCAAGGAAATGAT
TTTGGTGGTATTCCTATCGGATCAGCGAAATTTCAAACCCCGCGTTCTAATGTAATTAAA
CCCGCTGTAATTGGTGATGGTAGTAATGTACCAGTTCGTCCAACTGGATCACATGCCGGA
GACGCTGTTCCAGAAGGTAGAGGGGGTGCATCTGTCGGCCCAAGCCAAGACTACAATAAC
GTGAAAAATAGCTTGCGTGGAAAACTATACGAAGATCCCGATTTTCCTGCAGTTAATGAA
AGTCTTTATTTCAGTCAACGTCCTCCCAGAAAAATTGATTGGAAACGACCTCACGAAATT
TGCCAAAATCCGGAATTTATTTCTGAAGGTGCAAGCAGATTTGATGTAAGACAAGGAGAA
TTAGGGGACTGTTGGCTGCTTGCAGCAGTTGCTTGTCTCAGTTTGCATTCTGAACTTTTT
AATCAAGTCGTTCCTAGTGATCAGAATTTCTCCAAGCCCAGTTATTGCGGAATGTTTAGA
TTTAGGTTCTGGAGATTTGGTGCATGGAAAGAAGTCTTGGTGGATGACAGGCTGCCAACA
TATAATAACAAATTGGTTTACATGCATTCAACAGATAGCAATGAATTTTGGTCTGCTTTA
TTGGAAAAAGCATACGCAAAAATATCAGGATCCTATGAATCATTAAAAGGTGGATCAACA
AGTGAAGCATTGGAAGACTTTACCGGGGGAGTTACAGAATTTTTCGATATGAAAAAAGAA
GTTCCAAAAAATCTATTTGATATAATGTTTAAAGCATTCAGTCGATGTTCTTTAATGGGT
TGTTCTATTGAAGCCGATCCCAGAAAGACCGAGGCGCAACTTCCAAATGGTTTGATTATG
GGACATGCATATTCAATAACTGACGTGAAAATGGTCAATATAAATATACCTGGAAAATCC
GGCAAAATCCAGTTGATTCGAATTAGAAATCCTTGGGGAAATGAAGCTGAATGGAAAGGT
TCTTGGAGTGATAAAAGTCCTGAATGGAACTATATTTCTCAAGCTGATCGAAACACTATG
GGGCTGACCTTCGATGATGATGGAGAATTCTGGATGTCTTATCAGGATTTCATTAAAAAC
TTTGAGAAAATGGAAATATGCCATCTGGGTCCACAATCTCTTGAGGCTGATCAATTAGGC
GGGAAAAAGAAATCTCGCTGGGAAATGTGTATTGAAAATGGAGAATGGAAAAAACGATTA
AATGCCGGAGGCTGTAGAAACTTTTTAGATACATTTTGGACAAATCCACAATTCCGAGTT
AAAGTGGTTGATCCAGATGAAGATGACGACGAGAATCTCGGAACAATTATTATTGGATTA
ATGCAGAAGGATATGCGCAAACGTCGTAAGGAAGGAGTTGAATTTTATACAATTGGTTAT
GCAATTTATCAATTAAAAGATGAAAATCAGGGACCTTTAGATATTAACTATTTTAAATAT
AACGGCTCAGTTGCAAAGGCACCGTCTTTTATAAACCTTCGAGAAGTTTGTGGTCGACAC
AAATTACCACCTGGAACATATGTTATTGTTCCTTCAACATTTGAACCTAATCAGGAAGCA
TCATTCCTTATGAGAATTTTTTCTGAGAAACCAAATGAATCTGGTGAACTTGATGAACAA
ACAGCTATGATTCCTACAGAGAGTAATCCAGTAGTCAGTAACACTGCTACTCCAGTGCCA
GAGAAAGTCGTCAGTCCAGCTGATGATGCACAAATTATGGCGCTGCGACAGTCATTCAAC
CAAATCGCTGGGCAAGATCTGGAAATCGATGCATATGAATTGCAGGATATTTTGAATACC
GCATTCAAGAAAGGAGTAACGAGAGCCGGAATGGAGGTTAATCCAGCAAATTTCAAATTT
GATGGATTTAGTATTGAAAACTTCAAAAAGCATGGTTGCCATGATGGATTATGATCAATC
TGGAAAATTGGGATTCGATGAATTTAAAGTTCTCTGGACTGATTTACGTTTATGGAAGGA
AGCTTTTAAAAAGTTCGATCAGGATAAAAGCGGAAACTTTAATTCATACGAATTGAGACT
TTGTCTTAATTCCGTAGGTTTCCGGTTGAGTAACAAGATTCTAAACAGTCTCGTTATGCG
CTTTGCCAACAAGGAAGGCTTGGTTTTATTTGATGATTATATTCTGTGCTGTGTTCGACT
GAAGACTATTTTCGAGACATACAAGAGTCAGCCTCATGATTCTAAAGATCGAGCAATGTT
TGATCAAGATACGTTTATTCAATGCATCATGTACGTCTGAGAAATTCTAAATGAACTAAT
CGAAAATGGAATTATTTAAAAATTTAGTTATCTTACCATTTCATGTGCTTGCTGATTTTT
C
>Gene_29_5/9
GAAAAATCAGCAAGCACATGAAATGGTAAGATAACTAAATTTTTAAATAATTCCATTTTC
GATTAGTTCATTTAGAATTTCTCAGACGTACATGATGCATTGAATAAACGTATCTTGATC
AAACATTGCTCGATCTTTAGAATCATGAGGCTGACTCTTGTATGTCTCGAAAATAGTCTT
CAGTCGAACACAGCACAGAATATAATCATCAAATAAAACCAAGCCTTCCTTGTTGGCAAA
GCGCATAACGAGACTGTTTAGAATCTTGTTACTCAACCGGAAACCTACGGAATTAAGACA
AAGTCTCAATTCGTATGAATTAAAGTTTCCGCTTTTATCCTGATCGAACTTTTTAAAAGC
TTCCTTCCATAAACGTAAATCAGTCCAGAGAACTTTAAATTCATCGAATCCCAATTTTCC
AGATTGATCATAATCCATCATGGCAACCATGCTTTTTGAAGTTTCAATACTAAATCCATC
AAATTTGAAATCNNNNNNNNNNTGCTGGATTAACCTCCATTCCGGCTCTCGTTACTCCTT
TCTTGAATGCGGTATTCAAAATATCCTGCAATTCATATGCATCGATTTCCAGATCTTGCC
CAGCGATTTGGTTGAATGACTGTCGCAGCGCCATAATTTGTGCATCATCAGCTGGACTGA
CGACTTTCTCTGGCACTGGAGTAGCAGTGTTACTGACTACTGGATTACTCTCTGTAGGAA
TCATAGCTGTTTGTTCATCAAGTTCACCAGATTCATTTGGTTTCTCAGAAAAAATTCTCA
TAAGGAATGATGCTTCCTGATTAGGTTCAAATGTTGAAGGAACAATAACATATGTTCCAG
GTGGTAATTTGTGTCGACCACAAACTTCTCGAAGGTTTATAAAAGACGGTGCCTTTGCAA
CTGAGCCGTTATATTTAAAATAGTTAATATCTAAAGGTCCCTGATTTTCATCTTTTAATT
GATAAATTGCATAACCAATTGTATAAAATTCAACTCCTTCCTTACGACGTTTGCGCATAT
CCTTCTGCATTAATCCAATAATAATTGTTCCGAGATTCTCGTCGTCATCTTCATCTGGAT
CAACCACTTTAACTCGGAATTGTGGATTTGTCCAAAATGTATCTAAAAAGTTTCTACAGC
CTCCGGCATTTAATCGTTTTTTCCATTCTCCATTTTCAATACACATTTCCCAGCGAGATT
TCTTTTTCCCGCCTAATTGATCAGCCTCAAGAGATTGTGGACCCAGATGGCATATTTCCA
TTTTCTCAAAGTTTTTAATGAAATCCTGATAAGACATCCAGAATTCTCCATCATCATCGA
AGGTCAGCCCCATAGTGTTTCGATCAGCTTGAGAAATATAGTTCCATTCAGGACTTTTAT
CACTCCAAGAACCTTTCCATTCAGCTTCATTTCCCCAAGGATTTCTAATTCGAATCAACT
GGATTTTGCCGGATTTTCCAGGTATATTTATATTGACCATTTTCACGTCAGTTATTGAAT
ATGCATGTCCCATAATCAAACCATTTGGAAGTTGCGCCTCGGTCTTTCTGGGATCGGCTT
CAATAGAACAACCCATTAAAGAACATCGACTGAATGCTTTAAACATTATATCAAATAGAT
TTTTTGGAACTTCTTTTTTCATATCGAAAAATTCTGTAACTCCCCCGGTAAAGTCTTCCA
ATGCTTCACTTGTTGATCCACCTTTTAATGATTCATAGGATCCTGATATTTTTGCGTATG
CTTTTTCCAATAAAGCAGACCAAAATTCATTGCTATCTGTTGAATGCATGTAAACCAATT
TGTTATTATATGTTGGCAGCCTGTCATCCACCAAGACTTCTTTCCATGCACCAAATCTCC
AGAACCTAAATCTAAACATTCCGCAATAACTGGGCTTGGAGAAATTCTGATCACTAGGAA
CGACTTGATTAAAAAGTTCAGAATGCAAACTGAGACAAGCAACTGCTGCAAGCAGCCAAC
AGTCCCCTAATTCTCCTTGTCTTACATCAAATCTGCTTGCACCTTCAGAAATAAATTCCG
GATTTTGGCAAATTTCGTGAGGTCGTTTCCAATCAATTTTTCTGGGAGGACGTTGACTGA
AATAAAGACTTTCATTAACTGCAGGAAAATCGGGATCTTCGTATAGTTTTCCACGCAAGC
TATTTTTCACGTTATTGTAGTCTTGGCTTGGGCCGACAGATGCACCCCCTCTACCTTCTG
GAACAGCGTCTCCGGCATGTGATCCAGTTGGACGAACTGGTACATTACTACCATCACCAA
TTACAGCGGGTTTAATTACATTAGAACGCGGGGTTTGAAATTTCGCTGATCCGATAGGAA
TACCACCAAAATCATTTCCTTGGACTGTAATTGTTTTTTTGTCTCCATTGTCTATTGTTG
TAGTAGTAGTTGTTACTTCAGGTACTCCTCCACCAGAATATTTAATAGTTCTTACAGTTC
TTGTAGACACGTATGGCATTTATAGATCTGTTTTAATTTTGAAAATTATAGAAATATTTA
TTTTAAAGTAAATTACAATGCAAATATTTCTTTGGAATAGTAAATCCAGATTAGAATTTC
ATTGGGTCGCAATTTTTAGCAAAACAGCTTTTCAATTCACTTTCGCAGTTGGAAACGCAT
TTAATGGCATCAGCACTGCTTGCGTCTTTTTTGGCNNNNNNNNNNNNNNNNNNNNNNNNN
NNNNNNNNNNNNNNNNNNNNNNNNNNNNNNNNNNNNNNNNNNNNNNNNNNNNNNNNNNNN
NNNNNNNNNNNNATAGTTTTCTCTCTATTCGTATTGGCATTTGTTGTCCTTAATTGCGGA
GTTGATGCTAAAGAAACTGTAGTTATTTGCAGAGCTAAATGTTGGGATGCCGGCTATGCG
TGCGATAAAGCCTGTTTCCGCCAAAAAAGACGCAAGCAGTGCTGATGCCCATTAAATGCG
TTTCCAACTGCGAAAGTGAATTGAAAAGCTGTTTTGCTAAAAATTGCGACCCAATGAAAT
TCTAATCTGGATTTACTATTCCAAAGAAATATTTGCATTGTAATTTACTTTAAAATAAAT
ATTTCTATAATTTTCAAAATTAAAACAGATCTATAAATGCCATACGTGTCTACAAGAACT
GTAAGAACTATTAAATATTCTGGTGGAGGAGTACCTGAAGTAACAACTACTACTACAACA
ATAGACAATGGAGACAAAAAAACAATTACAGTCCAAGGAAATGATTTTGGTGGTATTCCT
ATCGGATCAGCGAAATTTCAAACCCCGCGTTCTAATGTAATTAAACCCGCTGTAATTGGT
GATGGTAGTAATGTACCAGTTCGTCCAACTGGATCACATGCCGGAGACGCTGTTCCAGAA
GGTAGAGGGGGTGCATCTGTCGGCCCAAGCCAAGACTACAATAACGTGAAAAATAGCTTG
CGTGGAAAACTATACGAAGATCCCGATTTTCCTGCAGTTAATGAAAGTCTTTATTTCAGT
CAACGTCCTCCCAGAAAAATTGATTGGAAACGACCTCACGAAATTTGCCAAAATCCGGAA
TTTATTTCTGAAGGTGCAAGCAGATTTGATGTAAGACAAGGAGAATTAGGGGACTGTTGG
CTGCTTGCAGCAGTTGCTTGTCTCAGTTTGCATTCTGAACTTTTTAATCAAGTCGTTCCT
AGTGATCAGAATTTCTCCAAGCCCAGTTATTGCGGAATGTTTAGATTTAGGTTCTGGAGA
TTTGGTGCATGGAAAGAAGTCTTGGTGGATGACAGGCTGCCAACATATAATAACAAATTG
GTTTACATGCATTCAACAGATAGCAATGAATTTTGGTCTGCTTTATTGGAAAAAGCATAC
GCAAAAATATCAGGATCCTATGAATCATTAAAAGGTGGATCAACAAGTGAAGCATTGGAA
GACTTTACCGGGGGAGTTACAGAATTTTTCGATATGAAAAAAGAAGTTCCAAAAAATCTA
TTTGATATAATGTTTAAAGCATTCAGTCGATGTTCTTTAATGGGTTGTTCTATTGAAGCC
GATCCCAGAAAGACCGAGGCGCAACTTCCAAATGGTTTGATTATGGGACATGCATATTCA
ATAACTGACGTGAAAATGGTCAATATAAATATACCTGGAAAATCCGGCAAAATCCAGTTG
ATTCGAATTAGAAATCCTTGGGGAAATGAAGCTGAATGGAAAGGTTCTTGGAGTGATAAA
AGTCCTGAATGGAACTATATTTCTCAAGCTGATCGAAACACTATGGGGCTGACCTTCGAT
GATGATGGAGAATTCTGGATGTCTTATCAGGATTTCATTAAAAACTTTGAGAAAATGGAA
ATATGCCATCTGGGTCCACAATCTCTTGAGGCTGATCAATTAGGCGGGAAAAAGAAATCT
CGCTGGGAAATGTGTATTGAAAATGGAGAATGGAAAAAACGATTAAATGCCGGAGGCTGT
AGAAACTTTTTAGATACATTTTGGACAAATCCACAATTCCGAGTTAAAGTGGTTGATCCA
GATGAAGATGACGACGAGAATCTCGGAACAATTATTATTGGATTAATGCAGAAGGATATG
CGCAAACGTCGTAAGGAAGGAGTTGAATTTTATACAATTGGTTATGCAATTTATCAATTA
AAAGATGAAAATCAGGGACCTTTAGATATTAACTATTTTAAATATAACGGCTCAGTTGCA
AAGGCACCGTCTTTTATAAACCTTCGAGAAGTTTGTGGTCGACACAAATTACCACCTGGA
ACATATGTTATTGTTCCTTCAACATTTGAACCTAATCAGGAAGCATCATTCCTTATGAGA
ATTTTTTCTGAGAAACCAAATGAATCTGGTGAACTTGATGAACAAACAGCTATGATTCCT
ACAGAGAGTAATCCAGTAGTCAGTAACACTGCTACTCCAGTGCCAGAGAAAGTCGTCAGT
CCAGCTGATGATGCACAAATTATGGCGCTGCGACAGTCATTCAACCAAATCGCTGGGCAA
GATCTGGAAATCGATGCATATGAATTGCAGGATATTTTGAATACCGCATTCAAGAAAGNN
NNNNNNNNATTTCAAATTTGATGGATTTAGTATTGAA
>Gene_29_6/9
GAAAAATCAGCAAGCACATGAAATGGTAAGATAACTAAATTTTTAAATAATTCCATTTTC
GATTAGTTCATTTAGAATTTCTCAGACGTACATGATGCATTGAATAAACGTATCTTGATC
AAACATTGCTCGATCTTTAGAATCATGAGGCTGACTCTTGTATGTCTCGAAAATAGTCTT
CAGTCGAACACAGCACAGAATATAATCATCAAATAAAACCAAGCCTTCCTTGTTGGCAAA
GCGCATAACGAGACTGTTTAGAATCTTGTTACTCAACCGGAAACCTACGGAATTAAGACA
AAGTCTCAATTCGTATGAATTAAAGTTTCCGCTTTTATCCTGATCGAACTTTTTAAAAGC
TTCCTTCCATAAACGTAAATCAGTCCAGAGAACTTTAAATTCATCGAATCCCAATTTTCC
AGATTGATCATAATCCATCATGGCAACCATGCTTTTTGAAGTTTCAATACTAAATCCATC
AAATTTGAAATCNNNNNNNNNNTGCTGGATTAACCTCCATTCCGGCTCTCGTTACTCCTT
TCTTGAATGCGGTATTCAAAATATCCTGCAATTCATATGCATCGATTTCCAGATCTTGCC
CAGCGATTTGGTTGAATGACTGTCGCAGCGCCATAATTTGTGCATCATCAGCTGGACTGA
CGACTTTCTCTGGCTCTGTAGGAATCATAGCTGTTTGTTCATCAAGTTCACCAGATTCAT
TTGGTTTCTCAGAAAAAATTCTCATAAGGAATGATGCTTCCTGATTAGGTTCAAATGTTG
AAGGAACAATAACATATGTTCCAGGTGGTAATTTGTGTCGACCACAAACTTCTCGAAGGT
TTATAAAAGACGGTGCCTTTGCAACTGAGCCGTTATATTTAAAATAGTTAATATCTAAAG
GTCCCTGATTTTCATCTTTTAATTGATAAATTGCATAACCAATTGTATAAAATTCAACTC
CTTCCTTACGACGTTTGCGCATATCCTTCTGCATTAATCCAATAATAATTGTTCCGAGAT
TCTCGTCGTCATCTTCATCTGGATCAACCACTTTAACTCGGAATTGTGGATTTGTCCAAA
ATGTATCTAAAAAGTTTCTACAGCCTCCGGCATTTAATCGTTTTTTCCATTCTCCATTTT
CAATACACATTTCCCAGCGAGATTTCTTTTTCCCGCCTAATTGATCAGCCTCAAGAGATT
GTGGACCCAGATGGCATATTTCCATTTTCTCAAAGTTTTTAATGAAATCCTGATAAGACA
TCCAGAATTCTCCATCATCATCGAAGGTCAGCCCCATAGTGTTTCGATCAGCTTGAGAAA
TATAGTTCCATTCAGGACTTTTATCACTCCAAGAACCTTTCCATTCAGCTTCATTTCCCC
AAGGATTTCTAATTCGAATCAACTGGATTTTGCCGGATTTTCCAGGTATATTTATATTGA
CCATTTTCACGTCAGTTATTGAATATGCATGTCCCATAATCAAACCATTTGGAAGTTGCG
CCTCGGTCTTTCTGGGATCGGCTTCAATAGAACAACCCATTAAAGAACATCGACTGAATG
CTTTAAACATTATATCAAATAGATTTTTTGGAACTTCTTTTTTCATATCGAAAAATTCTG
TAACTCCCCCGGTAAAGTCTTCCAATGCTTCACTTGTTGATCCACCTTTTAATGATTCAT
AGGATCCTGATATTTTTGCGTATGCTTTTTCCAATAAAGCAGACCAAAATTCATTGCTAT
CTGTTGAATGCATGTAAACCAATTTGTTATTATATGTTGGCAGCCTGTCATCCACCAAGA
CTTCTTTCCATGCACCAAATCTCCAGAACCTAAATCTAAACATTCCGCAATAACTGGGCT
TGGAGAAATTCTGATCACTAGGAACGACTTGATTAAAAAGTTCAGAATGCAAACTGAGAC
AAGCAACTGCTGCAAGCAGCCAACAGTCCCCTAATTCTCCTTGTCTTACATCAAATCTGC
TTGCACCTTCAGAAATAAATTCCGGATTTTGGCAAATTTCGTGAGGTCGTTTCCAATCAA
TTTTTCTGGGAGGACGTTGACTGAAATAAAGACTTTCATTAACTGCAGGAAAATCGGGAT
CTTCGTATAGTTTTCCACGCAAGCTATTTTTCACGTTATTGTAGTCTTGGCTTGGGCCGA
CAGATGCACCCCCTCTACCTTCTGGAACAGCGTCTCCGGCATGTGATCCAGTTGGACGAA
CTGGTACATTACTACCATCACCAATTACAGCGGGTTTAATTACATTAGAACGCGGGGTTT
GAAATTTCGCTGATCCGATAGGAATACCACCAAAATCATTTCCTTGGACTGTAATTGTTT
TTTTGTCTCCATTGTCTATTGTTGTAGTAGTAGTTGTTACTTCAGGTACTCCTCCACCAG
AATATTTAATAGTTCTTACAGTTCTTGTAGACACGTATGGCATTTATAGATCTGTTTTAA
TTTTGAAAATTATAGAAATATTTATTTTAAAGTAAATTACAATGCAAATATTTCTTTGGA
ATAGTAAATCCAGATTAGAATTTCATTGGGTCGCAATTTTTAGCAAAACAGCTTTTCAAT
TCACTTTCGCAGTTGGAAACGCATTTAATGGCATCAGCACTGCTTGCGTCTTTTTTGGCN
NNNNNNNNNNNNNNNNNNNNNNNNNNNNNNNNNNNNNNNNNNNNNNNNNNNNNNNNNNNN
NNNNNNNNNNNNNNNNNNNNNNNNNNNNNNNNNNNNATAGTTTTCTCTCTATTCGTATTG
GCATTTGTTGTCCTTAATTGCGGAGTTGATGCTAAAGAAACTGTAGTTATTTGCAGAGCT
AAATGTTGGGATGCCGGCTATGCGTGCGATAAAGCCTGTTTCCGCCAAAAAAGACGCAAG
CAGTGCTGATGCCCATTAAATGCGTTTCCAACTGCGAAAGTGAATTGAAAAGCTGTTTTG
CTAAAAATTGCGACCCAATGAAATTCTAATCTGGATTTACTATTCCAAAGAAATATTTGC
ATTGTAATTTACTTTAAAATAAATATTTCTATAATTTTCAAAATTAAAACAGATCTATAA
ATGCCATACGTGTCTACAAGAACTGTAAGAACTATTAAATATTCTGGTGGAGGAGTACCT
GAAGTAACAACTACTACTACAACAATAGACAATGGAGACAAAAAAACAATTACAGTCCAA
GGAAATGATTTTGGTGGTATTCCTATCGGATCAGCGAAATTTCAAACCCCGCGTTCTAAT
GTAATTAAACCCGCTGTAATTGGTGATGGTAGTAATGTACCAGTTCGTCCAACTGGATCA
CATGCCGGAGACGCTGTTCCAGAAGGTAGAGGGGGTGCATCTGTCGGCCCAAGCCAAGAC
TACAATAACGTGAAAAATAGCTTGCGTGGAAAACTATACGAAGATCCCGATTTTCCTGCA
GTTAATGAAAGTCTTTATTTCAGTCAACGTCCTCCCAGAAAAATTGATTGGAAACGACCT
CACGAAATTTGCCAAAATCCGGAATTTATTTCTGAAGGTGCAAGCAGATTTGATGTAAGA
CAAGGAGAATTAGGGGACTGTTGGCTGCTTGCAGCAGTTGCTTGTCTCAGTTTGCATTCT
GAACTTTTTAATCAAGTCGTTCCTAGTGATCAGAATTTCTCCAAGCCCAGTTATTGCGGA
ATGTTTAGATTTAGGTTCTGGAGATTTGGTGCATGGAAAGAAGTCTTGGTGGATGACAGG
CTGCCAACATATAATAACAAATTGGTTTACATGCATTCAACAGATAGCAATGAATTTTGG
TCTGCTTTATTGGAAAAAGCATACGCAAAAATATCAGGATCCTATGAATCATTAAAAGGT
GGATCAACAAGTGAAGCATTGGAAGACTTTACCGGGGGAGTTACAGAATTTTTCGATATG
AAAAAAGAAGTTCCAAAAAATCTATTTGATATAATGTTTAAAGCATTCAGTCGATGTTCT
TTAATGGGTTGTTCTATTGAAGCCGATCCCAGAAAGACCGAGGCGCAACTTCCAAATGGT
TTGATTATGGGACATGCATATTCAATAACTGACGTGAAAATGGTCAATATAAATATACCT
GGAAAATCCGGCAAAATCCAGTTGATTCGAATTAGAAATCCTTGGGGAAATGAAGCTGAA
TGGAAAGGTTCTTGGAGTGATAAAAGTCCTGAATGGAACTATATTTCTCAAGCTGATCGA
AACACTATGGGGCTGACCTTCGATGATGATGGAGAATTCTGGATGTCTTATCAGGATTTC
ATTAAAAACTTTGAGAAAATGGAAATATGCCATCTGGGTCCACAATCTCTTGAGGCTGAT
CAATTAGGCGGGAAAAAGAAATCTCGCTGGGAAATGTGTATTGAAAATGGAGAATGGAAA
AAACGATTAAATGCCGGAGGCTGTAGAAACTTTTTAGATACATTTTGGACAAATCCACAA
TTCCGAGTTAAAGTGGTTGATCCAGATGAAGATGACGACGAGAATCTCGGAACAATTATT
ATTGGATTAATGCAGAAGGATATGCGCAAACGTCGTAAGGAAGGAGTTGAATTTTATACA
ATTGGTTATGCAATTTATCAATTAAAAGATGAAAATCAGGGACCTTTAGATATTAACTAT
TTTAAATATAACGGCTCAGTTGCAAAGGCACCGTCTTTTATAAACCTTCGAGAAGTTTGT
GGTCGACACAAATTACCACCTGGAACATATGTTATTGTTCCTTCAACATTTGAACCTAAT
CAGGAAGCATCATTCCTTATGAGAATTTTTTCTGAGAAACCAAATGAATCTGGTGAACTT
GATGAACAAACAGCTATGATTCCTACAGAGAGTAATCCAGTAGTCAGTAACACTGCTACT
CCAGTGCCAGAGAAAGTCGTCAGTCCAGCTGATGATGCACAAATTATGGCGCTGCGACAG
TCATTCAACCAAATCGCTGGGCAAGATCTGGAAATCGATGCATATGAATTGCAGGATATT
TTGAATACCGCATTCAAGAAAGGAGTAACGAGAGCCGGAATGGAGGTTAATCCAGCAAAT
TTCAAATTTGATGGATTTAGTATTGAAAACTTCAAAAAGCATGGTTGCCATGATGGATTA
TGATCAATCTGGAAAATTGGGATTCGATGAATTTAAAGTTCTCTGGACTGATTTACGTTT
ATGGAAGGAAGCTTTTAAAAAGTTCGATCAGGATAAAAGCGGAAACTTTAATTCATACGA
ATTGAGACTTTGTCTTAATTCCGTAGGTTTCCGGTTGAGTAACAAGATTCTAAACAGTCT
CGTTATGCGCTTTGCCAACAAGGAAGGCTTGGTTTTATTTGATGATTATATTCTGTGCTG
TGTTCGACTGAAGACTATTTTCGAGACATACAAGAGTCAGCCTCATGATTCTAAAGATCG
AGCAATGTTTGATCAAGATACGTTTATTCAATGCATCATGTACGTCTGAGAAATTCTAAA
TGAACTAATCGAAAATGGAATTATTTAAAAATTTAGTTATCTTACCATTTCATGTGCTTG
CTGATTTTTC
>Gene_29_7/9
GAAAAATCAGCAAGCACATGAAATGGTAAGATAACTAAATTTTTAAATAATTCCATTTTC
GATTAGTTCATTTAGAATTTCTCAGACGTACATGATGCATTGAATAAACGTATCTTGATC
AAACATTGCTCGATCTTTAGAATCATGAGGCTGACTCTTGTATGTCTCGAAAATAGTCTT
CAGTCGAACACAGCACAGAATATAATCATCAAATAAAACCAAGCCTTCCTTGTTGGCAAA
GCGCATAACGAGACTGTTTAGAATCTTGTTACTCAACCGGAAACCTACGGAATTAAGACA
AAGTCTCAATTCGTATGAATTAAAGTTTCCGCTTTTATCCTGATCGAACTTTTTAAAAGC
TTCCTTCCATAAACGTAAATCAGTCCAGAGAACTTTAAATTCATCGAATCCCAATTTTCC
AGATTGATCATAATCCATCATGGCAACCATGCTTTTTGAAGTTTCAATACTAAATCCATC
AAATTTGAAATCNNNNNNNNNNTGCTGGATTAACCTCCATTCCGGCTCTCGTTACTCCTT
TCTTGAATGCGGTATTCAAAATATCCTGCAATTCATATGCATCGATTTCCAGATCTTGCC
CAGCGATTTGGTTGAATGACTGTCGCAGCGCCATAATTTGTGCATCATCAGCTGGACTGA
CGACTTTCTCTGGCACTGGAGTAGCAGTGTTACTGACTACTGGATTACTCTCTGTAGGAA
TCATAGCTGTTTGTTCATCAAGTTCACCAGATTCATTTGGTTTCTCAGAAAAAATTCTCA
TAAGGAATGATGCTTCCTGATTAGGTTCAAATGTTGAAGGAACAATAACATATGTTCCAG
GTGGTAATTTGTGTCGACCACAAACTTCTCGAAGGTTTATAAAAGACGGTGCCTTTGCAA
CTGAGCCGTTATATTTAAAATAGTTAATATCTAAAGGTCCCTGATTTTCATCTTTTAATT
GATAAATTGCATAACCAATTGTATAAAATTCAACTCCTTCCTTACGACGTTTGCGCATAT
CCTTCTGCATTAATCCAATAATAATTGTTCCGAGATTCTCGTCGTCATCTTCATCTGGAT
CAACCACTTTAACTCGGAATTGTGGATTTGTCCAAAATGTATCTAAAAAGTTTCTACAGC
CTCCGGCATTTAATCGTTTTTTCCATTCTCCATTTTCAATACACATTTCCCAGCGAGATT
TCTTTTTCCCGCCTAATTGATCAGCCTCAAGAGATTGTGGACCCAGATGGCATATTTCCA
TTTTCTCAAAGTTTTTAATGAAATCCTGATAAGACATCCAGAATTCTCCATCATCATCGA
AGGTCAGCCCCATAGTGTTTCGATCAGCTTGAGAAATATAGTTCCATTCAGGACTTTTAT
CACTCCAAGAACCTTTCCATTCAGCTTCATTTCCCCAAGGATTTCTAATTCGAATCAACT
GGATTTTGCCGGATTTTCCAGGTATATTTATATTGACCATTTTCACGTCAGTTATTGAAT
ATGCATGTCCCATAATCAAACCATTTGGAAGTTGCGCCTCGGTCTTTCTGGGATCGGCTT
CAATAGAACAACCCATTAAAGAACATCGACTGAATGCTTTAAACATTATATCAAATAGAT
TTTTTGGAACTTCTTTTTTCATATCGAAAAATTCTGTAACTCCCCCGGTAAAGTCTTCCA
ATGCTTCACTTGTTGATCCACCTTTTAATGATTCATAGGATCCTGATATTTTTGCGTATG
CTTTTTCCAATAAAGCAGACCAAAATTCATTGCTATCTGTTGAATGCATGTAAACCAATT
TGTTATTATATGTTGGCAGCCTGTCATCCACCAAGACTTCTTTCCATGCACCAAATCTCC
AGAACCTAAATCTAAACATTCCGCAATAACTGGGCTTGGAGAAATTCTGATCACTAGGAA
CGACTTGATTAAAAAGTTCAGAATGCAAACTGAGACAAGCAACTGCTGCAAGCAGCCAAC
AGTCCCCTAATTCTCCTTGTCTTACATCAAATCTGCTTGCACCTTCAGAAATAAATTCCG
GATTTTGGCAAATTTCGTGAGGTCGTTTCCAATCAATTTTTCTGGGAGGACGTTGACTGA
AATAAAGACTTTCATTAACTGCAGGAAAATCGGGATCTTCGTATAGTTTTCCACGCAAGC
TATTTTTCACGTTATTGTAGTCTTGGCTTGGGCCGACAGATGCACCCCCTCTACCTTCTG
GAACAGCGTCTCCGGCATGTGATCCAGTTGGACGAACTGGTACATTACTACCATCACCAA
TTACAGCGGGTTTAATTACATTAGAACGCGGGGTTTGAAATTTCGCTGATCCGATAGGAA
TACCACCAAAATCATTTCCTTGGACTGTAATTGTTTTTTTGTCTCCATTGTCTATTGTTG
TAGTAGTAGTTGTTACTTCAGGTACTCCTCCACCAGAATATTTAATAGTTCTTACAGTTC
TTGTAGACACGTATGGCATTTATAGATCTGTTTTAATTTTGAAAATTATAGAAATATTTA
TTTTAAAGTAAATTACAATGCAAATATTTCTTTGGAATAGTAAATCCAGATTAGAATTTC
ATTGGGTCGCAATTTTTAGCAAAACAGCTTTTCAATTCACTTTCGCAGTTGGAAACGCAT
TTAATGGCATCAGCACTGCTTGCGTCTTTTTTGGCNNNNNNNNNNNNNNNNNNNNNNNNN
NNNNNNNNNNNNNNNNNNNNNNNNNNNNNNNNNNNNNNNNNNNNNNNNNNNNNNNNNNNN
NNNNNNNNNNNNATAGTTTTCTCTCTATTCGTATTGGCATTTGTTGTCCTTAATTGCGGA
GTTGATGCTAAAGAAACTGTAGTTATTTGCAGAGCTAAATGTTGGGATGCCGGCTATGCG
TGCGATAAAGCCTGTTTCCGCCAAAAAAGACGCAAGCAGTGCTGATGCCCATTAAATGCG
TTTCCAACTGCGAAAGTGAATTGAAAAGCTGTTTTGCTAAAAATTGCGACCCAATGAAAT
TCTAATCTGGATTTACTATTCCAAAGAAATATTTGCATTGTAATTTACTTTAAAATAAAT
ATTTCTATAATTTTCAAAATTAAAACAGATCTATAAATGCCATACGTGTCTACAAGAACT
GTAAGAACTATTAAATATTCTGGTGGAGGAGTACCTGAAGTAACAACTACTACTACAACA
ATAGACAATGGAGACAAAAAAACAATTACAGTCCAAGGAAATGATTTTGGTGGTATTCCT
ATCGGATCAGCGAAATTTCAAACCCCGCGTTCTAATGTAATTAAACCCGCTGTAATTGGT
GATGGTAGTAATGTACCAGTTCGTCCAACTGGATCACATGCCGGAGACGCTGTTCCAGAA
GGTAGAGGGGGTGCATCTGTCGGCCCAAGCCAAGACTACAATAACGTGAAAAATAGCTTG
CGTGGAAAACTATACGAAGATCCCGATTTTCCTGCAGTTAATGAAAGTCTTTATTTCAGT
CAACGTCCTCCCAGAAAAATTGATTGGAAACGACCTCACGAAATTTGCCAAAATCCGGAA
TTTATTTCTGAAGGTGCAAGCAGATTTGATGTAAGACAAGGAGAATTAGGGGACTGTTGG
CTGCTTGCAGCAGTTGCTTGTCTCAGTTTGCATTCTGAACTTTTTAATCAAGTCGTTCCT
AGTGATCAGAATTTCTCCAAGCCCAGTTATTGCGGAATGTTTAGATTTAGGTTCTGGAGA
TTTGGTGCATGGAAAGAAGTCTTGGTGGATGACAGGCTGCCAACATATAATAACAAATTG
GTTTACATGCATTCAACAGATAGCAATGAATTTTGGTCTGCTTTATTGGAAAAAGCATAC
GCAAAAATATCAGGATCCTATGAATCATTAAAAGGTGGATCAACAAGTGAAGCATTGGAA
GACTTTACCGGGGGAGTTACAGAATTTTTCGATATGAAAAAAGAAGTTCCAAAAAATCTA
TTTGATATAATGTTTAAAGCATTCAGTCGATGTTCTTTAATGGGTTGTTCTATTGAAGCC
GATCCCAGAAAGACCGAGGCGCAACTTCCAAATGGTTTGATTATGGGACATGCATATTCA
ATAACTGACGTGAAAATGGTCAATATAAATATACCTGGAAAATCCGGCAAAATCCAGTTG
ATTCGAATTAGAAATCCTTGGGGAAATGAAGCTGAATGGAAAGGTTCTTGGAGTGATAAA
AGTCCTGAATGGAACTATATTTCTCAAGCTGATCGAAACACTATGGGGCTGACCTTCGAT
GATGATGGAGAATTCTGGATGTCTTATCAGGATTTCATTAAAAACTTTGAGAAAATGGAA
ATATGCCATCTGGGTCCACAATCTCTTGAGGCTGATCAATTAGGCGGGAAAAAGAAATCT
CGCTGGGAAATGTGTATTGAAAATGGAGAATGGAAAAAACGATTAAATGCCGGAGGCTGT
AGAAACTTTTTAGATACATTTTGGACAAATCCACAATTCCGAGTTAAAGTGGTTGATCCA
GATGAAGATGACGACGAGAATCTCGGAACAATTATTATTGGATTAATGCAGAAGGATATG
CGCAAACGTCGTAAGGAAGGAGTTGAATTTTATACAATTGGTTATGCAATTTATCAATTA
AAAGATGAAAATCAGGGACCTTTAGATATTAACTATTTTAAATATAACGGCTCAGTTGCA
AAGGCACCGTCTTTTATAAACCTTCGAGAAGTTTGTGGTCGACACAAATTACCACCTGGA
ACATATGTTATTGTTCCTTCAACATTTGAACCTAATCAGGAAGCATCATTCCTTATGAGA
ATTTTTTCTGAGAAACCAAATGAATCTGGTGAACTTGATGAACAAACAGCTATGATTCCT
ACAGAGCCAGAGAAAGTCGTCAGTCCAGCTGATGA
>Gene_29_8/9
GAAAAATCAGCAAGCACATGAAATGGTAAGATAACTAAATTTTTAAATAATTCCATTTTC
GATTAGTTCATTTAGAATTTCTCAGACGTACATGATGCATTGAATAAACGTATCTTGATC
AAACATTGCTCGATCTTTAGAATCATGAGGCTGACTCTTGTATGTCTCGAAAATAGTCTT
CAGTCGAACACAGCACAGAATATAATCATCAAATAAAACCAAGCCTTCCTTGTTGGCAAA
GCGCATAACGAGACTGTTTAGAATCTTGTTACTCAACCGGAAACCTACGGAATTAAGACA
AAGTCTCAATTCGTATGAATTAAAGTTTCCGCTTTTATCCTGATCGAACTTTTTAAAAGC
TTCCTTCCATAAACGTAAATCAGTCCAGAGAACTTTAAATTCATCGAATCCCAATTTTCC
AGATTGATCATAATCCATCATGGCAACCATGCTTTTTGAAGTTTCAATACTAAATCCATC
AAATTTGAAATCNNNNNNNNNNTGCTGGATTAACCTCCATTCCGGCTCTCGTTACTCCTT
TCTTGAATGCGGTATTCAAAATATCCTGCAATTCATATGCATCGATTTCCAGATCTTGCC
CAGCGATTTGGTTGAATGACTGTCGCAGCGCCATAATTTGTGCATCATCAGCTGGACTGA
CGACTTTCTCTGGCACTGGAGTAGCAGTGTTACTGACTACTGGATTACTCTCTGTAGGAA
TCATAGCTGTTTGTTCATCAAGTTCACCAGATTCATTTGGTTTCTCAGAAAAAATTCTCA
TAAGGAATGATGCTTCCTGATTAGGTTCAAATGTTGAAGGAACAATAACATATGTTCCAG
GTGGTAATTTGTGTCGACCACAAACTTCTCGAAGGTTTATAAAAGACGGTGCCTTTGCAA
CTGAGCCGTTATATTTAAAATAGTTAATATCTAAAGGTCCCTGATTTTCATCTTTTAATT
GATAAATTGCATAACCAATTGTATAAAATTCAACTCCTTCCTTACGACGTTTGCGCATAT
CCTTCTGCATTAATCCAATAATAATTGTTCCGAGATTCTCGTCGTCATCTTCATCTGGAT
CAACCACTTTAACTCGGAATTGTGGATTTGTCCAAAATGTATCTAAAAAGTTTCTACAGC
CTCCGGCATTTAATCGTTTTTTCCATTCTCCATTTTCAATACACATTTCCCAGCGAGATT
TCTTTTTCCCGCCTAATTGATCAGCCTCAAGAGATTGTGGACCCAGATGGCATATTTCCA
TTTTCTCAAAGTTTTTAATGAAATCCTGATAAGACATCCAGAATTCTCCATCATCATCGA
AGGTCAGCCCCATAGTGTTTCGATCAGCTTGAGAAATATAGTTCCATTCAGGACTTTTAT
CACTCCAAGAACCTTTCCATTCAGCTTCATTTCCCCAAGGATTTCTAATTCGAATCAACT
GGATTTTGCCGGATTTTCCAGGTATATTTATATTGACCATTTTCACGTCAGTTATTGAAT
ATGCATGTCCCATAATCAAACCATTTGGAAGTTGCGCCTCGGTCTTTCTGGGATCGGCTT
CAATAGAACAACCCATTAAAGAACATCGACTGAATGCTTTAAACATTATATCAAATAGAT
TTTTTGGAACTTCTTTTTTCATATCGAAAAATTCTGTAACTCCCCCGGTAAAGTCTTCCA
ATGCTTCACTTGTTGATCCACCTTTTAATGATTCATAGGATCCTGATATTTTTGCGTATG
CTTTTTCCAATAAAGCAGACCAAAATTCATTGCTATCTGTTGAATGCATGTAAACCAATT
TGTTATTATATGTTGGCAGCCTGTCATCCACCAAGACTTCTTTCCATGCACCAAATCTCC
AGAACCTAAATCTAAACATTCCGCAATAACTGGGCTTGGAGAAATTCTGATCACTAGGAA
CGACTTGATTAAAAAGTTCAGAATGCAAACTGAGACAAGCAACTGCTGCAAGCAGCCAAC
AGTCCCCTAATTCTCCTTGTCTTACATCAAATCTGCTTGCACCTTCAGAAATAAATTCCG
GATTTTGGCAAATTTCGTGAGGTCGTTTCCAATCAATTTTTCTGGGAGGACGTTGACTGA
AATAAAGACTTTCATTAACTGCAGGAAAATCGGGATCTTCGTATAGTTTTCCACGCAAGC
TATTTTTCACGTTATTGTAGTCTTGGCTTGGGCCGACAGATGCACCCCCTCTACCTTCTG
GAACAGCGTCTCCGGCATGTGATCCAGTTGGACGAACTGGTACATTACTACCATCACCAA
TTACAGCGGGTTTAATTACATTAGAACGCGGGGTTTGAAATTTCGCTGATCCGATAGGAA
TACCACCAAAATCATTTCCTTGGACTGTAATTGTTTTTTTGTCTCCATTGTCTATTGTTG
TAGTAGTAGTTGTTACTTCAGGTACTCCTCCACCAGAATATTTAATAGTTCTTACAGTTC
TTGTAGACACGTATGGCATTTATAGATCTGTTTTAATTTTGAAAATTATAGAAATATTTA
TTTTAAAGTAAATTACAATGCAAATATTTCTTTGGAATAGTAAATCCAGATTAGAATTTC
ATTGGGTCGCAATTTTTAGCAAAACAGCTTTTCAATTCACTTTCGCAGTTGGAAACGCAT
TTAATGGCATCAGCACTGCTTGCGTCTTTTTTGGCCGGAACAGGCTTTATCGCACGCATA
GCCGGCATCCCCAACATTTAGCTCTGCAAATAACTACAGTTTCTTTAGCATCAACTCCGC
AATTAAGGACAACAAATGCCAATACGAATAGAGAGAAAACTATNNNNNNNNNNNNNNNNN
NNNNNNNNNNNNNNNNNNNNNNNNNNNNNNNNNNNNNNNNNNNNNNNNNNNNNNNNNNNN
NNNNNNNNNNNNNNNNNNNNGCCAAAAAAGACGCAAGCAGTGCTGATGCCATTAAATGCG
TTTCCAACTGCGAAAGTGAATTGAAAAGCTGTTTTGCTAAAAATTGCGACCCAATGAAAT
TCTAATCTGGATTTACTATTCCAAAGAAATATTTGCATTGTAATTTACTTTAAAATAAAT
ATTTCTATAATTTTCAAAATTAAAACAGATCTATAAATGCCATACGTGTCTACAAGAACT
GTAAGAACTATTAAATATTCTGGTGGAGGAGTACCTGAAGTAACAACTACTACTACAACA
ATAGACAATGGAGACAAAAAAACAATTACAGTCCAAGGAAATGATTTTGGTGGTATTCCT
ATCGGATCAGCGAAATTTCAAACCCCGCGTTCTAATGTAATTAAACCCGCTGTAATTGGT
GATGGTAGTAATGTACCAGTTCGTCCAACTGGATCACATGCCGGAGACGCTGTTCCAGAA
GGTAGAGGGGGTGCATCTGTCGGCCCAAGCCAAGACTACAATAACGTGAAAAATAGCTTG
CGTGGAAAACTATACGAAGATCCCGATTTTCCTGCAGTTAATGAAAGTCTTTATTTCAGT
CAACGTCCTCCCAGAAAAATTGATTGGAAACGACCTCACGAAATTTGCCAAAATCCGGAA
TTTATTTCTGAAGGTGCAAGCAGATTTGATGTAAGACAAGGAGAATTAGGGGACTGTTGG
CTGCTTGCAGCAGTTGCTTGTCTCAGTTTGCATTCTGAACTTTTTAATCAAGTCGTTCCT
AGTGATCAGAATTTCTCCAAGCCCAGTTATTGCGGAATGTTTAGATTTAGGTTCTGGAGA
TTTGGTGCATGGAAAGAAGTCTTGGTGGATGACAGGCTGCCAACATATAATAACAAATTG
GTTTACATGCATTCAACAGATAGCAATGAATTTTGGTCTGCTTTATTGGAAAAAGCATAC
GCAAAAATATCAGGATCCTATGAATCATTAAAAGGTGGATCAACAAGTGAAGCATTGGAA
GACTTTACCGGGGGAGTTACAGAATTTTTCGATATGAAAAAAGAAGTTCCAAAAAATCTA
TTTGATATAATGTTTAAAGCATTCAGTCGATGTTCTTTAATGGGTTGTTCTATTGAAGCC
GATCCCAGAAAGACCGAGGCGCAACTTCCAAATGGTTTGATTATGGGACATGCATATTCA
ATAACTGACGTGAAAATGGTCAATATAAATATACCTGGAAAATCCGGCAAAATCCAGTTG
ATTCGAATTAGAAATCCTTGGGGAAATGAAGCTGAATGGAAAGGTTCTTGGAGTGATAAA
AGTCCTGAATGGAACTATATTTCTCAAGCTGATCGAAACACTATGGGGCTGACCTTCGAT
GATGATGGAGAATTCTGGATGTCTTATCAGGATTTCATTAAAAACTTTGAGAAAATGGAA
ATATGCCATCTGGGTCCACAATCTCTTGAGGCTGATCAATTAGGCGGGAAAAAGAAATCT
CGCTGGGAAATGTGTATTGAAAATGGAGAATGGAAAAAACGATTAAATGCCGGAGGCTGT
AGAAACTTTTTAGATACATTTTGGACAAATCCACAATTCCGAGTTAAAGTGGTTGATCCA
GATGAAGATGACGACGAGAATCTCGGAACAATTATTATTGGATTAATGCAGAAGGATATG
CGCAAACGTCGTAAGGAAGGAGTTGAATTTTATACAATTGGTTATGCAATTTATCAATTA
AAAGATGAAAATCAGGGACCTTTAGATATTAACTATTTTAAATATAACGGCTCAGTTGCA
AAGGCACCGTCTTTTATAAACCTTCGAGAAGTTTGTGGTCGACACAAATTACCACCTGGA
ACATATGTTATTGTTCCTTCAACATTTGAACCTAATCAGGAAGCATCATTCCTTATGAGA
ATTTTTTCTGAGAAACCAAATGAATCTGGTGAACTTGATGAACAAACAGCTATGATTCCT
ACAGAGAGTAATCCAGTAGTCAGTAACACTGCTACTCCAGTGCCAGAGAAAGTCGTCAGT
CCAGCTGATGATGCACAAATTATGGCGCTGCGACAGTCATTCAACCAAATCGCTGGGCAA
GATCTGGAAATCGATGCATATGAATTGCAGGATATTTTGAATACCGCATTCAAGAAAGGA
GTAACGAGAGCCGGAATGGAGGTTAATCCAGCAAATTTCAAATTTGATGGATTTAGTATT
GAAAACTTCAAAAAGCATGGTTGCCATGATGGATTATGATCAATCTGGAAAATTGGGATT
CGATGAATTTAAAGTTCTCTGGACTGATTTACGTTTATGGAAGGAAGCTTTTAAAAAGTT
CGATCAGGATAAAAGCGGAAACTTTAATTCATACGAATTGAGACTTTGTCTTAATTCCGT
AGGTTTCCGGTTGAGTAACAAGATTCTAAACAGTCTCGTTATGCGCTTTGCCAACAAGGA
AGGCTTGGTTTTATTTGATGATTATATTCTGTGCTGTGTTCGACTGAAGACTATTTTCGA
GACATACAAGAGTCAGCCTCATGATTCTAAAGATCGAGCAATGTTTGATCAAGATACGTT
TATTCAATGCATCATGTACGTCTGAGAAATTCTAAATGAACTAATCGAAAATGGAATTAT
TTAAAAATTTAGTTATCTTACCATTTCATGTGCTTGCTGATTTTTC
>Gene_29_9/9
GAAAAATCAGCAAGCACATGAAATGGTAAGATAACTAAATTTTTAAATAATTCCATTTTC
GATTAGTTCATTTAGAATTTCTCAGACGTACATGATGCATTGAATAAACGTATCTTGATC
AAACATTGCTCGATCTTTAGAATCATGAGGCTGACTCTTGTATGTCTCGAAAATAGTCTT
CAGTCGAACACAGCACAGAATATAATCATCAAATAAAACCAAGCCTTCCTTGTTGGCAAA
GCGCATAACGAGACTGTTTAGAATCTTGTTACTCAACCGGAAACCTACGGAATTAAGACA
AAGTCTCAATTCGTATGAATTAAAGTTTCCGCTTTTATCCTGATCGAACTTTTTAAAAGC
TTCCTTCCATAAACGTAAATCAGTCCAGAGAACTTTAAATTCATCGAATCCCAATTTTCC
AGATTGATCATAATCCATCATGGCAACCATGCTTTTTGAAGTTTCAATACTAAATCCATC
AAATTTGAAATCNNNNNNNNNNTGCTGGATTAACCTCCATTCCGGCTCTCGTTACTCCTT
TCTTGAATGCGGTATTCAAAATATCCTGCAATTCATATGCATCGATTTCCAGATCTTGCC
CAGCGATTTGGTTGAATGACTGTCGCAGCGCCATAATTTGTGCATCATCAGCTGGACTGA
CGACTTTCTCTGGCACTGGAGTAGCAGTGTTACTGACTACTGGATTACTCTCTGTAGGAA
TCATAGCTGTTTGTTCATCAAGTTCACCAGATTCATTTGGTTTCTCAGAAAAAATTCTCA
TAAGGAATGATGCTTCCTGATTAGGTTCAAATGTTGAAGGAACAATAACATATGTTCCAG
GTGGTAATTTGTGTCGACCACAAACTTCTCGAAGGTTTATAAAAGACGGTGCCTTTGCAA
CTGAGCCGTTATATTTAAAATAGTTAATATCTAAAGGTCCCTGATTTTCATCTTTTAATT
GATAAATTGCATAACCAATTGTATAAAATTCAACTCCTTCCTTACGACGTTTGCGCATAT
CCTTCTGCATTAATCCAATAATAATTGTTCCGAGATTCTCGTCGTCATCTTCATCTGGAT
CAACCACTTTAACTCGGAATTGTGGATTTGTCCAAAATGTATCTAAAAAGTTTCTACAGC
CTCCGGCATTTAATCGTTTTTTCCATTCTCCATTTTCAATACACATTTCCCAGCGAGATT
TCTTTTTCCCGCCTAATTGATCAGCCTCAAGAGATTGTGGACCCAGATGGCATATTTCCA
TTTTCTCAAAGTTTTTAATGAAATCCTGATAAGACATCCAGAATTCTCCATCATCATCGA
AGGTCAGCCCCATAGTGTTTCGATCAGCTTGAGAAATATAGTTCCATTCAGGACTTTTAT
CACTCCAAGAACCTTTCCATTCAGCTTCATTTCCCCAAGGATTTCTAATTCGAATCAACT
GGATTTTGCCGGATTTTCCAGGTATATTTATATTGACCATTTTCACGTCAGTTATTGAAT
ATGCATGTCCCATAATCAAACCATTTGGAAGTTGCGCCTCGGTCTTTCTGGGATCGGCTT
CAATAGAACAACCCATTAAAGAACATCGACTGAATGCTTTAAACATTATATCAAATAGAT
TTTTTGGAACTTCTTTTTTCATATCGAAAAATTCTGTAACTCCCCCGGTAAAGTCTTCCA
ATGCTTCACTTGTTGATCCACCTTTTAATGATTCATAGGATCCTGATATTTTTGCGTATG
CTTTTTCCAATAAAGCAGACCAAAATTCATTGCTATCTGTTGAATGCATGTAAACCAATT
TGTTATTATATGTTGGCAGCCTGTCATCCACCAAGACTTCTTTCCATGCACCAAATCTCC
AGAACCTAAATCTAAACATTCCGCAATAACTGGGCTTGGAGAAATTCTGATCACTAGGAA
CGACTTGATTAAAAAGTTCAGAATGCAAACTGAGACAAGCAACTGCTGCAAGCAGCCAAC
AGTCCCCTAATTCTCCTTGTCTTACATCAAATCTGCTTGCACCTTCAGAAATAAATTCCG
GATTTTGGCAAATTTCGTGAGGTCGTTTCCAATCAATTTTTCTGGGAGGACGTTGACTGA
AATAAAGACTTTCATTAACTGCAGGAAAATCGGGATCTTCGTATAGTTTTCCACGCAAGC
TATTTTTCACGTTATTGTAGTCTTGGCTTGGGCCGACAGATGCACCCCCTCTACCTTCTG
GAACAGCGTCTCCGGCATGTGATCCAGTTGGACGAACTGGTACATTACTACCATCACCAA
TTACAGCGGGTTTAATTACATTAGAACGCGGGGTTTGAAATTTCGCTGATCCGATAGGAA
TACCACCAAAATCATTTCCTTGGACTGTAATTGTTTTTTTGTCTCCATTGTCTATTGTTG
TAGTAGTAGTTGTTACTTCAGGTACTCCTCCACCAGAATATTTAATAGTTCTTACAGTTC
TTGTAGACACGTATGGCATTTATAGATCTGTTTTAATTTTGAAAATTATAGAAATATTTA
TTTTAAAGTAAATTACAATGCAAATATTTCTTTGGAATAGTAAATCCAGATTAGAATTTC
ATTGGGTCGCAATTTTTAGCAAAACAGCTTTTCAATTCACTTTCGCAGTTGGAAACGCAT
TTAATGGCATCAGCACTGCTTGCGTCTTTTTTGGCNNNNNNNNNNNNNNNNNNNNNNNNN
NNNNNNNNNNNNNNNNNNNNNNNNNNNNNNNNNNNNNNNNNNNNNNNNNNNNNNNNNNNN
NNNNNNNNNNNNATAGTTTTCTCTCTATTCGTATTGGCATTTGTTGTCCTTAATTGCGGA
GTTGATGCTAAAGAAACTGTAGTTATTTGCAGAGCTAAATGTTGGGATGCCGGCTATGCG
TGCGATAAAGCCTGTTTCCGCCAAAAAAGACGCAAGCAGTGCTGATGCCCATTAAATGCG
TTTCCAACTGCGAAAGTGAATTGAAAAGCTGTTTTGCTAAAAATTGCGACCCAATGAAAT
TCTAATCTGGATTTACTATTCCAAAGAAATATTTGCATTGTAATTTACTTTAAAATAAAT
ATTTCTATAATTTTCAAAATTAAAACAGATCTATAAATGCCATACGTGTCTACAAGAACT
GTAAGAACTATTAAATATTCTGGTGGAGGAGTACCTGAAGTAACAACTACTACTACAACA
ATAGACAATGGAGACAAAAAAACAATTACAGTCCAAGGAAATGATTTTGGTGGTATTCCT
ATCGGATCAGCGAAATTTCAAACCCCGCGTTCTAATGTAATTAAACCCGCTGTAATTGGT
GATGGTAGTAATGTACCAGTTCGTCCAACTGGATCACATGCCGGAGACGCTGTTCCAGAA
GGTAGAGGGGGTGCATCTGTCGGCCCAAGCCAAGACTACAATAACGTGAAAAATAGCTTG
CGTGGAAAACTATACGAAGATCCCGATTTTCCTGCAGTTAATGAAAGTCTTTATTTCAGT
CAACGTCCTCCCAGAAAAATTGATTGGAAACGACCTCACGAAATTTGCCAAAATCCGGAA
TTTATTTCTGAAGGTGCAAGCAGATTTGATGTAAGACAAGGAGAATTAGGGGACTGTTGG
CTGCTTGCAGCAGTTGCTTGTCTCAGTTTGCATTCTGAACTTTTTAATCAAGTCGTTCCT
AGTGATCAGAATTTCTCCAAGCCCAGTTATTGCGGAATGTTTAGATTTAGGTTCTGGAGA
TTTGGTGCATGGAAAGAAGTCTTGGTGGATGACAGGCTGCCAACATATAATAACAAATTG
GTTTACATGCATTCAACAGATAGCAATGAATTTTGGTCTGCTTTATTGGAAAAAGCATAC
GCAAAAATATCAGGATCCTATGAATCATTAAAAGGTGGATCAACAAGTGAAGCATTGGAA
GACTTTACCGGGGGAGTTACAGAATTTTTCGATATGAAAAAAGAAGTTCCAAAAAATCTA
TTTGATATAATGTTTAAAGCATTCAGTCGATGTTCTTTAATGGGTTGTTCTATTGAAGCC
GATCCCAGAAAGACCGAGGCGCAACTTCCAAATGGTTTGATTATGGGACATGCATATTCA
ATAACTGACGTGAAAATGGTCAATATAAATATACCTGGAAAATCCGGCAAAATCCAGTTG
ATTCGAATTAGAAATCCTTGGGGAAATGAAGCTGAATGGAAAGGTTCTTGGAGTGATAAA
AGTCCTGAATGGAACTATATTTCTCAAGCTGATCGAAACACTATGGGGCTGACCTTCGAT
GATGATGGAGAATTCTGGATGTCTTATCAGGATTTCATTAAAAACTTTGAGAAAATGGAA
ATATGCCATCTGGGTCCACAATCTCTTGAGGCTGATCAATTAGGCGGGAAAAAGAAATCT
CGCTGGGAAATGTGTATTGAAAATGGAGAATGGAAAAAACGATTAAATGCCGGAGGCTGT
AGAAACTTTTTAGATACATTTTGGACAAATCCACAATTCCGAGTTAAAGTGGTTGATCCA
GATGAAGATGACGACGAGAATCTCGGAACAATTATTATTGGATTAATGCAGAAGGATATG
CGCAAACGTCGTAAGGAAGGAGTTGAATTTTATACAATTGGTTATGCAATTTATCAATTA
AAAGATGAAAATCAGGGACCTTTAGATATTAACTATTTTAAATATAACGGCTCAGTTGCA
AAGGCACCGTCTTTTATAAACCTTCGAGAAGTTTGTGGTCGACACAAATTACCACCTGGA
ACATATGTTATTGTTCCTTCAACATTTGAACCTAATCAGGAAGCATCATTCCTTATGAGA
ATTTTTTCTGAGAAACCAAATGAATCTGGTGAACTTGATGAACAAACAGCTATGATTCCT
ACAGAGAGTAATCCAGTAGTCAGTAACACTGCTACTCCAGTGCCAGAGAAAGTCGTCAGT
CCAGCTGATGATGCACAAATTATGGCGCTGCGACAGTCATTCAACCAAATCGCTGGGCAA
GATCTGGAAATCGATGCATATGAATTGCAGGATATTTTGAATACCGCATTCAAGAAAGGA
GTAACGAGAGCCGGAATGGAGGTTAATCCAGCAAATTTCAAATTTGATGGATTTAGTATT
GAAAACTTCAAAAAGCATGGTTGCCATGATGGATTATGATCAATCTGGAAAATTGGGATT
CGATGAATTTAAAGTTCTCTGGACTGATTTACGTTTATGGAAGGAAGCTTTTAAAAAGTT
CGATCAGGATAAAAGCGGAAACTTTAATTCATACGAATTGAGACTTTGTCTTAATTCCGT
AGGTTTCCGGTTGAGTAACAAGATTCTAAACAGTCTCGTTATGCGCTTTGCCAACAAGGA
AGGCTTGGTTTTATTTGATGATTATATTCTGTGCTGTGTTCGACTGAAGACTATTTTCGA
GACATACAAGAGTCAGCCTCATGATTCTAAAGATCGAGCAATGTTTGATCAAGATACGTT
TATTCAATGCATCATGTACGTCTGAGAAATTCTAAATGAACTAATCGAAAATGGAATTAT
TTAAAAATTTAGTTATCTTACCATTTCATGTGCTTGCTGATTTTTC
>Gene_30_1/3
CACAATTCAAAATTATTTTTGGAAATGTTGTCTAGAATAAGTTTAAGGCTTATCTGTGCC
CGATTTTACTCTGCCACAAGGATTTCAGTTGCAAATCCAGTAGTAGAATTAGATGGGGAT
GAAATGACTAGAATCATTTGGGAAAAGATTAAAGAAAGACTTATTTTCCCATATGTGAAT
GTTGATTGCAAATACTACGATCTCGGATTACCTCATCGGGATCAAACAAATGACCAAGTA
ACAATTGACAGCGCAGAAGCCATATTGAAATATAATGTCGGTATAAAATGCGCCACAATA
ACCCCAGACGAGGAACGTGTCAAAGAGTTCAAACTAAAAAAAATGTGGTTATCTCCTAAT
GGAACAATTAGAAACATTCTTGGTGGAACAGTTTTCCGGGAGCCGATTATTTGCAAAACA
ATTCCCCGATTAGTTGAAGGTTGGAAAGAAGCAATTGTCATTGGCCGTCATGCTCACGGC
GATCAGTACAAGGCCACAGATTACGTTGCCACAAAGCCGGGTAAATTGGAACTTGTGTTC
ACACCGGATGACAAATCGCCAACGGACACACTGACAGTGTTCCAATTCAAAAATCGTGGC
GGTGTCGGAATGGCAATGTACAACACCGATGAAAGCATCGAAGGATTTGCCCACAGCTGT
TTTCAGTACGCTATCAACAAGAAATGGCCGCTTTACCTGAGCACTAAGAATACAATTCTC
AAACGTTATGATGGCCGGTTTAAGGATATTTTCCAGGAGATTTATGACAGACAATACAAA
GCGGAATTCGACAAGCTGAAAATCTGGTACGAGCACCGATTAATCGATGATATGGTTGCA
CAGGCCCTGAAATCGTCGGGAGGATTTGTGTGGGGTTGCAAGAATTACGACGGCGATGTA
CAAAGTGATATTGTTGCTCAGGGCTACGGCTCGCTGGGACTGATGACCTCAGTCCTGATG
TGCCCCGACGGCAAGACCATTGAGGCAGAGGCAGCTCATGGAACCGTGACGCGACATTAC
AGGGAGCACCAGAAAGGCAAGCCAACTAGTACCAATCCTATTGCCAGTATCTTTGCATGG
ACTCGAGGGCTGGAGCACCGCGGCAAACTTGATGGCAACAAGGAATTGATTAAGTAAAAT
AATTGATTTTAATTAATGGACTAGCGGCACATTGTTGGTGCTCATTAACTCTATAATCAA
CACAAATATTTTGCTTTAAGTGTAGGAAGGTTGGCCGGTTGCAAAATTTA
>Gene_30_2/3
AACAACCAATGAGAGTGGGGGGGGAGCGATTGACGTTGCCACGGACAACAGGTATTGACA
GCAATGATGCAGGTATTGCCATCTGATGGAGAAATCATGTGTCGACACTGTCGACAGCGG
CAAGATGACAAAGGATCTCGCCGGGTGCATCCACGGCCTCAAGAACGTCAAGCCAGAGCA
CTATCTCAACACAATGGATTTCCTAGAGGCTATTGCTGAGAATTTCGAGAGTCAACACAA
GAATTAAAACTGCCGTATTTCTGGTTACTTGCCATATTTATTTATAGGATTTTGTAATAA
ATTGACTAACTTTTCTGATTGGTTGCGCTGAGTGTTGGATGTGATTGGTTAATGATTGTA
ATGATAATATTATGGGTAATTGCTCGGCATCGGGGCCTGCACCCCGAACGAGATAGTGCT
GCTGCAAGGAACAATGATTAATTACAATTTGTGCATATCTTATTGGATATCAGGTGAATT
TGAATTACATGTATAAATTAGTAACCATGCATATGAAATAAGTAGTAGAATAACAGATCA
>Gene_30_3/3
CACAATTCAAAATTATTTTTGGAAATGTTGTCTAGAATAAGTTTAAGGCTTATCTGTGCC
CGATTTTACTCTGCCACAAGGATTTCAGTTGCAAATCCAGTAGTAGAATTAGATGGGGAT
GAAATGACTAGAATCATTTGGGAAAAGATTAAAGAAAGACTTATTTTCCCATATGTGAAT
GTTGATTGCAAATACTACGATCTCGGATTACCTCATCGGGATCAAACAAATGACCAAGTA
ACAATTGACAGCGCAGAAGCCATATTGAAATATAATGTCGGTATAAAATGCGCCACAATA
ACCCCAGACGAGGAACGTGTCAAAGAGTTCAAACTAAAAAAAATGTGGTTATCTCCTAAT
GGAACAATTAGAAACATTCTTGGTGGAACAGTTTTCCGGGAGCCGATTATTTGCAAAACA
ATTCCCCGATTAGTTGAAGGTTGGAAAGAAGCAATTGTCATTGGCCGTCATGCTCACGGC
GATCAGTACAAGGCCACAGATTACGTTGCCACAAAGCCGGGTAAATTGGAACTTGTGTTC
ACACCGGATGACAAATCGCCAACGGACACACTGACAGTGTTCCAATTCAAAAATCGTGGC
GGTGTCGGAATGGCAATGTACAACACCGATGAAAGCATCGAAGGATTTGCCCACAGCTGT
TTTCAGTACGCTATCAACAAGAAATGGCCGCTTTACCTGAGCACTAAGAATACAATTCTC
AAACGTTATGATGGCCGGTTTAAGGATATTTTCCAGGAGATTTATGACAGACAATACAAA
GCGGAATTCGACAAGCTGAAAATCTGGTACGAGCACCGATTAATCGATGATATGGTTGCA
CAGGCCCTGAAATCGTCGGGAGGATTTGTGTGGGGTTGCAAGAATTACGACGGCGATGTA
CAAAGTGATATTGTTGCTCAGGGCTACGGCTCGCTGGGACTGATGACCTCAGTCCTGATG
TGCCCCGACGGCAAGACCATTGAGGCAGAGGCAGCTCATGGAACCGTGACGCGACATTAC
AGGGAGCACCAGAAAGGCAAGCCAACTAGTACCAATCCTATTGCCAGTATCTTTGCATGG
ACTCGAGGGCTGGAGCACCGCGGCAAACTTGATGGCAACAAGGAATTGATTAAGTANNNN
NNNNNNTTGCCATCTGATGGAGAAATCATGTGTCGACACTGTCGACAGCGGCAAGATGAC
AAAGGATCTCGCCGGGTGCATCCACGGCCTCAAGAACGTCAAGCCAGAGCACTATCTCAA
CACAATGGATTTCCTAGAGGCTATTGCTGAGAATTTCGAGAGTCAACACAAGAATTAAAA
CTGCCGTATTTCTGGTTACTTGCCATATTTATTTATAGGATTTTGTAATAAATTGACTAA
CTTTTCTGATTGGTTGCGCTGAGTGTTGGATGTGATTGGTTAATGATTGTAATGATAATA
TTATGGGTAATTGCTCGGCATCGGGGCCTGCACCCCGAACGAGATAGTGCTGCTGCAAGG
AACAATGATTAATTACAATTTGTGCATATCTTATTGGATATCAGGTGAATTTGAATTACA
TGTATAAATTAGTAACCATGCATATGAAATAAGTAGTAGAATAACAGATCA
>Gene_31_1/1
TTAATAAATTTATTTGTTTTGTTGATACTTGATAGTAATGAGTAAATTAAATCGTAAGAT
GCTTATTGTCCAAACCAAAAAGAAACATAAGAAAGAAAAAAAAGCAGCAAATAAAATTAC
TATCAATAACAAGCTGGAGGTTGCTGACTCTGGAGAAGCTGTGTCTGTTTCGGATGCACC
GAGCGAGGAAATGCAAGTACTAAACGATGAAGATGATATCGACGATGATATTTCTAAAGA
AGACGATTATTATGCCAATAATGAGTCCAATGAAGTATTAGGTAGTGACGAAGAAGAACA
AGAAGACCCAAAAGATTATTGCAAAGGTGGATATCATCCCGTAAAGCTGGGACAAGTGTA
CAATGATCGCTACCATGTCGTTAGAAAACTTGGTTGGGGACATTTTTCAACAGTTTGGCT
TTGTTGGGATTTAAAGGAAAAACGATTCGTTGCTATGAAGGTCGTCAAAAGTGCAATGCA
TTACACTGAAACTGCAAACGATGAAATAAAATTGTTAAAATGTGTAAGAGAGGCTGATCC
GGCTCATAAGTTTAGAGACAGAACCGTTCAACTAATTGATGATTTCAGAGTTACTGGAAT
CAATGGAACTCATGTTTGTATGGTGTTTGAAGTGTTAGGGTGCAATCTATTAAAGTTAAT
TATTAAATCGAATTATCGTGGAATTCCCCGTAAAAATGTTCGTACAATCATAAGACAAAC
TCTTGAAGGATTACATTACCTTCATACAAAGTGCAGAATTATCCATACCGATATTAAACC
AGAAAATATTCTGCTTTGTGTTTCTGATTCCCATGTTCGCAGATTAGCGGCTGAAGCCCT
TGATTGTCAAAGACGTGGTGTGCCTCTTATGGCATCGTCAGTCAGTACAGCTCCTAAAGA
ATTTTCTGAAGAATCTATGAAAATGACTAAAAATAAGAAAAAACGATTAAAAAAGAAGCA
AAAGAAGCAGCAGAAAATCTTGGAACAAGAATTAAATGAGATTGAAGAAATGGAATTAAG
AGAAATTGCTAAGGAAAGGTTAAAGGATCCAAAAGATCAAATTTGTATTTATTGTAGAAT
GTCACTATGTGACATTCAGAATGATTTTTTGAATACCTATGAGATAGAAATTAACGAAAA
CATTATCAGTGATAATAATGGTAACAAACAACAGAATTGTGACATTTCAGAAAATCTAAA
CCCAGAAATAGGAGCTCAAAATGATCATGCTAATGAAAACTCAGTTGAAACTATTCCATT
TGAAGAGATTAATGTAGATAACACGGATCCAAGTTTAGAAGAAAACGTGAAAGAAAAGGT
TAACGGTGATGTAGAAAACAATTTTAACATAAAAAAAAATATTGCGGCGTCCACTGATGC
AATAAATATTCAAGAGTCAGAATCAGACGATGAAAATGTTAATACCACCAAACGAATAAT
TCGAGACCGAGAGCCTTCTCCCAATATTAAATTCCGGAATCATGATAATATAATCAGTGA
TTCAAACGAACAGCCATCAACTGTTCCTCAAGAACCTGTAAAAATGCATTTAAAGGGCAA
TCGATTCTCAACAATTGTTCACCCAGAAACATTGCTTAAAGTTACTGCATGTAGTAACTG
TGCTTCAAAAATGTTTCAGTCCACAAATAGTGATGGTAGTGGTGCTACTGGCAACACAGA
CTCTGCACTCAAAGCAGGCGATAGAAGATCAATTCTTTTAGATCAACCAATTTCAGAGCC
AGATCCTAGTAAAGAAGTTTGTCCAATACAAGTGAAAATCGCAGATTTAGGTAATGCTTG
TTGGACTTTTCATCATTTCACAGAAGACATTCAAACTCGTCAGTATCGAGCTCTTGAAGT
TTTAATAGGTGCTGGTTATGGAACCCCAGCAGATATATGGAGCACTGCTTGCATGGCATT
TGAACTTGCAACTGGTGATTATTTATTTGAACCTCATTCCGGAGATGATTATTCTAGAGA
TGATGATCACCTTGCACACGTCATTGAATTATTGGGCCCGATACCTCGGCACATTGCATT
GTCTGGGCGATATTCAAGAGATTTTTTCACTAAAAAAGGCGAATTGAGGCACATTCATAA
TCTAAATCCATGGGATCTCTATTCAGTTCTTCGGGAAAAATATGATTGGTCCCCAAGAGC
TGCACGTAATTTCACCGAATTTTTGTTACCTATGTTGGCATATGATACCAAGGAACGTGT
TACTGCTTGGGATTGTTTGCAACATCCTTGGTTGAATACAGATTCACCTGATGATACGGA
CAATGAAGATTATGAAAACGACAGAGACATAATCAATTTGAGATATAATATGAATCTATT
ATCAGGAAGTAGTGCCAGCAGTTCTCGGTCTCTTTCCTTAGAAACTATGGAACATCTATG
GGATCTCAACAAAGATCAAGATAAAGACTATCCCTATAATTCATCGTCTGGATCTTCTAG
TCCAGTAGCTGGATCCGGCAGTAATCATTACAATCATTTAATGAAAAACAAGCTTGTCAA
TATCAACAAAGAAGGTGATAAAAAGTCGAATTTCCCAAACAGTAGCGATGTGAAACAACA
GTCGTCTGTTGAAGATTCATTTGTCAAAGAAACAAATAACAATCCTATTCATTTGTTAGA
CAATTCAGAGAAAAATTGAATTTTAAGATGCTAAAAAATATCTATTTTATTTGTATTTGG
TTTGTCTGATTGATTTTTTGGCCTTTATCCTATAATATCAGCAGAATATCAGCGATAAAT
GGGCGATCCAAGACCGCAATCTTGTGATATGCAATATTGTATATGTAGGTATTGTAAGCT
CTATTATATACTTCAGTTACATGAAAATAATAATCACA
>Gene_32_1/1
TTATATGATCCTTTGATGCTTTCAAAATTCAACCGAATCCTTCCATTAAACAGTGTTTAT
AAAATTAGCGCTCCAGCAGCCAACATCAAATATAGAAATTGTTGTAGCAAATCCTCAACA
GATAAACCAACAAATAAGCGTAACAGTCCCGTATGGAGCTGGAATGAATGGGATCCTTTG
GAAGAAGTAATTGTTGGTGTACCTGATCATGGTGTAGTTCCATATCCTTATCCAGAAACA
GCGGCATGCTTTGGAGAACGTTTAACAGAAAACTTTATGAAAAAATATGGAGGAAAATAC
TGGAGTGACATCATGCCTAAAGAAGTTTGGAATAACGTTTTGAAGGAACATAAAGAATTC
TGTAACATCCTAAAAGGCGAAGGTGTGACTGTGGTTCATCCAACACCAATGGATATGAAA
AAAGAATACGAAACTCCATATTTCAAATCTGTCGGTTTGGATGTTGCATTTCCAAGAGAT
ATAATTCTCGTAGTTGGCGATGAAATTATGGAAACAACGATGACTTGGAGGTCAAGATTT
TGGGAATATCTTTGCTACAGACCATTGATGCTAGATTATTGGAAACGGGGAGCAAATTTT
CAATCAGCACCAAAACCAGTGTGTAGCGAAGAAAGTTTTAAAAAGGATTTTGACATTTCA
GGCAATAAATTCGATGAGTTGGGATATGTAACAACTGAATTCGAACCGATGTTTGATGCC
GCAGATTTCATGAGGGCTGGCCGAGATATTTTTGTTCAACAAAGTCACGTAACAAATGCC
ACTGGAATTGAATGGATGCGTCGCCATTTAGCTGAAAAAGGAATTCGGTTACACTTGTTG
AATTTCAATGATCCATATGCCATGCATATCGATGCTACATTTTTCACAGTGAAACCCGGA
TACTTAATAGAGAATCCTGAAGTCATAAATCCGTATGCTGATTATTTGAAGAAGGCCGGT
TGGAAGATTGTGAAGGGTCCAAAACCAGCAGATAGATCAGACATGTATGAAGGCATGAGT
TACAAGTGGCTATCTATGAACGTTTTAGTTCTTGATCAAAAACGAGTGTTAGTTGAAAAG
CGAGAGGTTGGAATGCACAAAATGTTTGAGTCAATCGGCATGCAACCGATCAAAGTTGAT
TTCGGACATTGTTTCGCTGTTGGCGGAGGGTTGCATTGTTGGACTTCCGATGTTCGAAGA
AAAGGAACTCTGGAAAATTACTTTGATTGGCCACAAGAAGTATTGGAAAAAGTATCATTG
GATAAATAAACAATAATAGTTGAACAAGCTCCTATACTATCAGCAAAATCGACACTATCG
CTGATTATATATAAATATTTATATATTTTGATAAAATATGTATTTATAATTTTCTCTTAT
TTTATTGTTATGATAATTTATAAATTTGAATTTTACTTTGTTTGAATCATAAACATTTAT
TAAAGTTATTTGTCAAAAGATGAAAATTAAAACAAAACGTGTAATCATTGCTATCTTCAA
TCATGTAACAAGAAATAATTGCAA
>Gene_33_1/2
TTTTTAGACAATTATTTATTGTTCAAAGTTTAACAAGCGTAAAATTTTCGGACCATGTCC
AAATCGTTCCTTGATGTTACGTGATTGTAGTCAATCAGTCCTCCGTCTCGTTTAAAGACG
ACATTTTCTCCGGGAACGCACGCGAATCCGTAGCTTGGATAATGCATTACACTGTTNNNN
NNNNNNGGTTTCGTACGGTCCGTCCAAATCGCAACCTTCACATTTGACAAACTGACTGCA
GTGACTGGTCAAGATTCTATCCCATTTGATAGTGATGTGGTTGTCTCTGTCCTTTCTCAT
ATGGGTGTGCATGAATCCCAAGGCATGAATGAACTCGTGTTTTACTGTTCCTTTTGAATA
CATACATCCTGGATTCTGCAAGTTCAAGGGCTGGTTTGGTCCTCCGGTGTAACCCAGAAG
AGAATAACAACCTTGATTGAGAGAGTGCACCTCAATATAATGGCTAGCTGTAGATTCACT
GAACTTGACACAATTTCCCAGATCCTTTTGCAATTCCACTAAGCACTCTCGTACGATACC
CTTTTTGTCGCCGGGGAAAGCTGGAGCAAATGAAAACAACACTTGATTATTTGGCCATCT
TTTGGTATTCGAGTAATGAGCTTTGAACCCATTGATAAGCGCGATGTCGCTCTTGTCGAG
CACCATATCTCCCATCTGCATGCTGTCCAGGCCTCTTTTGAGCAGTTTCTAACCAATGCG
GATGTCCCCGCCAGAAACTGCTCAAAAGAGGCCTGGACANNNNNNNNNNNNNNNNNNNNN
NNNNNNNNNNNNNNNNNNNNNNNNNNNNNNNNNNNNNNNNNNNNNNNNNNNNNNNNNNNN
NNNNNNNNNNNNNNNNNNNNNNNNNNNNNNNNNNNNNNNNNNNNNNNNNNNNNNNNNNNN
NNNNNNNNNNNNNNNNNNNNNNNNNNNNNNNNNNNNNNNNNNNNNNNNNNNNNNNNNNNN
NNNNNNNNNNNNNNNNNNNNNNNNNNNNNNNNNNNNNNNNNNNNNNNNNNNNNNNNNNNN
NNNNNNNNNNNNNNNNNNNNNNNNNNNNNNNNNNNNNNNNNNNNNNNNNNNNNNNNNNNN
NNNNNNNNNNNNNNNNNNNNNNNNNNNNNNNNNNNNNNNNNNNNNNNNNNNNNNNNNNNN
NNNNNNNNNNNNNNNNNNNNNNNNNNNNNNNNNNATCAAATGGGATAGAATCTTGACCAG
TCACTGCAGTCAGTTTGTCAAATGTGAAGGTTGCGATTTGGACGGACCGTACGAAACCAA
CAGTGTAATGCATTATCCAAGCTACGGAATTCGCGTGCGTTCCCGGAGAAAATGTCGTCT
TTAAACGAGACGGAGGACTGATTGACTACAATCACGTAACATCAAGGAACGATTTGGACA
TGGTCCGAAAATTTTACGCTTGTTAAACTTTGAACAATAAATAATTGTCTAAAAA
>Gene_33_2/2
TTTTTAGACAATTATTTATTGTTCAAAGTTTAACAAGCGTAAAATTTTCGGACCATGTCC
AAATCGTTCCTTGATGTTACGTGATTGTAGTCAATCAGTCCTCCGTCTCGTTTAAAGACG
ACATTTTCTCCGGGAACGCACGCGAATCCGTAGCTTGGATAATGCATTACACTGTTNNNN
NNNNNNGGTTTCGTACGGTCCGTCCAAATCGCAACCTTCACATTTGACAAACTGACTGCA
GTGACTGGTCAAGATTCTATCCCATTTGATAGTGATGTGGTTGTCTCTGTCCTTTCTCAT
NNNNNNNNNNNNNNNNNNNNNNNNNNNNNNNNNNNNNNNNNNNNNNNNNNNNNNNNNNNN
NNNNNNNNNNNNNNNNNNNNNNNNNNNNNNNNNNNNNNNNNNNNNNNNNNNNNNNNNNNN
NNNNNNNNNNNNNNNNNNNNNNNNNNNNNNNNNNNNNNNNNNNNNNNNNNNNNNNNNNNN
NNNNNNNNNNNNNNNNNNNNNNNNNNNNNNNNNNNNNNNNNNNNNNNNNNNNNNNNNNNN
NNNNNNNNNNNNNNNNNNNNNNNNNNNNNNNNNNNNNNNNNNNNNNNNNNNNNNNNNNNN
NNNNNNNNNNNNNNNNNNNNNNNNNNNNNNNNNNNNNNNNNNNNNNNNNNNNNNNNNNNN
NNNNNNNNNNNNNNNNNNNNNNNNNTGTCCAGGCCTCTTTTGAGCAGTTTCTGGCGGGGA
CATCCGCATTGGCCAGAAACTGCTCAAAAGAGGCCTGGACAGCATGCAGATGGGAGATAT
GGTGCTCGACAAGAGCGACATCGCGCTTATCAATGGGTTCAAAGCTCATTACTCGAATAC
CAAAAGATGGCCAAATAATCAAGTGTTGTTTTCATTTGCTCCAGCTTTCCCCGGCGACAA
AAAGGGTATCGTACGAGAGTGCTTAGTGGAATTGCAAAAGGATCTGGGAAATTGTGTCAA
GTTCAGTGAATCTACAGCTAGCCATTATATTGAGGTGCACTCTCTCAATCAAGGTTGTTA
TTCTCTTCTGGGTTACACCGGAGGACCAAACCAGCCCTTGAACTTGCAGAATCCAGGATG
TATGTATTCAAAAGGAACAGTAAAACACGAGTTCATTCATGCCTTGGGATTCATGCACAC
CCATATGAGAAAGGACAGAGACAACCACATCACTATCAAATGGGATAGAATCTTGACCAG
TCACTGCAGTCAGTTTGTCAAATGTGAAGGTTGCGATTTGGACGGACCGTACGAAACCAA
CAGTGTAATGCATTATCCAAGCTACGGAATTCGCGTGCGTTCCCGGAGAAAATGTCGTCT
TTAAACGAGACGGAGGACTGATTGACTACAATCACGTAACATCAAGGAACGATTTGGACA
TGGTCCGAAAATTTTACGCTTGTTAAACTTTGAACAATAAATAATTGTCTAAAAA
>Gene_34_1/2
TAAACTTTGAAACAGGAATGAGTTGATTTTTAGTTCATATATTGTAATAAAGACGTATTC
GCACAAACACAGATGGATATTGAAGACAGCCTGCTTTCAAAAATGTAATAATCCACAAAT
CATCATTTCATCATCATCATTATCATCACAATTACTATATTAGATATTTATTTTCTAGGT
TAATGAAATGGGCCGTTTTGAGGAGGCGGCATCATTCCACCGCCCATTTGAGGCATTGAC
GCGAATCCGGGACCAACTGAGCCGGCTCCATACATATTCGGTATTCCCATTGGGCCAGCG
GTCAACATCAATTGAGGTTCTCTCAACAATAAAGGTTTGTGTTCAAATTCGGCTTTCTCT
TCATTGGTGCTTCGTACAGCGTCAGCTTTCTCCAATTTGTCAACCTTATCCGTGTACTCT
CTCAACACCTGAATAATGTAAGGCATAGCAAAATCCATGATATTATGACGCCAAGCAGCC
TCCAGGACGACATCGGGTCGTAACAAATCATAGCATTGAAATAGACAGGCCGCGAAACAA
TCGTGCAATCCTTCCGAAAGAAACCAATTAAGAAGATCTTCAGCTGCTTCTGTGTCCCGA
GACTCACTGGCGTACTGCATTGCATCTTTGTAGAGTTTGTCTCGTTTGCACAAATCAACA
CTTTGTTTGTATCGATTGTTACCCTTGTATAGAAATGCGGCAATTCTTCTGAACTCAATC
AATTCGTGTTTTTCTAATTTCTGTGCAAGAGCGATGTTATCAAAATTATGATAGGTCTCA
ATAGAAGCCCGCAGTCCCTCATAATCCTCTTCATCGATCAGTAGGCTATTGAGAGCTTCA
TTGACAGTTTTGTTGTTATGCTGCTGAACGTGTCTCAAATACGGTTTTACGAGCGGTATC
TGGCCGACTTTGATGAAGTAATTCACAGTTCTGGTATGATCGAGTCTTGGAATGAGAACA
TTGAGTAAATCGTTTAGAAGCATCGGCTTATTGCTCAAATAGAAGTTTATGGCTTTATAA
TACAGCTCGATATTTGCAACTTTGGTGATTATGTCTTTGAAATGATTTTCTCTCCAGGCT
TCTGTCGGGTGGCTTATCATTGTTAAAATCGCATTATCGAACTCTTCATATTTATCATAT
AGGAATACTAATTCCGACCACAAATGAGCTTGTTCGGAAGCCCTGAGGACTTTTGGAATA
TTAACCCGTGACCAGAACAACTCAAGATGTTCACGCATTTTTGCGGGCTTGAACTTAGAA
TAAAGAATAGCCAATTCCGTAAACATTCCCATGTGTGCTCGTTCCAATCCCAAACCCGCT
TCTAAAAGTGCTATTAATTCTTCGAAAAATCCTCTATCTTGATAGTAATTAATCAAATCT
TCTAATTCGTCGGCATGGACGACAATATGCATTCCAGACATTTGGGCTAGTCGGAATTCT
TCGTTGTCAACACATGCAAAGCACACTTCTTTCCAGGTGCGCGTGGAATTCGCTTTTCTC
GCTGAATCAACAGCAGCTTGATACTCACCCAAATGAACAAGAGTGATAGCTAAGCGAGCG
TAATTTGATACGTTATTGTAAAGTAATTTTGCTGCTTCGTAAAGTTTTTCATCAAAGCAT
CGATCGGCTACCTGAGTAACATTAGCATGATTCGGTCCAGAAATGAATTCCTCCAGATCT
GCTAATCGATTGGTTTTGGCATAGGCATAAGCTAATTCGGTTTCAATGAATGTTTCTCTC
GCCTTTTTGCGAGCCATTTGTAAATATCTAACCAAATCCTCATAATTGTTCTCTCGTTTC
CCGGCTTCCACTACTTTCATGTACTGACTCGGATCTCCGGCCTTTAAATACGAATCAACG
GCCTCTTTGATAAATCCTTCACTGAGTTGAGCTAAAGCCAACAGACTCCAAACTCCAGGC
TCATTGCATCGTTCTGCAAATTCATACGCCCGATCCAAATTTTTTATGTTCTCAATCAAT
ACTTGAATTGCAGAAGTGTTGACTTCAAATTTCTTAAAGATAGCGAAAGCTTCTTCAAAC
AAATCGTTCGTTATGGCAATGTTGGCGATATCTGGCGCATCGTAATTATCCAATCGGGTG
ATATATTCCATAACTCGTGTCTTATCGGCTTTAATTGCTGTAAGGATCAAGAGATTTTGT
AGATTACGATGATCACTAAAAACTGAATTGTCGAGAACGATTTTCTCTAGTAACTCAATC
AACTCATTCGGCATATCGGCCGTCATAAATGCTCTGACTGCAACTGATATTTCTTCTGGG
TCTTGCGTTTCTGAAAGAGCCGTTTGAACGACTTGATCGATCAATTGTCTGCGATATTCA
TTGGCATCACCCAAAACTTCCGCCCATAAATCGGCATCTTTTCGACGTACTAAGTATCTT
GCTTCGCTTTTGAACAGTGAATTTTCATTGCATACCTTGATTAATTCTTGATCACATTGG
CCTCTTTCATAGGCAATACAAGCCAGGTGAGGGTCTCGTTTCTCACAGTATTTACCCACT
ACCCTACTATCATAGAATTGATTTTCCTTCAGAAATCGTTCAGGATTATTATTGGAATCA
ATATAGATTTTAGCCAACGCATTGTGTGTTGCAGGCTCCTCTGAGCCTTCATGGATTCGA
CTTTCTAACCAAGGCAACAACAATTTGAGTCTGTTACGTTTCTCGACTTCGGCAACAAGT
TCATCGGTATTAAATTGACCCCTGACAACCATGATCAATTGTTTGATAACATCGTCGGAA
CAGTCAACATCAAGTAATCCACCGACAACGATCGGTAATCGCTGGGGATTTACTTTTTGC
ACATAGATTTCAATATATTTCTGCAACTGATTTCGGTAGAGGTAAAGCACAAGATCATGC
ACGAAATCAAACCGATCACAGACAATTATAAGCGGTAATTGATCGGTTAATTTAGCTTCT
TTCAAAAAGTTTTTCACTCGGTCTGGCTCATAGAAATTGCTTTCTTTGCAAATTCTTTCC
ACTTCCTTTATTTGCCCGGTTTTACAGGCAGCTTGAATATATTTAAAGTGAACCTCGGTG
TCTTGACTGAAATTGACAATCGATCCGAGGAAATAAAATAGACCCTCGTAGCTTTTGAAA
GATTCGAATATTTCAATAATAGACGATGTGCCGAGTTGCTCATGGTATTTACTGGCAATT
TGTACGCAGACCTGTAGATTCTGTCGGATATTAGCCTGTAGCATTGCTTTGATGCATTCG
AGAGAATCGTCGACGGAAAGACAGCCAAAATAGTTAACAAGCCACTCGGCATTTAATAGA
TGGGTATGCACAACAGCCCGTTTGATATCGTACAAATCAGTGTAATGTTCCAATGCCCGT
TGAAGTAATCCTGCTTTTTCACACAATTGGGCAATATGTGCCTTATCGTAGTTGGTGAAC
ATTTTATTGCCCATGATCGCATCTGCCACTTGTGGTGCGTGTAAAAGATTCATTTCCAAC
AATCTGGTTTGCAAATGGGCTTCCGACGGCCTGTTATTCTTGAGTGCGTCCAAAAGGAAT
GAAGTACACTGTTGTACGAGGCCTTGCTCCATGAACACATCGACAATTTGATCGAGATCA
CTGACAAGTGGCTCATCGTCCTGGACCAGCATTTGAGCGAATTGTAATCCCTGGTCAGCA
TTAATGCGCATTAAGTTGCGCAAGAGATAAACGTAATCCGGTGTAAAGCCAACTTTCTTT
GAATAGAGAATGATCTTCTGGAATTGGCCGGTTTCAGCAAAGCATTGCACGACTTTCTGA
GGTACATTAGCTCGTAAATAAACCGACAGAGCAAGAGTTGGATCACTTTGTTTAACGATG
TCACCCAATTCTTCAGAACATTCCAATTTGTCTTCTTTCAGCCATTTTTCTAGCAATTGT
TTTTTGCCTTGCATCAAAACCGGTCGACAGAGTTCTAGACTTTCGTATTTGTTCAATTGG
CCTTGATCCAATAGAATGCCGAAATATTGCAATAAAGGAGATTGGCCACTTTGTGTTGGA
ACTTGTTGGAACCTTTGAATTGTTTGAGGGGTTCTTAGTATACCTTTTGGTGCACTAGCT
GCCACTTTGGCGGCTTCGCTATATTGACCGCTTTGGAAAAGGTTGTTGAATTTGTGCACA
AACAGATCTTCAGCGCCAGGAAGATTACTTCTTGTTGCCACTCTCAATGCTAGATCTGGC
ATATTGAGAGTGTTGGTAATATATGAGACGATAGTTTCCTCTTCAACTGACACCGATAAC
ACTTGTCCTTTGCGGTTAACTCCGATAATACCCGATGTCGGTTCATATGGAGCCGTGACG
AAAATCGTTTCACTGCTGATACGATTCACATAAATGCAAGTACCGGTTTCAATGTCGTAC
ATGTGAATATAGCCATATTTTGTAATTAGAAAAATCATATTGAATTTATTTGAGGTCTGC
ATAGCGACCGGGAAATCGGCGGCTGCCTCTGGTGGAAACATGACATCGACGGCTTTTTTA
GTGAATGTCTGATTACCAGTCGGAGTCTGACCGACTTCAATGATGTGCAGTTTGCCACCT
TGTACGCCTCGGACACCAAAACAAAACAAAGTCGAAGGATTTTGATTCCCGTCCAATTTT
ACATGCGCAAATGCTGCAGCGTGACCTTCAATTGGTTGACTTACCTTTCTATCTACACTA
TACAATTGCATAGCACCAACTACTCGACTTTGCTGCGCAGATATTCCAATCAAAATTAAC
CATTTCATACTCGGATCACAACGGTAATTAATGATTTGGCAACCACTTAGGGACGAATGT
CTATCAAACATTTTCACAGGACTTGATTCCCCTTCCATTGACCAATGAAACACTGCATTA
TCTGTTACTAATGCAATCGTATTAACCGATATCCATTTCCAAAAAGTAACATCTTCTGTC
AGATTATGTGACTTCATTTTGCTTTTCAATTCAATATTAAAAATTTGTAAAGTTTTTCCG
GCTTTTAATGCGATAACTTTGCTGATTGGATTCATAATTGCAGAATCCGCAGAAATTGGC
CGTCTGATTGGATTTGTGGGATCATTAATGTCAATTATGACAACTTGAGACGTTTCACCA
CTTCTTTCTCTTACACAAATAAACTTATCCGACTCCATTGTTAACGTACTAAATCCTATA
CTGGCAGCATTAATTCCGATTGATGAAAGCTGGAAATGCTCCTGAAAATGTATAGGCATT
ACTGTATTGCTCATTTTTTAATAAATTTCAATGAAAATGAAACTAAATATTTGTAAGCCA
GCAATTAGTC
>Gene_34_2/2
TTAAAGTGTCATCGTCGAATTTCATAAAATGTCCTTGAGTTGAGGTAAATTCGATTGTTT
GCAATTCTAATTCTGTTTGTAAATTTTCCTCTTCATCAAAACGCATCGGTGTTGCAATAT
TCTCAACATTGTATTGTTGTTCGAAAAATTCTAACGTTTTATGTGGAGGCGTTAATCCAG
TTTTCACATTGTCCAGTTCACTGCCATCTAATTTATCTGTTCCAACAAGAGCTATTATTT
TCTTTGAATCTACATCACTCGGCGATTCTTCTGAACTCAATCAATTCGTGTTTTTCTAAT
TTCTGTGCAAGAGCGATGTTATCAAAATTATGATAGGTCTCAATAGAAGCCCGCAGTCCC
TCATAATCCTCTTCATCGATCAGTAGGCTATTGAGAGCTTCATTGACAGTTTTGTTGTTA
TGCTGCTGAACGTGTCTCAAATACGGTTTTACGAGCGGTATCTGGCCGACTTTGATGAAG
TAATTCACAGTTCTGGTATGATCGAGTCTTGGAATGAGAACATTGAGTAAATCGTTTAGA
AGCATCGGCTTATTGCTCAAATAGAAGTTTATGGCTTTATAATACAGCTCGATATTTGCA
ACTTTGGTGATTATGTCTTTGAAATGATTTTCTCTCCAGGCTTCTGTCGGGTGGCTTATC
ATTGTTAAAATCGCATTATCGAACTCTTCATATTTATCATATAGGAATACTAATTCCGAC
CACAAATGAGCTTGTTCGGAAGCCCTGAGGACTTTTGGAATATTAACCCGTGACCAGAAC
AACTCAAGATGTTCACGCATTTTTGCGGGCTTGAACTTAGAATAAAGAATAGCCAATTCC
GTAAACATTCCCATGTGTGCTCGTTCCAATCCCAAACCCGCTTCTAAAAGTGCTATTAAT
TCTTCGAAAAATCCTCTATCTTGATAGTAATTAATCAAATCTTCTAATTCGTCGGCATGG
ACGACAATATGCATTCCAGACATTTGGGCTAGTCGGAATTCTTCGTTGTCAACACATGCA
AAGCACACTTCTTTCCAGGTGCGCGTGGAATTCGCTTTTCTCGCTGAATCAACAGCAGCT
TGATACTCACCCAAATGAACAAGAGTGATAGCTAAGCGAGCGTAATTTGATACGTTATTG
TAAAGTAATTTTGCTGCTTCGTAAAGTTTTTCATCAAAGCATCGATCGGCTACCTGAGTA
ACATTAGCATGATTCGGTCCAGAAATGAATTCCTCCAGATCTGCTAATCGATTGGTTTTG
GCATAGGCATAAGCTAATTCGGTTTCAATGAATGTTTCTCTCGCCTTTTTGCGAGCCATT
TGTAAATATCTAACCAAATCCTCATAATTGTTCTCTCGTTTCCCGGCTTCCACTACTTTC
ATGTACTGACTCGGATCTCCGGCCTTTAAATACGAATCAACGGCCTCTTTGATAAATCCT
TCACTGAGTTGAGCTAAAGCCAACAGACTCCAAACTCCAGGCTCATTGCATCGTTCTGCA
AATTCATACGCCCGATCCAAATTTTTTATGTTCTCAATCAATACTTGAATTGCAGAAGTG
TTGACTTCAAATTTCTTAAAGATAGCGAAAGCTTCTTCAAACAAATCGTTCGTTATGGCA
ATGTTGGCGATATCTGGCGCATCGTAATTATCCAATCGGGTGATATATTCCATAACTCGT
GTCTTATCGGCTTTAATTGCTGTAAGGATCAAGAGATTTTGTAGATTACGATGATCACTA
AAAACTGAATTGTCGAGAACGATTTTCTCTAGTAACTCAATCAACTCATTCGGCATATCG
GCCGTCATAAATGCTCTGACTGCAACTGATATTTCTTCTGGGTCTTGCGTTTCTGAAAGA
GCCGTTTGAACGACTTGATCGATCAATTGTCTGCGATATTCATTGGCATCACCCAAAACT
TCCGCCCATAAATCGGCATCTTTTCGACGTACTAAGTATCTTGCTTCGCTTTTGAACAGT
GAATTTTCATTGCATACCTTGATTAATTCTTGATCACATTGGCCTCTTTCATAGGCAATA
CAAGCCAGGTGAGGGTCTCGTTTCTCACAGTATTTACCCACTACCCTACTATCATAGAAT
TGATTTTCCTTCAGAAATCGTTCAGGATTATTATTGGAATCAATATAGATTTTAGCCAAC
GCATTGTGTGTTGCAGGCTCCTCTGAGCCTTCATGGATTCGACTTTCTAACCAAGGCAAC
AACAATTTGAGTCTGTTACGTTTCTCGACTTCGGCAACAAGTTCATCGGTATTAAATTGA
CCCCTGACAACCATGATCAATTGTTTGATAACATCGTCGGAACAGTCAACATCAAGTAAT
CCACCGACAACGATCGGTAATCGCTGGGGATTTACTTTTTGCACATAGATTTCAATATAT
TTCTGCAACTGATTTCGGTAGAGGTAAAGCACAAGATCATGCACGAAATCAAACCGATCA
CAGACAATTATAAGCGGTAATTGATCGGTTAATTTAGCTTCTTTCAAAAAGTTTTTCACT
CGGTCTGGCTCATAGAAATTGCTTTCTTTGCAAATTCTTTCCACTTCCTTTATTTGCCCG
GTTTTACAGGCAGCTTGAATATATTTAAAGTGAACCTCGGTGTCTTGACTGAAATTGACA
ATCGATCCGAGGAAATAAAATAGACCCTCGTAGCTTTTGAAAGATTCGAATATTTCAATA
ATAGACGATGTGCCGAGTTGCTCATGGTATTTACTGGCAATTTGTACGCAGACCTGTAGA
TTCTGTCGGATATTAGCCTGTAGCATTGCTTTGATGCATTCGAGAGAATCGTCGACGGAA
AGACAGCCAAAATAGTTAACAAGCCACTCGGCATTTAATAGATGGGTATGCACAACAGCC
CGTTTGATATCGTACAAATCAGTGTAATGTTCCAATGCCCGTTGAAGTAATCCTGCTTTT
TCACACAATTGGGCAATATGTGCCTTATCGTAGTTGGTGAACATTTTATTGCCCATGATC
GCATCTGCCACTTGTGGTGCGTGTAAAAGATTCATTTCCAACAATCTGGTTTGCAAATGG
GCTTCCGACGGCCTGTTATTCTTGAGTGCGTCCAAAAGGAATGAAGTACACTGTTGTACG
AGGCCTTGCTCCATGAACACATCGACAATTTGATCGAGATCACTGACAAGTGGCTCATCG
TCCTGGACCAGCATTTGAGCGAATTGTAATCCCTGGTCAGCATTAATGCGCATTAAGTTG
CGCAAGAGATAAACGTAATCCGGTGTAAAGCCAACTTTCTTTGAATAGAGAATGATCTTC
TGGAATTGGCCGGTTTCAGCAAAGCATTGCACGACTTTCTGAGGTACATTAGCTCGTAAA
TAAACCGACAGAGCAAGAGTTGGATCACTTTGTTTAACGATGTCACCCAATTCTTCAGAA
CATTCCAATTTGTCTTCTTTCAGCCATTTTTCTAGCAATTGTTTTTTGCCTTGCATCAAA
ACCGGTCGACAGAGTTCTAGACTTTCGTATTTGTTCAATTGGCCTTGATCCAATAGAATG
CCGAAATATTGCAATAAAGGAGATTGGCCACTTTGTGTTGGAACTTGTTGGAACCTTTGA
ATTGTTTGAGGGGTTCTTAGTATACCTTTTGGTGCACTAGCTGCCACTTTGGCGGCTTCG
CTATATTGACCGCTTTGGAAAAGGTTGTTGAATTTGTGCACAAACAGATCTTCAGCGCCA
GGAAGATTACTTCTTGTTGCCACTCTCAATGCTAGATCTGGCATATTGAGAGTGTTGGTA
ATATATGAGACGATAGTTTCCTCTTCAACTGACACCGATAACACTTGTCCTTTGCGGTTA
ACTCCGATAATACCCGATGTCGGTTCATATGGAGCCGTGACGAAAATCGTTTCACTGCTG
ATACGATTCACATAAATGCAAGTACCGGTTTCAATGTCGTACATGTGAATATAGCCATAT
TTTGTAATTAGAAAAATCATATTGAATTTATTTGAGGTCTGCATAGCGACCGGGAAATCG
GCGGCTGCCTCTGGTGGAAACATGACATCGACGGCTTTTTTAGTGAATGTCTGATTACCA
GTCGGAGTCTGACCGACTTCAATGATGTGCAGTTTGCCACCTTGTACGCCTCGGACACCA
AAACAAAACAAAGTCGAAGGATTTTGATTCCCGTCCAATTTTACATGCGCAAATGCTGCA
GCGTGACCTTCAATTGGTTGACTTACCTTTCTATCTACACTATACAATTGCATAGCACCA
ACTACTCGACTTTGCTGCGCAGATATTCCAATCAAAATTAACCATTTCATACTCGGATCA
CAACGGTAATTAATGATTTGGCAACCACTTAGGGACGAATGTCTATCAAACATTTTCACA
GGACTTGATTCCCCTTCCATTGACCAATGAAACACTGCATTATCTGTTACTAATGCAATC
GTATTAACCGATATCCATTTCCAAAAAGTAACATCTTCTGTCAGATTATGTGACTTCATT
TTGCTTTTCAATTCAATATTAAAAATTTGTAAAGTTTTTCCGGCTTTTAATGCGATAACT
TTGCTGATTGGATTCATAATTGCAGAATCCGCAGAAATTGGCCGTCTGATTGGATTTGTG
GGATCATTAATGTCAATTATGACAACTTGAGACGTTTCACCACTTCTTTCTCTTACACAA
ATAAACTTATCCGACTCCATTGTTAACGTACTAAATCCTATACTGGCAGCATTAATTCCG
ATTGATGAAAGCTGGAAATGCTCCTGAAAATGTATAGGCATTACTGTATTGCTCATTTTT
TAATAAATTTCAATGAAAATGAAACTAAATATTTGTAAGCCAGCAATTAGTC
>Gene_35_1/1
AAACTTCAAGTATAAATATTATTATTAGGTCTGAATTGTCTCATTACTTATTATCGTGAA
TTCAGATTAACGAATGGCTGATCAATTGACCGAAGAACAAATTGCAGAATTCAAAGAAGC
ATTTTCTTTGTTTGATAAAGATGGCGATGGCACAATCACTACAAAAGAGTTAGGTACTGT
TATGAGATCGTTAGGTCAAAATCCAACTGAAGCAGAATTACAAGATATGATTAATGAAGT
TGATGCTGATGGCAATGGAACAATTGATTTTCCAGAATTTCTAACAATGATGGCAAGGAA
AATGAAAGATACGGACAGTGAAGAAGAGATACGAGAGGCATTCAGAGTTTTTGATAAAGA
TGGCAATGGTTTCATTTCTGCCGCTGAATTGAGGCATGTCATGACAAACTTAGGCGAGAA
ATTAACAGATGAAGAAGTTGACGAAATGATTAGAGAAGCTGACATTGATGGAGATGGGCA
AGTTAATTACGAAGAATTTGTCACAATGATGACAACAAAGTAATTCAATGACAATTCCAC
AATTTTCATAGTGAACTTTCCTTGTCACTTATTGTTGTATTAGTTGAATTTCCTCTTTAT
TTCAGCTTATAATATTGTAGTCTCAGATGGATTTGTTTATATTAAAATTGAATCCATTCC
CA
>Gene_36_1/1
ATTCGAGTGGTCAAGATATTGATAAACAAATACAATAGTTCAGAATAAGTTATCCAATCA
ATCAAAAGATATGTTGAAGGTAAAAACAATGAGATCACAAGAAATCAATTAACTTGCACC
CTGAATAAGCCCTCTTGTTCCCATATTCCCTCCAATAATCGAATAAAAACAATATAAATA
AAAATTATGAAAAATGAAAAAAATGTATTAAATCAATAAAACTGGGATTAATCAGCCATC
AGAGCGGCAATGTAAGTCAGAGAAACGGTCATCAATGGTAACTAGCAGCAAACCGACTAG
AAATTGTGAATTACCAACCTAAAGATCGAATTCGTGATGCTAAATGAGTTGTCTGGATTT
TTCTTCAAAATAAACGAATCACAAAACGATAACGGTTTATCTTCATCGGATTGAAGTTGA
CCCATAACAAGAATCGACACGCCGTCTTCAATTGGATGAAAATCTGCATTAGTAACAGCA
ACTTGGAGACGTTGAAATGGCAAATTTTTATATTTATTGTCAATTGCCAATCTGCCTTGT
AACTCAATGCCTTCATAAGTCAATAATGCATTTTCATGATAAAGTGAAGATATCACAGCC
TTATTTGTTTGAAGGCAATCGTAATAATGCGCTACAAATTGTTTACCAATATCGTAATAA
TTTGGAGGAAATAGACTGTAATTCATGATAAATAACTAGTTTGTTTTCAAATTTTTATAA
TAAATGCTATTAT
>Gene_37_1/1
TTTTTTTTTTTTTTTTTTTTTTTGGAAAAGACCTGGGAACATTTATTAAAACCAATTTTC
GCTATTTTCCATCGAAGTTGACATACGTAAATGATCACAAAATTTCAACTCTGAGAGCGC
CTTGAGAGTGCCAATTACATAATCACTTCACATTCCACTGACGTCATCAGACGATATTAA
ACATTACACAACTGCAATGCTCAGAATTAATTATAATGCAATCACTAATATCGTTTATAT
AATAGTTCTTATTTCCAATTCTAATTGTTAAGCCAGCTTAGATCATCTTCTAGATCTAAG
ACCGAAGGTTTTGGTTTGTCATTTTGTTGACTATCTGTTACCTTAGTTTTCTGGGTCAGT
TTCTCAAAAAAATCTAAAACATCATCATCATCATCACTGTATAAAATAGGATCTTTCGAT
ATCTGAGTGTTATTATCTACAGTTTCATATTTATCACCACTACTGGCGATTTGATCTGAC
TCTACCACTTTCAAATTGGCAGATGGTTCTAATTCTTCAAATCTAGTTGGATCCGGGGTG
TCATCGGGATCGTCTTCAGTATTTGTTACTTCCGTTGAAATCAAATTAGGGTTTTCATTT
TGTAATTTACTTGGAACATCAGACATAGAATTCTCAACAAATCCATTGTCTACCGATTCA
ATCATTTTCACATTTTCAACCGGATATTCAACTGAAATCTCATCGATTTCTTCATCTTTC
AAGGAGATCTCTAGAATTTTCTCATCGCTATGATGTAGAATATTTACATCGTCCAATAAT
AACGGTGGCTTATCTGTGCACAGATTTACCGATTCTGATGATTCTTGGTTTCTTTTTATC
ACTTCCTCGTCATCTGAAATTGTTTCTTTGATATTTATCTCATCTTTACTGAGAATTTCA
TTTGAGGAATTTATAATTTCCAAATCCAATATTTTCGGAAATTTCAATTTTTCTTCTTCT
GTGTTCCGTTCGTTTTCTTCCTCGCTATTATCGTCATTATCTTCTTCTTCTTCTTCCCCA
TCCTCCCCGGCTTCCTCCTCATCCTCACTCGTATCAATACTATCATTTTCCTCATTCTTA
TTTCCAATGATATTCATTGTTGAATCTCGTATAATAACCATGCATTTATTGACGATTTCT
TTTCCGGAATAATTACTATCTTGACTGATTTCTTCTTTAATTTTTTTGAACACATTATTC
ATTATCGATTTTACCGATTCTTCAATGTCGTTGCTGGTTGCGATTTTATCCTGTTCCGAA
TTCTTAACATCCCCATGATCTTTTATCAATTCAGTTAACTCTTGTTCCAATTCCTTGTTC
CTATTTTTTAGTTCCTCATAATTGTCTCGCATTTCGATCAGTCTGTTATTGTCATATTTT
ATTTGATTCAACTGGAACTCCATGTTGTTCAATTCCGTTAGTTTTCTCTGCGTTTCATTC
AATTGATCCGTTAAAATTTGGTTTCGTTGCTTCAGTTCTGTCGTTTCCTTTGATTTCTCA
TCTTCCATCTGGAATAATTGATCTTTCAATCCGACAATTTCCCCCTTTAAGCTGGCATTT
TCCATCATCAATTGGCTATTTTTCTCATTCGCTTTCATGAGTTTTCCCGATTCCGTGCGT
TGATAGTTGTCCAATTTCTGTTCCCAGTCCTGATTGAGACTATCGATTTGAGCCTGTAAA
TCGCTGCTTTTGTTCGTGATCCGCTGTCGTTCGGATTTCAATTTTGTTTTCCAATCTTCA
ATTTCCTGTTGGCATTGCCGGCGGATTTCGTTGATTTCCGAGTCGCAATCGGTTTGGATT
TTATTGATTCGACTGTTCGCTTCGTTTAGGTTCATTTTCAAAGATTCTATTTTTGTTTTG
AATGTGTTCTCATTGTCAGCCCATTGTTTGCGTCGGGTTTCGAGTTCCTGCTGAATCAAA
GAACCGGAAGTTTGCTCATCTTTCAATTCTTTCAATTCCGTCAAAAGCGATCGATTTTTC
AATTTCAAATCGCCAATTTCATCGCTGAGTTTTGTGATTTGATCGTTGAATTCCAGTGAT
TTCGATCGATAGGTCTGCATGTTTGAGTTAGATTGTTCCAGTTTCATTTCCAATTGGCTG
ACTTCTGACGTTTTCTGGGTCAGGTTTCGAATGTAACTCAACTTTTCTTCCTCTAACTCT
AGGATTCGCTTCTCCTGCATTGTCGCGCTGCTGCTCATCGATACCGAGGTCCGTGTGAGG
GCGTCTCGACTCTCCTCGAGATATAATTGACTGGATTTCTGTAATTCGTTAATCCGCTTG
TTTTGCTTTTCAATCATGCTGGATTTCTGATCACATTCCAGTTTCAGTGATTCATTTTCA
TTAATGATACGCTTGATGTTCTCAAACACGTTCTCAGCGTCCATGAAACGAGCAACTGGT
TGTTGTGGCTGAGTCGATATGACTTTTGAGTCGAGTTTGTCGTGTAATCGATCAATTTTG
TCTTGTAACTTGCTCAATGCGATGCGCATTTCAGTGTTGTTTTGACGGGTTTCAGTAAAT
AACACGCTGAAATCGTTAGAGGTGGCTGGATTGGGCATTTGTATGAAAGAGTTGACGGGA
TTCATTTGTGGATTACTATATTGGAGCAAGGGCGGATTGTATGAATGAAAGGGAAGTATT
TGCTGTGTCGAGGGAAATTGAGAAGATGCGATTCCAATTTCTTTATTTGGAATTGGATTT
GCTTGATTATAATTGTAATTTTTCATAGGATTTTCATTGGAATTCGATTCTCCACTAACA
GGAAGAATTGGAATGACCATTTTTTCTAACCTTTTCAATAGGTCGTCTTTTTTTGAAGTT
GAGCTTTCTGTTTCTTGTTCCGATTTAGTAAAATCTATATCAGGTAGACTAATTTCCGAT
TCTTTAGATTCTGTTTTAGGGCTTGGTTTTTCTAATTTTGGTTTCAACCGGATTAAGCGA
ATATAAATAAGAAAATTTGTATCGATGGGGATAGAGATTGAACCTCCTTTATTTAAATTG
GATTTATGTGAAACTGCTATGACTCGATATCCACCTCTACACATTCCAATCAATCCTCGA
TCAACGGCTGGAATATATTTATTACTTCCTACTTGCATACGTAAAATGTTTTGTGCATCA
TTTGAATAAATTATAGAAGAAATATCATTGTTTCTGATAGAATTTATAACTAACTCTATT
TCACACATATCCGTTTCCTGAACTTTCGCACCAGTTCCCGATTTAATATCAATAATTACC
AAATCAGATTTATTAGAAGATATTAATTTATATATGCACATTCGGCTGAGAAAATCGGTA
AAATATTCGGTTGTATCAAACCTTAATGACCAATTTTCTGATTTAATATCATAAAAGGAA
ACATATGATTCTTCAGCACTTGTTATTGAGAATTCTGAGTTAATGTTAGCTTGGGTTATA
TGAGTGCTTGATTTTCCATAAAGTAAAATATTAAAATTGCTGCCAACTTTAGACGCTAAT
AACGCCAAACCAACTTTTCCCTTATTTTCATACTGTTTATTAACATACTTGAAAGCATTT
ACCTGATAAGCTTTCAATATATCATTGCTATTTGCATTTCCTGAAGGTTTTGCAGATCTT
CTCGAAGGAGCAGGATTGCTAGGAGGAAGCAAATCATCATCATTCATAATGGTTAATATT
ATTTATGTATAACAGGTTATATTTAACGTCAAA
>Gene_38_1/1
TTTTTTTGTTAAATATATTTATTAAAATTGATTTAATAAAACAAATTATTTTTTGTCATT
ATTTTTCAAAAGTTCACAAATTTAGCATGGCGAAATATATTTTATTTTCCCATTTGTAGA
ACCCGGACTTGGTCCTTGACAAGTGTATCTTGGTAGTCTTCCAGACCCCGGAGCTTTAAT
GTTACAGAGATAACAACGTTCATTTTGATATATTTTTTGGGTTGATGATTCTTCGGCTTT
AAATACTTGGTCAAATATTTTAACATATGGAACACCTTCAGAATTGCGATATCCTCGCCC
AAGAAATAGCGATGCATCTGCCATGGCACTGAGAACAATTATTCCAGAAAGAATCAAAAG
CATTTTTTCACAGAAACAAGGAAAATTTGTCCAAAATCCACTCTTTTATAGTTGGATATT
TGTCTAG
>Gene_39_1/2
TTTTTTTTTTTTTTTTTTGAGAAGGACAAACATTTATTTTCAAATCAATGAAAGATTCAT
CTACCAAAGAGCAATAAAAATAAGAAATCCTCAATCTACATTTAAGATGGACAAGTTTTC
TTTTAATTTTGTTATTTCATTTTTAATCTGATTGGGCAAATACTTTCCCACTTGTTCGTC
GAAATATTTCTCAATTTCGTCAGCTTCTTTTTTCCAAAACGCCGAGTCAACGCTAAACAG
TTCCTCTAAATCTATGTCCGATTTGTCAAATCCAGTCACATTGATATCCGATAGCACCGG
CAAATTTCCGATTGCACTCGATTTGCAGTCAACCCGCTGATCGATCCGCTTAAGGATCCA
TTCAAGAACTCGGCAGTTTTCGCCGAAACCCGGCCATAAAAACTTCCCGGTTTTACTGGA
TTTTCTAAACCAATTTACGTGATAGATTCGAGGCAATTGCAGTGCTCTATCTTTTGAAAA
ACTCAACCAATGTTCAAGGTAATGGCCAAAATTGTATCCAAAAAATGGACGCATTGCAAA
CGGATCATGCATAATAATATTTGCCTTGTATTCAGCAGCTGCTGTTGATTCAGACCTCAT
TGAAGCCCCGACAAAAACTCCATGAACCCAATCTCTAGCTTCATACACCAGTGGTACGCC
TTCAGGACGTCGACCGCCAAAAATAATAGCACTGATAGGAACTCCATCGGGAGATTCCCA
ATCTCCATCAATAATTGGACATTGAGAGGCCGGAGTACAAAATCGTGAATTTGGATGTGC
AGCTTTTTTGCCTTTGTTCTTATCCCATGGATTGCCTTCCCAATCTGTAATACTAACAGA
ATCCAGATCAACCTCGTCCTCTAATCCTTCCCAAAAGAAGCCACCATCACTAGTTTCAGC
TACATTTGTGAAAATTGTATTTTTTTGAATGCATCTCATTGCATTTGGATTGGTTTTAAA
AGATGTGCCAGGAGCGACCCCGAAGAATCCATATTCAGGATTTATAGCCTTCAATATGCC
TTTGTTGTCGAATTTCATCCAAGCAATGTCATCTCCTACACATTCAATCTTATATCCTGG
CAAACTCGATTCAAGCATTGCTAAATTTGTTTTCCCACATGCTGATGGAAATGCAGCTGT
AATATATCGTTTGTTATTGTTTGCATCTGTTATTCCAAGAATCAGCATGTGTTCTGCGAG
CCAATGCTGCTTGTGTCCCATGATTGATCCAAGTCTCAAAGCCAGACATTTTTTCCCTAA
AAGTGAGTTTCCACCATAACCACTACCAAAACTACAAATTTCATTTCTTGCTGGCAAATG
AGCTATAATCGTTTTCTCTGGATCACATGGCCAACCGTTTATAATTTTTCCTATTTTTCA
TTTAACCATCAATAATAATTCCCAATCTCCTACTTGTTGTCGGCAAAGGAACTCCCACAC
TATGAATGCATTTCACAAAACATTTCTCTTTTTCTATTTCCTTCAAAACTCCTGATCCCA
TTCGTGTCATTATACGCATACTAGCAACGACATATGGAGAGTCAGTAATCTCAACACCGA
GTTTAGATATAGACCCTCCAACAGGACCCATACTAAACGGAATCACGTACATTACTCGAC
CTTTCATGCATCCGGGAAAGCGCGTATTCAATTCGTTCTCCATAACAGCTGGTGACATCC
AATTTCCCAATGAACCACGAATTCCATTATTCAGATCCGGTATTGTCATTTCTTTTTTCG
GAGTACTTATAAACGTTTTCGATTCGACTCTTGCTACATCGGCGGGATCGGTTCGAACGA
GCCAACAGTTTTCGTATTTCGACAGTTTCTTTATTGCACCTTGAGACAAAAGAATATCAA
TCATTTTCTGATTTTCCTCTTCTGATCCATCGCAAACATGAATCGAATCCGGTTGACAGA
TTGTAGCTTTCAACAAAATGTAGTCTATGAGACTTTTATCTGACACAGAATCCTTTTTTT
TTTTTTTTTTTTTTT
>Gene_39_2/2
TTTTTTTTTTTTTTTTTTGAGAAGGACAAACATTTATTTTCAAATCAATGAAAGATTCAT
CTACCAAAGAGCAATAAAAATAAGAAATCCTCAATCTACATTTAAGATGGACAAGTTTTC
TTTTAATTTTGTTATTTCATTTTTAATCTGATTGGGCAAATACTTTCCCACTTGTTCGTC
GAAATATTTCTCAATTTCGTCAGCTTCTTTTTTCCAAAACGCCGAGTCAACGCTAAACAG
TTCCTCTAAATCTATGTCCGATTTGTCAAATCCAGTCACATTGATATCCGATAGCACCGG
CAAATTTCCGATTGCACTCGATTTGCAGTCAACCCGCTGATCGATCCGCTTAAGGATCCA
TTCAAGAACTCGGCAGTTTTCGCCGAAACCCGGCCATAAAAACTTCCCGGTTTTACTGGA
TTTTCTAAACCAATTTACGTGATAGATTCGAGGCAATTGCAGTGCTCTATCTTTTGAAAA
ACTCAACCAATGTTCAAGGTAATGGCCAAAATTGTATCCAAAAAATGGACGCATTGCAAA
CGGATCATGCATAATAATATTTGCCTTGTATTCAGCAGCTGCTGTTGATTCAGACCTCAT
TGAAGCCCCGACAAAAACTCCATGAACCCAATCTCTAGCTTCATACACCAGTGGTACGCC
TTCAGGACGTCGACCGCCAAAAATAATAGCACTGATAGGAACTCCATCGGGAGATTCCCA
ATCTCCATCAATAATTGGACATTGAGAGGCCGGAGTACAAAATCGTGAATTTGGATGTGC
AGCTTTTTTGCCTTTGTTCTTATCCCATGGATTGCCTTCCCAATCTGTAATACTAACAGA
ATCCAGATCAACCTCGTCCTCTAATCCTTCCCAAAAGAAGCCACCATCACTAGTTTCAGC
TACATTTGTGAAAATTGTATTTTTTTGAATGCATCTCATTGCATTTGGATTGGTTTTAAA
AGATGTGCCAGGAGCGACCCCGAAGAATCCATATTCAGGATTTATAGCCTTCAATATGCC
TTTGTTGTCGAATTTCATCCAAGCAATGTCATCTCCTACACATTCAATCTTATATCCTGG
CAAACTCGATTCAAGCATTGCTAAATTTGTTTTCCCACATGCTGATGGAAATGCAGCTGT
AATATATCGTTTGTTATTGTTTGCATCTGTTATTCCAAGAATCAGCATGTGTTCTGCGAG
CCAATGCTGCTTGTGTCCCATGATTGATCCAAGTCTCAAAGCCAGACATTTTTTCCCTAA
AAGTGAGTTTCCACCATAACCACTACCAAAACTACAAATTTCATTTCTTGCTGGCAAATG
AGCTATAATCGTTTTCTCTGGATCACATGGCCAACCGTTTATAATTTTTCTTGTTGTCGG
CAAAGGAACTCCCACACTACTATGAATGCATTTCACAAAACATTTCTCTTTTTCTATTTC
CTTCAAAACTCCTGATCCCATTCGTGTCATTATACGCATACTAGCAACGACATATGGAGA
GTCAGTAATCTCAACACCGAGTTTAGATATAGACCCTCCAACAGGACCCATACTAAACGG
AATCACGTACATTACTCGACCTTTCATGCATCCGGGAAAGCGCGTATTCAATTCGTTCTC
CATAACAGCTGGTGACATCCAATTTCCCAATGAACCACGAATTCCATTATTCAGATCCGG
TATTGTCATTTCTTTTTTCGGAGTACTTATAAACGTTTTCGATTCGACTCTTGCTACATC
GGCGGGATCGGTTCGAACGAGCCAACAGTTTTCGTATTTCGACAGTTTCTTTATTGCACC
TTGAGACAAAAGAATATCAATCATTTTCTGATTTTCCTCTTCTGATCCATCGCAAACATG
AATCGAATCCGGTTGACAGATTGTAGCTTTCAACAAAATGTAGTCTATGAGACTTTTATC
TGACACAGAATCCTTTTTTTTTTTTTTTTTTTTTT
>Gene_40_1/1
AAACAAGAAGGATCACAGCGGAAAACGTGAACAAGGGAAATAAAGTATATAGTATGATAA
AACGGAGGAGCAAAGTTGTATAAAGTATAAAATATTGGAAGTGTTATTTTTTTTTTNNNN
NNNNNNNNNNNNNNNNNNNNNNNNNNNNNNNNNNNNNNNNNNNNNNNNNNNNNNNNNNNN
NNNNNNNNNNNNNNNNNNNNNNNNNNNNNNNNNNNNNAGATAATCAATTTAGAGCAGTTT
CAGAGCAATCACAAAGTAATTCAGGCAAATTCAGAGAAAACCAAGGTAAAAGGAGATAAT
CAGCGAAGTAGAAGCCACAGCGATAAACCAGCGAGTAACCGTAATCATTGAGAACAGAAA
ATATAATACGAGAAGCCAAACCAAAAAGAAAGAAGAAGAGAGCCTATTAGAAGAAGAAGA
AAGGATAAAAAAAGCAATAAGTGACAGAAGCGTCAACACAGCGATATCAACAGTAACAGT
AACAGGAACCGGATCAGAAAACGGACCAGACGATTTTGAATATAGTAGCAGCCAAGAAAG
CAGAGTAATTAATACAGAGAATATAATAGAAATATCGGAACCAGGAAGCGAGGAA
>Gene_41_1/2
TTCTTACCCATCAAGTTGCTACACTCCGGGAACTCCTAATAATTATCCCCATATTAAAAA
ACTTAATTTCCAAATGATTTTAAAAATTTCTAGTGAACATTCTACTAATTGTTTTTTATG
CAATCAGTATTTACGAATGAATAATTAGTTTAATATACAATTATTTAATATTAATACACA
GTAAAACTGTAGTAAACTACAGGTCATCTGAATGTTAGGTTAGCCCCTCTGAAA
>Gene_41_2/2
GCCGGGTATGCCCAGTTACACACCAGGAGTGCCCAATTATTCGCCGGGTATGCCCAGTTA
CACACCAGGAGTCCCTAATTACTCACCAGGCATGTCTAATTATAGACCAGGAATGCCTGG
TTATTTGCCGGGAGTACAAAATTGTCCATCAAATTCATCTCAATATACACCTGGTGTTCC
AAATTATTCATCCGCCGTACCTAACTATTCACCGGCCGTACCTAATTATTCACACGCAGT
CCATAATCAACATGAAGCATTCTATCCACCAACAGTTGAAGCAGGAATGATTTCTTGTCC
AGTTGGACAACCTGGGATAATGTGTTCTGAAAATGAACCAGGAATTCCGTATCCAAGTGC
TCCTCCAATAATTATGGATTATCCTTCTTACCCATCAAGTTGCTACANNNNNNNNNNCTC
CGGGAACTCCTAATAATTATCCCCATATTAAAAAACTTAATTTCCAAATGATTTTAAAAA
TTTCTAGTGAACATTCTACTAATTGTTTTTTATGCAATCAGTATTTACGAATGAATAATT
AGTTTAATATACAATTATTTAATATTAATACACAGTAAAACTGTAGTAAACTACAGGTCA
TCTGAATGTTAGGTTAGCCCCTCTGAAA
>Gene_42_1/6
TACAACTTCTCCACTTGAGGCATGAAAAAATGTTATTAAATTTAGCACATCTGACGGAAA
AGTTTTGTTCTTCAAATTCCAAAAACACTGCAGACTCATTGTCTGTTTTATGCCGCAAAT
CTGTACGAGAGAAATTAGTGGTTCAGTTGCACAATCTTACCACCAACGATTTCAATGACC
ATCAGCAAACTGAACCGAAACCGTTATCCTTAATAGAAATGCAAACGCCTAGCAATCGTC
GACGAAGCATGTCGGATGTATTTTCAGCGAAAGAAAACAGACAATCTATTAATTTCAATC
ACGTTGTCAATGAATTGCCGATTCCTGGAATGCTGAAATCGTACTTACAATATGGACTGA
ACAGTTCAAAGTTGGTAGAAAATATTGACCCTAGACCAGTGAGAATGCAAAGTTCCAGAA
ATATGTCCATCTACTGATATTGTTGTTGATCTGAATTTGTTTTTTTCATGAATTACATTT
TGTCATTGAAAAAAAAAAAAAAAAAATGCG
>Gene_42_2/6
TTTAATTACAAAATTGTCGTATTTAATTATAAAATATTTTGATTTAAATATATATTACTG
TTAGCAAAATATTTATGCAAAACTATTTAACTTACACTACTTCAAGCAAAACACCTATTG
TGGCATGTGCAATTAGTTCATGTGGTTACTATTTAGCTTTTAATTCTGATTCTCAGACGT
TGAAAATTGTGTGTTTAAAGTCTATCAGGTCTACAAAACTTGATAAAAATGAAACAAATC
TAAACGATTGTCTCCCAATTTTATTTGAATCCAAAATGGGTTCACAGATCCGTTGTTTAG
ATTTTGGGCGTGGCAATGTCAGTAACAATAGATTACCACATAGATCAAGTAAAAGGCGAA
TAACCTATCCAGTGATGGACAATGCTTGTTTATTAGCAGTCGGTTTGAAATCTGGCCAAG
TAAAGATCTATTCTTTATTGCCAAGCTCATACTATGATGGTTCTCAACCTCTGGTGGAAA
ACGGAGGTAACGCTAAATTGATGTTACATAACCATTATGAAGACATGGCCACAGTTTCAT
TTTCTCTTGATGGGTCTTTGAGACTTGCATCAATAAGTATTGACGGAAAGTTGTGCCTAT
GGGATATGTGGGATGATGGAAACATGTATAAATCTATTATTATTCCAAATAGTTTCCGGC
CAAGTTGTTGTGCGTGGGGGAATAAAAGCAAACAAATCTGTGTTGGTGGAAGCATCGGAA
AGTGCCATATTTATCAATCAGAAAAGCCTTGTTTAATGGTGGCAACATTAGCTCAAGAAC
TTCTTCATTCGATACCAGCATTGTGAATCTGGTGTGCTGGTACATACAAGCCGATGCTTC
AAATATGGCAAACTGGATTAAAACCATCTTTAATATTCATGGGTGGAGCTCACAATAAAT
ATATTCGCGATTTTGCTTTCTCACCGGACTGTGTAAATCTTGTATCGGTATCTGATGACA
ACATTATTCGAATGTGGAATCTCGAAGATACAGCATCACCGGTAGATCAAATCACTGTAC
CATTTACCGGAAGAAAACTCATTTTGAGCTGTGTAAAATTTACTCCAGATGGAACAAAAT
GTTTAGTTTGCACATCTGACGGAAAAGTTTTGTTCTTCAATTCCAAAAACACTGCAGACT
CATTGTCTGTTTTATGCCGCAAATCTGTACGAGAGAAATTAGTGGTTCAGTTGCACAATC
TTACCACCAACGATTTCAATGACCATCAGCAAACTGAACCGAAACCGTTATCCTTAATAG
AAATGCAAACGCCTAGCAATCGTCGACGAAGCATGTCGGATGTATTTTCAGCGAAAGAAA
ACAGACAATCTATTAATTTCAATCACGTTGTCAATGAATTGCCGATTCCTGGAATGCTGA
AATCGTACTTACAATATGGACTGAACAGTTCAAAGTTGGTAGAAAATATTGACCCTAGAC
CAGTGAGAATGCAAAGTTCCAGAAATATGTCCATCTACTGATATTGTTGTTGATCTGAAT
TTGTTTTTTTCATGAATTACATTTTGTCATTGAAAAAAAAAAAAAAAAAATGCG
>Gene_42_3/6
CTATCACCAATAATGTTTGCTATTTAAAAATAAGTAATGTTTTATTTGAGTACATTTGAT
TACATAATTGTGCATGTTGACGCATTGACTAAATTGTGCAGTAAACAGATTGATCATAAG
TGGACATTGATTTATTTACAGTTAAACGTTGGGAATTTTTTTTTTCAGTTAAACGTTGGG
AATTTTTAATTGATATTGTCGAATTGACTATAATGTGATTTTAGTTCAAATGCTTAATCC
TCATCATTTACAGCATTATTCGAATGTGGAATCTCGAAGATACAGCATCACCGGTAGATC
AAATCACTGTACCATTTACCGGAAGAAAACTCATTTTGAGCTGTGTAAAATTTACTCCAG
ATGGAACAAAATGTTTAGTTTGCACATCTGACGGAAAAGTTTTGTTCTTCAATTCCAAAA
ACACTGCAGACTCATTGTCTGTTTTATGCCGCAAATCTGTACGAGAGAAATTAGTGGTTC
AGTTGCACAATCTTACCACCAACGATTTCAATGACCATCAGCAAACTGAACCGAAACCGT
TATCCTTAATAGAAATGCAAACGCCTAGCAATCGTCGACGAAGCATGTCGGATGTATTTT
CAGCGAAAGAAAACAGACAATCTATTAATTTCAATCACGTTGTCAATGAATTGCCGATTC
CTGGAATGCTGAAATCGTACTTACAATATGGACTGAACAGTTCAAAGTTGGTAGAAAATA
TTGACCCTAGACCAGTGAGAATGCAAAGTTCCAGAAATATGTCCATCTACTGATATTGTT
GTTGATCTGAATTTGTTTTTTTCATGAATTACATTTTGTCATTGAAAAAAAAAAAAAAAA
AATGCG
>Gene_42_4/6
GTTGCATCTGGATTTGGATTCATATTTTCAGACTGCTATAAGCAAATAGTGTCAGATAAA
TATCATCTATGTAAACACCGAAAGAAAGACATAGTGATATATATCGTTTTTTAGTTGTTG
CACAATTGACCTAGTATATATTTAGGTAACGCTAAATTGATGTTACATAACCAATTATGA
AGACATGGCCACAGTTTCATTTTCTCTTGATGGGTCTTTGAGACTTGCATCAATAAGTAT
TGACGGAAAGTTGTGCCTATGGGATATGTGGGATGATGGAAACATGTATAAATCTATTAT
TATTCCAAATAGTTTCCGGCCAAGTTGTTGTGCGTGGGGGAATAAAAGCAAACAAATCTG
TGTTGGTGGAAGCATCGGAAAGTGCCATATTTATCAATCAGAAAAGCCTTGTTTAATGGT
GGCAACATTAGCTCAAGTTCATTACAATGATATTAGTGCTTGTAAATATTCTTCAGATGA
TTCACTTTTAGGAACTTCTTCATTCGATACCAGCATTGTGATCTGGTGTGCTGGTACATA
CAAGCCGATGCTTCAAATATGGCAAACTGGATTAAAACCATCTTTAATATTCATGGGTGG
AGCTCACAATAAATATATTCGCGATTTTGCTTTCTCACCGGACTGTGTAAATCTTGTATC
GGTATCTGATGACAACATTATTCGAATGTGGAATCTCGAAGATACAGCATCACCGGTAGA
TCAAATCACTGTACCATTTACCGGAAGAAAACTCATTTTGAGCTGTGTAAAATTTACTCC
AGATGGAACAAAATGTTTAGTTTGCACATCTGACGGAAAAGTTTTGTTCTTCAATTCCAA
AAACACTGCAGACTCATTGTCTGTTTTATGCCGCAAATCTGTACGAGAGAAATTAGTGGT
TCAGTTGCACAATCTTACCACCAACGATTTCAATGACCATCAGCAAACTGAACCGAAACC
GTTATCCTTAATAGAAATGCAAACGCCTAGCAATCGTCGACGAAGCATGTCGGATGTATT
TTCAGCGAAAGAAAACAGACAATCTATTAATTTCAATCACGTTGTCAATGAATTGCCGAT
TCCTGGAATGCTGAAATCGTACTTACAATATGGACTGAACAGTTCAAAGTTGGTAGAAAA
TATTGACCCTAGACCAGTGAGAATGCAAAGTTCCAGAAATATGTCCATCTACTGATATTG
TTGTTGATCTGAATTTGTTTTTTTCATGAATTACATTTTGTCATTGAAAAAAAAAAAAAA
AAAATGCG
>Gene_42_5/6
TTTAGTCTCAAGTTTCAGATATTATGTCAAATTTTTATTCTGGTTCTAAGATATTCCAAC
CAGTTTCAGATGCAGTTGGTCTCACAGTTGATCAATTTAATTTTATGTTCTGTCAACTGG
TTGCATCTGGATTTGGATTCATATTTTCAATATTTTCACGCTATTTAAATACAGATAAAA
TCAGTCCTACATTTAGACACATAATCGAACTAGTATGTGGAGTTTCATTAACAATATTTT
GTTTCGGCAGTCAAATCTGGCATCTCCTTGGTCAATCAATTTCTGTATACATTATGATGA
ATGCAATGTCGACAAAGTCTGCTAGATATTTTATTTTAGGATTCGTTCTGTTATTTTTAT
CGGTTGCTCATCTAGCTAGAATGTATTATGATTACGGAGGCTACACTATGGATATTACGG
GACCTCTGATGATTCAGACTCAGAAACTGTCGTCTCTCGCATTCAATCTTCATGATGGCC
AACGCATAAAGAAAAATGAGCCCCTAAGGCGTGATTATCATCGTAAACACGCTCTATTGA
AATACCCAACTCTGCTGGAATTCTTTAGTTACATGTTTTATTTCCACGGTATAATGGTTG
GCCCATTCGTATTTCTTGCCGACTATTTGCGATTCATTGAAGGCCGTCAAGAAGAAGTTC
TTGACAATGAAAAAGAAAAAGAATATTTTAGAAAAAACAAATCCACAATTTTGGCTGGCT
GGCCGGAAATCGGATTCTATGTCAAATCATGTCTCGTGTTTGGACTGCTGACTATTTTTG
TCCAACCTCATTTTGATCCCGATTATTTCAAAACTGATGAATACCTTCAATCTGGAATGT
TTTACAAGTATATCATGCTCACCATTGTCTCGTTTTTGGTTCGGCAGAAATATTATTTTG
CATGGAGTATTGGATCGATGTCGAACATTTTCTCTGGACTTGGATTTAGTGGATTCAGCG
AGGAGCGCAAACCAATTTATGATGTGGTCAAGAATTTTGACTTTTTCAAAATCGAACTTG
GTACTAGTACAAAATCCATAATTGACAATTGGAATGTCGGCACGATTTATTGGCTCAGAG
AATGCGTTTATGATCGAATTCCACGAGCATATGGGACACTGGCAGTGTTTGTTTGCTCGT
CTATTTGGCATGGATATTATCCAGGATATTACCTCTGTTTTATGTCGTTGGCACTTTTCA
CCGAGGCCAGTCGAGCCGGAAGAAAATACATTCGGCCATTGGTTCACAAAGCTTCATTGA
ATTTGCCATATGATGTTCTTACATCATTGCTCGGTATGTTGGCATTGAATTATTGTGCAA
TCCCATTTACGCAGTTAGAGGTTCAACTGACATTCTATATATGGAGCAAAATGTTCTTCA
TTGTTCACGTTGGATCAGTTCTGCTTTATTTCCTAACGCCTAAATTAGCGCCTCTATTCT
CGAGTGCAAGCGGCGATCACAGCCCCCGCGTCGCAGATAAAATATCTGGAGATGACATAT
CTGTACACAATAGTATTCGCAATGAGAATATTAGCAATAACACAACTAACAATGCCGAGA
ACACTGTAAAAGAAGACAAGAAGATTGATTAATGTTACACCGTCCTCTGTTGTGACATTT
CAATGCGTCGTTGTAT
>Gene_42_6/6
TTTAATTACAAAATTGTCGTATTTAATTATAAAATATTTTGATTTAAATATATATTACTG
TTAGCAAAATATTTATGCAAAACTATTTAACTTACACTACTTCAAGCAAAACACCTATTG
TGGCATGTGCAATTAGTTCATGTGGTTACTATTTAGCTTTTAATTCTGATTCTCAGACGT
TGAAAATTGTGTGTTTAAAGTCTATCAGGTCTACAAAACTTGATAAAAATGAAACAAATC
TAAACGATTGTCTCCCAATTTTATTTGAATCCAAAATGGGTTCACAGATCCGTTGTTTAG
ATTTTGGGCGTGGCAATGTCAGTAACAATAGATTACCACATAGATCAAGTAAAAGGCGAA
TAACCTATCCAGTGATGGACAATGCTTGTTTATTAGCAGTCGGTTTGAAATCTGGCCAAG
TAAAGATCTATTCTTTATTGCCAAGCTCATACTATGATGGTTCTCAACCTCTGGTGGAAA
ACGGAGGTAACGCTAAATTGATGTTACATAACCATTATGAAGACATGGCCACAGTTTCAT
TTTCTCTTGATGGGTCTTTGAGACTTGCATCAATAAGTATTGACGGAAAGTTGTGCCTAT
GGGATATGTGGGATGATGGAAACATGTATAAATCTATTATTATTCCAAATAGTTTCCGGC
CAAGTTGTTGTGCGTGGGGGAATAAAAGCAAACAAATCTGTGTTGGTGGAAGCATCGGAA
AGTGCCATATTTATCAATCAGAAAAGCCTTGTTTAATGGTGGCAACATTAGCTCAAGTTC
ATTACAATGATATTAGTGCTTGTAAATATTCTTCAGATGATTCACTTTTAGGAACTTCTT
CATTCGATACCAGCATTGTGATCTGGTGTGCTGGTACATACAAGCCGATGCTTCAAATAT
GGCAAACTGGATTAAAACCATCTTTAATATTCATGGGTGGAGCTCACAATAAATATATTC
GCGATTTTGCTTTCTCACCGGACTGTGTAAATCTTGTATCGGTATCTGATGACAACATTA
TTCGAATGTGGAATCTCGAAGATACAGCATCACCGGTAGATCAAATCACTGTACCATTTA
CCGGAAGAAAACTCATTTTGAGCTGTGTAAAATTTACTCCAGATGGAACAAAATGTTTAG
TTTGCACATCTGACGGAAAAGTTTTGTTCTTCAATTCCAAAAACACTGCAGACTCATTGT
CTGTTTTATGCCGCAAATCTGTACGAGAGAAATTAGTGGTTCAGTTGCACAATCTTACCA
CCAACGATTTCAATGACCATCAGCAAACTGAACCGAAACCGTTATCCTTAATAGAAATGC
AAACGCCTAGCAATCGTCGACGAAGCATGTCGGATGTATTTTCAGCGAAAGAAAACAGAC
AATCTATTAATTTCAATCACGTTGTCAATGAATTGCCGATTCCTGGAATGCTGAAATCGT
ACTTACAATATGGACTGAACAGTTCAAAGTTGGTAGAAAATATTGACCCTAGACCAGTGA
GAATGCAAAGTTCCAGAAATATGTCCATCTACTGATATTGTTGTTGATCTGAATTTGTTT
TTTTCATGAATTACATTTTGTCATTGAAAAAAAAAAAAAAAAAATGCG
>Gene_43_1/1
TGTCACTATTTTATTTATTCATCACACTTTACGATCATAAGTTAATAATTATACATATAT
TTTCTTCACAAGAGTAAATGCCATGAGCTACATTCCAATTGACTTAGTTAATGTAGGCGC
TTATTGCGTCACCTGTCACCGTTGATAACATCTAAGTTTCACAAACCACACATTGGAAAA
CAAAGAAATAACTGAAATGAGTTTTTTATACTACCAACAAATTTTTAGTGTACATTTCAA
AAATCAAAAAAAATAAAAACCATCTATAGTTTGAAGTCGACATCAACTTTATCAACAATC
ATTCGAGCAATGGCCATAGAAGATGTAGCAGCAGGACTTGGGGCATTTCTTACATGTAGC
AATCTGGAACCAATGGACCCTATGCCTTGATGAAACACAAAATCATCAACCAATCCACCA
TCTTTATTAAGAGCTTGAGCTCTTACCCCACTTGGTCCACGACAAACATCATTAACAGTC
AAAATTGGAATAAATTTTTTCAAAGCTTTAACTTGTTGTGAAATAAAGGCCACGCCGATC
ATTTCTTTTAGACCTACGGTAAAATGCTTCGCTCCAATTTTTAGCATTCCCGGAAAAACT
ATAGCATCAATAGTGTCTGCTAAATTGAAATCTAATAACCCATAACCTTCTCGTTTGAAC
GCTAAAATTGCATTAGGTCCCAACCATACATTACCATCCATTCTAGGTGTAAAATGAACG
CCTAGAAAAGGAAACCGAGGATCTGGAACTGGATATATGTTTCCTCTCACCATATTCTTT
TTATCTGGTTTTAGAATTAAATAATCACCACGAAAAGGAACAATTTTCGGAACATCAGAA
CAACCAGACTTTACAGCTAATTTATCCGCATGGAGACCTCCACATATAATAGCATACTTT
GATTGAACTCGTTTACTGTTCTTTGCAACTAATTCAACAGGATAATCCAATGATTCTTTG
GCTTCATTAAATTCAGATACTTCGAAATTAAGAAATATTTCTCCACCCGATTTTTTAAAG
TCATCGGCATAGGATAGCGCAACCAATCGCCAATCTACAATGCCAGTATGAGGCGAATGG
AGAGCTTTTAATCCCGCACAATTCGGTTCAATTTCCTTAATACCAGAAGCGTCCACTACT
TTCAAATCTGGAACTTCATTTGCTTGGCCCTTTTTAAGAAGTTCATCAAGACGAGATACT
TCAAGAGGATTTGTAGCTACAATCAATTTACCACATTTTTTGTATGGAATCTTTTTTTTA
TCAAGATATACATACGAACTTTTCAATCCTTCAACACATAATTTAGCCTTTAATGATCCT
GGTGTGTAATATATACCAGCATGAATTACCCCACTATTATGACCACTTTGATGCATTGAA
AGTAATTTTTCTTTTTCTAACACACACATTTTTAGTTTAGGATGTCTTATTTTGAGTTCA
CGAGCGGTTGCTAAGCCAACAATTCCTCCGCCAACAATAGCAATATCATATTCTAATTTA
GGCTGATGAGGTTTAAAAAGATCAAGTTCAAAATTATCAGAAAAATATCTTTCGAATAAG
ACTACTGATTTTACACAGTTTAGAGGCTTTTTAT
>Gene_44_1/1
AATTAGTTATGTTAAATTTATTAATGTCTATATAATATCAACAACTCCAGACATCAGATA
ACATTGAATGAATTTGTGACTCCGTGAATGCCTTGATATTTAGAAAATAATGATTTCGCT
ACACCTTCATATCTGATCCTGTAAAGACCGGGTTGCTGGGAGCCAGGAACATCCCAATCT
ATGACCACTTCACTTTCACCGAAAAAAAATGCGATTATATTTTTCTGAAACCATTGGAAT
TTAGTTTCCCAGTCCGCGTCTGTGAATTCAGTGGACCAAGTTTGATTAACGAATCTGTCG
ACAAAAATGAACGAATAAATTAAATTGGGACGATTCCTTGGATTTGCTCCAACAAATTTC
ACTGATACCGTGCTATTTCTAGAAACATTTGCCGGAGGCTGCTGTAAGACCTCACCAAAT
TTCCGATTAAAACCAGAATAGTCAAAAATTACAGGAGGCAGAAAGCTCACAACATCTTCA
TTAAAGGGAGGCGTCGGTCCGACTGGTATTGTTTCATTTTTGACCATGCTTCTAGTTAAA
TTGGAAAATTGAGATAAATGTGCTTCAAGTGTATGGGGACCGTATATGGTTGATGCTGCT
TCATACCTCTGTTTCTGATATTCCTCAAATGTAGCGATATAATCTGAATACGTATTTGAC
AAGCCAGCTATTATAACTGTTACATTTTCGCCTTGATTTTCTTCTTTCATTACTTTTTTT
ATTGCGTCTCTCATGCGTCTGCCAGACATCGTTGTCAATTCTCCCGGAATTGCAGCTATT
ACTACTGATCCTATTCTCATAACTTGTGTTTCTACGATATGGGGTTGCCATATATGAGGA
AACGAAATTTCACCAGTTGCTAGTAAAATAGGCTTAGGGGCCTGACAATTTACAAGCTCA
GGACTAGGAGTACGAATAAAATCTCTAATGAAGTTCCAAAAGGAATTAGTGGTCACCGTA
CCTTGTTTAAAATCAAAAGCTCCGGGTCCGTCGGTCGTTCCTGCGGCGAAGCTATACCCC
ATCGCTGGCAAGCATGTTTTGCCCCAGCTATCATTTGCCAATTTTATTGTCAAATTTGTC
ATTTGTTTGAACTGATGTTTATATTGAATCAGACCTTTGATCTCAATTTTTGCATTTTCA
TATAAATTAAGAGCTGCTTGTAATTGTCTTTCTCCAATAATTTTCGTGCTTTCAATCATA
TCCTTTCCAGGTCCAAATGCAATACACTTTTCATTTCGACCGTGGCAAGTGCTTGTGAAT
TTTTCACAAGGATTCCCCGAGTCAATGCACCGAGCACCATTTATGTTTGGTGAGACATCT
CCGAGATTTGCTTGAGCAAATGCGGCAACAAATTTACCTTGTCCAGGTCGGCTGTTCTTA
TTTTTCATTCGTTCAAACATCATTGACGCATATCCCTTATTGTCACCACTGATTAATTTG
TTTGTATTGTTCATACTGGTTCCGTGGACAGCGAACCAATTGATCATCCCTATTTCCTCA
CCTTCCATGCTTACCAACTTCAATACTGTCATCTCTTTGTCAACATCGTATTTGTATCTT
TGTCTTTCTTCAGAGGGATTAGCTAAGTATGATGTAGGACTCCTATTGATATTGGCTCCC
AATAACTCCCCAGAATTGATAAATATTCTTCCTTTTTTCATGTTATTATGTGCATTTACA
ATACTCCGAACAATGCCAGTTGTCATGGCGTTGTATGTTTCATTCACGAATCCCAATGAT
GTGATATCGAAGAGGATGTACTGATGAAATCCTCCCGGTCCAGAATGACTGTGAGTAGAA
CTCAACGCTACATTTTGTTCCGAATACAAATTCCCGAAGATTTTTTTCAGCTCTTTTACA
ACTTTTGTTTTAACGATTTGGGATATCATTCCACAATCAACACTGGCAAACACAAATCGG
GTCTCATTTGAGGGACTTGCAAATATGAATGCTCTACTGTAGAGTCGCATGTGTATTCCA
TGGCCAATTTGAGCCGGATTGGCATAGCCCATAAAATTAACCTGGGCAGCAGGCCCAGTA
ATGTCACTTATTCCGGCTCCTATCAAATATTCACCGGAAACAATTGTTAGCAAAATATTT
AACGCTATCAATTTGGCCAACATTTCAGAATGAATATTAATGAAA
>Gene_45_1/1
TTTGGCACTGTTGATCTCTAATGCCACATAATCAAGGCTTTCTCGTTCGTAAATCAGCTC
GCTAATCTTATATACGATTTGTCTACAATATGCAAATGCGTGCCATTCGAATGTTTTATT
TTACAACTTTTGTTTTAACGATTTGGGA
>Gene_46_1/3
ATATAAAGAACTCGTGTATTTAATGATCAAAATATTGACAAAGTCGGAAAATCAATATTT
CACACCAACACAATCAACAATTTTAATCATACAAGAAAAAAATAAAAAAATATGACAAAT
TGATAGAAAAATGAATAAAAAATAAAATTTTGCAGAAAAATTATTTCCAATATTTATATA
TTTTATGAAGAAAAACACAATTTACAGATACTTTAGGATTCGGAAATCAATAAATAAAAT
TCCACATTGGAGCAAGAATCGCTTAGAAACGGAAACCACCAGAAGAAATTTCGGGTTTAC
GCTTCGTTTATGAACAGAATTAGAAAGTTTACACGCGTGCGAGTTTTTGACGATATTAGA
GAAATGCAAAACATTTTTCGATCGACGAAGAACATTATGTAAAGCACGATGATGAAGAGT
TGTTAATTTGGCGGAAGTTAATGTTCCTGATAAATACTGGTTTCCGGGCTATCAGTGTTA
TCCCGTTTGCCTCTTCTGGCATGGAGACCCGCTTGTAACGGCTGATAGTCGAGTCCAGCC
ATTATTTCATCCATAATTCCATCGGCATTTATTTGACGAGTTCTGTTTTTCTTCCGAGTC
TGATCACCTTTAGGCTCATTAATTTTTCTTTCTTTATTTTTCTTTCGGTTATTTTCGTCT
CCCATTTGTCTTCGAGCATTTTCAGAAATGGCTTTCTTGAAACTATCCATAAATCGAACA
AGAGCTCCGAAAAACAAATCTGGTGAAGCTGTTTGTAAGTCTTTCTCACCAAACCATTCA
ACAGTTTTAACAAATGCAATTTTAGCTTGTTCCGTTTGATTCCTAAGAAGATTAACTCGG
GTTATATTTTCTCGGACAAAATTGACCAAACGAGTAGGAATGAGATCTGGATTATTTTCA
ACAGCATTTTTAATTAGGGACAATTCTTCGGCTACTCTATCGAGTCCAGTGCTCAATTCT
TCAAAAGCAGCCATTAAGTTACAAAGACTGACTCTGGATGCATCTTCAACATACTCTAAT
TCACTAAAAAAGTTTTTTAAATCTGGAAATTTTTCTTTCTTCAATACAAAATGCTATATA
ATTCATTAAAGACCATTTGTCATCAGGACTACGACATTCAGGAAGCATGTCTAAACTCTG
AATTCGAAATCCAATTGCTTTACCTCGCCGAGAATCATTCATTCGGTTACCAAAAGCCAA
AACAATTTCTAAAATTTTTTTTAATTTTTGACTTTCCATAACACTGCGACAAGCGAGTGC
TACAGTTCTGATTTTTTCTTGGAGGGCAAAATATGTTTCATCGAAAGCATCCATATACAA
TATAGCTTCAAGTTTCATCTCGACTCGATCTATACACGATAAGAGAGCAACTAACCGATC
TTCATTTGCTAATACATTCAAACTTTCACCGGTAATATCACGATACATGTCAGTTTCTTG
GAAACTAGGCAATTGATATAGTAATCTATCAGCAGCCTCAGAGGCCATATCGAAATTTGT
AATTGCACAGGCTAAGGGTCGACCCCATTCGCGGAAAGAAATAGAATCATGCTGAAGTAG
TTTTTCTTGAATTAGATAGGTAACCACCATCTTAATGCACTTTTGACGATTTGGATCCAA
CAAAGATATTTTATCCGATTGATCGTTTGCACCATCCCCAGACAACTGATTATCATTTAA
ATTTCTTTCCCTCTGTATTTCTAATCCTTTACCATCGATAGTATCTAATGGTGGAACATC
GTATTCATGCTCAATGGGAGGAACTTTAAATATTTTTTCAAAACCATCTAGATCCAATTG
CTTCTCGATTTGACTACCATCGATTTCTTCAAAAACTGTTCCTTGTTGATTTCGCAAAAT
GTTCCATTTGATAAGAGGAGCATCCCCAGCAACGCTAGTAATTGATACATCCATCGAAGG
TGATGGCCTACTTTTTTTATGCTCTTTATTATGCTTTTCATTAATATTGATAACCAAATC
GAGTGAATCAGTTGCATGCTGCTCATCCTTTGCCAATGGTTGAGTATCAGCGACTAAATG
TTCCTTTGATTTCAACGGAGTGTGTGGTAATTTTGGTTTATTAGTAGAAACAGCAGAATG
AGGAATATTCGAGGCCCCTTTGTGAGTTTCCACAGTATCATTATTTAATGCTGGTTGCGA
ATCATTCATATCAACAAGGAATTCTTTTGACCTTTCATTATCACTAGAAGGCTTAACGTC
ATTACTAGATTGGCGAACTGGTACGGCTGGCTTTTTCTTAACATGAATATTACCATTCTG
AACTGCTGCAGGATTTAATTTCTTTAACTGATCGTGTAAATCAGTGATTTCGCGCTTCAT
ATCACTTTCTCTGTCGGAAAGATTGACATTTATATCGCGAATTTTCGATCTTAGATTAGA
GATTCAACAAGTAAAGATAATTCATCTTCTCGACTTTGAGCTTTTTCAAGTTCTTTTTCA
GCTTTCCTAACACGATCTTCAGCTTCTTTAATTTTTCGAGCTTTTTCTGCTTCAAAAAGT
GTCAGTTGTTCTTGCAATAAACTGATATCTTTTTCTAGCCTTTCACATTCGGCAATAAAA
GCTTCTTTGGCTTCAGCATCTTCCAATAAAACACTACAATCCACTAAGTTATCTAAATAC
GCATCAACTTGTCTATTTAGACGATCACCCGGACGCTCTTGTAATTTTTTTAAAAAACTA
TCGAGACCAAGAAGAGTAAATTCATATTGCAAATAAACTCTGAGATTTATATTTTCCACT
GAATGTACAATAATAATTAATGAATTGCATATTGGATACCGCGTAATCAATATTATAGTC
ATCCAATGGTAACGTTTCATGATGTCTATAAAAATACATTAAGGTATCAAACCTTTTCTC
TTCCCTAGTCATTACTTTGAATAAATCAAATGCTTTTAATACTCTTTCATGTCCTCCTCC
TTCAATTAAACAAACAGCGGATAATAAATCGAGCAACAAACTCTTTGTTTGGTAGCTCGG
ATGAACAAGGCACATTGTAATTACATTGATTGTATCTTTATATTCAAATGCCATTTGACA
TCCTTTCTGATTGTTTAAAATAGTACGGAAACATTTCAAGCATAAATGAAGACATTCTTT
AATTGAATCTCCAAAACCGCTGAATGGGATTTACTATGTTTTGATACTGAGCTTGTATTT
CTATTAATTCCAGAACTTCGAGATTTCGAACAACTCATTCTGGTACTATTACGTTGAGAT
GCGTCGAAAATACGACGCAATGATTGATTTGCTTGAGGTGAAAAGTCCGATTCTATTCCA
TTTTCAGAAATAGTTGCACCCGTTGATTGATAATTAGATGAAATGGTATTTGTACCATTC
ATTGTAATAGGAAATATCTGCATTTCTTCTGACTTAATAAGATGCAAGAGTATTTGAGAC
ATGTAATCCACCAATATTTTCTAGTCCACTATGCTTTAGGAAATCATACACCCACTCGAC
ATGATTTGTTCGCAAAGAAATTTCTGTTGCAGATAGAATTTGTTTGGCATTTTGGAATTC
ATCTTTCCTCTTAGAATTCGTCATTTTGTATGATCTTAAACCCTTTATAAGGGTTACATA
ATGAAAAGCAGAACACTTAGGGTTTTTTG
>Gene_46_2/3
ATATAAAGAACTCGTGTATTTAATGATCAAAATATTGACAAAGTCGGAAAATCAATATTT
CACACCAACACAATCAACAATTTTAATCATACAAGAAAAAAATAAAAAAATATGACAAAT
TGATAGAAAAATGAATAAAAAATAAAATTTTGCAGAAAAATTATTTCCAATATTTATATA
TTTTATGAAGAAAAACACAATTTACAGATACTTTAGGATTCGGAAATCAATAAATAAAAT
TCCACATTGGAGCAAGAATCGCTTAGAAACGGAAACCAAAGAAATTTCGGGTTTACACGC
GTGCGAGTTTTTGACGATATTAGAGAAATGCAAAACATTTTTCGATCGACGAAGAACATT
ATGTAAAGCACGATGATGAAGAGTTGTTAATTTGGCGGAAGTTAATGTTCCTGATAAATA
CTGGTTTCCGGGCTATCAGTGTTATCCCGTTTGCCTCTTCTGGCATGGAGACCCGCTTGT
AACGGCTGATAGTCGAGTCCAGCCATTATTTCATCCATAATTCCATCGGCATTTATTTGA
CGAGTTCTGTTTTTCTTCCGAGTCTGATCACCTTTAGGCTCATTAATTTTTCTTTCTTTA
TTTTTCTTTCGGTTATTTTCGTCTCCCATTTGTCTTCGAGCATTTTCAGAAATGGCTTTC
TTGAAACTATCCATAAATCGAACAAGAGCTCCGAAAAACAAATCTGGTGAAGCTGTTTGT
AAGTCTTTCTCACCAAACCATTCAACAGTTTTAACAAATGCAATTTTAGCTTGTTCCGTT
TGATTCCTAAGAAGATTAACTCGGGTTATATTTTCTCGGACAAAATTGACCAAACGAGTA
GGAATGAGATCTGGATTATTTTCAACAGCATTTTTAATTAGGGACAATTCTTCGGCTACT
CTATCGAGTCCAGTGCTCAATTCTTCAAAAGCAGCCATTAAGTTACAAAGACTGACTCTG
GATGCATCTTCAACATACTCTAATTCACTAAAAAAGTTTTTTAAATCTGGAAATTTTTCT
TTCTTCAATACAAAATGCTATATAATTCATTAAAGACCATTTGTCATCAGGACTACGACA
TTCAGGAAGCATGTCTAAACTCTGAATTCGAAATCCAATTGCTTTACCTCGCCGAGAATC
ATTCATTCGGTTACCAAAAGCCAAAACAATTTCTAAAATTTTTTTTAATTTTTGACTTTC
CATAACACTGCGACAAGCGAGTGCTACAGTTCTGATTTTTTCTTGGAGGGCAAAATATGT
TTCATCGAAAGCATCCATATACAATATAGCTTCAAGTTTCATCTCGACTCGATCTATACA
CGATAAGAGAGCAACTAACCGATCTTCATTTGCTAATACATTCAAACTTTCACCGGTAAT
ATCACGATACATGTCAGTTTCTTGGAAACTAGGCAATTGATATAGTAATCTATCAGCAGC
CTCAGAGGCCATATCGAAATTTGTAATTGCACAGGCTAAGGGTCGACCCCATTCGCGGAA
AGAAATAGAATCATGCTGAAGTAGTTTTTCTTGAATTAGATAGGTAACCACCATCTTAAT
GCACTTTTGACGATTTGGATCCAACAAAGATATTTTATCCGATTGATCGTTTGCACCATC
CCCAGACAACTGATTATCATTTAAATTTCTTTCCCTCTGTATTTCTAATCCTTTACCATC
GATAGTATCTAATGGTGGAACATCGTATTCATGCTCAATGGGAGGAACTTTAAATATTTT
TTCAAAACCATCTAGATCCAATTGCTTCTCGATTTGACTACCATCGATTTCTTCAAAAAC
TGTTCCTTGTTGATTTCGCAAAATGTTCCATTTGATAAGAGGAGCATCCCCAGCAACGCT
AGTAATTGATACATCCATCGAAGGTGATGGCCTACTTTTTTTATGCTCTTTATTATGCTT
TTCATTAATATTGATAACCAAATCGAGTGAATCAGTTGCATGCTGCTCATCCTTTGCCAA
TGGTTGAGTATCAGCGACTAAATGTTCCTTTGATTTCAACGGAGTGTGTGGTAATTTTGG
TTTATTAGTAGAAACAGCAGAATGAGGAATATTCGAGGCCCCTTTGTGAGTTTCCACAGT
ATCATTATTTAATGCTGGTTGCGAATCATTCATATCAACAAGGAATTCTTTTGACCTTTC
ATTATCACTAGAAGGCTTAACGTCATTACTAGATTGGCGAACTGGTACGGCTGGCTTTTT
CTTAACATGAATATTACCATTCTGAACTGCTGCAGGATTTAATTTCTTTAACTGATCGTG
TAAATCAGTGATTTCGCGCTTCATATCACTTTCTCTGTCGGAAAGATTGACATTTATATC
GCGAATTTTCGATCTTAGATTAGAGATTCAACAAGTAAAGATAATTCATCTTCTCGACTT
TGAGCTTTTTCAAGTTCTTTTTCAGCTTTCCTAACACGATCTTCAGCTTCTTTAATTTTT
CGAGCTTTTTCTGCTTCAAAAAGTGTCAGTTGTTCTTGCAATAAACTGATATCTTTTTCT
AGCCTTTCACATTCGGCAATAAAAGCTTCTTTGGCTTCAGCATCTTCCAATAAAACACTA
CAATCCACTAAGTTATCTAAATACGCATCAACTTGTCTATTTAGACGATCACCCGGACGC
TCTTGTAATTTTTTTAAAAAACTATCGAGACCAAGAAGAGTAAATTCATATTGCAAATAA
ACTCTGAGATTTATATTTTCCACTGAATGTACAATAATAATTAATGAATTGCATATTGGA
TACCGCGTAATCAATATTATAGTCATCCAATGGTAACGTTTCATGATGTCTATAAAAATA
CATTAAGGTATCAAACCTTTTCTCTTCCCTAGTCATTACTTTGAATAAATCAAATGCTTT
TAATACTCTTTCATGTCCTCCTCCTTCAATTAAACAAACAGCGGATAATAAATCGAGCAA
CAAACTCTTTGTTTGGTAGCTCGGATGAACAAGGCACATTGTAATTACATTGATTGTATC
TTTATATTCAAATGCCATTTGACATCCTTTCTGATTGTTTAAAATAGTACGGAAACATTT
CAAGCATAAATGAAGACATTCTTTAATTGAATCTCCAAAACCGCTGAATGGGATTTACTA
TGTTTTGATACTGAGCTTGTATTTCTATTAATTCCAGAACTTCGAGATTTCGAACAACTC
ATTCTGGTACTATTACGTTGAGATGCGTCGAAAATACGACGCAATGATTGATTTGCTTGA
GGTGAAAAGTCCGATTCTATTCCATTTTCAGAAATAGTTGCACCCGTTGATTGATAATTA
GATGAAATGGTATTTGTACCATTCATTGTAATAGGAAATATCTGCATTTCTTCTGACTTA
ATAAGATGCAAGAGTATTTGAGACATGTAATCCACCAATATNNNNNNNNNNNNNNNNNNN
NNNNNNNNNNNNNNNNNNNNNNNNNNNNNNNNNNNNNNNNNNNNNNNNNNNNNNNNNNNN
NNNNNNNNNNNNNNNNNNNNNNNNNNNNNNNNNNNNNNNNNNNNNNNNNNNNNNNNNNNN
NNNNNNNNNNNNNNNNNNNNNNNNNNNNNNNNNNNNNNNNNNNNNNNNNNNNNNNNNNNN
NNNNNNNNNNNNNNNNNNNNNNNNNNNNNNNNNCTGAGGAGCTTCCAATTGATCAATATT
TTGAATATTTTGTGGTGTAACATCAAGTGACTGAATAAAAACTTGCCACCGTTTTTCAAA
ATCCTCTAAGTTCTGTGGGGGAGGTGCTTCATTATTGCTATTTGAATATTTTAGTCTTGG
ATATGGAGAACCTTGTTGTTGATTTCCCATAGCCTAAGAAACTATATTCAAAACGGGTTT
TAAAATCAAAACTTGTAAAATTAAAAATGG
>Gene_46_3/3
ATATAAAGAACTCGTGTATTTAATGATCAAAATATTGACAAAGTCGGAAAATCAATATTT
CACACCAACACAATCAACAATTTTAATCATACAAGAAAAAAATAAAAAAATATGACAAAT
TGATAGAAAAATGAATAAAAAATAAAATTTTGCAGAAAAATTATTTCCAATATTTATATA
TTTTATGAAGAAAAACACAATTTACAGATACTTTAGGATTCGGAAATCAATAAATAAAAT
TCCACATTGGAGCAAGAATCGCTTAGAAACGGAAACCAAAGAAATTTCGGGTTTACACGC
GTGCGAGTTTTTGACGATATTAGAGAAATGCAAAACATTTTTCGATCGACGAAGAACATT
ATGTAAAGCACGATGATGAAGAGTTGTTAATTTGGCGGAAGTTAATGTTCCTGATAAATA
CTGGTTTCCGGGCTATCAGTGTTATCCCGTTTGCCTCTTCTGGCATGGAGACCCGCTTGT
AACGGCTGATAGTCGAGTCCAGCCATTATTTCATCCATAATTCCATCGGCATTTATTTGA
CGAGTTCTGTTTTTCTTCCGAGTCTGATCACCTTTAGGCTCATTAATTTTTCTTTCTTTA
TTTTTCTTTCGGTTATTTTCGTCTCCCATTTGTCTTCGAGCATTTTCAGAAATGGCTTTC
TTGAAACTATCCATAAATCGAACAAGAGCTCCGAAAAACAAATCTGGTGAAGCTGTTTGT
AAGTCTTTCTCACCAAACCATTCAACAGTTTTAACAAATGCAATTTTAGCTTGTTCCGTT
TGATTCCTAAGAAGATTAACTCGGGTTATATTTTCTCGGACAAAATTGACCAAACGAGTA
GGAATGAGATCTGGATTATTTTCAACAGCATTTTTAATTAGGGACAATTCTTCGGCTACT
CTATCGAGTCCAGTGCTCAATTCTTCAAAAGCAGCCATTAAGTTACAAAGACTGACTCTG
GATGCATCTTCAACATACTCTAATTCACTAAAAAAGTTTTTTAAATCTGGAAATTTTTCT
TTCTTCAATACAAAATGCTATATAATTCATTAAAGACCATTTGTCATCAGGACTACGACA
TTCAGGAAGCATGTCTAAACTCTGAATTCGAAATCCAATTGCTTTACCTCGCCGAGAATC
ATTCATTCGGTTACCAAAAGCCAAAACAATTTCTAAAATTTTTTTTAATTTTTGACTTTC
CATAACACTGCGACAAGCGAGTGCTACAGTTCTGATTTTTTCTTGGAGGGCAAAATATGT
TTCATCGAAAGCATCCATATACAATATAGCTTCAAGTTTCATCTCGACTCGATCTATACA
CGATAAGAGAGCAACTAACCGATCTTCATTTGCTAATACATTCAAACTTTCACCGGTAAT
ATCACGATACATGTCAGTTTCTTGGAAACTAGGCAATTGATATAGTAATCTATCAGCAGC
CTCAGAGGCCATATCGAAATTTGTAATTGCACAGGCTAAGGGTCGACCCCATTCGCGGAA
AGAAATAGAATCATGCTGAAGTAGTTTTTCTTGAATTAGATAGGTAACCACCATCTTAAT
GCACTTTTGACGATTTGGATCCAACAAAGATATTTTATCCGATTGATCGTTTGCACCATC
CCCAGACAACTGATTATCATTTAAATTTCTTTCCCTCTGTATTTCTAATCCTTTACCATC
GATAGTATCTAATGGTGGAACATCGTATTCATGCTCAATGGGAGGAACTTTAAATATTTT
TTCAAAACCATCTAGATCCAATTGCTTCTCGATTTGACTACCATCGATTTCTTCAAAAAC
TGTTCCTTGTTGATTTCGCAAAATGTTCCATTTGATAAGAGGAGCATCCCCAGCAACGCT
AGTAATTGATACATCCATCGAAGGTGATGGCCTACTTTTTTTATGCTCTTTATTATGCTT
TTCATTAATATTGATAACCAAATCGAGTGAATCAGTTGCATGCTGCTCATCCTTTGCCAA
TGGTTGAGTATCAGCGACTAAATGTTCCTTTGATTTCAACGGAGTGTGTGGTAATTTTGG
TTTATTAGTAGAAACAGCAGAATGAGGAATATTCGAGGCCCCTTTGTGAGTTTCCACAGT
ATCATTATTTAATGCTGGTTGCGAATCATTCATATCAACAAGGAATTCTTTTGACCTTTC
ATTATCACTAGAAGGCTTAACGTCATTACTAGATTGGCGAACTGGTACGGCTGGCTTTTT
CTTAACATGAATATTACCATTCTGAACTGCTGCAGGATTTAATTTCTTTAACTGATCGTG
TAAATCAGTGATTTCGCGCTTCATATCACTTTCTCTGTCGGAAAGATTGACATTTATATC
GCGAATTTTCGATCTTAGATTAGAGATTCAACAAGTAAAGATAATTCATCTTCTCGACTT
TGAGCTTTTTCAAGTTCTTTTTCAGCTTTCCTAACACGATCTTCAGCTTCTTTAATTTTT
CGAGCTTTTTCTGCTTCAAAAAGTGTCAGTTGTTCTTGCAATAAACTGATATCTTTTTCT
AGCCTTTCACATTCGGCAATAAAAGCTTCTTTGGCTTCAGCATCTTCCAATAAAACACTA
CAATCCACTAAGTTATCTAAATACGCATCAACTTGTCTATTTAGACGATCACCCGGACGC
TCTTGTAATTTTTTTAAAAAACTATCGAGACCAAGAAGAGTAAATTCATATTGCAAATAA
ACTCTGAGATTTATATTTTCCACTGAATGTACAATAATAATTAATGAATTGCATATTGGA
TACCGCGTAATCAATATTATAGTCATCCAATGGTAACGTTTCATGATGTCTATAAAAATA
CATTAAGGTATCAAACCTTTTCTCTTCCCTAGTCATTACTTTGAATAAATCAAATGCTTT
TAATACTCTTTCATGTCCTCCTCCTTCAATTAAACAAACAGCGGATAATAAATCGAGCAA
CAAACTCTTTGTTTGGTAGCTCGGATGAACAAGGCACATTGTAATTACATTGATTGTATC
TTTATATTCAAATGCCATTTGACATCCTTTCTGATTGTTTAAAATAGTACGGAAACATTT
CAAGCATAAATGAAGACATTCTTTAATTGAATCTCCAAAACCGCTGAATGGGATTTACTA
TGTTTTGATACTGAGCTTGTATTTCTATTAATTCCAGAACTTCGAGATTTCGAACAACTC
ATTCTGGTACTATTACGTTGAGATGCGTCGAAAATACGACGCAATGATTGATTTGCTTGA
GGTGAAAAGTCCGATTCTATTCCATTTTCAGAAATAGTTGCACCCGTTGATTGATAATTA
GATGAAATGGTATTTGTACCATTCATTGTAATAGGAAATATCTGCATTTCTTCTGACTTA
ATAAGATGCAAGAGTATTTGAGACATGTAATCCACCAATATTTTCTAGTCCACTATGCTT
TAGGAAATCATACACCCACTCGACATGATTTGTTCGCAAAGAAATTTCTGTTGCAGATAG
AATTTGTTTGGCATTTTGGAATTCATCTTTCCTCTTAGAATTCGTCATTTTGTATGATCT
TAAACCCTTTATAAGGGTTACATAATGAAAAGCAGAACACTTAGGGTTTTTTG
>Gene_47_1/2
GAATAATTGGAGAAGACTAGTCAAGTATAATTGCTTTATAACGTTTAGAAAATTGTCAAT
GAGTAAACAATTTGATTGTAAAAATAGAGATCAATATCTTGAAATGCCGATTGAGGAAAA
ACGAAAATTGTATAAATGTTCAAATGATTATGTAACAATCGAGAGCAAATAGATATAATA
AAAGATCAATTGAAAACTATAGCTTTGGATAGTAAAATATTCAAATCTCATAAAATAAAT
ACACTATCAATTGAAGAGGCTGAATTGTTTGGAGATAAAATTAGTCTTTGGAAAGGCGAT
ATCACTAAATTAGAAGTCGATTCCATAGTTAATGCAGCAAATGAAAGATTATTAGGTGGA
CAAGGGGTTGATGGAGCTATTCATCGAGGAGCCGGAAAACTTTTATTAGAAGAATGTAGA
TCATTGCACGGCTGCAAAACTGGGGAAGCTAAATTAACTGGCGGATATAATCTTCCTTCA
AAATATGTAATTCATACTGTCGGTCCGATCGGAGAGAATCCTAACATGCTCAAATCCTGT
TACAAATCATGCCTTGAGCTTATGAAGGCAAACAATTTACTGACAATCGCTTTCCCTTGT
GTGTCTACTGGAGTTTTCGGTTTTTTCACATTACGTTCCCATATACATTTGATTTATTGG
TTTTAGGATACCCGAATGAATCTGCGGCTCTTGTTTGCAGTCGAAACTGTGCTTGAATTT
CTGCGTTCCGATTATGGCAAATCGGTTGATAGAATTATTTTTACATTGTTTTTGGATAAA
GATGTAAAAATATATGAAAGTATTATGAAAGCATATTTTGATGCTATAAAT
>Gene_47_2/2
GAATAATTGGAGAAGACTAGTCAAGTATAATTGCTTTATAACGTTTAGAAAATTGTCAAT
GAGTAAACAATTTGATTGTAAAAATAGAGATCAATATCTTGAAATGCCGATTGAGGAAAA
ACGAAAATTGTATAAATGTTCAAATGATTATGTAACAATCGAGAGCAAATAGATATAATA
AAAGATCAATTGAAAACTATAGCTTTGGATAGTAAAATATTCAAATCTCATAAAATAAAT
ACACTATCAATTGAAGAGGCTGAATTGTTTGGAGATAAAATTAGTCTTTGGAAAGGCGAT
ATCACTAAATTAGAAGTCGATTCCATAGTTAATGCAGCAAATGAAAGATTATTAGGTGGA
CAAGGGGTTGATGGAGCTATTCATCGAGGAGCCGGAAAACTTTTATTAGAAGAATGTAGA
TCATTGCACGGCTGCAAAACTGGGGAAGCTAAATTAACTGGCGGATATAATCTTCCTTCA
AAATATGTAATTCATACTGTCGGTCCGATCGGAGAGAATCCTAACATGCTCAAATCCTGT
TACAAATCATGCCTTGAGCTTATGAAGGCAAACAATTTACTGACAATCGCTTTCCCTTGT
GTGTCTACTGGAGTTTTCGGNNNNNNNNNNATACCCGAATGAATCTGCGGCTCTTGTTTT
GCAGTCGAAACTGTGCTTGAATTTCTGCGTTCCGATTATGGCAAATCGGTTGATAGAATT
ATTTTTACATTGTTTTTGGATAAAGATGTAAAAATATATGAAAGTATTATGAAAGCATAT
TTTGATGCTATAAAT
>Gene_48_1/1
GAGTAATCCGCAATTTGATTACAAGAGTTAGTTTTGAAAAATCGAATTTGCAATGTTTAA
TAATCTAATTAAAGGATCGCGAATAGCTTATAGAAATAAAAATGATACTTTCGATATAAG
CAATTTAAAATTTATGGACCCAATTAAAGAATTCGACATATGGTTTAATGAAGCTTGTAA
ATGCAATGAAATTTTGGAACCAAATGCGATGGCGCTAGCTACTTCAAATTTAAATGGGGT
TCCGAGTGTTAGATATGTCCTTATGAAGGAATATAACGAAAATGGCTTCCAATTTTTCAC
AAATTGCTTAAGTAAAAAAGGAAAGCATATGTCAGAAAATCCTGTAGCAAGTGCTGCTTT
TTATTGGCCACAATTAAATCGCCAAATTCGAATTGAAGGATCTGTTACCCGTTTGCCCTC
AGAGGCAGCTGATAAATACTTTAATGAAAGACCAAGAGAAAGTCGTATCAGTGCTCTAGT
TAGTGAATGTCAAAGCAGTGTTGTATATAACAGAGAAGTTTTATCCAGTCGGACAGAGGA
ACTAATCAAAAAATATTCAGATGAATCTGTTATTCCCAGACCTCATTATTGGGTTGGATA
TAACATAAATCCGTTTTCAATTGAGTTTTGGCAAGGCCAGTCAAATCGCTTGCATGATCG
AATATTGTTCCGTAAGGCCACGGACGATGAACTAGTTGATGAAAATGTAACAATACAAGG
AGATGGAAAGTGGTTAATAGAAAGACTTTCTCCGTAGGATATAAAATTTAATTAAGCCAT
GGAATTAGAAAATGGAGTATGGACAATTTCGCAACCTTTTGATACACTACTACTGAAATT
CTGGAGTAAAGAGCAAATTAGAATGTTAGAAGAATCTTTGACTGGTCTACAACAAGCTGA
TATTGCTGAAGCTCTTATTCCTAATAGAAAAAAAGAAGAATTTTTTAAGAATGGTATCAT
GCACGAACGAAATATTCAATGAATTTCAAACTAAGTCAAATCTATGCGATAAATATAAAT
TTTGTCAAGATATAATGAAGCATAGTATTGGATTGGCTTGCGTTACAGCAGCTGGACTAA
GAAAACGACTGTGTATTAATTTTAAAGAAAAACTTGGAACATTGAATACTGTTAAGTTAC
AGCGTGAAGTAATTCGTCATTCCAGGCATGTTGTTCAAAGAAAAAATCTCGGTGTTCTGA
TTTTTGATTTGCCAAATGATACTAGTGGACTCCGTAATCATATAATGAAAGTTTTGTTTG
AAAATTTTTATCTTTATACAACTCCTACCATTAATAATATCGATATAAATTCGAAAAGTT
CTATAAATAAAATTACACACTTTATTGTGCGCCAAATAGCACGAAACACTGATTGTATTA
TTTTATTTATCGATAAAGCTTTCAGTGAAAGATGGAATAATAAACAGGATTGCATACATG
AAATTATCCCTAATTCGCTTTGCTGGGATTTTAAAATTCGTTTAATCATCATTAGTCTTA
GTTTGTTATCAGATGAAACAGCAACCGAGATTTTTAAGAATTATATTTCTTTGAAACCAA
AAGTTATTATGGTTATTATGTACAATCAACTTGAAATGGCTCCTTCTGGTGGTTTGGTTG
CATTGCTTGAAAATTCGTGTGAATTAAATTTAAAAAGAGCATTTTTAAAGTATTGGTACA
GAGGTTGGGAAATGTGTACGCATTTTAGTAAGAATGAGGATGAAAAAGAATTTGTCTGAT
GTGAAAAACGTAACGTGTATTTTAACATTATATTTGATTTTAAAAAAATTATTTGTGAAT
TATATTTATTTTACATAATTTTTTATAGTTTTCTACAATGTTTATTTTTGGAAAATATAT
TTGATGATTTTTTT
>Gene_49_1/1
TAGTGATACGAGGCGGAATGGTTCTATTTTTTTGTGACTCATAAGAAATATGGCGTAGTG
ATACGAGGCGGAATGGTTCTATTTTCATCAGGTACTGCACTGAATTGTAAAATATCTGGT
CGGTCTGTACTGTTCTTAAAAGCTAATACAGCAGCCATGTTGCCGCATCGGTAACAGTAA
TTCGGTGCTGACCACACAGTGACCAACTGAAAGTTGAACTGATACCGGATGCCTTCTTGA
ATCAGTTGATGTGCACGACAGATCAAATTCAATCCGTTCACGTGAAGAAATTCTTTAGTT
ACCTGTTCTCCAAACAGATAGCCTGCACCTCGGGGACTTGGTCGCCAATTTTGAATGACA
TCGTCGGGATCTGACCACACTAAATCGCAAAATGGCCCTTTTTGTGGTATTTCTTGGTTG
CGATCCAACAATTGGATTTGATCACATGAATTTATTTCTGGCGACAAACCACCATGAACA
CAAAGAATTTTATCATCGATCAAAGCTGCTATGGTCATTAAATCAAAAATTTTGCAACAA
CGTTTCCACGGTTCAGCATTCCCATATTTATTTAGGCATTCATCATAAAATCCGTAAACT
TGTGTAATTTGTCTACTTTCATGATTTCCTCTTAACAAAGTTATCTTTTCTGGATATTTT
GCTTTCAATACTAATAATAGTGTCAACGTTTCAAGACTGTAATATCCACGATCAACGAAA
TCTCCCATAAATATGTAATTTGTTTGAACTATATCACCACCAGTTCTGAAGAGTTCCAAC
AAATCATAAAATTGTCCATGAATGTCACCACAAATAGTGACCGGAGTACTCACTGGCTGA
ATGTTGCATTCTTCAATTAATAGTAAGCTGACATAATCGCAAAGTCTATTCAAATCATTT
TCTGGAAGATATTTACATTTATAAGCATATTCTAGCCATTCATCTATATTCATTTGAACC
ATATTTTATTAATATTTACAAAGTTTTCCAAATATCCTGAAATCGT
>Gene_50_1/1
ATCAGATCATATGATGATCGCATTTGTGATTTTTTTGATCAATTTATATGATCTGATTCT
AGCTACAAAATGGCAATTGAATGTTGATCCGATATCGATCCGTGTTGATCCGAAACTTTA
TCGACTGTGCTGGGATCAGATCAACACCAGTAAATTTGAATATATCAATGCGTCAGTTTC
TTCATCCAAAGAGATTTCCTTGGCCGTGTTCAGTGATCCGAATCAGTCGAACCGAACGTT
CTGTGTTGAAAGAATCGACAAGCACTCACTCTACAGCATTAAATTCCCAATAATGTTCTA
TTCCAAACTTGAACTGTTCGAGATTTTAGTCAATTTTTCCGTGAAATTATCCCCTTCCTG
GGACATTATTCGCACTCAAATAGTTCCTAGTGGAATTCATTTCCATTTGAACTCAGAATT
TGCTGGCATGTCAAAAAATTACCCAATTTGCAAAGTTCTCTTACTTTTCGCAACCTCAAA
ATCGAAGGATATGATCCAGTTTGAGATGGATTCACATAGGATAAACAACAATTTTATTAA
ATTAGAAAAGGGATCAAAATATATTTTTTATTACAGTTGTCACCAATTTACGTTTGTACA
AACCTCCTCAATGATATCATCGGAAACCGGGACAACGTTTGGTGAGGAGAAAACATTACC
TTTGAAACCTTTTATTCAGATACCGTTCCGAAAATTTATCATTGCTTTATGGAAAAATCC
AACAAATGTTCCTAACAGCTATGTTGTTTTAATTCGAGATGATAAAGGCAGATGTGTCAA
AAAATTCAGAATAATGAAAAAGAGTTTTATTAAGCCAAACCAAAAACCAGAATTCGAAGA
AAAAAGTTGTAGATCTAAGATCAAAGTAGTTGATCTAGGATTTTACAAGGGGTCACAAAG
TGGGAGAATTAAGGTCATACTCAACATGGAAAAGTTCGTCAAACTCGATATCAGATATAA
ATTTTCAATTTTTTGGAAAGATCTTGATCAAAAAGTTCAAGAGAACTTTATATTTTTTAC
CTTTTTACCGAACGAAAACTGTGCCACTGTTAATCCAAAATTTATGAATCCCAATCTGGC
GAATTATGATGAACTCAGGAATCAGAATTCAAATTTTCATCAAATTCTAATGAGCGAAAA
TCGTGCTGATCCAATCACCGAGGAGCACATAAATGCGTCCGGATACAATGATGCACTTAT
TGTCCCAGCTGTATCAGAGAGCGATGCAATGATGATTCAAGTGATTCAATCTGAAACTCG
AGTCAATATGGTCAACAAATGTAACAGCAGTCCAGAATGCAATCGAGGCTTTTTTCCTTT
CTTCTATTCCTTGTTCACCATCAGACATAAACAAGATATCAACACTGAAATTATTGAAAT
TCCAAGGTCAATCGTTAAGACAGTGAAAATAAAAAATGTAGAGTTGAAATCTAACAACAA
CACTTCAACCTTTCAAGTGTCCTGGAGTCGTCCGGACTCGATAGAGACCATTTCTCCAAG
TTCGTATTTATTGGAAATAAAATCTCTTTCTCCAGAAAAATGTCACCTTGCTTGCATAAT
TAAATGCAAAACATGCAGTGAAGTTTACAAAAAGGGATCTCTCAAGAATAACTATATAAA
TATTTCACTAATTACTTCGAAATGTAAAGAAAATCAAACGATCGAGGATAGCTTCAATGT
TGTAGACAACTACGTCTCATTTGAAACCTTGAAGTTACCAACATCAGTTCCTTTGGTAGG
TTCATTATATGCCATTGAGTTTCAGTCAATCATAGGCCCAATTGTCAGCAGTCCAAGTAT
CCTCCCTGACATTCCAAGATCCAAAGGAGAAAGGTCCATTAATAAAACT
>Gene_51_1/4
AATCCATAAAATGTATTTCGAACAAATTCTAAAGGTTTTACTGCACAAATAAAAACAAAA
ACTCAGCAACCCAAACTATGTTTATTTTAACATCATTTATGATACATTTATAAAGAATAA
AAGATGAAAGAACGCTAAAAATAATTTTGAAACTCTCGGGCTGTCACAAATTCCGATCAA
AAAGAATCATTTTGTGGATTTATAACTTTTAGAATGTTTACGTATGGTGACGGATTCATC
AAACGAATATTGAGATCGATCAATGGTGAGGAATTGATTGAACTTCGGCGAGCTGCTGTG
TCGAAGAGTTACTCCTATTTACGGATATCGTTAACTCGAGCATTCGGCCAATCTATAGAA
ATTACAGAATCTCTGCCTTTACTACTTCCATCAACATTAGACATTGATGAAGTTAATTCA
CTAGTTGTGAATCCTGTATTTTTAATATTATCTGATGTGTTTGTTAATGGTGACAATTCT
GTTGAAGAATTGGCTTGAAACGAATCATCTTGATTCAAAGCCGGTATTCCATAAATATGT
TCCGCAAAATCTTCAAAAGACATTGGCTCACAGAATTCCTTTATGGCTTTTTCTAAATAA
TTCGCTCTTTCGACAAAGAATTCTTGATAGTGAGGTCTACATTCACGAATTCTTCGCCCG
GCATTTATTGCAGTTGCACGAACTAGAACAGGTAATTCTTTTTCTCCAATTTTTCTCCAA
CAACCGCTCCATCAAAAAGTGGCCCAAATAACATAATCTCAGTTTTAGTCTTGATATTGA
TTCCAAAGAGCCCGTTCCTGAGGGGATAAATGATGATCATAACATCCCCGAATCCCGTCC
TAGTGATATGAAATCGGTAGTCCCGATAATTTTCACTCCAGATCACCATTACTTCATCAT
TTCCCAAATGTTTAAATTTATTTGGTTTATCGCCAGGGTTTTCTGAAGGCATCCATGTTG
ACACGTGAAACATAATTTCCAAAGTGGAATTCGCATAATATGGCGCAAAAAATCCATTTC
GGCCGCTGGATTCAAGACCGCCCATCGCCCATAAATCCTTTGTGATTTTCTAAATTAACT
GTCCAGCCCAGACCACTGATGAATGTATTAAACTCTAGACTTCCGGTAGTATTTCCTAAT
ATTGATTCTTTGTCTTCCTGACCCCAAGCCACATATAGCACAGCGATTTTGTGAGTTTCT
CGCCCTCGACGCTGATCAATGTTCTTCAAATGAAGGAAAATGTTAGACTTCTGAACCAGA
TCAATTGACGCTCTTCTTTTCCACGATAAAAATCCAAGTTGTGTGAGAATTTGTCTACAG
AAATAAAATTTCGTATTCAATGTTGTTATTTCCGGTGGATTTTCATAAGGAACGAAAGAA
CGCAGTTTCTTTTCAACTAATTTTGGGTGAGAAATTTTCAAACAATGATGATTATCAAAT
AAGTTATTCTCAACGATCAACGATACTCTGTTCTATAATTTGGCGCTTAGATAATGACTC
CAAGCTTGTTTGACCAGATTCTACGGCAGACGGTTTGGGGAATTGATTGCTGAAGATTTC
TGGATTCATTTCGGTCAATTCCACGAGTAAATTGTCCACGTAGTCTATTACTGGCTTTTC
TGGTTTTAGAACTTTTAAATTGAGAGATTTCTCGTTATTTAAATTTGTCGGAAGAGTCCT
TCGAGGTGGTGGCGAAGGAGGCATATTTTCTTGTTCTTCGGACGATTTAAAAATTACGTT
GTTATTTTCGTATTTGTGTACAAAAGCAACATCCCAGCGCAATATTTCCCACACAAGTCA
CGAATAATCAATCTAACCTCAGATTCTTGTGAATAAATGTCTGTCATTTGTTTAGTAATT
GGTGGGCCACCGGGTGCTGATTGATTAAAGGATTTTGTAAGTTTGGAATGCAGTGTAACA
AAAGAGACAAGCATCGAACCGTTAACTACAAACATTTGCAATTCAGGAGTATTGAACACC
TCTCGAGATAAATCATCATATGTCACATTCTCTGGAGAACCATCTGGTGAAGATTTTGCC
TTTACTACTTGAAAGTCATGATGTTCTTGTACACAGCTACTAAGGCCACCCAAAACATTA
TTTTTGGATATTGTCCAATATTATTTATTAAGTGACAGAGCGCTACTCTCGCTGTCAATT
TAACAAATTCGTACTGACTCCTAAAAGTAACTTCTGGCGAATTCACTTCTTGTGTAACAC
CTTCGACAGGCTTAACATCAAACAAGTATGGGTATTCAACTAAAGGATCTACAGAGAGTC
CATTGAAATTACCTTGATGAATAGCAGGATTCTTCATTGATGTTCTTTTGGATTCAAGCG
TGGTCTTCTTCTCCGATGAAACTTTTAAACTCGTAGAACTTTTCATNNNNNNNNNNNNNN
NNNNNATTGTCTTTTAAAACATTTTCTAAAGCACTGAAAGCCAAATAAATGAGGCCTTTG
GAATGTAAGTCATTAGACTCTAGCAACTGGCTTAAAGGTAAATGCATAGTCCAATCAACT
AGAGTAAATATGAGAGAGGTAAGAAATTTCTTATCGTTGGAATTAATAGATTTTCGACAT
TTGAGCCACGTCTGATTGATATTCCAAGATAAAACTTGTATGATCTTTTCGGGGATCAAA
GGCAATTTTTCTTGCATCTGACTACAGATATTCACTAAAAAGCGAATCATATCAACGGAA
ATCGTTGCTATATGCACATTGTCGAATCTCATTAAGCTAAGCAGCAATAAAATACAATTT
CATATCATTTAAGTCTGAAGTCGTTGTTTCAATCGACGAGAGTACAGTATAACAATGTAA
ACTAATACAAACGATGCTGAGAGTTCTTGCGGCAATCCGAGGTTCTTGTTTTGCGGAACT
GATCAATATATTTACAATTTCACTTTTGTATGAACCCGAATCAATGATATTAATGGTTTT
CGAATTGGCATCAAATACTTTGAAATTCGCATTCAGATCCTGAAATTTTAGCATGGATCC
AAGCAATGAAACCGATTCCAATTTAGGAATTTCAACTCCCAAATTTTGATCATCGGATGT
TTGTATAAAACAATTTCACAAGCCTTAATGAAGTCAAGAATAAGAACCTCAGATCCTGCT
AAGGGTATTAAAAAGAAATGGAATCCTATGTTACTAATAAGGGTAAAGATAAATTGTTTG
TTTNNNNNNNNNNNNNNNNNNNNNTTGTAGAATTGAGCCAAATGATCAACATGTGGCTCA
ATATCGAGTTTCCTAATGGTTATTTTGCAAAGGATACGCATTGCCACCAATTTCACACTA
TCAAAATTTGAATCCAACTTAAAAACCTGAAACATCCATGGAACTATGTACTCAATAGGT
GGAGTATACAAAGGTGGTGTTGGTGTGACTTGGTTACCGTTTGGAATACACATGTTTTCT
CTCATTTTTATGAATGAACCTGTCAATTCCAAGAAATATTGACAAATAGAATGAAGCATT
TTCGGATTTTTGATTAGAGTGATATTTTTCACTTTGT
>Gene_51_2/4
AATCCATAAAATGTATTTCGAACAAATTCTAAAGGTTTTACTGCACAAATAAAAACAAAA
ACTCAGCAACCCAAACTATGTTTATTTTAACATCATTTATGATACATTTATAAAGAATAA
AAGATGAAAGAACGCTAAAAATAATTTTGAAACTCTCGGGCTGTCACAAATTCCGATCAA
AAAGAATCATTTTGTGGATTTATAACTTTTAGAATGTTTACGTATGGTGACGGATTCATC
AAACGAATATTGAGATCGATCAATGGTGAGGAATTGATTGAACTTCGGCGAGCTGCTGTG
TCGAAGAGTTACTTTACTACTTCCATCAACATTAGACATTGGATGAAGTTAATTCACTAG
TTGTGAATCCTGTATTTTTAATATTATCTGATGTGTTTGTTAATGGTGACAATTCTGTTG
AAGAATTGGCTTGAAACGAATCATCTTGATTCAAAGCCGGTATTCCATAAATATGTTCCG
CAAAATCTTCAAAAGACATTGGCTCACAGAATTCCTTTATGGCTTTTTCTAAATAATTCG
CTCTTTCGACAAAGAATTCTTGATAGTGAGGTCTACATTCACGAATTCTTCGCCCGGCAT
TTATTGCAGTTGCACGAACTAGAGCAGGTAATTCTTTTTCTCCAACAACCGCTCCATCAA
AAAGGTGGCCCAAATAACATAATCTCAGTTTTAGTCTTGATATTGATTCCAAAGAGCCCG
TTCCTGAGGGGATAAATGATGATCATAACATCCCCGAATCCCGTCCTAGTGATATGAAAT
CGGTAGTCCCGATAATTTTCACTCCAGATCACCATTACTTCATCATTTCCCAAATGTTTA
AATTTATTTGGTTTATCGCCAGGGTTTTCTGAAGGCATCCATGTTGACACGTGAAACATA
ATTTCCAAAGTGGAATTCGCATAATATGGCGCAAAAAATCCATTTCGGCCGCTGGATTCA
AGACCGCCCATCGCCCATAAATCCTTTGTGATTTTCTAAATTAACTGTCCAGCCCAGACC
ACTGATGAATGTATTAAACTCTAGACTTCCGGTAGTATTTCCTAATATTGATTCTTTGTC
TTCCTGACCCCAAGCCACATATAGCACAGCGATTTTGTGAGTTTCTCGCCCTCGACGCTG
ATCAATGTTCTTCAAATGAAGGAAAATGTTAGACTTCTGAACCAGATCAATTGACGCTCT
TCTTTTCCACGATAAAAATCCAAGTTGTGTGAGAATTTGTCTACAGAAATAAAATTTCGT
ATTCAATGTTGTTATTTCCGGTGGATTTTCATAAGGAACGAAAGAACGCAGTTTCTTTTC
AACTAATTTTGGGTGAGAAATTTTCAAACAATGATGATTATCAAATAAGTTATTCTCAAC
GATCAACGATACTCTGTTCTATAATTTGGCGCTTAGATAATGACTCCAAGCTTGTTTGAC
CAGATTCTACGGCAGACGGTTTGGGGAATTGATTGCTGAAGATTTCTGGATTCATTTCGG
TCAATTCCACGAGTAAATTGTCCACGTAGTCTATTACTGGCTTTTCTGGTTTTAGAACTT
TTAAATTGAGAGATTTCTCGTTATTTAAATTTGTCGGAAGAGTCCTTCGAGGTGGTGGCG
AAGGAGGCATATTTTCTTGTTCTTCGGACGATTTAAAAATTACGTTGTTATTTTCGTATT
TGTGTACAAAAGCAACATCCCAGCGCAATATTTCCCACACAAGTCACGAATAATCAATCT
AACCTCAGATTCTTGTGAATAAATGTCTGTCATTTGTTTAGTAATTGGTGGGCCACCGGG
TGCTGATTGATTAAAGGATTTTGTAAGTTTGGAATGCAGTGTAACAAAAGAGACAAGCAT
CGAACCGTTAACTACAAACATTTGCAATTCAGGAGTATTGAACACCTCTCGAGATAAATC
ATCATATGTCACATTCTCTGGAGAACCATCTGGTGAAGATTTTGCCTTTACTACTTGAAA
GTCATGATGTTCTTGTACACAGCTACTAAGGCCACCCAAAACATTATTTTTGGATATTGT
CCAATATTATTTATTAAGTGACAGAGCGCTACTCTCGCTGTCAATTTAACAAATTCGTAC
TGACTCCTAAAAGTAACTTCTGGCGAATTCACTTCTTGTGTAACACCTTCGACAGGCTTA
ACATCAAACAAGTATGGGTATTCAACTAAAGGATCTACAGAGAGTCCATTGAAATTACCT
TGATGAATAGCAGGATTCTTCATTGATGTTCTTTTGGATTCAAGCGTGGTCTTCTTCTCC
GATGAAACTTTTAAACTCGTAGAACTTTTCATNNNNNNNNNNNNNNNNNNNATTGTCTTT
TAAAACATTTTCTAAAGCACTGAAAGCCAAATAAATGAGGCCTTTGGAATGTAAGTCATT
AGACTCTAGCAACTGGCTTAAAGGTAAATGCATAGTCCAATCAACTAGAGTAAATATGAG
AGAGGTAAGAAATTTCTTATCGTTGGAATTAATAGATTTTCGACATTTGAGCCACGTCTG
ATTGATATTCCAAGATAAAACTTGTATGATCTTTTCGGGGATCAAAGGCAATTTTTCTTG
CATCTGACTACAGATATTCACTAAAAAGCGAATCATATCAACGGAAATCGTTGCTATATG
CACATTGTCGAATCTCATTAAGCTAAGCAGCAATAAAATACAATTTCATATCATTTAAGT
CTGAAGTCGTTGTTTCAATCGACGAGAGTACAGTATAACAATGTAAACTAATACAAACGA
TGCTGAGAGTTCTTGCGGCAATCCGAGGTTCTTGTTTTGCGGAACTGATCAATATATTTA
CAATTTCACTTTTGTATGAACCCGAATCAATGATATTAATGGTTTTCGAATTGGCATCAA
ATACTTTGAAATTCGCATTCAGATCCTGAAATTTTAGCATGGATCCAAGCAATGAAACCG
ATTCCAATTTAGGAATTTCAACTCCCAAATTTTGATCATCGGATGTTTGTATAAAACAAT
TTCACAAGCCTTAATGAAGTCAAGAATAAGAACCTCAGATCCTGCTAAGGGTATTAAAAA
GAAATGGAATCCTATGTTACTAATAAGGGTAAAGATAAATTGTTTGTTTNNNNNNNNNNN
NNNNNNNNNNTTGTAGAATTGAGCCAAATGATCAACATGTGGCTCAATATCGAGTTTCCT
AATGGTTATTTTGCAAAGGATACGCATTGCCACCAATTTCACACTATCAAAATTTGAATC
CAACTTAAAAACCTGAAACATCCATGGAACTATGTACTCAATAGGTGGAGTATACAAAGG
TGGTGTTGGTGTGACTTGGTTACCGTTTGGAATACACATGTTTTCTCTCATTTTTATGAA
TGAACCTGTCAATTCCAAGAAATATTGACAAATAGAATGAAGCATTTTCGGATTTTTGAT
TAGAGTGATATTTTTCACTTTGT
>Gene_51_3/4
AATCCATAAAATGTATTTCGAACAAATTCTAAAGGTTTTACTGCACAAATAAAAACAAAA
ACTCAGCAACCCAAACTATGTTTATTTTAACATCATTTATGATACATTTATAAAGAATAA
AAGATGAAAGAACGCTAAAAATAATTTTGAAACTCTCGGGCTGTCACAAATTCCGATCAA
AAAGAATCATTTTGTGGATTTATAACTTTTAGAATGTTTACGTATGGTGACGGATTCATC
AAACGAATATTGAGATCGATCAATGGTGAGGAATTGATTGAACTTCGGCGAGCTGCTGTG
TCGAAGAGTTACTCCTATTTACGGATATCGTTAACTCGAGCATTCGGCCAATCTATAGAA
ATTACAGAATCTCTGCCTTTACTACTTCCATCAACATTAGACATTGATGAAGTTAATTCA
CTAGTTGTGAATCCTGTATTTTTAATATTATCTGATGTGTTTGTTAATGGTGACAATTCT
GTTGAAGAATTGGCTTGAAACGAATCATCTTGATTCAAAGCCGGTATTCCATAAATATGT
TCCGCAAAATCTTCAAAAGACATTGGCTCACAGAATTCCTTTATGGCTTTTTCTAAATAA
TTCGCTCTTTCGACAAAGAATTCTTGATAGTGAGGTCTACATTCACGAATTCTTCGCCCG
GCATTTATTGCAGTTGCACGAACTAGAGCAGGTAATTCTTTTTCTCCAACAACCGCTCCA
TCAAAAAGGTGGCCCAAATAACATAATCTCAGTTTTAGTCTTGATATTGATTCCAAAGAG
CCCGTTCCTGAGGGGATAAATGATGATCATAACATCCCCGAATCCCGTCCTAGTGATATG
AAATCGGTAGTCCCGATAATTTTCACTCCAGATCACCATTACTTCATCATTTCCCAAATG
TTTAAATTTATTTGGTTTATCGCCAGGGTTTTCTGAAGGCATCCATGTTGACACGTGAAA
CATAATTTCCAAAGTGGAATTCGCATAATATGGCGCAAAAAATCCATTTCGGCCGCTGGA
TTCAAGACCGCCCATCGCCCATAAATCCTTTGTGATTTTCTAAATTAACTGTCCAGCCCA
GACCACTGATGAATGTATTAAACTCTAGACTTCCGGTAGTATTTCCTAATATTGATTCTT
TGTCTTCCTGACCCCAAGCCACATATAGCACAGCGATTTTGTGAGTTTCTCGCCCTCGAC
GCTGATCAATGTTCTTCAAATGAAGGAAAATGTTAGACTTCTGAACCAGATCAATTGACG
CTCTTCTTTTCCACGATAAAAATCCAAGTTGTGTGAGAATTTGTCTACAGAAATAAAATT
TCGTATTCAATGTTGTTATTTCCGGTGGATTTTCATAAGGAACGAAAGAACGCAGTTTCT
TTTCAACTAATTTTGGGTGAGAAATTTTCAAACAATGATGATTATCAAATAAGTTATTCT
CAACGATCAACGATACTCTGTTCTATAATTTGGCGCTTAGATAATGACTCCAAGCTTGTT
TGACCAGATTCTACGGCAGACGGTTTGGGGAATTGATTGCTGAAGATTTCTGGATTCATT
TCGGTCAATTCCACGAGTAAATTGTCCACGTAGTCTATTACTGGCTTTTCTGGTTTTAGA
ACTTTTAAATTGAGAGATTTCTCGTTATTTAAATTTGTCGGAAGAGTCCTTCGAGGTGGT
GGCGAAGGAGGCATATTTTCTTGTTCTTCGGACGATTTAAAAATTACGTTGTTATTTTCG
TATTTGTGTACAAAAGCAACATCCCAGCGCAATATTTCCCACACAAGTCACGAATAATCA
ATCTAACCTCAGATTCTTGTGAATAAATGTCTGTCATTTGTTTAGTAATTGGTGGGCCAC
CGGGTGCTGATTGATTAAAGGATTTTGTAAGTTTGGAATGCAGTGTAACAAAAGAGACAA
GCATCGAACCGTTAACTACAAACATTTGCAATTCAGGAGTATTGAACACCTCTCGAGATA
AATCATCATATGTCACATTCTCTGGAGAACCATCTGGTGAAGATTTTGCCTTTACTACTT
GAAAGTCATGATGTTCTTGTACACAGCTACTAAGGCCACCCAAAACATTATTGGCAATTT
AAGAACTCGAGGATTCGCCACATATATTGGAGAGACTTCTTGTACTCTCTGTATTTGAGT
CCGTGAACATTATCGACCAATATTAGTGTACACAAGGATTTTAAAGTTTTGTT
>Gene_51_4/4
AATCCATAAAATGTATTTCGAACAAATTCTAAAGGTTTTACTGCACAAATAAAAACAAAA
ACTCAGCAACCCAAACTATGTTTATTTTAACATCATTTATGATACATTTATAAAGAATAA
AAGATGAAAGAACGCTAAAAATAATTTTGAAACTCTCGGGCTGTCACAAATTCCGATCAA
AAAGAATCATTTTGTGGATTTATAACTTTTAGAATGTTTACGTATGGTGACGGATTCATC
AAACGAATATTGAGATCGATCAATGGTGAGGAATTGATTGAACTTCGGCGAGCTGCTGTG
TCGAAGAGTTACTCCTATTTACGGATATCGTTAACTCGAGCATTCGGCCAATCTATAGAA
ATTACAGAATCTCTGCCTTTACTACTTCCATCAACATTAGACATTGATGAAGTTAATTCA
CTAGTTGTGAATCCTGTATTTTTAATATTATCTGATGTGTTTGTTAATGGTGACAATTCT
GTTGAAGAATTGGCTTGAAACGAATCATCTTGATTCAAAGCCGGTATTCCATAAATATGT
TCCGCAAAATCTTCAAAAGACATTGGCTCACAGAATTCCTTTATGGCTTTTTCTAAATAA
TTCGCTCTTTCGACAAAGAATTCTTGATAGTGAGGTCTACATTCACGAATTCTTCGCCCG
GCATTTATTGCAGTTGCACGAACTAGAGCAGGTAATTCTTTTTCTCCAACAACCGCTCCA
TCAAAAAGGTGGCCCAAATAACATAATCTCAGTTTTAGTCTTGATATTGATTCCAAAGAG
CCCGTTCCTGAGGGGATAAATGATGATCATAACATCCCCGAATCCCGTCCTAGTGATATG
AAATCGGTAGTCCCGATAATTTTCACTCCAGATCACCATTACTTCATCATTTCCCAAATG
TTTAAATTTATTTGGTTTATCGCCAGGGTTTTCTGAAGGCATCCATGTTGACACGTGAAA
CATAATTTCCAAAGTGGAATTCGCATAATATGGCGCAAAAAATCCATTTCGGCCGCTGGA
TTCAAGACCGCCCATCGCCCATAAATCCTTTGTGATTTTCTAAATTAACTGTCCAGCCCA
GACCACTGATGAATGTATTAAACTCTAGACTTCCGGTAGTATTTCCTAATATTGATTCTT
TGTCTTCCTGACCCCAAGCCACATATAGCACAGCGATTTTGTGAGTTTCTCGCCCTCGAC
GCTGATCAATGTTCTTCAAATGAAGGAAAATGTTAGACTTCTGAACCAGATCAATTGACG
CTCTTCTTTTCCACGATAAAAATCCAAGTTGTGTGAGAATTTGTCTACAGAAATAAAATT
TCGTATTCAATGTTGTTATTTCCGGTGGATTTTCATAAGGAACGAAAGAACGCAGTTTCT
TTTCAACTAATTTTGGGTGAGAAATTTTCAAACAATGATGATTATCAAATAAGTTATTCT
CAACGATCAACGATACTCTGTTCTATAATTTGGCGCTTAGATAATGACTCCAAGCTTGTT
TGACCAGATTCTACGGCAGACGGTTTGGGGAATTGATTGCTGAAGATTTCTGGATTCATT
TCGGTCAATTCCACGAGTAAATTGTCCACGTAGTCTATTACTGGCTTTTCTGGTTTTAGA
ACTTTTAAATTGAGAGATTTCTCGTTATTTAAATTTGTCGGAAGAGTCCTTCGAGGTGGT
GGCGAAGGAGGCATATTTTCTTGTTCTTCGGACGATTTAAAAATTACGTTGTTATTTTCG
TATTTGTGTACAAAAGCAACATCCCAGCGCAATATTTCCCACACAAGTCACGAATAATCA
ATCTAACCTCAGATTCTTGTGAATAAATGTCTGTCATTTGTTTAGTAATTGGTGGGCCAC
CGGGTGCTGATTGATTAAAGGATTTTGTAAGTTTGGAATGCAGTGTAACAAAAGAGACAA
GCATCGAACCGTTAACTACAAACATTTGCAATTCAGGAGTATTGAACACCTCTCGAGATA
AATCATCATATGTCACATTCTCTGGAGAACCATCTGGTGAAGATTTTGCCTTTACTACTT
GAAAGTCATGATGTTCTTGTACACAGCTACTAAGGCCACCCAAAACATTATTTTTGGATA
TTGTCCAATATTATTTATTAAGTGACAGAGCGCTACTCTCGCTGTCAATTTAACAAATTC
GTACTGACTCCTAAAAGTAACTTCTGGCGAATTCACTTCTTGTGTAACACCTTCGACAGG
CTTAACATCAAACAAGTATGGGTATTCAACTAAAGGATCTACAGAGAGTCCATTGAAATT
ACCTTGATGAATAGCAGGATTCTTCATTGATGTTCTTTTGGATTCAAGCGTGGTCTTCTT
CTCCGATGAAACTTTTAAACTCGTAGAACTTTTCATNNNNNNNNNNNNNNNNNNNATTGT
CTTTTAAAACATTTTCTAAAGCACTGAAAGCCAAATAAATGAGGCCTTTGGAATGTAAGT
CATTAGACTCTAGCAACTGGCTTAAAGGTAAATGCATAGTCCAATCAACTAGAGTAAATA
TGAGAGAGGTAAGAAATTTCTTATCGTTGGAATTAATAGATTTTCGACATTTGAGCCACG
TCTGATTGATATTCCAAGATAAAACTTGTATGATCTTTTCGGGGATCAAAGGCAATTTTT
CTTGCATCTGACTACAGATATTCACTAAAAAGCGAATCATATCAACGGAAATCGTTGCTA
TATGCACATTGTCGAATCTCATTAAGCTAAGCAGCAATAAAATACAATTTCATATCATTT
AAGTCTGAAGTCGTTGTTTCAATCGACGAGAGTACAGTATAACAATGTAAACTAATACAA
ACGATGCTGAGAGTTCTTGCGGCAATCCGAGGTTCTTGTTTTGCGGAACTGATCAATATA
TTTACAATTTCACTTTTGTATGAACCCGAATCAATGATATTAATGGTTTTCGAATTGGCA
TCAAATACTTTGAAATTCGCATTCAGATCCTGAAATTTTAGCATGGATCCAAGCAATGAA
ACCGATTCCAATTTAGGAATTTCAACTCCCAAATTTTGATCATCGGATGTTTGTATAAAA
CAATTTCACAAGCCTTAATGAAGTCAAGAATAAGAACCTCAGATCCTGCTAAGGGTATTA
AAAAGAAATGGAATCCTATGTTACTAATAAGGGTAAAGATAAATTGTTTGTTTNNNNNNN
NNNNNNNNNNNNNNTTGTAGAATTGAGCCAAATGATCAACATGTGGCTCAATATCGAGTT
TCCTAATGGTTATTTTGCAAAGGATACGCATTGCCACCAATTTCACACTATCAAAATTTG
AATCCAACTTAAAAACCTGAAACATCCATGGAACTATGTACTCAATAGGTGGAGTATACA
AAGGTGGTGTTGGTGTGACTTGGTTACCGTTTGGAATACACATGTTTTCTCTCATTTTTA
TGAATGAACCTGTCAATTCCAAGAAATATTGACAAATAGAATGAAGCATTTTCGGATTTT
TGATTAGAGTGATATTTTTCACTTTGT
>Gene_52_1/1
GCAATCGATTTGTGAAATCTACCAATGAAAAATCTAGCAGAGAAATTGTGAATTTAATCA
ATAATTTCACTGATTGAGTTGAGCCACGGACTGAACCAAAAAATCATGTCACAGGCACAT
CATTCGATATTTGAAGATCAAGCGAGAGAGCTGTATTTTCTTTGTGATGAGGAGAAAAAA
GGATTTATTACCAAGGAAGACATGTATCGACTTACTGATCATTTGCCGTTGAATAAAGAA
CAATTCGAATCTGTTTTTGATTCTTTGGATGATGATAATAATGGAAATCTGACATTGGAG
GAATTCATTGTTGGTTTCAGTAAATTCTTGGGCGCACCGGTCGAAATTCCCCATGACGAT
GATTTGGAATTCGATGATGAGGGATCATCCCTGAATCAAGTGGCCCAGGAGCATCTGGAG
CATCTCATAGAAAAAATGAAAATTGTTGGATTAACGGAAGACATTGACAATATAAAAGAA
ACTTGGAATCAGTTGCAAAACAGCAACGCAGAATTACTGAGCCACTTCGAAACGTTAATC
GAAACCATCATATCAGATATGCACAAAGCTAAAAATGAATACAACACATTGGAGGGGGTG
CTGAAAAGTAAATCCAACATTTACGACGAGGAAATGAAACGGTTGTACGACGAAATGGAC
CTTCAAATAAAAGCTGAAAAAGAACGCCTCTTGAATGAAGAAAAGAAACGAGAAAAAGAA
ATTAAAGATAATTTAGAAATTGAAATACGCGAAAAAGATAAACTGTACCAGGAAATCCTT
AAAGATCATGACAAGACAGTCAAAGAACTACAAAATTTGAGTGACATCCATTCGGAATCA
AGTCAAGAGCGTGAAAGACTTGAAAAAGAAAAAAATGAACTAGAAAATAAACTCCGAGTG
ACTGACAAATCAGTCCGAGATTGTCAAGAATACATTGATGAACTCAACAAAAAATCAAAA
CAGGATCGGAGAAATCGTGCAAGAGCTGCAATCGAAATGACAGAAGGCATTGCTTTAGAG
CGAGAGAGTTTAGTTCGCCAACTTGATGAATTGAGAGAAATAAACAAACAGTTACAAGAA
GAAAAGGCTAGAAAATTAGACAAATCTAATTTTTCTTCTTCAAATGGCTCTATGGATCTT
TATAAAGAATTATCAATGGCACAGGAACAAAGTCAGCCAAAAGTAATAGATGTGGCAGAT
TTAAAGAAAAAGCGGGGGTCGATTTTAAGCAGTTATTTTGTACCTAAAATAAATGTCGAT
CAAGTATCTCACGAACGTTGCCAAAGCATGTCATATGACGATGAAGATGTGTTAACGGAT
TTAGGAACTTCATACAACGATTTCAGTTATGATGCAATAAGAGTAGAAAATAATGTTACC
AGTAGTCATAATCCGATCCATTCAACAAGTGTAGCACTTTCCCCATCTTATCAAGAAATG
GAAATTCAGACTCTAATTGATAATGAAGAAAAACTTGGTGAAAGGTCTCCTCCTGATGGA
GCAGTGGAAGAAGTTGATATTATAAAAGGCCCAGAAAAGCCAGAAAGAATATTTAAAGTC
GTTTTTATTGGGGACTCGTCTGTTGGTAAAACAAGTATCATAAAACGGTTTTGCAACAAT
GAATTCCGCAGTGAAGGAATCGCCAGTACAATTGGTGTTGATTTTCAAATCAAATCCATC
AGAATCGGTGAATATTTCGTAGCACTTCAAATATGGGACACAGCTGGACAGGAACGGTTT
CGCAGCATAACTTCACATTACTATCGGAAATCTGACGGAGTTGTCATGGTGTATGATATT
GTTTCGGAGTCGTCTTTGATAAATTTACGGCAATGGATGGAGAATGTGAAAGAAGCAGTT
GAAGATGAGACTGTGATATTAGTTCTGGCCAACAAATGCGATATGGTTCAAGGGGAGGAA
AATAGAAATCAAGCCAGTCGGTTGAAGGATCTTCTTAATGTGGAAAATGTTTTATATTTC
CACTGCAGCGCTAAAACGGGAGAAAATATAAATGAGGCATTTCAGCTCATGGCCAAGAAT
CTCACAAACAAGGAAAATAACGACCTGAAAACCGCCATCAAACTAGATACCAAGCCCAAG
AAAGGCTGTTGCGGTCGATAGGAAACTTCCTGTGAAATATATTTGCTAGATTTATCGGAA
ACATTTAGTCTCATCTCTTTGATGTATATTGGTTTAGAATTTGGTATTTCGTTCGTGTTT
CTGGCTCGTTGCCATTATTTAATGATAAATA
>Gene_53_1/2
AATAATAATAATAATAATAATAACAATAACTGATAGTGAAACCCGTAATCCAAGATAATC
GAAAGTGAAAGTAGGAAAATCCTATAATTTACTACACAGCAGATCAGAAACCACCGACCA
TCACAAACACACACGCGAGAACACATGAAATCTTAGGGAGCAACATCGTTATTTCTATAA
TAGCAACAAATAAACAAGCTACAGAAAGAATTTCCCAATAATGAGACCAAGGAAGAACGC
CAACAATTGATAAATGATTAGAGGTAATCCTAATTGGCCATTTAACTCGGGCTTGTGAAT
GATTTCTTCTTTTATAGATTTATCCGTTTCGATATTACTGCTTTCTGTTTGCGTCGATTC
TAATTTGTAGGTTAAATCGAAAACCATGTTCTTTAATGTTAGCACTTGATCCTTTAATTT
TTTGTTTTCCTCATCTAATTTATCGACTTTGTGAACTATCCTGAGAAATGGATGAGCCTA
CCATAGTGATATCACCGAGCTCCGAAATTCCATTTAACGGACTATCCATTGGAGATTCGA
GAGATTCAAAATTTGAAGTCATTTCAGTACTAGAAAAGCTTTTGATTTCTAGCGGAGCTT
CAGTTTCTGTAATTAACTCTGGTGTTTGAATGAGAACACTTAGCAATTTTGTGCACATGA
TGTTTGTTGGGGCTGCGTTTTTCCACACGAGATCGATATTGTTTGCTTCTTCTTCGGATA
TAATTAAAGATTGGATCATGAATTTATGTCTAGCCTTTTCAGTAATGGTGTACTGCATCG
GTTGTAATATTATTGAAATTTCCTTAGTATCTTGTGGAGCTACAAATCCGACACTAGGCC
TCACACAATACTGTTTAGGTGTAGTTGTCTTTATTTTAAAGGCTACATTTTTATCGAGCG
GATTTCTTATTGTAAGCTTTTTGGTAATAATTTCTTTAAAAGTTCCTTCGAATTTAATTG
AATTTGAAGGTGTAATTTCCAATAATTGTTGAGATTCCATGTGCAAAAATTTCTAGAATA
AGAAATCCG
>Gene_53_2/2
TTTTTTTTTTTTTTCTTTTTTGTTTTCAAAAGAAATGAGTATATTTGGTCACCCCTTTTT
ACCAGTAAGAAAATATCTATCTACAGCTCTCATAACTCTATAAAAATGTCAACATGACCC
TAATTTCCGGGGCATCGTGGTCTTTGTCTTCTTTGGTGGTTTTCTGATCTTCTTGGGATT
GCATGTTTAATTTCATGGCTTCTTTTTGTCTTTTGTATTCTCGGTATTTTTCAAACTGTC
GTCGGCGTTCGGCTCTCGGCCAATATCGTCCGGTTTTGATTTCACTGGCAGCATCGTCAT
CCGTACTGATGGCCTGGCGGTCTTCTGTGAGTTGTTTAGCACGATCTTTTAAAAATTGAT
TTCTGATTGGTCTTTTCACTAGATATTTGGATCCGTCTGAACGTTTTTTCATGACCCATT
GCATTTGTTTTTCACATTCAATGATTTGATTGGGTAGTGGATTCTCTGGCTGGACCGTTG
GATCCTGCGATGAACTGGAATCATTGATGGTGACTAGTGAAAGATCTGGTTTCATTTGAA
CTGGAGTTTCTGGTTCTGATGAAAAGCTGGAAAATCTTAAAACTGGTGGAAAACCCTTAT
TATCATTTTGCGGAAGCATGAAAGTGAGAGTTGGACGATTTGATGGATCTGATTTGTTTA
GTAAGGGACTTTCTTTGGGTATTTGTTGTAAATTCTGGCTGGGATTTATTCTTGGAGAGA
GTTTGGTGCCCATTCGTGGAACAGGTTTTGGATTTTGTTCATTCGAGGATCCGGTTCTAA
TTGGAGGTTCAGTTATGGACTTTTGAGCTTTGATTTGTTCTAAATAAATACACTGCCATC
TCAATTTATTAAGTTCATCATTTATTTTGGACATATCTAAATCTATAAAGTCATCTGGTA
ATGAAGGTGTATTTGCATTGAATGGAATGGGACCGTGACGGCTGGAATTGAAAGAACTGC
AATCGCTACTAGTTTCCGCTCTGACGTTTTCATCAGTGAGTCGGCCCATTCCAGAGTCAG
CGTCTAAAGCATCCATAGAAGATGGAGTATCTAATGATTCGTATAAATCTAAAGCGTGCT
GCAAATCAGCCATTGTATAAGGATCATTTGAGGGAGGTTGCAGCTGAGATTGAGCCATTA
ATTGCAATTGCTGAGAAGCCGATCTAGCCAATAGGAGATGAATATGATTAACTGAGAGCG
CAAAAAAATGCATGACTTGATCACGGGTAAACACATCTTGGTGATTAATCTGAAGAACTT
GATCGCCAAGTCGCATTCCTTTCGCGAGACTTGCCGGAGAGAGAGGTTCAATTTCTCCGA
CAAAAATATCCGACACATTCGGATCAGAACTGTTCTGGCAGTAAAACAAAGTCAACCCGT
ATTTCTGGTCGATATTTTTGTGCAAAACGACTTCTTCACAAACAAAACCCAAAGACTGAT
TGAAGAGATCATCAACGTCGACACCAGGATCACAATCAATCTCATCCATATCCTCGTATC
CGTAATCCGGAATTTGATAGGTTGATCTAGCGCCAGAATTAATTTGACAATAATACTCAT
CGCTTGTGTCTTGTGGCGGCAACATAGCGGTCACATAATGCCGACCGTACTCATCGGAAT
ACGGAATGAAGCTCCCCTATCATTCAAAAATGAGCAATGGGCACCTGCCGCCCATTTTTT
TTTTTCCTCATCTAATTTATCGACTTTGTGACTATCCTGAGAAATGGATGAGCCTACCAT
AGTGATATCACCGAGCTCCGAAATTCCATTTAACGGACTATCCATTGGAGATTCGAGAGA
TTCAAAATTTGAAGTCATTTCAGTACTAGAAAAGCTTTTGATTTCTAGCGGAGCTTCAGT
TTCTGTAATTAACTCTGGTGTTTGAATGAGAACACTTAGCAATTTTGTGCACATGATGTT
TGTTGGGGCTGCGTTTTTCCACACGAGATCGATATTGTTTGCTTCTTCTTCGGATATAAT
TAAAGATTGGATCATGAATTTATGTCTAGCCTTTTCAGTAATGGTGTACTGCATCGGTTG
TAATATTATTGAAATTTCCTTAGTATCTTGTGGAGCTACAAATCCGACACTAGGCCTCAC
ACAATACTGTTTAGGTGTAGTTGTCTTTATTTTAAAGGCTACATTTTTATCGAGCGGATT
TCTTATTGTAAGCTTTTTGGTAATAATTTCTTTAAAAGTTCCTTCGAATTTAATTGAATT
TGAAGGTGTAATTTCCAATAATTGTTGAGATTCCATGTGCAAAAATTTCTAGAATAAGAA
ATCCG
>Gene_54_1/1
TTTGCGTAAATCCTTTTAATTCGAAATTCATCGGTAGAACATTTCTTTTTCTTTAATTTT
TCTCATTTGACGGTAAGCTCCACGTTTTTTTGCAATTTCAATGAGTTCATTCTGTAAATG
TTTAATTCGATTTTCTGCTATTTGTAATTGATTATAAAGATAAGCCCGTTCCTCATATTC
ACTTTCAATTTTTTTTTCAGCCTTTGGTCTTGGATTAATTTTGTTTAATTGTTTATTTTT
TTGGCTTTCTTTTTATTTCTCTGCATCGAATAAGCAAACAAATAAACGCACCAAATCGAA
AGACAATGATAATTATGAGAAGCATAATAAAATTGAAGTAATATCTTGTTTTTGACGGTT
CAAATTGGAGGAACTTAATCATGTCTTTACCTTCACTGAAGCATGGCGATTTTGTTGTTA
AATTCGGATAAACACATGTTACGTTGTGGACGTCAATCCACTGATTTATTACTAAATTTT
CAAATCCATATCTCAACCATGAAAAGTACTGAATGTATTTGAACGGAACAAGGATACTTT
CCAAATTAATCAAATAACCCGAACACAACATAAACAAATAGAGAATTGGCGGAGTAATAG
CCAATGAAAAGTCGATGTCTACAGTTGCCGTAGATAATAAATATGCCAACGAAACCGAAC
ATTTACAGACAGCGATATCCGTAAGAATAAGAATAATAAATTTCTCTATCGAATGATCTG
TCATTACCAAGCCAAAGACAAAACATGAAAGAATTACTGGCATTACAACAAAAATTAACA
AATCTGTTATATTCCTGCTAATAANNNNNNNNNNNNNNNNNNNNNNNNNNNNNNNNNNNN
NNNNNNNNNGTTATATTCCTGCTAATAAAATATGCATCAACTCTGTACATGCCGGCACTG
TGTTCCCTAAAAAATATTGGCAAGTCAGAAGGAAAAGCGTTAAGAACTGTATAAAATNNN
NNNNNNNNNNNNNNNNNNNNNNNNNNNNNNNNNNNNNNNNNNNNNNNNNNNTCACAATGT
TAATCCAATGCCTCCACAATAATCCCCGCAGCTGATTGCACCATCTGACTTTATATTTTG
AATTGGAAATTATTTCATACGTTTGTTCTAAAAGAGAATTATCCATTGTACAGTTAGCTT
CAGTTATGGACTTTTGA
>Gene_55_1/4
GCCAATAGAAAATGTCAATAAAATTTCGTTACAAAATTAACAGTTCAAAAGGATTTGATA
ATTTTCACATTTTAAAATAATCTGACGATTGCATTGATTGAGATTTCGACGCACAAGATT
CAGAACTGAACAACCGTTCTCTTTCGATAACATTGTCACTAGATTTATGAAGGAAATAGA
AATTATTTATCGAATCAATTCTTTCAGTTTCGATTATTTCTCTATGGACAGCTTCCTCAA
ATTTTANNNNNNNNNNNNNNNNNNNNNNNNNNNNNNNNNNNNNNNNNNNNNNNNNNNNNN
NNNNNNNNNNNNNNNNNNNNNNNNNNNNNNNNNNNNNNNNNNNNNNNNNNNNNNNNNNNN
NNNNNNNNNNNNNNNNNNNNNNNNNNNNNNNNNNNNNNNNNNNNNNNNNNNNNNNNNNNN
NNNNNNNNNNNNNNNNNNNNNNNNNNNNNNNNNNNNNNNNNNNNNNNNNNNNNNNNNNNN
NNNNNNNNNNNNNNNNNNNNNNNNNNNNNNNNNNNNNNNNNNNNNNNNNNNNNNNNNNNN
NNNNNNNNNNNNNNNNNNNNNNNNNNNNNNNNNNNNNNNNNNNNNNNNNNNNNNNNNNNN
NNNNNNNNNNNNNNNNNNNNNNNNNNNNNNNNNNNNNNNNNNNNNNNNNNNNNNNNNNNN
NNNNNNNNNNNNNNNNNNNNNNNNNNNNNNNNNNNNNNNNNNNNNNNNNNNNNNNNNNNN
NNNNNNNNNNNNNNNNNNNNNNNNNNNNNNNNNNNNNNNNNNNNNNNNNNNNNNNNNNNN
NNNNNNNNNNNNNNNNNNNNNNNNNNNNNNNNNNNNNNNNNNNNNNNNNNNNNNNNNNNN
NNNNNNNNNNNNNNNNNNNNNNNNNNNNNNNNNNNNNNNNNNNNNNNNNNNNNNNNNNNN
NNNNNNNNNNNNNNNNNNNNNNNNNNNNNNNNNNNNNNNNNNNNNNNNNNNNNNNNNNNN
NNNNNNNNNNNNNNNNNNNNNNNNNNNNNNNNNNNNNNNNNNNNNNNNNNNNNNNNNNNN
NNNNNNNNNNNNNNNNNNNNNNNNNNNNNNNNNNNNNNNNNNNNNNNNNNNNNNNNNNNN
NNNNNNNNNNNNNNNNNNNNNNNNNNNNNNNNNNNNNNNNNNNNNNNNNNNNNNNNNNNN
NNNNNNNNNNNNNNNNNNNNNNNNNNNNNNNNNNNNNNNNNNNNNNNNNNNNNNNNNNNN
NNNNNNNNNNNNNNNNNNNNNNNNNNNNNNNNNNNNNNNNNNNNNNNNNNNNNNNNNNNN
NNNNNNNNNNNNNNNNNNNNNNNNNNNNNNNNNNNNNNNNNNNNNNNNNNNNNNNNNNNN
NNNNNNNNNNNNNNNNNNNNNNNNNNNNNNNNNNNNNNNNNNNNNNNNNNNNNNNNNNNN
NNNNNNNNNNNNNNNNNNNNNNNNNNNNNNNNNNNNNNNNNNNNNNNNNNNNNNNNNNNN
NNNNNNNNNNNNNNNNNNNNNNNNNNNNNNNNNNNNNNNNNNNNNNNNNNNNNNNNNNNN
NNNNNNNNNNNNNNNNNNNNNNNNNNNNNNNNNNNNNNNNNNNNNNNNNNNNNNNNNNNN
NNNNNNNNNNNNNNNNNNNNNNNNNNNNNNNNNNNNNNNNNNNNNNNNNNNNNNNNNNNN
NNNNNNNNNNNNNNNNNNNNNNNNNNNNNNNNNNNNNNNNNNNNNNNNNNNNNNNNNNNN
NNNNNNNNNNNNNNNNNNNNNNNNNNNNNNNNNNNNNNNNNNNNNNNNNNNNNNNNNNNN
NNNNNNNNNNNNNNNNNNNNNNNNNNNNNNNNNNNNNNNNNNNNNNNNNNNNNNNNNNNN
NNNNNNNNNNNNNNNNNNNNNNNNNNNNNNNNNNNNNNNNNNNNNNNNNNNNNNNNNNNN
NNNNNNNNNNNNNNNNNNNNNNNNNNNNNNNNNNNNNNNNNNNNNNNNNNNNNNNNNNNN
NNNNNNNNNNNNNNNNNNNNNNNNNNNNNNNNNNNNNNNNNNNNNNNNNNNNNNNNNNNN
NNNNNNNNNNNNNNNNNNNNNNNNNNNNNNNNNNNNNNNNNNNNNNNNNNNNNNNNNNNN
NNNNNNNNNNNNNNNNNNNNNNNNNNNNNNNNNNNNNNNNNNNNNNNNNNNNNNNNNNNN
NNNNNNNNNNNNNNNNNNNNNNNNNNNNNNNNNNNNNNNNNNNNNNNNNNNNNNNNNNNN
NNNNNNNNNNNNNNNNNNNNNNNNNNNNNNNNNNNNNNNNNNNNNNNNNNNNNNNNNNNN
NNNNNNNNNNNNNNNNNNNNNNNNNNNNNNNNNNNNNNNNNNNNNNNNNNNNNNNNNNNN
NNNNNNNNNNNNNNNNNNNNNNNNNNNNNNNNNNNNNNNNNNNNNNNNNNNNNNNNNNNN
NNNNNNNNNNNNNNNNNNNNNNNNNNNNNNNNNNNNNNNNNNNNNNNNNNNNNNNNNNNN
NNNNNNNNNNNNNNNNNNNNNNNNNNNNNNNNNNNNNNNNNNNNNNNNNNNNNNNNNNNN
NNNNNNNNNNNNNNNNNNNNNNNNNNNNNNNNNNNNNNNNNNNNNNNNNNNNNNNNNNNN
NNNNCTCTATTTCACTGAAACATTCTTTCATTGTTGATTTGATTTCATAGCCAGTTTCAA
TGTTGCGAGTCTTCGTTTCTTCGAATTGTATTTCAACCGAACAATATTTAATGTCTTCAT
CTGATGATATGATAGTTGTTGAGTAAACTGATTTCTCTGTTTCAAACATTTCGCTTTCAT
GCTTAATTTCTCGACACCATTCTCCACTATATTCAACATGCTCAATTACATTTTCTGTGC
TAATATCTTCTAATGTCGGCTTAGCTGTTGAAGTAGCAATATCAAGCATTGGAATCTCCC
AGCTTACACTCTCATTCTCAATTAACAATCTTTCCGATTCTTCGTCGGTTGCCTGTTTAG
GAACTATTTCTTCGACAATTTCAACAGTTTCGCATTCAACTGTGCAGCAGCTCAATTCAA
ACATCGACGACTCATCTATAAATTTCACTTCTACTGTTTCTATCGTTTGATCTACTTACT
TGACTGTCTTCCATTCTAATTGTGTATTCACTCGAACATTCTACAACCACACTTCTGAAT
TCTGAGCTTACCTCAACTGCCTTACCTCCAACGTGACTCCAACTTTCTTCAATTGATTTA
CATTCAAAACTGCTTTCACTATCTACTGTCTCACACATGAACTCAGTCAATGTTTCTTGG
AATTTTCCTTCATCTTCATGACTCGTTAGTGTATCAATGAAAACAATATGCTTTTCTCCG
AAAGTTTCTGTTCCTACTTCAATCATTTGACTTTCTACACTACCACTGAAGTCAACTGTG
TCTTTCAGTTTTTCGAAACCAACATCTACTATTTCGCTATCTTTGAATGATTCACTGCTC
ATGTCTATAGCCTCTGCTTTATAGTCAGTTAACTTATTTGAAGCCTTTGAATCTTTTTCC
AAGCTCGTATGTGTCAATTCGATTAATCCCGTTTCAGTAGCAATGTTTTCAGATTTGATC
TCTATTTCACTGAAACATTCTTTCATTGT
>Gene_55_2/4
GCCAATAGAAAATGTCAATAAAATTTCGTTACAAAATTAACAGTTCAAAAGGATTTGATA
ATTTTCACATTTTAAAATAATCTGACGATTGCATTGATTGAGATTTCGACGCACAAGATT
CAGAACTGAACAACCGTTCTCTTTCGATAACATTGTCACTAGATTTATGAAGGAAATAGA
AATTATTTATCGAATCAATTCTTTCAGTTTCGATTATTTCTCTATGGACAGCTTCCTCAA
ATTTTANNNNNNNNNNNNNNNNNNNNNNNNNNNNNNNNNNNNNNNNNNNNNNNNNNNNNN
NNNNNNNNNNNNNNNNNNNNNNNNNNNNNNNNNNNNNNNNNNNNNNNNNNNNNNNNNNNN
NNNNNNNNNNNNNNNNNNNNNNNNNNNNNNNNNNNNNNNNNNNNNNNNNNNNNNNNNNNN
NNNNNNNNNNNNNNNNNNNNNNNNNNNNNNNNNNNNNNNNNNNNNNNNNNNNNNNNNNNN
NNNNNNNNNNNNNNNNNNNNNNNNNNNNNNNNNNNNNNNNNNNNNNNNNNNNNNNNNNNN
NNNNNNNNNNNNNNNNNNNNNNNNNNNNNNNNNNNNNNNNNNNNNNNNNNNNNNNNNNNN
NNNNNNNNNNNNNNNNNNNNNNNNNNNNNNNNNNNNNNNNNNNNNNNNNNNNNNNNNNNN
NNNNNNNNNNNNNNNNNNNNNNNNNNNNNNNNNNNNNNNNNNNNNNNNNNNNNNNNNNNN
NNNNNNNNNNNNNNNNNNNNNNNNNNNNNNNNNNNNNNNNNNNNNNNNNNNNNNNNNNNN
NNNNNNNNNNNNNNNNNNNNNNNNNNNNNNNNNNNNNNNNNNNNNNNNNNNNNNNNNNNN
NNNNNNNNNNNNNNNNNNNNNNNNNNNNNNNNNNNNNNNNNNNNNNNNNNNNNNNNNNNN
NNNNNNNNNNNNNNNNNNNNNNNNNNNNNNNNNNNNNNNNNNNNNNNNNNNNNNNNNNNN
NNNNNNNNNNNNNNNNNNNNNNNNNNNNNNNNNNNNNNNNNNNNNNNNNNNNNNNNNNNN
NNNNNNNNNNNNNNNNNNNNNNNNNNNNNNNNNNNNNNNNNNNNNNNNNNNNNNNNNNNN
NNNNNNNNNNNNNNNNNNNNNNNNNNNNNNNNNNNNNNNNNNNNNNNNNNNNNNNNNNNN
NNNNNNNNNNNNNNNNNNNNNNNNNNNNNNNNNNNNNNNNNNNNNNNNNNNNNNNNNNNN
NNNNNNNNNNNNNNNNNNNNNNNNNNNNNNNNNNNNNNNNNNNNNNNNNNNNNNNNNNNN
NNNNNNNNNNNNNNNNNNNNNNNNNNNNNNNNNNNNNNNNNNNNNNNNNNNNNNNNNNNN
NNNNNNNNNNNNNNNNNNNNNNNNNNNNNNNNNNNNNNNNNNNNNNNNNNNNNNNNNNNN
NNNNNNNNNNNNNNNNNNNNNNNNNNNNNNNNNNNNNNNNNNNNNNNNNNNNNNNNNNNN
NNNNNNNNNNNNNNNNNNNNNNNNNNNNNNNNNNNNNNNNNNNNNNNNNNNNNNNNNNNN
NNNNNNNNNNNNNNNNNNNNNNNNNNNNNNNNNNNNNNNNNNNNNNNNNNNNNNNNNNNN
NNNNNNNNNNNNNNNNNNNNNNNNNNNNNNNNNNNNNNNNNNNNNNNNNNNNNNNNNNNN
NNNNNNNNNNNNNNNNNNNNNNNNNNNNNNNNNNNNNNNNNNNNNNNNNNNNNNNNNNNN
NNNNNNNNNNNNNNNNNNNNNNNNNNNNNNNNNNNNNNNNNNNNNNNNNNNNNNNNNNNN
NNNNNNNNNNNNNNNNNNNNNNNNNNNNNNNNNNNNNNNNNNNNNNNNNNNNNNNNNNNN
NNNNNNNNNNNNNNNNNNNNNNNNNNNNNNNNNNNNNNNNNNNNNNNNNNNNNNNNNNNN
NNNNNNNNNNNNNNNNNNNNNNNNNNNNNNNNNNNNNNNNNNNNNNNNNNNNNNNNNNNN
NNNNNNNNNNNNNNNNNNNNNNNNNNNNNNNNNNNNNNNNNNNNNNNNNNNNNNNNNNNN
NNNNNNNNNNNNNNNNNNNNNNNNNNNNNNNNNNNNNNNNNNNNNNNNNNNNNNNNNNNN
NNNNNNNNNNNNNNNNNNNNNNNNNNNNNNNNNNNNNNNNNNNNNNNNNNNNNNNNNNNN
NNNNNNNNNNNNNNNNNNNNNNNNNNNNNNNNNNNNNNNNNNNNNNNNNNNNNNNNNNNN
NNNNNNNNNNNNNNNNNNNNNNNNNNNNNNNNNNNNNNNNNNNNNNNNNNNNNNNNNNNN
NNNNNNNNNNNNNNNNNNNNNNNNNNNNNNNNNNNNNNNNNNNNNNNNNNNNNNNNNNNN
NNNNNNNNNNNNNNNNNNNNNNNNNNNNNNNNNNNNNNNNNNNNNNNNNNNNNNNNNNNN
NNNNNNNNNNNNNNNNNNNNNNNNNNNNNNNNNNNNNNNNNNNNNNNNNNNNNNNNNNNN
NNNNNNNNNNNNNNNNNNNNNNNNNNNNNNNNNNNNNNNNNNNNNNNNNNNNNNNNNNNN
NNNNNNNNNNNNNNNNNNNNNNNNNNNNNNNNNNNNNNNNNNNNNNNNNNNNNNNNNNNN
NNNNCTCTATTTCACTGAAACATTCTTTCATTGTTGATTTGATTTCATAGCCAGTTTCAA
TGTTGCGAGTCTTCGTTTCTTCGAATTGTATTTCAACCGAACAATATTTAATGTCTTCAT
CTGATGATATGATAGTTGTTGAGTAAACTGATTTCTCTGTTTCAAACATTTCGCTTTCAT
GCTTAATTTCTCGACACCATTCTCCACTATATTCAACATGCTCAATTACATTTTCTGTGC
TAATATCTTCTAATGTCGGCTTAGCTGTTGAAGTAGCAATATCAAGCATTGGAATCTCCC
AGCTTACACTCTCATTCTCAATTAACAATCTTTCCGATTCTTCGTCGGTTGCCTGTTTAG
GAACTATTTCTTCGACAATTTCAACAGTTTCGCATTCAACTGTGCAGCAGCTCAATTCAA
ACATCGACGACTCATCTATAAATTTCACTTCTACTGTTCATTACACCGACTTCTACTGTT
TCTATCGTTTGGTCTACTTTGACTGTCTTCCATTCTAATTGTGTATTCACTCGAACATTC
TACAACCACACTTCTGAATTCTGAGCTTACCTCAACTGCCTTACCTCCAACGTGACTCCA
ACTTTCTTCAATTGATTTACATTCAAAACTGCTTTCACTATCTACTGTCTCACACATGAA
CTCAGTCAATGTTTCTTGGAATTTTCCTTCATCTTCATGACTCGTTAGTGTATCAATGAA
AACAATATGCTTTTCTCCGAAAGTTTCTGTTCCTACTTCAATCATTTGACTTTCTACACT
ACCACTGAAGTCAACTGTGTCTTTCAGTTTTTCGAAACCAACATCTACTATTTCGCTATC
TTTGAATGATTCACTGCTCATGTCTATAGCCTCTGCTTTATAGTCAGTTAACTTATTTGA
AGCCTTTGAATCTTTTTCCAAGCTCGTATGTGTCAATTCGATTAATCCCGTTTCAGTAGC
AATGTTTTCAGATTTGATCTCAAAATGTTGGGATGAATCTTTCACC
>Gene_55_3/4
GCCAATAGAAAATGTCAATAAAATTTCGTTACAAAATTAACAGTTCAAAAGGATTTGATA
ATTTTCACATTTTAAAATAATCTGACGATTGCATTGATTGAGATTTCGACGCACAAGATT
CAGAACTGAACAACCGTTCTCTTTCGATAACATTGTCACTAGATTTATGAAGGAAATAGA
AATTATTTATCGAATCAATTCTTTCAGTTTCGATTATTTCTCTATGGACAGCTTCCTCAA
ATTTTANNNNNNNNNNTGTCGCATTTTCTCTCTGTGTCCTTGAAAGTGGAATTGAGAAGA
TTCACTAATCCTCTTTCTGAAGCTGTGTGAAAATCAAAATATTCTCCAGTTTCTTTATCA
ATGACAAAATTGATTTTTAAAAACTTTTTGTCATTTTCGAAAAAATTAATGACTTCAGTG
TCTTTATGAACTTCAATGTAGTGATGAAGAAGAGCCATTTCGAAATTTATTTCTTTATTC
GCCTGTTTATCAAAAAATGATCCATTATCCAATAGCAACCCTTGATCTCTGGCTAAAATC
TCATCATATAGGTCTCCAGTTTCTGTATTTAGAACGTCTTTAATTCGAAGTTTTTCAGTT
TTTGTTAGAGTCTTTTCAACATACAATCCAAAGCTCCTGTTATTGGGACAGATTGGTTCT
GAAATTTCGATTTTATTTGTTCTCCAAGCCATTTCTAAAGGCATTTTTTCATCTGAAGAA
GGATTACAGTACATTGAGTTCTGTGTATCTATCCATCCACGGTGAATTGCAATATCTATG
TCAGAAACTTTAGTTTTATTTCGTGGATGAGACACTCGTTGGAGAGTAACATTCAATGGT
AACGACAGGTCGATCACTTCAGTTAAATTGAATTGACGTTCATGAGTTTTCATCAACAAT
TTAAATGGCCTGTTATAGTCTTGTTCAAACATTGATTCTGTATCCTCAAAAAATGGATCA
GTCTGGGATGATTCAGTTATTCTTGAGTATGTTTCAAATGTTTCTTCTTCAAAAACATTA
ACTTCTCTTGTATGTATTTCTGTAATCTCATCTTTTTCGAAACTTTCTGTTAGTCTGGTA
ACAGTATCTTTTAATGGTTCCGTAATGATTGGATGATAAATTTCAATTGTTTCTGTTTTC
TCAGCCCATTCAGCCAAGTACGAATCACTTATACATTCTTTGAGACAAACTGAATCAGTT
TGTGAACATGAAGATTTATCCGATTTTGGAAATAGTAAAATATTTTGTTTTTGAATAGAT
AACGAAATATGATTATCAAATTGTGAAATAGATTCTTGCCAATAAGATTCAGTAAGATCT
ATTGTTGTTGTTTGAGATGCAATTGACCTAGTAAAACCAAATTTTGTTTGAGTTTGTTCA
TCTATTTTAAGAAAAGAATCAGTTGAATGTAAAATATTTTCAAAGATATTCGATTCGTGA
GTATAAATACTTTCTATATATTCTGACTCTTTAGTCCATTGACTATATTTGAAATCATCA
AAATTTGATCCACTGTTCAACATGTCATTATCTTCTAAAGAAATTTGAACACCACAACTG
CGATTATCTAATTCAGTTTGAGTTTCTTCATCAGATATTAATTTGCCACCATCAGTAATT
CGATAAATTTCAACTTTAGAAATCGAATCTTCGAAATTTTCCATAAAGGATTCTATAACA
GAAGATTCTGAAATAGTATCTAATATATTATCAACAACTGAAAGAATCGAAAAGTGCTCT
TTAATTGACGAAACCGTTTGAACTCCAGTTGATCTTAATTCAATCAAAGACGTTTGAGTT
TCTCCAATACTATTTTGTTTATTGGATTGATAATCGGATTTAAGTATTAAAGATAATTCA
GAATCTTCTTCGTATATATTTAAATAAGAATAAAAATCATCACACTCTGTTGAAACACTA
ATATCATGATTAGTGGAATATATATCCTTCAAAAAACATGATGTTCCAACATTGAAAAGT
TCTTTAGGTTCAGATTGGCTGGCAACAGACCGGCAGAGATCATGATCTGTATTTTGAACC
TCATCGACAAAGTACCTTAATGACCTTAATTGATTTACAATTTGATCTAATCCAAAAGAA
GAAAGGTACAAATCTAAAAATGATAAGTCAAACGTAGTTTGACAGGCAACATCATTTAGA
TCAAGATTTTCATATATTATTTCTTTAATTGTTCTAATAATTTAATAATTTCTGAATTTG
TAGAGGTTTTAATAAATTGCATGATAAAATCGATTTCATCTTCAGTTTGGGTAGAAATAT
TAATGGGAAGAATATTTAGATCGAGGCCAACTTCAGCCCATTCAAGATCATCAGCATCAG
ACATAGAATGCTCAGAAAAATCTAAGAAAGCTTCAGAACCCTTAACCAAAATCGAATCTG
TGTCGGAGTCTTCAGTAGAAGAAACATCAAACATCTGAGTGAAATCAGAGGTTTTAGATC
GAAAGTTCACTTGAATTGCAGAATCTCTACGCAGATTCACAAATGATGATTCACATTCGA
AAATAGTATTTTTAAACTCTATTTCACTGAAACATTCTTTCATTGT
>Gene_55_4/4
GCCAATAGAAAATGTCAATAAAATTTCGTTACAAAATTAACAGTTCAAAAGGATTTGATA
ATTTTCACATTTTAAAATAATCTGACGATTGCATTGATTGAGATTTCGACGCACAAGATT
CAGAACTGAACAACCGTTCTCTTTCGATAACATTGTCACTAGATTTATGAAGGAAATAGA
AATTATTTATCGAATCAATTCTTTCAGTTTCGATTATTTCTCTATGGACAGCTTCCTCAA
ATTTTANNNNNNNNNNNNNNNNNNNNNNNNNNNNNNNNNNNNNNNNNNNNNNNNNNNNNN
NNNNNNNNNNNNNNNNNNNNNNNNNNNNNNNNNNNNNNNNNNNNNNNNNNNNNNNNNNNN
NNNNNNNNNNNNNNNNNNNNNNNNNNNNNNNNNNNNNNNNNNNNNNNNNNNNNNNNNNNN
NNNNNNNNNNNNNNNNNNNNNNNNNNNNNNNNNNNNNNNNNNNNNNNNNNNNNNNNNNNN
NNNNNNNNNNNNNNNNNNNNNNNNNNNNNNNNNNNNNNNNNNNNNNNNNNNNNNNNNNNN
NNNNNNNNNNNNNNNNNNNNNNNNNNNNNNNNNNNNNNNNNNNNNNNNNNNNNNNNNNNN
NNNNNNNNNNNNNNNNNNNNNNNNNNNNNNNNNNNNNNNNNNNNNNNNNNNNNNNNNNNN
NNNNNNNNNNNNNNNNNNNNNNNNNNNNNNNNNNNNNNNNNNNNNNNNNNNNNNNNNNNN
NNNNNNNNNNNNNNNNNNNNNNNNNNNNNNNNNNNNNNNNNNNNNNNNNNNNNNNNNNNN
NNNNNNNNNNNNNNNNNNNNNNNNNNNNNNNNNNNNNNNNNNNNNNNNNNNNNNNNNNNN
NNNNNNNNNNNNNNNNNNNNNNNNNNNNNNNNNNNNNNNNNNNNNNNNNNNNNNNNNNNN
NNNNNNNNNNNNNNNNNNNNNNNNNNNNNNNNNNNNNNNNNNNNNNNNNNNNNNNNNNNN
NNNNNNNNNNNNNNNNNNNNNNNNNNNNNNNNNNNNNNNNNNNNNNNNNNNNNNNNNNNN
NNNNNNNNNNNNNNNNNNNNNNNNNNNNNNNNNNNNNNNNNNNNNNNNNNNNNNNNNNNN
NNNNNNNNNNNNNNNNNNNNNNNNNNNNNNNNNNNNNNNNNNNNNNNNNNNNNNNNNNNN
NNNNNNNNNNNNNNNNNNNNNNNNNNNNNNNNNNNNNNNNNNNNNNNNNNNNNNNNNNNN
NNNNNNNNNNNNNNNNNNNNNNNNNNNNNNNNNNNNNNNNNNNNNNNNNNNNNNNNNNNN
NNNNNNNNNNNNNNNNNNNNNNNNNNNNNNNNNNNNNNNNNNNNNNNNNNNNNNNNNNNN
NNNNNNNNNNNNNNNNNNNNNNNNNNNNNNNNNNNNNNNNNNNNNNNNNNNNNNNNNNNN
NNNNNNNNNNNNNNNNNNNNNNNNNNNNNNNNNNNNNNNNNNNNNNNNNNNNNNNNNNNN
NNNNNNNNNNNNNNNNNNNNNNNNNNNNNNNNNNNNNNNNNNNNNNNNNNNNNNNNNNNN
NNNNNNNNNNNNNNNNNNNNNNNNNNNNNNNNNNNNNNNNNNNNNNNNNNNNNNNNNNNN
NNNNNNNNNNNNNNNNNNNNNNNNNNNNNNNNNNNNNNNNNNNNNNNNNNNNNNNNNNNN
NNNNNNNNNNNNNNNNNNNNNNNNNNNNNNNNNNNNNNNNNNNNNNNNNNNNNNNNNNNN
NNNNNNNNNNNNNNNNNNNNNNNNNNNNNNNNNNNNNNNNNNNNNNNNNNNNNNNNNNNN
NNNNNNNNNNNNNNNNNNNNNNNNNNNNNNNNNNNNNNNNNNNNNNNNNNNNNNNNNNNN
NNNNNNNNNNNNNNNNNNNNNNNNNNNNNNNNNNNNNNNNNNNNNNNNNNNNNNNNNNNN
NNNNNNNNNNNNNNNNNNNNNNNNNNNNNNNNNNNNNNNNNNNNNNNNNNNNNNNNNNNN
NNNNNNNNNNNNNNNNNNNNNNNNNNNNNNNNNNNNNNNNNNNNNNNNNNNNNNNNNNNN
NNNNNNNNNNNNNNNNNNNNNNNNNNNNNNNNNNNNNNNNNNNNNNNNNNNNNNNNNNNN
NNNNNNNNNNNNNNNNNNNNNNNNNNNNNNNNNNNNNNNNNNNNNNNNNNNNNNNNNNNN
NNNNNNNNNNNNNNNNNNNNNNNNNNNNNNNNNNNNNNNNNNNNNNNNNNNNNNNNNNNN
NNNNNNNNNNNNNNNNNNNNNNNNNNNNNNNNNNNNNNNNNNNNNNNNNNNNNNNNNNNN
NNNNNNNNNNNNNNNNNNNNNNNNNNNNNNNNNNNNNNNNNNNNNNNNNNNNNNNNNNNN
NNNNNNNNNNNNNNNNNNNNNNNNNNNNNNNNNNNNNNNNNNNNNNNNNNNNNNNNNNNN
NNNNNNNNNNNNNNNNNNNNNNNNNNNNNNNNNNNNNNNNNNNNNNNNNNNNNNNNNNNN
NNNNNNNNNNNNNNNNNNNNNNNNNNNNNNNNNNNNNNNNNNNNNNNNNNNNNNNNNNNN
NNNNNNNNNNNNNNNNNNNNNNNNNNNNNNNNNNNNNNNNNNNNNNNNNNNNNNNNNNNN
NNNNCTCTATTTCACTGAAACATTCTTTCATTGTTGATTTGATTTCATAGCCAGTTTCAA
TGTTGCGAGTCTTCGTTTCTTCGAATTGTATTTCAACCGAACAATATTTAATGTCTTCAT
CTGATGATATGATAGTTGTTGAGTAAACTGATTTCTCTGTTTCAAACATTTCGCTTTCAT
GCTTAATTTCTCGACACCATTCTCCACTATATTCAACATGCTCAATTACATTTTCTGTGC
TAATATCTTCTAATGTCGGCTTAGCTGTTGAAGTAGCAATATCAAGCATTGGAATCTCCC
AGCTTACACTCTCATTCTCAATTAACAATCTTTCCGATTCTTCGTCGGTTGCCTGTTTAG
GAACTATTTCTTCGACAATTTCAACAGTTTCGCATTCAACTGTGCAGCAGCTCAATTCAA
ACATCGACGACTCATCTATAAATTTCACTTCTACTGTTCATTACACCGACTTCTACTGTT
TCTATCGTTTGGTCTACTTTGACTGTCTTCCATTCTAATTGTGTATTCACTCGAACATTC
TACAACCACACTTCTGAATTCTGAGCTTACCTCAACTGCCTTACCTCCAACGTGACTCCA
ACTTTCTTCAATTGATTTACATTCAAAACTGCTTTCACTATCTACTGTCTCACACATGAA
CTCAGTCAATGTTTCTTGGAATTTTCCTTCATCTTCATGACTCGTTAGTGTATCAATGAA
AACAATATGCTTTTCTCCGAAAGTTTCTGTTCCTACTTCAATCATTTGACTTTCTACACT
ACCACTGAAGTCAACTGTGTCTTTCAGTTTTTCGAAACCAACATCTACTATTTCGCTATC
TTTGAATGATTCACTGCTCATGTCTATAGCCTCTGCTTTATAGTCAGTTAACTTATTTGA
AGCCTTTGAATCTTTTTCCAAGCTCGTATGTGTCAATTCGATTAATCCCGTTTCAGTAGC
AATGTTTTCAGATTTGATCTCTATTTCACTGAAACATTCTTTCATTGT
>Gene_56_1/1
AAATGCATAGACAACACTAATATGTGCAGGTACGGATTCTAGCCACTAGACTAGGTTGCT
ATGACAACAACTAATCATCCCACGGTAGCTGGTTAAGTTATGGCATAAAATCTCAATTAA
TTCAAATAACATTCTGATTGGTTCATCAATCAAATAAAACTTGTAGAAAGCCGGCCTCCT
AATAGGTCACTTAAATTAGCGCGCGCCCCCAAATAAAAGAAAAACTCAAAAGTAGAAATC
ATAAATTCCAAAGTTTATTCCTCTTTGTCGACAACCATTTCATCATCTGTCGAGGACTCC
TCGTCATTGCTGGAGCAATCCTCATCACATGATCGATGCTCAGCCCCGATTTTCTCGAGC
AGATTTGTCATTTCAGCAACAGCAGCGCTCTCCACTACCGGATTGGCCAACCCGATTGCC
ATTTCTGCGTGATCCTCAATCATTCCAATCAGCTCTTGTTTGTTTTCCTCGCTGGTCTCC
ACAATCTTCTCAATGACCAAGGCCATCAAGTAATGTGCCTGGAAATGCTCATCGTCCTCA
ACAAGAATCGTGTCCAATACGGATCTGGCCTCCACCAGTAATTCCAATTCAAAAAGAATT
TCCGCACATTTCACCCGTAAATCTGCTGATAAATCACAAGTTGCAATGATTTCATTTGTG
CAATCTTCAGTATCGGCATTCGAAATAATTTTAAGGGCTTCCGGGAGCCATAAATCGATA
GATTTTCTGATGCTCTCTTTGGCTGACTGTATTTCATTCTTAATTAAATGCAGTGCAGCT
GATGATTGCCAAGCAGCAGGGTTAAACTCGTCCATTTCAACAGCTTTCTTTAGGTATTCA
CTGCATATAATTTCTGCATCATCTTTATCACATAAATCAGTCATATATAACTCACATAAA
CTAACATATGCATTAGATACATCAAGCTTGGTCGGTTTAAATAAAATTTTCTTGGAGTCA
TCTGCAGTCAAATTTTTCAACATCATGTCTATAGCACTGAGAAAATACTTCTCAGATTCT
TCACCATCATTCAACTGTCCCAAATACAAATGAGGTACATGACTATCACCTGAATCATTT
TCAATAGATTTTGAAAAACAAAATTTTGCTTCTTCCATTAGATTCAATTCTAATAAAATA
TAACCCATTATTTCAAGACCTTTTTTGTTATCACAATCTTTAGCGAGAATTTCTTTCCCA
ATTACCATAGCTTCATTAAGGTCAGCATTTTCTATGTGCTCATGTGCCTTAATAATTAAA
TCCTGAATGCTTAAATCTGACATGGTCAAAAA
>Gene_57_1/1
TAACAGTTTAACTTATATATTTAATATTTGAAAAATATCAATTCTCAATAATACAAAAAA
GAAATTCATCAACGAAATAAACCCAAAATTCAAAAACATATTATTCAAATAGAAATCTAC
CAATCATTATCATCTGATGAATCATCTCCATTATTTCTGATTGCTTTCTTTCGATTGACC
CCTAATATACCACTTTTTGGCTTTAAATCTGGCGGAGTAAGCAAGTCACCCGAATAATTA
ATCACGCCTGCTTGTGCAATTCTCCATTCCAACATTTTTGTACTAAATTCATCATGGCCC
CCAAGGTCATCAAATCCTACTATAAAATCTTTTGTTTTCTCTTCTTTAACTAACATAATT
GTGGGAATAACACGTATTTTCAATCGTTCGGTTAAAAAGGGAGCTTTTTCAGCATTCAAT
TTTATAAATTTACATTCCAAATGCTTAGATGCTAATATTGCCAAATGTTTATCAACAATT
TTACACCTAAATGTGGCATCTCGATAGAAATGACAAACTACATTTTTAGTTTTCTTTGTT
TCCTCAAAAAATTGTTTCTCGTCAGGTATTTCAGAATACTTGCCATGTCCGTTATTTATC
CATTCTTGTTTTTCTTTTTGAGCTAACTTCATTGCATCAAATCGTTTTTGACGTAGTCTG
TCCAAATCATCATCGTCTAACCTTTCCAAAGCCTGTATTTCAGAATCAACTTGCTCTTCG
ATTATTCTAGCTGCAGATAATAACTGATTTTCAATGTTTTGATTCATTTTATATATTAAA
C
>Gene_58_1/1
GCATTTTTTTTTTTTTTTTTTGACCCCTTTTAAGCTATAATTAAAGTTACATCAAAAATA
AATGTACATGAACAAAAATCACTAAACTAAAATCGATTGCGAATAATTTATAAAAATTAT
AATTGAAAATTCTTGATGAAAATGGAATAAATAAACAGAAAAGTATTCAAATAAAATTTA
AGAAATAAATATTATGACGGATTAAATATTTTATTTCAAACCAAAAGTTCTGAATCTTTA
ATCAACTGCTCTTGAAATCGAAACCTGAATACGTTGTGTTCAGTAAATAAATACGCATAA
TCTCGTCCGTCGGAACACATGCCAATCAGATTAGGAGAATTTGGTGATGATATTTTTTTA
ACTATAGGATGACCTTCATTTTCACTCCATGAAATGTAACATAAATTGTGAAGTTCTTCA
TCTATAGCTAAAATTTGATCATCTAAAACTACCAAGGGTCCCAAACTGAAGCCGGCCATT
CTCCATCTACTTGATTCCAGAGCTGCGCGGAGTTGGCTTTTATCGCCATTCGTTTTATTA
ATACAACATCTAAAACACATTAACCGGTATTCTGGGCATTTCTGATCATCTGATTGCTTT
TTCAGACTAACCCAAGTTCTGTTTGAGGTTCCATGTGCAGCGACATAAAGAGGGGTATAT
TTAGACTGTTGGTCCCCTAATGTAATATAGTATTGCCTGGAATTGAATTCATAACTTAAT
TTTGAAATTTGGGAATTCAATCCTTCATCATCAATCTGAGGAGACAAAATTATAAGATTT
CCATCGTGATCGACATCAAATTTATCGAATTTTGGATAGTAATATCGGCGAGTATATGCC
AATACATTCTCATCCATATTGTATTTTACAATAAGATACTGAGTTACGTCTTCCGAAGTG
TTTATTTTCCCGCTCACATAAATTACTTCATTAGAGCATTTGATTTCTATAGGATAAATC
GAACTATCTTGAAATTTAGGAAACCATATACTATCATTACTGATCCCATTTTCTGATAAT
GTCATTCTAAAAATTTGGCTTTCGTTTTCAAACACAACAAACATGGTTGACCTGAAAACA
GAACTACATTGAACTTTTCCTGCTTTTCTGCCAAGAAAATTTTGCCAACTTCCAACTAAT
TCCACTTGATAACACAATCCATTATCAAGACTCTGTAGCAAAGTTTTCGGATAATGATCG
TGGGTTTCAGGTTCAATTTCATCGTCAAATTTCAATAACACCTTTTCAGCATCATCGTTT
GGAACATAAACACTAACGATTTTTGAAAATCTATCTTTAAAATTACCTTTTTCGTTTCGT
TTCTTAACTGGAGTTACCGATTTATTTGCTGACTGAATTTCAGAATTTTGATACATGGGT
TGATAATTAATTTCTTGATTCATTTTAAATTTCTCATCAGATATAATCAATAAACTCTAC
TTTGTCATTGACACAATTGGTTGCTATTTTTAG
>Gene_59_1/1
TGCAAAAAGCACTGAATTCCAATTTTAATCACGAATAAAATAATTCAACAAAATATGAAA
CAAAATGGTTGAAGATCCTCCAGATTGGTTGTGGCATTTACTGTGACAACAATAACAACA
TAAAAATAGAACTGATTGCACACAAACAAGGACTGAAGCTGAAATCAATATCAATAGTAA
TAGCAACCCGATAAGTAGTGCAGAGATGTCAATATTGCCAGTTCAGAGTAGTAGGAATAT
ATATAAATATGAAATGCATAGGTAAAATTCCCGCGAAACACACACACACAATCAGTAAAT
CAATAAATCACACACGGATCCCTCCGACTACTGATCCATAGCGGTAACTGTTGATGATCT
TCTTAGCGGACATAAAGAACAGAACCAGCATGAGAGCTGCCAATGCAAAAGCAATGGATA
GTCCAATGATTTCCCCATTGGTGAGAGTCCACGGTCTGTGCCCCCCTGGACACAGCACGT
AGACCGATTGTGAATCATTGTAATCATTTATCTTGCACGTGACCTCATTCGATCCGACCA
TCTGGAATTCTCGGCAGCCAATCAGAATGACCGACTCTGTGAAATACCCGTCTTCAGCCA
ATGAGAGGCTGCAACTCGACAGAGATACGCTAGTGGCATTAATAATGCGTTTCGACATCG
TAATATTGTTGTACATCCAACTGTGGTGACTCTGTGGATTGCTGCACCCGGTCTTGCAAT
ACAGCTTTATTCGGGCGTCCCGGGTCAAATCAAACGGATTGGTTTTGATGCCTTTGCCTA
GAAGAATCTGAGGCAAATGATTGCTCAGTTCCATCTGCGAACGACGTTTGTCAGTTGCAG
GCAATTCGAGCTCAGGCTTAATCGGTTCAACAGTTCCAGGAACTATAATTGATATCATTA
GTTTTCTCGTCGAAAGTCCCTGTACACAATCCCATTCACCATTATGTGCCCAACGTAATT
CTTTAATTTCTAAAGTATATATCGTAGACTGTTTATCTGGATATTGTTTGACAATAAATT
CTTTGTTATAACTGTGCCCATTTTCAGCAATATTTTTTTCTTTGTGACGAAATAACACAG
ACAGATCCTTTACATTTTGAACTATGCATTTAATCTTAACACTTTCACCTATCCTGTACG
TACTACCTTCTTTTGGATGATTGATTATTAAATCAGTAACCTGAGCATTGACAATTTTCC
AGAAGAAAAATATTAACAGAAATAGTTTATGAATCATTAAAAAATCAA
>Gene_60_1/30
ATTAGAGTGTTCAAAGCAGGCCCGAGCCGCCTGGATACCGCAGCTAGGAATAATGGAATA
GGACCGCGGTTCTATTTTGTTGGTTTTCGGAACTGAGGCCATGATTAAGAGGGACGGCCG
GGGGCATTCGTATTGCGCCGCTAGAGGTGAAATTCTTGGACCGGCGCAAGACGGACCAGA
GCGAAAGCATTTGCCAAGAATGTTTTCAT
>Gene_60_2/30
GTCGTGCCTCCGGTGCTGTTACTTTGAAGAAATTAGAGTGCTCAAAGCAAGCCTACGCTC
TGGATACATTAGCATGGGATAACATCATAGGATTTCGGTCCTATTAAGTTGGCCTTCGGG
ATCGGAGTAATGATTA
>Gene_60_3/30
TCGGAAAATTTTTTGGCTGGTTTATTAGAAGAAATAGGCGATTTATAAATATTTCTTTTT
GTACTCATAGATTGTCGAGTGGAATCGTGCCGATTAAAATAATTAAAATCTAGTTCAGCA
CCTAAATACTTATTAACTTTTGGAACTGAA
>Gene_60_4/30
AAATACTTATTAACTTTTGGAACTGAATCTGATGAAAGTGATTGTGATGGTTGACGGCTT
AAATGTGGATGACGCAATGTTACTAAATTATCTACACTAGACTCCGAAACTGAGCTATCA
TTATAAATATCTGTAATCACTTGAGGCACACGCACATTTTCAAAATCTGTAAGTATACCG
GAAGACATGGTAAGAGTCAGCGAGAGATACATTATTACTATGAGAAGGACTAGGCAAAGA
ATTATTGTCAGACGAAACAGCTGGAATAGGATCATCCGATCCATGATCAGATTTTAAACA
TATTAAGTCAGATGTATGATGATCAGAATTATTATCGCACTCATCTCGATAATATCTTTG
ACTGTGATCAATGCCATGATATTCTTCAAATCTTTCAATTTTCTGCTTATGGATGACGGA
ATTTCCGTGAATTCCTGTTAATGGCAAATTTGCAGGCATGACGAAAGATGAGAGTAAGCA
ATCAGTTTTATCATCTTTTTTGCGAGGCATGTGGACATCAGCAGCAACAGTGACATTATG
ACAACAGTTTGTATCTACAGATGCTAGCGTATTTATGGAGCAAGACCGCTGTTCAA
>Gene_60_5/30
ATTCAGAGATATCTTGATTTGGAGTCTTTGAGAAAGAATAAATTTTTGACTGCCCTTGAC
AGGTAGTTTGACAATCAATGTGTGATTCATTGTATGACATTTGACTAACTCCTCTTCTGA
CACTGATACCCAAAGTAGCGTTGGAAGCTTTTGATGTGGACTGAGATTTATTTGAAAATG
AGCAAGGCGAGAGTTTATTTTGATGATTCAATGGAATAGCAGGTGGCTCAGCTTTATTCT
CTGAATTCTGCGACCTCAAAACTGTTTTAGAAATACTATCCGAAGTTAATGTTTCGAAAA
TCTGAGGCGTTAAGAAATCAGATTTAACTGTCCT
>Gene_60_6/30
GGGGTATTATAAAATGAAAAAGATTTAATTTGGAACACGGTTGAGAATTTTTGTGAATGC
AAGAACACATTGGAAAACTGACTGGCTTCTGTTCTTCTACACAAATTTGGTTGCAATCTT
CACTTTCACCGGCATGATTGAGCACTTGTG
>Gene_60_7/30
TGAATTCGGTCTGTATAACCCAATTTTTACAACCGACTCCGCAGCAACATTGAGCAAAAT
ATCTTTGATGTTGGTTTGCGACAATTGACTAACATCTTCATCGTTAATCATAACAATTCT
ATCACCAGGCCTCATTCGTCCATCAAAAATTGCTGGACCGTTTTCTAAAACTTTTGAAAC
ATAAACTGGATTTGTCAAATCAACTGGATTCTGCCGAGATGTGAGACTGAATCCAAACCC
GTTAGATGATTTTTTCAGAGTGACAGTAATAATATATTTCTCATTGGTTCTATTCAATGT
GCTATGGGAATTTGTGGTTGTCGTAGTTGTTGTATTAACTGACGTATCAGTAGTTGTGGT
AGTTGCCATACTTTCCTGATCCGCACTTTTCCCACTGAGTGACCATTCATTATCTGCATC
TTCCAGAACTCTATCTTCAGATTCGAAAAGACTAGGTATAGAATGTTCTGATTTGGTTAA
CTCACTACTCTTAGGCTGAGAAACTGGAACTTTAGACATTAATTGCAAACAAGTTATTGA
ATCACTAGGCAGATCCAGATCTGATGTATTTACTTGAAGAAAATTTACAGGTTGAATCAA
TGCCTTAATAGGATGTGGAGAAAGTTTGGTGAATGCTGACCGCAGCGGAGGCATTGGAGG
AGGCATTTGAGGAGTAACTGGCAGACCAGAGGATGTTTTGGAATAATTTGATCCGAGAGA
ACTAAATCCAGATTGATAAAATACTGAAGTTGATTTTTGAGATCGGTTTTGATTTGTTTC
TTCGGGAATATTACTAGAATTACAATCAGCAGATTCGTTCCGGAAATCTATTTCGTTTTG
GAAACATTTTGTATTCAAACCAATTTCATTAGCAACGACCGAATTTTCTGAAACTTCTAC
CGAATTGACTTTAGATTTTATTCCCAAAAAACTTTCGTCCACTTTATCATCAAGTTGGTT
TATTGATGTTGATTTTAAAGATTCTGCGATTTCACCATTTGTTTCATCATACGAAGAGTT
ATTGTTATCTGAAACTGCAGTTGATTCCAAA
>Gene_60_8/30
TATCTGAAACTGCAGTTGATTCCAAACTGCTATAAAACGATTGAGGCAAAGATTTTGCAT
CAGCATTTGAAGGAAGAGAAGATGACAAAGACGCTGTTGCCGGAAATGTGTCATGGTTCA
TTTTATAAACAGGTGTTGTCGTATTTTCAAGA
>Gene_60_9/30
CTGGGCGCACTTGCTTTCGCTATTTATATTACCACAACAATGATCTATTGGAACATTTGA
GGAGTCAATTGAATCCGGCGAAAGAGAAACCAAACAGGATCCATTCTTTTCACTGTGCAC
CAGAGTTTGATTTTCAATGGAATCTACGTCACTGATAACTCCC
>Gene_60_10/30
TTTATTGCCACTGGCCGTAATTGTGCTATTATTGGACGTGGTTTTGTTGTTGGAAGAATT
TGGTTTATTTTGAAATCTGGCTATAATCAATTCACGATCATCTATCACGTCTGAAACGCT
GTCATCCCAATCCAAAATACCACAGTCCCTGGCTAGAACAAGAGC
>Gene_60_11/30
CCTGGCTAGAACAAGAGCATTAATACTAACTGACATTCTTGGTGAATCTGAGTTAATTTC
CACTTGCTGTAGTGATTTCTGGTAACGAGTAATTGCTAGTTCGGACAATTGCCTTATAGT
TATATCTCCATTACCGCAAGGCA
>Gene_60_12/30
AACAGATAGATTGTGCATGGCTAAGAATCTGTTTGAGCAAATTCAACGGATCTGTTTTAT
CACTGGAATCACTATTGGAACTTATTGCATTATTGAATGGGATTCTGTTCTGAAATTTCA
ATGGTACTTGAGCAAATTTTAATGAGTCATAAACATCTCCGAGGAGAACTTTATTGTTAG
GAGGAACAAAGTCTTCGCCATTGTATAAGCAAACACCTTGTACGGCAACAATTTCATCCC
CTGTTTGGATTCTTCCATCCATATGAGCTGCACCACCAGGAATGATTGATCTCACAAAAA
CTCCACTTTTAAGGGAAAGCAAACCATGACAATTCGGGCAAAATTTATGGACAGATTCGT
CAGTATTTCCAACATAATTATTATTTGCAAATGATTCAGAGATATCTTGATTTGGA
>Gene_60_13/30
CTTTTACGTTCTTCATATTTACCGATTCCACTACGTCGTCGCAAAGTTGATCTTCGGTCT
ATTGTTTGAACACTGTCTTCAAACGAATGTTTAGATAAAGTCTCGGGTGACAAATTATCA
GATAAATCTTCTTCGGGGACTTGATACAATGTAAATGCAGACATTGGTCTGGGCATGGTA
TTATATTTAATATCTCCTTTAATGAAATTCGAAGACAAATTATCGGAAAATTTTTTGGCT
GGT
>Gene_60_14/30
CATAATGACATTTTGTTTCAAAGAAGGTGATTTTTTTGAATTTCAAATTTTTTGGTTATT
TTTTGTGAAATATTGCCGATTTCCAATAATATGTTTCAGATGAGAAAAGGCTGGCAATCT
TCTTACAGACGAGTCACAGTTTTCAGGAATGGCATTGCACTTTTACGTTCTTCATATTTA
CCGATTCCA
>Gene_60_15/30
AACAATAACAATGAAACAGTTTGCTAAAAATAACATAACAGAAAAAGGATGTCAACTTCT
CTTATAAATATGAATATTTCTGTAAATACAAATATCAATTATACTTAAATAATATATAAA
TAATATAAATTTATAAATATAATTCCGATGTGTAGATAATAAACTATATCAGCTTCTGAC
TAATAAAATATAAAATTTTCTCATTCCGCTGATTCTGCTATCACAGTTGACCAAAAAGTA
TTTACAGAAAATTGCCAATGCTAAAACAAACAATAACAATCTAACAATCAACATATGCAC
AAATTCACAGGTGAAATGTTTATTTACAGAAAACATAGTGTAATACTAACACTTGAGCTA
ATTATGATTAAAGAAAAGATTTAATTTGTCATAGAATCAGTCTGGTAAAAACTAAATCTA
ACAACATTATAACAAAATAAGGGTATCAAAAATATCAATCATTTTAAACAATAATTTTTG
TTTTTCTATATACTTACTGTACCGATATGTTTCTATCAATGACATAATATATAATTCAGC
TCCGATAT
>Gene_60_16/30
ATGACATAATATATAATTCAGCTCCGATATTTCATCCATTTAAACAAATTGCTAGAGGAC
TGTAATCATTAATTTAATCTGAATTTTTTAATAGAAGTGACAACGCTGACATAGTCATTC
CCGATTAGTATTTGCTGAGTATTCATGTAGAAAGGTTGCCGACAAAGTGATCAAAACGTG
ATGAATTTCGAACCTTTAAATAACTTTTACG
>Gene_60_17/30
AAAAATAAATATGTTGAAAATGGGGGCGCAGCTTAAAAAGTTTGCGGAAGCCTGACCTAG
ACCACTTTATAGTGGTGTATAGAGTGCCATTGACAACTCCACCGCATGCCATAGGTTCCC
GACCCCTGCTCTACAGTATGTTCAGAATTTCTTACTGAGGCACTTCTTCTCTGCAAAAAT
GTAAACAAGTTCATCAACGTACATTTTCTTTTCGTTTTGAATACTGAGAATG
>Gene_60_18/30
ATTTTCTTTTCGTTTTGAATACTGAGAATGGCTAATCCAGATAGTATATCTTGCAGAATG
GTACTATGCAAATAGTTTTTGATGAGTTTAGGCTTGGAGAACGACCTCTCTTATGTTGCC
AGAGTTACTGGTAAAGTGAGGAAGAGAAGATATGTAGTGTAGACATCTGGAAGTGATGAA
ACGAGAGAACTATTTTCGATTATTAAAAAATGACTCAACTCTTTGATTGTGCTTATTTTC
TTGTTTGAGAACCATTCTAAAGCTTTGTAGCTGATCGAAGAACGATGGTGCTATGTCATT
TGAATACTGTTGTTGTAACTTTGTCGCCTTTGTGAATAGTTGATCATTGGTGACAGAAGT
TAATTCACGGGGGTGCAGTATGCCAAATGTATCTATCACAACCCGCATTCCCCTGAACCG
ATGAACAATCTGATCGATGAGAATGTCAAGAGTGCGGTAAACTATGTTTATTGTGAATCG
CATTTTTGGATCAGTGAGTCGGGTATCATCGCATAGATCATCAAACTGCTTCTTTGCTTT
TAGGATTCGTTTACTTATTCCAAAATTGGCCTCTACACCCCATAGTTGAGCAAGAGAAAC
TGTCGTTTCCTTGGCAATATTGTATTCATTTGAATTGTTCCTTAATGTAAGTCAATTGTA
TCAGTCTGGAGCATTTTTGAAACAGTATTCACACTTTCAAACATTGTTGTGAGCACAACC
AAAAGAAAAACCAATTTAAACGATTTTAATTTCCTTTGAAGTCAGAGTACTTCAGCAATT
ATATCTTTTATTTTCTC
>Gene_60_19/30
TCTTTCGGAATTATAAAAGTAATAATAGCCTTCTATTGAACACTCAGATTTTTTCAACGA
AATATAATAAAAACCAGCGAATGTTCCTTCTGGAATTCGATTGGCATCTTCATCTTTGTC
AAGGACGACCGATCTCTCTTTCCATCTCATAAAGATATAATCTGAGCTCCTTATGTTATT
GTAATCAAAATTTGAAAATAGTAGATCATCAAACTTTTTCAAAAGGGAGAACTTTTTCCA
ATGATCGTTATCAATATTTCTATCAGCACCCCATTTGTTTGTGAGAAATGGATGAGCTTC
TGAAATGAATTCTCCTTCGAAATAGGTCGTTAAACTTGATTTATCTAAATTAAAGTTTGC
TAAATGAATGTAACCGGAAACCAGTTGATTTTTAAAATCTACATTCTGAATTTGTACTTT
AACTTTGTAGTTTTTAGTTGGAGTTTCTTGCTGACCAAAATAAATACAACCATCATATAA
TGGAGAAGAAACGACACCAGTTATGCTATTTAGTGATGGTAAATTATAATCAAAATACCC
AAGCATTAATAATCGATGTATAGTTAATAAATAATTTATTATATATTTGTTATATACTTA
AATCATAAAGAATAATGTTTTCAAAAGAGTTGATTCTAAAAATAAAAATTTTAAATAAAT
AATAAATTTTAAAACACTTTAATATCCG
>Gene_60_20/30
TCGCTACTACCGATTGGATGGTTTAGTGAGGCCCTCGGATCGGCCCCGCCGGGGTCGGCC
CACGGCCCTGGCGGAGCGCTGAGAAGACGGTCGAACTTGACTATTTAGAGGAAGTAAAAG
TCGTAACAAGG
>Gene_60_21/30
TTAGATGTCCGGGGCTGCACGCGCGCTACACTGACTGGCTCAGCGTGTGCCTACCCTACG
CCGGCAGGCGCGGGTAACCCGTTGAACCCCATTCGTGATGGGGATCGGGGATTGCAATTA
TTCCCCATGAACGAGGAATTCCCAGTAAGTGCGGGTCATAAGCTTGCGTTGATTAAGTCC
CTGCCCTTTGTACACACCG
>Gene_60_22/30
TGTCTGGTTAATTCCGATAACGAACGAGACTCTGGCATGCTAACTAGTTACGCGACCCCC
GAGCGGTCGGCGTCCCCCAACTTCTTAGAGGGACAAGTGGCGTTCAGCCACCCGAGATTG
AGCAATAACAGGTCTGTGATGCC
>Gene_60_23/30
ANNNNNNNNNNNNNNNNNNNNNNNNNNNNNNNNNNNNNNNNNNNNNNNNNNNNNNNNNNN
NNNNNGAAAAAGATGGTTTGAAATCTATGATTGAGAGCTATCTTGTCCTTCGAAGTCGTG
TATATCTTTGATGCTCTTTAATGGGTGTTGAGGATGACCGACAAGTTTACTTTGAAAAAA
TTAGAGTGCTTAAAGCANNNNNNNNNNNNNNNNNNNNNNNNNNNNNNNNNNNNNNNNNNN
NNNNNNNNNNNNNNNNNNNNNNNNNNNNNNNNNNNNNTGCTGGTGCTAGAGGGGTGAAAT
TCTTAGAATCAGCAGACAGAGTCTACTGCGAAAGCATTTGCCAAGAATGTTTCATTTAAT
CAAGAACGAAAGTTGGGGGCTCGAAGACGATCAGATACCGTCCTAGTTCTGACCCATAAA
CCTATGCCAACTGACAGTTCGCGAAGGTAATTCAAATCTCCTTGCGAGAAGTCACCGGGA
AACCTAAGTCTATNNNNNNNNNNNNNNNNNNNNNNNNNNNNNNNNNNNNNNNNNNNNNNN
NNNNNNNNNNNNNNNNNNNNNNNNNNNNNNNNNNNNNNNNNNNNNNNNNNNNNNNNNNNN
NNNNGCACACTGTGAGGATTGACAGATGGATAGCTCTTTCTTGGATTCGGTGGGTGCGGG
GCAGGGCCG
>Gene_60_24/30
TATATTAAAGTTGTTGCAGTTAAAAAACTCGTAGTTTGAAATTGAGGAAAAAGGATGGTT
TTTGAAATCTATGATTGAGGAGCTATCTTGTCCTTCGAAGTCGTGTATATCTTTGATGCT
CTTTAATGGGTGTTGAGGATGACCGACAAGTTTACTTTGAAAAAATTAGAGTGCTTAAAG
CACAGGCTTACGCTTGTATATTGTTGCATGGAATAATAAAATAGGACTTCGGTTTTATTT
TGTTGGTTTTCGAAACTGAAGTAATGATTAAAAGAGACTGCCGGGGGCATATGTATGCTG
GTG
>Gene_60_25/30
GGAAGGCAGCAGGCGCGTAAATTACCCANNNNNNNNNNNNNNNNNNNNNNNNNNNNNNNN
NNNNNNNNNNNNNNNNNNNNNNNNNNNNNNNNNNNNNNNNNNNNNNNNNNNNNNNNNNNN
NNNNNNNNNNNNNNNNNNNNNNNNNNNNNNNNNNNNNNNNNNNNNNNNNNNNNNNNNNNN
NNNNNNNNNNNNNNNNNNNNNNNNNNNNNNNNNNNNGAAAAAGATGGTTTGAAATCTATG
ATTGAGAGCTATCTTGTCCTTCGAAGTCGTGTATATCTTTGATGCTCTTTAATGGGTGTT
GAGGATGACCGACAAGTTTACTTTGAAAAAATTAGAGTGCTTAAAGCANNNNNNNNNNNN
NNNNNNNNNNNNNNNNNNNNNNNNNNNNNNNNNNNNNNNNNNNNNNNNNNNNNNNNNNNN
NNNNNNNNTGCTGGTGCTAGAGGGGTGAAATTCTTAGAATCAGCAGACAGAGTCTACTGC
GAAAGCATTTGCCAAGAATGTTTCATTTAATCAAGAACGAAAGTTGGGGGCTCGAAGACG
ATCAGATACCGTCCTAGTTCTGACCCATAAACCTATGCCAACTGACAGTTCGCGAAGGTA
ATTCAAATCTCCTTGCGAGAAGTCACCGGGAAACCTAAGTCTATNNNNNNNNNNNNNNNN
NNNNNNNNNNNNNNNNNNNNNNNNNNNNNNNNNNNNNNNNNNNNNNNNNNNNNNNNNNNN
NNNNNNNNNNNNNNNNNNNNNNNNNNNNNNNNNNNGCACACTGTGAGGATTGACAGATGG
ATAGCTCTTTCTTGGATTCGGTGGGTGCGGGGCAGGGCCG
>Gene_60_26/30
TATATTAAAGTTGTTGCAGTTAAAAAACTCGTAGTTTGAAATTGAGGAAAAAGGATGGTT
TTTGAAATCTATGATTGAGGAGCTATCTTGTCCTTCGAAGTCGTGTATATCTTTGATGCT
CTTTAATGGGTGTTGAGGATGACCGACAAGTTTACTTTGAAAAAATTAGAGTGCTTAAAG
CANNNNNNNNNNNNNNNNNNNNNNNNNNNNNNNNNNNNNNNNNNNNNNNNNNNNNNNNNN
NNNNNNNNNNNNNNNNNNNNNNTGCTGGTGCTAGAGGGGTGAAATTCTTAGAATCAGCAG
ACAGAGTCTACTGCGAAAGCATTTGCCAAGAATGTTTCATTTAATCAAGAACGAAAGTTG
GGGGCTCGAAGACGATCAGATACCGTCCTAGTTCTGACCCATAAACCTATGCCAACTGAC
AGTTCGCGAAGGTAATTCAAATCTCCTTGCGAGAAGTCACCGGGAAACCTAAGTCTATNN
NNNNNNNNNNNNNNNNNNNNNNNNNNNNNNNNNNNNNNNNNNNNNNNNNNNNNNNNNNNN
NNNNNNNNNNNNNNNNNNNNNNNNNNNNNNNNNNNNNNNNNNNNNNNNNNNNNNNNNNNN
NNNNNNNNNNNNNNNNNNNNNNNNNNNNNNNNNNNNNNNNNNNNNNNNNNNNNNNNNNNN
NNNNNNNNNNNNNNNNNNATTTGTCAGTTAATTCCGGTTAACCGAACGAGACTCTAACCC
TGCTAAATAGTACATTTGTGTTCTAACGCAAATGCTGAGACTTCT
>Gene_60_27/30
TATATTAAAGTTGTTGCAGTTAAAAAACTCGTAGTTTGAAATTGAGGAAAAAGGATGGTT
TTTGAAATCTATGATTGAGGAGCTATCTTGTCCTTCGAAGTCGTGTATATCTTTGATGCT
CTTTAATGGGTGTTGAGGATGACCGACAAGTTTACTTTGAAAAAATTAGAGTGCTTAAAG
CANNNNNNNNNNNNNNNNNNNNNNNNNNNNNNNNNNNNNNNNNNNNNNNNNNNNNNNNNN
NNNNNNNNNNNNNNNNNNNNNNTGCTGGTGCTAGAGGGGTGAAATTCTTAGAATCAGCAG
ACAGAGTCTACTGCGAAAGCATTTGCCAAGAATGTTTCATTTAATCAAGAACGAAAGTTG
GGGGCTCGAAGACGATCAGATACCGTCCTAGTTCTGACCCATAAACCTATGCCAACTGAC
AGTTCGCGAAGGTAATTCAAATCTCCTTGCGAGAAGTCACCGGGAAACCTAAGTCTATNN
NNNNNNNNNNNNNNNNNNNNNNNNNNNNNNNNNNNNNNNNNNNNNNNNNNNNNNNNNNNN
NNNNNNNNNNNNNNNNNNNNNNNNNNNNNNNNNNNNNNNNNNNNNNNNNGCACACTGTGA
GGATTGACAGATGGATAGCTCTTTCTTGGATTCGGTGGGTGCGGGGCAGGGCCG
>Gene_60_28/30
TATATTAAAGTTGTTGCAGTTAAAAAACTCGTAGTTTGAAATTGAGGAAAAAGGATGGTT
TTTGAAATCTATGATTGAGGAGCTATCTTGTCCTTCGAAGTCGTGTATATCTTTGATGCT
CTTTAATGGGTGTTGAGGATGACCGACAAGTTTACTTTGAAAAAATTAGAGTGCTTAAAG
CANNNNNNNNNNNNNNNNNNNNNNNNNNNNNNNNNNNNNNNNNNNNNNNNNNNNNNNNNN
NNNNNNNNNNNNNNNNNNNNNNTGCTGGTGCTAGAGGGGTGAAATTCTTAGAATCAGCAG
ACAGAGTCTACTGCGAAAGCATTTGCCAAGAATGTTTCATTTAATCAAGAACGAAAGTTG
GGGGCTCGAAGACGATCAGATACCGTCCTAGTTCTGACCCATAAACCTATGCCAACTGAC
AGTTCGCGAAGGTAATTCAAATCTCCTTGCGAGAAGTCACCGGGAAACCTAAGTCTATGG
GTTCCGGGGGAAGTATGGTTGCAAAGCTTGAAACTAAAGGAATTGACGGAAGGGGCACCA
CCCAGGAGGTGGAGCC
>Gene_60_29/30
TATATTAAAGTTGTTGCAGTTAAAAAACTCGTAGTTTGAAATTGAGGAAAAAGGATGGTT
TTTGAAATCTATGATTGAGGAGCTATCTTGTCCTTCGAAGTCGTGTATATCTTTGATGCT
CTTTAATGGGTGTTGAGGATGACCGACAAGTTTACTTTGAAAAAATTAGAGTGCTTAAAG
CACAGGCTTACGCTTGTATATTGTTGCATGGAATAATAAAATAGGACTTCGGTTTTATTT
TGTTGGTTTTCGAAACTGAAGTAAT
>Gene_60_30/30
TAGCTAAATGAAATTGAGCAATAACAGGTCTGTGATGCCCTTAGATGTCCGGGGCCGCAC
GCGCGCTAACAATGGCAGTAACCAGCGAGTTTTATTCCTAGCTAAGAAATGGCCGGGTAA
CCTGCTAAATCACTGTCGTGTTCAGGAATAGTGGATTGAAATTATTCCACTTGAACGAGG
AAATTCCTAGTAAGCGCAAGTCCACTAGCTTGCGCTGATTACGTCCCTGCCCTTTGTACA
CACCGCCCGTCGCTACTACCGATTGAATGGTTTAGTGAGATCGTTGGATTCTGATTTAAG
GAATGGCAACATTTCTATAATTGGGAGAAGACAATCAAACTTGATCATTTAGAGGAAGTA
AAAGTCGTAACAAGGGTTTCCGTAGGTGAACCTGCGGAAGGATCATTATTAGTTTCTAAA
CGATTGAAATGTAATTCGATTCAAAATTATGGCTGATATGCTATAATCGTGCTTGGTTCG
AGTCTGGCTGGCCAATAATTAAAAGAACAGAAGATCTGTACCAATATATTAAGTAAATTA
CTAGTATTGTTCACTGGGAATAACTATTTATTTCAAGTGTGTATATTATCGGTATGCACA
TGAGTTATTGAACAATCAATTCGACCCGTATTACGAGTAATATATGTATTGGTGGTCTTT
CTGTTAATTACACTTTTACGAGGTGCCTATGGTTTGGATGATTTTATACATTGTTACACA
AGCTAATAATATGTCATTGTTATTGTTGGTTATAGATATGTAGTTACTTTTTTTGGTGAC
TGATTGATATAACATTTATATTAAGACGATAACATTTATCATAATGACATTTTGTTTGTT
TGATAAGCATTTATATATTTTCAAACCTAGTACTCATATGAATCTTAAAATGCTGTTTCA
TATGACAGTTATTATTTTGGAGTGTGGTATTTCTTTTTGAATTGTTTGAAATACAATGCG
ACAAACATGGTAAGCTGGCACTGATAAAATTTTACAATATCAAAGCGTTATCAGGATATT
GTGCAAGGTTTAAAAAGTCTAGTAGAAATGATATGTTATTCGTACACGTAATAACAAATT
TATGTTGCAGTGATTATTGTCAACTGGTCTATACTGCTTTGTAGACCTAATACCGATTTA
GTTGCTATAATCTTTTATTTATATATAAAAATCTGCAATTGGCCAAAAAATTTGTTCAAA
TATCATTCGAAACGCTGCCTCGTAATAAAACGTTTATTTCATATTCAATTTAACGGCATT
GGTTGGTGACAATCTATGCTAGCGATCCTCGTTTACTTTTAGTATTTGAGTAGATCCAAA
TTAAAATACGGATCGCTATATGCATCTGTATTCTGTATCACTTTAAGCGATGGATCACTC
GGCTCGCACGTCGATGAAGAACGTAGCAAAATATGTGAACTAATGTGAACTTGCACAACG
CTCTGATCATTGACACTTTGAACGCAAATGGCGGCTATGGGTCAACCTATAGCCACATCT
GTCTGAGGGTCGGCATAGTATTTATCATTACGTTCTATAGTAATGTTTTGAAGGGTTCAC
TTTTGGTATTTCTATCGAGAGTGCCCTTTTAAGGTGATAGTGTATGAAAATACACCTCTA
TGGAAACATAGAGTATTACACTATATATATGTATATGTGTATATGTGTATGTGTACAATA
GTATGGTTTTTCATTCTATGTTTGCAAGTGTAGAAATCAATTTTTGAATTGTTTTTGATT
TCATTTAATATGACATTTGTCGATATAGTTTTGGAGAATCTTATATATGCTATGTACTGA
CATATATTCATGTGTGTGTGTGTGTGTCTGTGTGTTGGTCTCAAATAGGACGGAAATCCT
GGATTTATGAAAATTCGTTTTCTGATCTTTCAGTAGGCCAGTGCCACAGCTTAATGAGTT
GTGCATTGGTTCTGTCGGATTATGAGTTTTTATTAATCATTTATCATAAGGGATTTCATT
TATATTTAAAATCCTATTTGTCTCTGAAACATGCGTTATTACCCGACCTCAGATCAGATG
AGATTACCCGCTGAACTTAAGCATATCATTAAGCGGAGGAAAAGAAACTAACAAGGATTT
TCCCTAGTAGTGGCGAGCGACCCGGGAATTAGCCCAGCACTGG
>Gene_61_1/2
GTATTTTATATCATCGATAAATATTTTCTTTCTCTATTTCCATATTAACAGTTGAAAATG
GATAGGATCTTTAATCGACAACCAATCAATCTAGAAAGTGCTTTTAAATTCGATCATTTA
GGTAAGGAAGTACAGCAACATTTGAAAAATGTTTATAGTACACTGGCAATTGGAATAATT
GCTGCTGCAGTTGGTGCTTATGTTCATGTCTTCAGCATTTTTCAAGCTGGACTACTGTCA
TTTATTTTATCATTTGGACTTTTGTTTGCAATTTTACTAACAGAACACAAAAAGGAGAAC
ATACCAATGCGATTGGCCTTTTTCACTGGGTTTGGATTTGCAATAGGAATGAATTTGGGT
CCGCTTATCAGCGTAGTTGGAACCATTGATCCTACTATCCTACCTACTGCTCTCCTTTCG
ACTAGTGTTATCTTTATTTCATTTTCATTGAGTGCGTTGTTTAATCGAAGCCGTTCATAT
TTATATATGGGAGGTATGCTTCTTTCGGGACTTAACATCTTAGTAGTGATGAGTTTTTTG
AATTTTTTCATTGGTTCTAAAATGATCATGTCAGCGGAACTTTATTTGGGTTTGGCAATT
TTTTGCTTATTTATTTTGTTTGATACGCAATTGATTGTCGAGAAAAAGCGACTTGGAGAT
AACGATTTCATTTGGCATTCGTTAGATTTGTTTTTGGACATTGTATCGATTTTCCGTCGA
ATTATGATGTTGTTGGCCAAGAGAAACGTAAGTATTTAATTATTCATGGAAATTATTTTT
TCTATTAAGGAGCGTCGGGAAGATTAATAATTTTTGTTCATGAACGGCTTTGTGCATAAA
ACTAAATGTTTGTTTCTACAATGCGTGTTCCTTATTACTATTATTGCGATTGTTTTTTAT
TTGTTGGTGCTGTGGGATTGTATTCTCGGTGTGGACATAATAAGGAATATGACATTTTTA
CTTTTCTGCAATTAAATAAAAAGATTGTTCGTAATTGATTATAAAATTTTAGTGCTGC
>Gene_61_2/2
GTATTTTATATCATCGATAAATATTTTCTTTCTCTATTTCCATATTAACAGTTGAAAATG
GATAGGATCTTTAATCGACAACCAATCAATCTAGAAAGTGCTTTTAAATTCGATCATTTA
GGTAAGGAAGTACAGCAACATTTGAAAAATGTTTATAGTACACTGGCAATTGGAATAATT
GCTGCTGCAGTTGGTGCTTATGTTCATGTCTTCAGCATTTTTCAAGCTGGACTACTGTCA
TTTATTTTATCATTTGGACTTTTGTTTGCAATTTTACTAACAGAACACAAAAAGGAGAAC
ATACCAATGCGATTGGCCTTTTTCACTGGGTTTGGATTTGCAATAGGAATGAATTTGGGT
CCGCTTATCAGCGTAGTTGGAACCATTGATCCTACTATCCTACCTACTGCTCTCCTTTCG
ACTAGTGTTATCTTTATTTCATTTTCATTGAGTGCGTTGTTTAATCGAAGCCGTTCATAT
TTATATATGGGAGGTATGCTTCTTTCGGGACTTAACATCTTAGTAGTGATGAGTTTTTTG
AATTTTTTCATTGGTTCTAAAATGATCATGTCAGCGGAACTTTATTTGGGTTTGGCAATT
TTTTGCTTATTTATTTTGTTTGATACGCAATTGATTGTCGAGAAAAAGCGACTTGGAGAT
AACGATTTCATTTGGCATTCGTTAGATTTGTTTTTGGACATTGTATCGATTTTCCGTCGA
ATTATGATGTTGTTGGCCAAGAGAAACGNNNNNNNNNNAGCGTCGGGAAGATTAATAATT
TTTGTTCATGAACGGCTTTGTGCATAAAACTAAATGTTTGTTTCTACAATGCGTGTTCCT
TATTACTATTATTGCGATTGTTTTTTATTTGTTGGTGCTGTGGGATTGTATTCTCGGTGT
GGACATAATAAGGAATATGACATTTTTACTTTTCTGCAATTAAATAAAAAGATTGTTCGT
AATTGATTATAAAATTTTAGTGCTGC
>Gene_62_1/1
GAACAAATTTAATAGCCATGAACAAAATCTTTTTACTGGTACTTCTCGCTAGTTGCCTAC
TATCAATCTCGACTCCAGCAAGTGCTAATGCCCAGAAAGAATTGTGTTTGAAATTCTGTA
AAGTTGCTTATGATATTTGCTGGAAAAAATGCGATGGCATAAAGTGTAAATATCGCTGTT
GGAAAGATCATAGAAAATGTAAATCCAAATGTGCTTGATAATTTCATCAACTTGATCACG
>Gene_63_1/2
AAAAGACAAACGATATAAATTTCGAATTAGAAGATGCCGTTAGTTAAGTTAATCAAAAAT
GGACCTTATTTCAAAAGGTTCCAAGTTAGATTTAAAAGGCGCAGAGAGGGTAAAACTGAT
TACTATGCTCGTAAGAGATTGATTTGGCAAGATAAGAACAAATATAATACCCCAAAATAT
CGAATGGTTGTAAGATTTACTAACAAAGACATTATATGCCAAATTGTATATGCAAGAATT
GATGGAGACAAAGTCTTTTCATACGCATATTCTCATGAATTACCAAAATACGGATTGAAA
GTTGGTTTGACTAACTACGCTGCTGCTTATGCAACTGGTCTTCTTCTTGCAAGACGTACA
TTACAGAAACTTGGTATGGATGAAAAATACTTGGGAGCTACAGACATTGACGGTAAAGCT
GTTGATCTTGAAATAGATGAAGACAGACGACCATTTACCGCCAATGCTGATATTGGATTA
AAAAGAACTTCAACCGGAGCCAATATTTTTGGAGCAATTAAAGGTGCTGTTGATGGAGGT
TTGAATATTCCACACAGTGAAAAAAGATTTCCAGGATACAGTAAAGAAGGTGACAAATAC
AATGCCGAAGTTCATAAAGATAGAATTTTTGGTAAACATGTTGGTGAATACATGGGTGTT
TTAGAAGAAAATGAAGCTATGTTCCAGAAACAATTTAGTAAATATGTTGAAGCTGGAATA
ACTGCTGAAAATATTGAAGAAACTATTGCCTCAGTTCATGAAGCTATCAGAGAAGATCCA
TCACCAGCAAAATCAGAAAAAACACCATATACTGGCCCCTAAAATTGTTTTGAAGAAAAA
GATGAACTTGCTTCAAAAACGTGACACAGAATTAGACAAGTTAAAGAGACTTATCTTGCT
AAGTTGAGAGCTGAGAATCAAGAATAAAAAATTTTAAATAAAATTTTGGATTTAAAAAAA
AAAAAAAAA
>Gene_63_2/2
AAATCAGAAAAAACACCATATACTGGCCCTAAAATTGTTTTGAAGAAAAAGATGAACTTG
CTTCAAAAACGTGACACAGAATTAGACAAGTTAAAGAGACTTATCTTGCTAAGTTGAGAG
CTGAGAATCAAGAATAAAAAATTTTAAATAAAATTTTGGATTTAAAAAAAAAAAAAAAA
>Gene_64_1/2
TTAATAGTTACTTTTATCTATTTGGATTAAAAATGTGGCAAGATATATTAACTGGGGCCG
GTGTTGGACTTCTATCTGTTTTTGTAATTTTAAAATTCATCGAAAGATTAAGGCTTCCAC
CTGGCCCATGGGCATTGCCATTTTGGGGAAATTATCGAGGGTTTAATGGAGCTATGATTT
ACAAAAGAATGGTTGAATACTACAAACCAAAGTACGGGAATTTGGTCACTTTGTTTTGGG
GCAATACACCGATCGTATTCATAAATGACTACAAATTAGCTATAGAAGCACTCGGAAATA
AAAATGGAAAACATTTGGCTGGTCGTAAAAGTGTACAAACGGAAGATATTGTTTCTGAAG
AAAGACACAATATATTTGGTAACAATTATGGTCCACTGTGGAAAGAAATGATTCGAGCCC
TAAAGTTAGGTGTTTCAAAATGTGGTCTCACTCCTTCTTTGGAGAAAAACATTCAAAAAT
CTATAAATTTCTACTGTGATGAACTAATAAGAAATCCGGATAATTCGGGGTAAAGGCGTT
TTTCCATTCGATGAGTCGTATTGGTTATCGGATAATACGGTATTAAGCATTGTCATTGGA
CGAACGTTTTACTTTAGAAGATGAAGATTACATAATCTTGCAGGATTCAAGACGACAGGT
TTTCGACATTATGGACAAATCTGAATTTGTCAATTGGATTCCGTTTGGGAGATATTTGCC
ATTGAAGTGCATAAGACGGCTATTTGAGCAATCAACAAAATTGAATAATTTGTTAGCAAA
ATTTGTCAGTGATGCTCGAAAAATGGGAAGATATCGAAATAATCCTGATAATATCATTGA
ATATTTGCTTCAAGAAACTGAAAACTCAAAGCTTGTTACAGAAAAAAAAGTGAATCTGAA
CGATGTGCACATCCGGCAAATATTCAAAGATATACTCTTTGCAAGTTATGAAGGAATAGG
GATGACAAATATTTGGTACATGGCATTGCTAGGATTACATCCTCAAATTCAAGAAAGAAT
TAGATTAGATATTACTAAACTCTGTAGTAAAAAGAAAGATTCAACACCGAAATTTGAATG
GAAAAATGAGCTGCCGTATATTCAGGCAGTGGAATATGAATTTTTCAGATTTTCATCTAT
TGTTGGAATACTCGATTTCCATTGCGCCTTGAAATCGGTTACGTTGGGAGGATATCATAT
TCCAAAAGGTTGCTTAATTGCTGTGAATCAGTATGCGATTAATCATGATGCTGAACGTTG
GGAAAATCCTGAAACCATCAAGCCTGAAAGATTTTTGGATAGTAGTGGAGCTTTTACCGA
CCGTTCTGATATAATGCCCTTCGGAATGGGAGTCAGAATGTGTCCGGGAACTTCAATAAC
CAAAGGATATGGATTCTTGTTACTCTGTAACTTATGTTTAAATTATAAGATAAAGTGGTC
TTCCGAAAATGAGTTCACGGAATTAGTTGATGATCCAGAAAATGCCGTTTTATTCCGATT
TCCCAAAGATTATTTACTCAATATATCAAAAGTATAAAATTTTCGGAATATTAGGAAATT
CATTTAATTTTCGCTCAAATTTCAATAATAAATTTATAGTGAAAAAAAAAAAAAAAAAAT
CGA
>Gene_64_2/2
TTAATAGTTACTTTTATCTATTTGGATTAAAAATGTGGCAAGATATATTAACTGGGGCCG
GTGTTGGACTTCTATCTGTTTTTGTAATTTTAAAATTCATCGAAAGATTAAGGCTTCCAC
CTGGCCCATGGGCATTGCCATTTTGGGGAAATTATCGAGGGTTTAATGGAGCTATGATTT
ACAAAAGAATGGTTGAATACTACAAACCAAAGTACGGGAATTTGGTCACTTTGTTTTGGG
GCAATACACCGATCGTATTCATAAATGACTACAAATTAGCTATAGAAGCACTCGGAAATA
AAAATGGAAAACATTTGGCTGGTCGTAAAAGTGTACAAACGGAAGATATTGTTTCTGAAG
AAAGACACAATATATTTGGTAACAATTATGGTCCACTGTGGAAAGAAATGATTCGAGCCC
TAAAGTTAGGTGTTTCAAAATGTGGTCTCACTCCTTCTTTGGAGAAAAACATTCAAAAAT
CTATAAATTTCTACTGTGATGAACTAATAAGAAATCCGGATAATTCGGTATTAAGCATTG
TCATTGGACGAACGTTTTACTTTAGAAGATGAAGATTACATAATCTTGCAGGATTCAAGA
CGACAGGTTTTCGACATTATGGACAAATCTGAATTTGTCAATTGGATTCCGTTTGGGAGA
TATTTGCCATTGAAGTGCATAAGACGGCTATTTGAGCAATCAACAAAATTGAATAATTTG
TTAGCAAAATTTGTCAGTGATGCTCGAAAAATGGGAAGATATCGAAATAATCCTGATAAT
ATCATTGAATATTTGCTTCAAGAAACTGAAAACTCAAAGCTTGTTACAGAAAAAAAAGTG
AATCTGAACGATGTGCACATCCGGCAAATATTCAAAGATATACTCTTTGCAAGTTATGAA
GGAATAGGGATGACAAATATTTGGTACATGGCATTGCTAGGATTACATCCTCAAATTCAA
GAAAGAATTAGATTAGATATTACTAAACTCTGTAGTAAAAAGAAAGATTCAACACCGAAA
TTTGAATGGAAAAATGAGCTGCCGTATATTCAGGCAGTGGAATATGAATTTTTCAGATTT
TCATCTATTGTTGGAATACTCGATTTCCATTGCGCCTTGAAATCGGTTACGTTGGGAGGA
TATCATATTCCAAAAGGTTGCTTAATTGCTGTGAATCAGTATGCGATTAATCATGATGCT
GAACGTTGGGAAAATCCTGAAACCATCAAGCCTGAAAGATTTTTGGATAGTAGTGGAGCT
TTTACCGACCGTTCTGATATAATGCCCTTCGGAATGGGAGTCAGAATGTGTCCGGGAACT
TCAATAACCAAAGGATATGGATTCTTGTTACTCTGTAACTTATGTTTAAATTATAAGATA
AAGTGGTCTTCCGAAAATGAGTTCACGGAATTAGTTGATGATCCAGAAAATGCCGTTTTA
TTCCGATTTCCCAAAGATTATTTACTCAATATATCAAAAGTATAAAATTTTCGGAATATT
AGGAAATTCATTTAATTTTCGCTCAAATTTCAATAATAAATTTATAGTGAAAAAAAAAAA
AAAAAAATCGA
>Gene_65_1/1
TTTTTTTTTTTTTTTTTTTATTAAAAATTTTTATTAATAATAAATAAAAGTCAATTTGAT
TGAATTTTCTCATTTCAATACTTGTCTTATTTCTTGGATTCTTCCAGATTCTTTATACAT
TCTCTAATGGCTTTTTTGGACCCTGGATTATTTTGCAGGTACGCATAATACGTTGACTTG
AGATTGTCCCGGTTCATGGGATGTATTTCGTCCAGTTTATCTAGACCCATTCGATAGAAA
TCTTGCTTTGTGCGAGTATATTCAAAATCTATTTTCTCCGTCGAGTTTATCGAAAAGTTA
TCGTGAAGAGTTTTTCTCAACATTGGTACATCGATAAAATACAGTTCTTTCTTTGCCAAA
TCTGGATCTTCGAGATTCGAAACGTAATATTTTGGGAGGTGAGTACTTCCTTCTTTTGAT
TGGTTTGATGACTTTTGTTTTGGTGTTTTTTTATTTTCCATGTTTTCCCTCGGTGTAACA
AGAATTATTTTGTCTGTTCTAATTTCTTGATCGTATTTTAAATCCACCCAAGGGTCACAG
AGATCTACGGCCGTGTTTCGTAATAAAAACCCATTTTCTTTATCATTGTTTTTTTTTAGT
ATAAACTCTGATATTTCTGTATATGGATGTAGATCATTGTAAACATCGGGAATAAATTCT
TTTTTTTCATATTGGTTTTTCTTCACTTTTTCTGTCAAATGTTCTAATTTCTCTTTAACT
ACATCTACTTCCTTTTTAATGACATCTTCAGAATTGTTTTTCTCTGATTTCCCGTGGCCA
GCTTTGTTTCTCGAGGAGGATTTGCTCATTATTGAAATTGTGAAATGAAAAGCAAAAATG
AAAAACAATAAATGTCAGCAAAAGCAGCAACACAAGGCCG
>Gene_66_1/1
AGACATTTCAGTTGTGTTATGTGATGATGTTAGCATTGAATATGAACGTCTTAAGGATTT
TATTACTCATATATCCGTTAAATTGCCAGAGATTTTACTTAAATTCGATGGTGTTGGAGA
AACGAAATTCGAAACAGCGCTTGGTTATGAATCTCGATTTCGTAATGTCTGTCTCGGAGG
AACTTTTGATAGATTGCACAATGGACATAAAATATTGCTTAGTATATCTGCATTAATGGC
TCAAGAGAAACTTTTTTGTGGAGTCTCAGGGGAAGATTTAATAAATCAGAAATTTCTTTA
CGAACTAATAGAACCGTTACCAACAAGAATTGACAATTGTTTGTCATTTTTAAAGGATAT
AAAACCAAATATTAAGTACACAGTCGAGTGTATCAATCAAGCCTTTGGTCCTACTGTAGA
CAATCCGGATTTTGACTGCATTGTGGGAAGTGTCGAAACTGAATCGGGATGTCAAAAAAT
AAATGCTGCAAGAGTGAAAAAAGGATTTTCGCCACTAAATATTGAACTAATAGAACTACT
TGAAGAGCAATTTGATTTGCAAGAAATTTCGGATGAAAAAAAAATCAGTTCTAGTAAAAA
TAGAGTGAAATTGCTTGGAGAAATGTTGAGATCTTCTAATAGTATATGTCAGCCCGGTAA
GCCGTATATCATTGGATTGACTGGGGGTATTGCCAGTGGCAAATCTTCGATTGCAGAGCA
ATTAAAATCGTTTGGAGCCGAAATAATTGATTGTGATAAATTGGGCCATGAAGCATACAT
TCCAGGTTCTGATTGTTTCAATAAGCTCGTTTCTGTTTTTGGAAATGCTATCGTAAACAA
AGAAACTGGCCTGATTAACCGGGCCCAACTTGGTGCAATTGTGTTTAACAATCCATACAA
TCCATTAGAAATGAAAAAATTAACTGATGTTGTTTGGCCCGCTATAGCGGACTTAGCTAA
AATGCGTATTGAATCAATTAATGATTCAATGAAACAGAAGGGAAAGGACAAACAAATTGT
GATTATCGATGCAGCTGTTTTGCTTGATGCTGGATGGGAAAGTTTTTGTAATGAAGTTTG
GGTTTCATTTGTTCCAAGAAATGAAGCAATCCAGCGCATAAAGAACAGAAATAAATTAAG
CGAGGAACAAGCAACATCCAGAATTAATAGTCAGAAAAGTAGCAAATTTTATGTTGATGC
TGCTAATGTTGTCTTTTGTACTCTATGGTCATACGAGTTTACTCACAGCCAATTACAGAA
AGCTTGGGATAGTCTAATTGATAGAATCAAGGAAAAGTCATAACTGGCATTTATTTGATA
TGTGCTCG
>Gene_67_1/1
TTTTTTTTTTTTTTTTTCCCATTACAGGAAATAAGATTTAATTAAATTTCATCATTTAAA
CAAATTAACAAAGAAATTTCTATCTTGTTAAATTCGAAGGTATAAAAAATTCGAAAAATT
TCAAAAATTTGATAAAATCTTTTTCAAACGATTAAAAAATTACGGAGACAAATAAGTTTT
TGTAAGTTTGCTTAAAAAATTTGTAAAAAGGTATGTTTGATCATGCTGAATCTAATATTT
TCCAAGTTGCAAAACACCATTAATTTTTTATTCTAATCTCCATAATGATAGTTTTCTCAA
TTTTTTAATTGTTATAATAATGGTTGATTGTTGAAAGATATTTGGGATAAGGAAATTCGA
CTAGATTAACTCCTAAACTCTTGAATATTTGGATTGAAATCTCACAGTTATCGTTTCAAA
ATGTGCAGGAAACCAACGGCGATCACACAGTTCAACAGCAAAATTAAAACGATAGTGAAG
TTTTGTTTAAACCAATCTTTTATATCTGCCATTCTGATAACGATTTCACCGCGTCGCTGT
CGTTCTTGTTCATGAAGAATTTCTTGGCGCCTTTGTTGACTCAATTGTGAAGCTTCTTGG
CGGGACATTAAAGTTCCAGTTTTGGTTTTGATTTCATTACAATAGGACACATCAGGAAGA
CTTCCTTCTAACTTCCGGTGAGGATTGTGTGATGATTCAATTTTATAATTCCGAGGTAAG
GGTGTCAATTCATCTGCCTCGGGTTCAATGTTCAATGGATTTTGTATTCTTTTGCCCATT
AGTCGATTTGATTTTGGAGATAAAGGAGGCTGGCGAGGCAGGATATTTTCATCGGCTTTC
ATCCGTTTTCTAATTCCATTTTCAATAATATAAACTGACGTTGTTGAATTTAATATTTCT
GAACTGTGAACGATGTCATACTTATTATCGGGGTATTTCACGGAAGATGTCAGATTTGCT
GTTACTGGTTTACTGGTCATAATAGATGGCACGGATCGCCTGCGTTCTTCCAGCCGTGTT
GCTTTTGATTCGAGCACTTCGTTTTCTATTTTACGACGTTCTTCGTACTCATAATCAATG
AAATTTCCATCATTTAATTCGTTCTGATTGTTTGAATAATAGTCAAAAAAGTCATTTCCA
GTATCAAATTCTTTCACCAATACATTTCTCGGTTCAATTTCTGAGTACGATGAAATAGAT
TCAATTTGAGCAATTTGGGGCTTAATAACGTCTCCACTTTGGACAATTGCATAATGCAGC
CCTTCCTTTTTAGGATTTTGTGGTTGGATATTTATTATATTTGAATGTATTTTTTGTGGA
GCCTTCTGCCTCGTTAATGTTGCCGTTGCTCTTTGTATAAGAGGTTCTGAAGTGAGTAAA
GTAGTTGGAGTTTGTTGTGCAACTTCAGAAACACTGTGGCCGATTTTTGGCACCTCAAAG
GAATAGCAATCGACATTAGTTGGTGATGCAACTGGCTTCTGAGGAGTCATGTTACTATTA
GGATTGTGACCACTTAAAGGTTTTGAACTGCTTGTCTGTTTTTGATTTTGAGGGTCTGGA
GAGTTAGGTCTTTTCTCTCCTGAACGCCGAAAACTTGATCTGAAACTTCCTCTTCGACTG
CCTCCACTTACTTCAAGGCATTCAGGATCGGATGGATTGAGTAGATTCGGTTGTAACTGA
TCCATTTGCTGTGGTTTATAATTTTGATTGAGGTATTTCTGATTGTCCAATAGACTAAAG
TTGTTATTAAACACGACGCTTCCTGTCAGTTTGCCTTCAATATTGTTTCGAGTTTTTAAC
CATAATACACCCAATTGAATGAAATCCGGTGCAAATTCTTTTGCCACTTCTCGTGCATGA
TTGGACAGTTTCTGTGCTTCTTTAGCCTTGATTTCTGCTGTTTCTGCACTATTTTTTGCT
GTCTGGGCTCGTTGATTGGCAGTTTCCATAGCTCTTTCTTTTGCATCTGCAGCTGCTTCT
ACAGCATTTTTAACAGCCTCTTCAACACTATCTTTCAAACGGGAATGTCTCAGAGCAAAT
ATTTTATGTCGCTTATGTAAAGTCTGTACTAAAACATTTTCTTTATATCTACCTTCTTCT
TTCGTTCCATTTGGAAAGTGCGTAACACCATAACCATCTTTTTTATTATTAAACCATTCA
CCTTCGTATTTTGCTCCATCGGTTCGTTCCGCAACCCCATACCCAGCTCTTTTATCTTCC
TTCCATTGACCAGAATATGTTTCAATTACATTTGGATCAATCGATTCCCGGCTCGGTATT
GGTAAAGAGTCTGGCAATGAATGATTTGTCGCTTGACTAGCTGCGCTATTTGAACTTAAT
GTAGATCGCAAAGAGCCGCCCATGCGAGCACTGCGCAAGTCACCGGTTGACTTCTGTTTT
CGCAGTTTACGAAATAGTGCTTTTCGAAAGCTGGGTTTTTTCTCTTTATTGGCATTAATA
TCTGCATTATTGTTTGTCGTCACCAACACGAATCCACTTCGATGGTCAATCGGACGTCGA
GCATCATCAACAAAAGCTTGACGGTCGGAATCATTGGCAGAAAGTAAACTGTTCTGTGAA
GTTGCTGCACGAACTGATGATGGATCTTTATGAGTTGCCGCTTTAGAATAAGCAGCGGAT
TTTCTCACACCCAGACCTTGCCGGACGCCTTTTGACCAAGCGCCAGAATATGTGCTTCCA
TCTGCGTTATCCATCTGCGTTAGTTTCAACTCCGAAACCATCAAACAAATTCAAATGCCA
GCTTCCTTCGAATTTCGAAGCACTACTGAGTGATTCTTTAACGCCATAACGACCACAGAA
CCCGGTTGTAAATTCTCCTTTATAAATCCATTTACCTTTCATCTGAACGCCTTCTCCGTG
TCGTTTGCCTTTCATCCAACCGCCGGCATAAATATTTCCACTTGGCCGGCCAAATATAAA
CCCCTCGGCTTTCAAATCCCATAACCCATTCTCCAGAAAATTCTCCCTGATTCTCTGGAC
CAGTAGCTATACCCAGCCCATGAGCACGACCATCACACCATTCTCCCACATAACTTCCTC
CATCATCGAAATCAAATCGGCCGCCTTCTATTACTGACATGTTAGTTAAAATCCAAATTA
ATTCAACAATAAAGCATAGAAATCAATATAATCTTTTCTACGAATACAAAATGAACCGTT
TTTTCCGGTTGTTTTCTTGATTAAAATTAAAATTTTGTTTTCACAGTTCCAAAAAAGCTT
TCTCTTTTCACTTGAAAAGGAATTGAGATTAATTTCAAACGGGTGTCGAAAGAAATGGTA
AGGAGGAAACAAAACAATTTTTCTCCTTGGAATATGAATTGGTTTTGTTGGCAGTGGGAA
CTGAAAAATGAATTTGAAGATTGGTACTAATGAAATTAAAGAATCCAACTGCAGTATACA
GTGTCAATAATACACAAAATCCAAGAAACAAATGCTAAACACTAGCACATTTTTTTTTTT
TCTAAACACTAGCACATTCGATTACGTGAACTTGGGTTTGTGTGTAGCACAAAATCGATG
AAATTACCGTCTGTCTCTTTAACAAGGAGATGTATAATATGAATTTGTGACACACTTCAG
GATTTGATTCTGTTGAAATTTCTG
>Gene_68_1/1
TGTTTCAAAATATTAGTTTATTTATTATTTATTGAAGCTAATCAACTAAAGACTTTATAT
ATTTTTTATCGTAATAAACTTTTTAAGATAAATTAATAAATCAAAAATGAGGTTCATTAA
AGCTTATCATTATTGTATACTCTTTGTTGCGATATTATTTATAACTGCTGCAGTATATTA
TATGTACTTTACAAATGTAAATTCACAATCAGCAATGAAAAATAAATTTATAAATATTAT
CCAACGTGAATATTTAAAAAAAAATAAAAACATGTACGAAAACTCTTCCCGAAAATCTTT
GCTGGAATCGAATGAAACTCTATTTACAGAATCAAAAATCAGAAATAAACCTACGAAATA
TGTCACTAAATCAAGTAAAAAGAAATCTTTGGAATTAAACCTCGGATTTACAACAGTTAC
ACAAGCGGAAGAGTTTTATTATGCAACAATAACGAAAAATTCCTTCACCTGCAATTATTC
CATCAGAATCGGTCGCCCAGACGACGGTGGATGGGATGTTTGTTTTGTGGGAAATTTTAA
TTTAAAAAAATCAAATTGTTTGTCATATTCTTTCGGTGTCAATAATATTTGGGAATTCGA
TGATGAGATGGCAAAGAAATACGAGTGCACTGTGAGAACATTTGATCCGTCAATGACTGG
ATACCCTGATGAAATGCAGCGTCCATCGAATGTTTGGTTCTATAAAATCGGATTGGGTAA
AGAAGACACAACCTGGTCAAATGGTTGGAAAATCATGAAAATGTCGTCATTGTTAAAAAA
ATTTAATGAAAAAGATAGAATTATTGATATTCTTAAATTGATATTGAATTTTCCGAATGG
GATTCTTTTGAATCGATGATCCAGGATGGGATTTTGTCGAAAGTTAAGCAGATTCTATTT
GAAACCCACACAGAAGAATTGCAAGGTCGAACTACTTCATTGGCAAGCTATGTGAGATTC
ATGAAAATCTGGAATACTCTCTACAATGCTGGATTTCGACAATGGAAAAACCACTGGAAT
CATTTCGGTCAATATTCATCGAAAAACACATTTAAAACTCGAACATGTTGCTTTGAGCAC
TACTTAGT
>Gene_69_1/1
ACTGCCAGATTTTTGTGCTTATAAAATTACAGATAATGGCAAAATGAGATTTTATGTATA
TCAGATTTATGCATTATAAGGCGGTAAAGAGTTAAAGGATAAGGTTTGATATGAGCATAG
CTTCGGAATGGTTTCAGGACAGGACTGTGTAAGGTGTTAGAAAATGACTGCTGTTGAAAT
GTCTCAAGGTTATAGGCTTGCTCCCCCTCATTGATAACTTGATAGGAATTCCGAATCGGT
TTGTTGGGAACGAAATAATTAATCCGATTTGACGGAATCAACTGAATGCTACCATAAAGG
TTTGTTGACGAAGTTGANNNNNNNNNNTCATACTTGATTGATGTGCCACATCAAGGTCAC
TAGTTCCTTTTCCGGAATCTGCGCTTTCACCGTCCATTTCATGCAGATATGAGCCCGGGG
TTGCAAATCGAACATAGGTTGGGCAGACACCCTCTACTGGAGATTGAGAATACATTGCAA
GATTGGAATCTAAATTCCCATTACGGTAATATACGTGATGGCAGTCACTATCCGTAAAGA
CCGATTCTTTTTTATCATTATAATCTACTAGATCTTTGTAGGATGATTTCAAGTTGTTGT
CACACTCTTTTCTGATGTTCTGATTAGAATGCCTATAATGTCTGGGAGGATTTGGGCTAC
GTCGAATAAAAAAGATAGCAATTATAAGGAATATGGAGATAAGGGCAGTGATGGAAAGCA
TTCCGATTATTATCGCCATGTTCAATCCACTGAAAAGATTGTCATTTGGTTGTTGGACAT
TTATTATTAAGGTAGCATAATTCTTTAATGGAGGATGACCATGGTCATGG
>Gene_70_1/1
GTATTGTTTTATCAATCTCTCTAACATTCTCTTAGAAAAATAGAACATGGATAAAGGTTT
GTTGACGAAACTTCAGGGAATCAAGCTAACAAGTCATTTGAAAAGAATAAGCGATGAAGA
TTTCGTCGACAGAATAAACAATTTCTACACTCCTTTGCTACTGACAATTTTTTCAATCGT
CATCTGCACAAAGTCTTACATTGTTGGTGAGCCATTGCAGTGCTGGGTACCAGTTCATTT
TAGTGACGGTTGGGAGAAATATTCAGAGTCTTGGTGTTATATAAAAAATACTTATTACGT
TCCAAGGGAGAAAGAAATACCAACAGAAAAAACAATGAGAGAAAACTCAGAATTACAGTA
TTACCAATGGGTTCCCTTCGTTTTAGGATTACAGGCTGTTCTATTTTTGTTACCATCAAT
CTTATGGAAATTCTTAAATTGGCAAGGAAGAATTCATATTAAACCATTAGTCAAAAGAGC
TGTTTTGTCATCATATGAGAAATACGAAGACCGAGTTAAGACTTTGCATAAGATTTCAGA
ACACATTCAAAATAGTCTTCTTTTTAAACAAAGATTTAAAAATCATATCACAATCAGCCA
GAGAAATTCTAAAGGCTGCGGACTTTTGAATTCAGGATTTTATTTGACCTTTTGTTACAT
TGGGTGTAAGATATTATACGTGCTCAACATTATTATGCAGTTCATTATCGTCCATACGTT
TTTGAAAGTTAATTTCCTTTTTGGTTTCAAGCTCTTGTCCACCTTGGCTAGCGGATCGGA
TTGGCAACAAACCGGACTTTTTCCCAGAGTGACATTGTGCGATTTCACAATTCCTAGAGT
AGGTCAGGAACTCCACACCTCAATGCAATGCGTTTTAGTTATCAATCTGTTTAATGAGAA
AATTTACATTTTTATTTGGTTTTGGTTGGCGTTTTTATTCTTTATTACTGTTGGCAATTT
ATTTGTGTGGATTGCTCGGATGGTCCTTGGCAAAAAGTTGACGGTTTTCCTTTCAAAGAA
ATCAGATTACATGTCGAATGAATTTTCTGCGTTGCACGCATGCAATTCGGAGACCTGCTC
TGATGTCTATTTGATTCTAAGACTTTTGGAGACTAACTGTGGAATATTGACTACCCGTAA
AATAACAGAAAATTTGCTTGAATACTACAAGCAGCCGGAGCACCTAGGGAAATACAATTC
CTTGCCACCGAACTACCATGAGTTAGACAAGAATGATAACCATTCAATAATGTCCTCGGA
GTCATCCTAATCTGGCCTTCACATTGCTTATATTTATATATCTGATTGCCTATCATTAAA
ACATCCAAATATTTCATTCCCCAATTTCTTTTTCTACGTGATGTGCTCCTAACCGTTTAT
TACCGAAATTTTAGTGTTTGATCAATAATACATTTCTAAATTAATACTTTCATTCTTCAA
CTATTT
>Gene_71_1/2
TTTTATTTCATCTGATTATAATTTTTTTTTATTGAAATTTGTATTTTGAAATTGGTGAAC
AATGAGTGAGATAGATTATTCCGCTATTGTTCGGAGACGCATTGGAGATATCGATGGGGA
TTCAAGTGAAGATTCTAGTTCAAAGGGTTTGCTTCAAGTTAACTTGGAACTGAGAAAGCG
CTTAGAGGAAGAACACAATGAGTATCGTAGAAAGCTGATAGTTTTCCAAGACAGCCAACA
GAAACAAGCGCAATTGGTTCAAAGATTGCAGAAAAAGGTATTGCAATACAAAGAAAAATG
CACGGAACTTGAATCTAAAATGCAATTTGGCGATTATGAGACTCGAAAAACGAAGTATGG
AAGTCCAACGAATAACGGCTATGGGTCGCGTAGTGAGAATCCCTACGACAATCTGGATTT
GGAGAGCACACTCATTAAGTTAGAAGAGGAACAAAAAAAAACAAATTATCTAACGGAGTT
CAATGAACGGCTTCAAGAACAATTAACTCAAGCAACGCAATCAAACCAGAATTTGACGAG
AGACATCAGTAAGCTTTCCGAAGAATGGCAGAGATCAAGGGAGGAGCTTGAACAGAGAGA
AAAAATTTGGCGAAATGAAGAAATGTCATTTAATGACTATTTAGCATCTGAGCATTCGAA
TCTGCAAAATTTGCAACGCAATACGATAAATTTCCGCCGTCAATTTATAGAATTGAAAGC
TTCAACTGAACGGGAAATAAATAATTTGAAAAATGAATTCAACCGACAGGCACGCTGTTT
GCAAACTGCTTGTTCCAATCTTTCGTGCAACATGAAATCTGCAGAATCTAAACAACAATT
GAGTACTGAACGAGAAAGTCGGGACAAGTTGAATCTCGAAAATCAACTGCGAGAAAAAAA
CAGAGAATTAACTGATTACCAAACTCGGTATGAATGTGAAATGACAGAATTGCAACACCG
AGTGAAAGAATTAACAGTTCTCAGTGACAAACTGAAAATTCAAAACCTGGAAAAGGATCG
AGCATTGACAGCTTTGCAAAGAATTAAGAATGGAGATACCGCAGGAGAAATAAATATGGA
AGACAAAGCTACAAGAGTTCTTATTGAAGACACAGAAAGTATGCATCAAGCACTTCGAAA
TATTTCTCAAGTAGTACTAAATGATTCTGACTATTTCGATGCAGAAGACACAGGGTTTGA
AACAGTTCGAAAGAATAATCGTTCGCCAAGTCCAAGGAGAAATCGTAGCGTCAGTCCTAA
CTCAAGATCAGCTAAAACACCGCCATTTGCCGATGCAACGTATGCGGCGGTTCAGTCGGC
TATAAATAAAAAATCTCTACAGATTCAAGAGCTTAAATCAAAATTAAACAGTTCTAAAGA
GAGTTGTACAAACTTCAAAAGACAAATTGATGACAATGAAAATGAACGTCGACGATTAGA
GAATCAAGTTCTCGCCATGAGAGATGAAATTGAAAGTTTACGACGAGATAAAGATGATAG
TTTTAGAGAAGCGGATCGGTTTAAAAATGCTCTGAACATCACTTCAAATGAACGAAGCCA
ATTGGAAAAGATTCGATCATCACTAAACGATCAAATTGAGCAGCAACTCACAGAAATTGA
ACGGCTTAAGTCAGCCAATCACGAATTACAACGATTGAGAGAGGCATTGGAAGATGAGCA
AGAAGATACTAAAAAAGACTTAGAAAGACAAATTAAAGAAAGTGAAAGATGCCAACGATC
GATTGATGTTTTGGAAGATAAAATAAGTCGATTTAAAGAAGACGTAGTTAATTACAAAGA
GGCAATTAATAAATACCAATTAGAAAAAGAAGTATTGGTGCAAGAAAAGGATGAGATTGG
TGATGCTTTAAGTCGTTGTGAAATTTCTAAAGCCGAATTAGAAATCGAGGTGAATAAACG
GCAAACTATTGAAGTAAATTTGGAAGAAAACATTTCAAAATTATCCTCAGAAATCGAAGA
ATTGAATGATAAGCGAGCTGAAAACCACAGAACTATTAAACAGCTGGAACATGAAAGAAG
TTCTCTTTTGAATGAAAAACGATGTTTGGAACAAGAAAAAAGTGGTTTGAAAGATGAGCT
TGTTCGATCTGAACAAGAGGCTCTTGGTTTGTCAAATGAGAAAGCCATTCAACGTCAAAG
AATCGAACAACTTGAAATTAATACAGAAAGATTAGAAGAAGAGTTATCGGAACTCAATCG
AGAAAAGCTAGATCTTACTGAACAAATAGGCTGTTTGCAGAGGCAGAAATCGGCTCTTGC
AGAAGAATTGTTGCAATGTCGTAGAGAATTAGAACGATCTAATAACAGTGTCAACAATTT
ATCAAAAGAAAAGGAATATCTTACCAAAGAGAAAGGAGAACTCGTCGTTCAAGTTACAGC
TTGCGAAAGGGAAAATCGTCAACAGTCAGAAGTTATTGCTTCTTTGAATTCCGATAGAGA
ACAACTGGAAGCTACTCTTTATGATGCTCAACAATTAATCATTCAGTTGGAAACTCGAAA
AGAGCAATTAGAAGGCGAAAACCAAGAGTTGATTGTGAAAAAAGAAAATCTAAATGGAGA
ACTAGTCAGATTACGACAAGAGTTTCAACTAGAATACGAGAAGGTTGTTAATTCACGAGA
ACAATTAAATTGCAGATATCAACAAATGGATAAAGAATATAAGATGGCAATTCAACAAGA
GCGAGATTCTCATGCTGAAGATGTAGAAAGACTAACTAAGATAAACGAAAGCAATCGTCA
TGGATCTGAAAACGAACGAGAAGAGCTTATTCATCGATTCAATATGGAGCGTGACGACAT
GATTCAAAATTACGAACAAGAGAAACAAGAAATGGCCCAGGAAATCATGACGATCCAACG
AGAACGAGATGACTCATTATTAATGGCGGAAAATGAAAAGCAGCAATCATTGAGTTTATT
AGAACAAGAAAAATGTGCAATCAATGAAAAGCTTATCAAAACGCAATTTGAACTGCAATC
GGTTGAGTCGGAATTGGATCGCATTAAAAAGGAGTCGTCCAATCGTCAGGAGCAAGACAA
ACAGAACATTGCCGGCTTGTCGAGTGAACTCAAATCATTTAGATCTCAATTTGAGGATAA
ATGCCAAAATCACGAAATGGAAGTTAAAAGCCTAAATAGTGGAATCAAGGATCTAACATT
AATGAAAGATCAAGCTCTCAAAGAAGTCCATGATTTGCATACCGGATTAAAAATAGCTGA
AGAAACCCGTGATAATTTGCGTCGGGAAATCATGGAAATGAATCGGAAATTGAAAGAAGC
TGAGGAAGCCAAAGAGCACCTAAAGCGTGAAATTAATGAATTGAAACGTGGATTATGCGA
GGAACAAAGGGAAAAAGAAAATGTTATTAACTCAAATGAGAATTTGAGAAAGAAAATTAA
AGATGTTGAAACAGAAAGAATTGATTTGCACAGACAAGTAACGGATTCCAAACAAAAGGT
TGCAGTACAAGATGAACAATTGGTCAATTCCAAACAAGAGGTCAACGAGTTAAGAAACAA
TCTTAAAGACGTAGAAAAAGCTCGATTAGATGTCAAAAGAGAGTTACAAGAACTCAGACG
CCATATCAAAGAGCTAGATACGGAAAGGGGCAAATTGACTAAAGAAGTCAATGATTTGCA
AACTCGTGTTGCTAGAGATGAAGAAAAAGAGGATGAAGCTCGTCGGGAAAATTTCGGTCT
CAAACAAAAAGTTGTTGAAACGGAAGCTTCAAGAGAAGCCGTTCGTAAAGATCTTGCTAA
TGCTCAACGACATATTGTTGATTTGGAAAATGTTCTGCAGAGCAAAGACAGAGATTTCAG
TTCCATGGTGGAATCGAGCCGCCGGGATTATAGGAAACTTGCTGATGCGAGAAATAGCCT
GCAACAAGTATATGATACGATGGTGGCCGATAATAATGAGCTGAGAATTGCTCTCAGTGG
AGCAGAAGGTCGGGTCAGTGCTCTGGAGTCACACATCGCACGAGTTGAAGGAGCTAAGAA
AGAAATTGAATTCAAATTGGCTTCTATCCATAGCTCATTGCGAAGGCTGATAGGATTCCG
ACAGGAGAATGTAGTTACTATTCGGTCGAGAAACAACTCCAAATCTCCAGTTAGAGGTCG
ATCAGTTAGTCCTCTTAGAAGTAGGCCGGTGTCGCCAACCAAAGGATTTGACAATACCTA
TGCTACTACAACTGATGGAAAAGGTAGCCCTATCCCGCGCACAGGGTCTCCGAGTTCTAA
ACGAAGGCAATTATCAAGATCTCCGTCTAATTGCGATTTCAATCCAGTCGATATAAATCC
AGAAGCAGTTCGTTTGGCCTTGCGAGAATTCGTACAGCAGTTGGTTGATGCTGAACGGGA
TAGAGATGACGCTTTTGCTCAAGCTCGCAGCCTAGAATCTCGATTGAAAGAACAAGAAGA
ACAAAATGAATATGCTGAAAACCGTTTACAACAACTACAACAAGCTTTGTGTGATGCAGA
AGAAGACAAAAAAGGCATTGATGGAAGATTGTCATCAGCCCAAACTGCCTTAATGATGCA
AGAAGAGACTATTCGGCGCAATGAGAGAGATAGAAAAGCAATGGCGGAAAAGTTGAGTAA
TTACGATAGAACATTTGCATCCATGGAATCAGAAAAACGACAATTGGAAGATCGGTTGAA
TAAATTCCGTCATCACGATGCCCGATTGGAAGAAGAACATAAGCAGAGCAAAAAAGCTAT
TGAAAATGCTGAAAATAGAATAACTCAGCTTCAGCTTGCCAAGCGATCGTTAGAAGGAGA
TCTTCAAAGAATGAAAATGGCGTTGACAGATAAAGAAACAGAAACCGAAGTTTTGGATGA
CCGCGTAAATAGTTTACTCAAACAAATACAAGATCTCGAGGGAAAATCTCAATCACTTCA
ACTAACGATTGACAGAATGAGTGTCGCCCTTGCAAAAACTGAGGAAGAAGGCAGTTTTCA
TAAGGACAAAATGCAACAGTTGAATATGAGTTTGAGCACTCATTCACAACAACTGGAACA
ATTACAGAATAAGATTTCTCAATTACAAAAAGCACTCGGCAGTTCAGAACAAGATCGTCG
GCTCTTAGAGGAACGATTAGAAAGCTCTAAAGGAGCATTGCATGAGGCAAAACATCAAAA
TAATTTGTTGATGGAAAGAATACAAATAATTCAATCCGATTTAAATGATTCGGAAAATCG
TCGATCAGAATTGGAAGGATTAAATCGACAGAGTAACACTTTGATTGTACAAAGACAAGA
AGCTGAACAAGAACTCAATCAAAAATATCAGAAATTGAACTCGGAGAAAAACACATTACA
AGAGCGAGTGAATAGCATGCAACGAAATTTGGCTTTGGCAGAAGCAGAAAAACAAGAAAT
AATAAAAAACCACGGAAAATTGGAAAAGGATAGATCTGCCTTGAAAAAGAGTCTTGGAAA
AGTTGAACGTCAGAAATTGAAAACCGAAGAAATTGCTAGCAAAACTGTTTTTGAACGTTC
AGAATTAGATCAAATTTTAAGGAGACTTGAAGATGAAAATTGTGAATTACAGAGACAAGT
TGGAATTCTTCAAAATCAATTAGCAGAAGCTGAGCAAGCTCACTGCCACCATTTGATGGA
AATCAATTCCCGCCATCGCCAGGAAATGTCCATGGAAATGGAGCATTTGAGAGCATCGAA
TGTTCAAATAGAACGAACTCTAGAAGGCAGAGAACGAGCCCACAGACAAAGAGTTAAGGG
TCTGGAAGAACAGATCTCCACCCTCAAAGACCAGCTGACTCATGAAATGCAGAGGCGGAT
GGATAGTGGATATTACGAGTCTACCAGAAAGTCTAATCAATACGATTCAACTGGTGACTT
GCGACATGTTCTGGATTCCAGTTTAACTCGAGTTGCAAAAGACCCTCAACTGGACGCAAT
GCTACTGGAAACCGAAGCCAGGCGACTCGATGAGTCGATATTCATGTGTGGCAGTCGTGA
TCAGTCTCCGACCCGGCAGAAGCGAATGGAAATGTCAAAGAAGTCCGCAGCCCCTAACAA
TTCCAATCGGCGATTAACTGCCGGCCGTCGCAAATGAACTCGGCCTGTTCCAGTCCGTCC
AGAGATGTTATGAAGCCACTTTTTAGATGCGTGAGTGTGAGTNNNNNNNNNNGTGAGTTC
GTGTTGGTGACTGATTTCATTTTTAGTAAACAGATTCTGGATTTTTGTTTTTATTGATAG
TGTAATTTCCTAATGCAGATCTGATAGTTGACTTGTTGTTCTTACGTATTCGGTATTTGT
GATTCACATAGTCTGTCATTGTTACTGTGATTTATCCTCTGTGTGACTTTTGTGATTTAC
TTACTTTATTGCCCCTATAATCAATAAATGGATTTATCGATAGTTCAGCCCTCCCCTCCA
GCCCTCGTTTTGGGATCCGTAAATTTTGTTTCAATTGAGATCATTATAGTGATTTTATTC
CTTCGAAACCAAACCTTTGGGAGGGACATAAAATTAAATTATTGATTTTTTATTATCTTA
GAAGTGAAAGATGTTTATTTCCCAAATTAACTAATATCAATAATAACTTTAATTTATATC
TTCATTAAAATTAAAATATTGAATTCTAAACATTTTGTGTTGATTTTT
>Gene_71_2/2
TTTTATTTCATCTGATTATAATTTTTTTTTATTGAAATTTGTATTTTGAAATTGGTGAAC
AATGAGTGAGATAGATTATTCCGCTATTGTTCGGAGACGCATTGGAGATATCGATGGGGA
TTCAAGTGAAGATTCTAGTTCAAAGGGTTTGCTTCAAGTTAACTTGGAACTGAGAAAGCG
CTTAGAGGAAGAACACAATGAGTATCGTAGAAAGCTGATAGTTTTCCAAGACAGCCAACA
GAAACAAGCGCAATTGGTTCAAAGATTGCAGAAAAAGGTATTGCAATACAAAGAAAAATG
CACGGAACTTGAATCTAAAATGCAATTTGGCGATTATGAGACTCGAAAAACGAAGTATGG
AAGTCCAACGAATAACGGCTATGGGTCGCGTAGTGAGAATCCCTACGACAATCTGGATTT
GGAGAGCACACTCATTAAGTTAGAAGAGGAACAAAAAAAAACAAATTATCTAACGGAGTT
CAATGAACGGCTTCAAGAACAATTAACTCAAGCAACGCAATCAAACCAGAATTTGACGAG
AGACATCAGTAAGCTTTCCGAAGAATGGCAGAGATCAAGGGAGGAGCTTGAACAGAGAGA
AAAAATTTGGCGAAATGAAGAAATGTCATTTAATGACTATTTAGCATCTGAGCATTCGAA
TCTGCAAAATTTGCAACGCAATACGATAAATTTCCGCCGTCAATTTATAGAATTGAAAGC
TTCAACTGAACGGGAAATAAATAATTTGAAAAATGAATTCAACCGACAGGCACGCTGTTT
GCAAACTGCTTGTTCCAATCTTTCGTGCAACATGAAATCTGCAGAATCTAAACAACAATT
GAGTACTGAACGAGAAAGTCGGGACAAGTTGAATCTCGAAAATCAACTGCGAGAAAAAAA
CAGAGAATTAACTGATTACCAAACTCGGTATGAATGTGAAATGACAGAATTGCAACACCG
AGTGAAAGAATTAACAGTTCTCAGTGACAAACTGAAAATTCAAAACCTGGAAAAGGATCG
AGCATTGACAGCTTTGCAAAGAATTAAGAATGGAGATACCGCAGGAGAAATAAATATGGA
AGACAAAGCTACAAGAGTTCTTATTGAAGACACAGAAAGTATGCATCAAGCACTTCGAAA
TATTTCTCAAGTAGTACTAAATGATTCTGACTATTTCGATGCAGAAGACACAGGGTTTGA
AACAGTTCGAAAGAATAATCGTTCGCCAAGTCCAAGGAGAAATCGTAGCGTCAGTCCTAA
CTCAAGATCAGCTAAAACACCGCCATTTGCCGATGCAACGTATGCGGCGGTTCAGTCGGC
TATAAATAAAAAATCTCTACAGATTCAAGAGCTTAAATCAAAATTAAACAGTTCTAAAGA
GAGTTGTACAAACTTCAAAAGACAAATTGATGACAATGAAAATGAACGTCGACGATTAGA
GAATCAAGTTCTCGCCATGAGAGATGAAATTGAAAGTTTACGACGAGATAAAGATGATAG
TTTTAGAGAAGCGGATCGGTTTAAAAATGCTCTGAACATCACTTCAAATGAACGAAGCCA
ATTGGAAAAGATTCGATCATCACTAAACGATCAAATTGAGCAGCAACTCACAGAAATTGA
ACGGCTTAAGTCAGCCAATCACGAATTACAACGATTGAGAGAGGCATTGGAAGATGAGCA
AGAAGATACTAAAAAAGACTTAGAAAGACAAATTAAAGAAAGTGAAAGATGCCAACGATC
GATTGATGTTTTGGAAGATAAAATAAGTCGATTTAAAGAAGACGTAGTTAATTACAAAGA
GGCAATTAATAAATACCAATTAGAAAAAGAAGTATTGGTGCAAGAAAAGGATGAGATTGG
TGATGCTTTAAGTCGTTGTGAAATTTCTAAAGCCGAATTAGAAATCGAGGTGAATAAACG
GCAAACTATTGAAGTAAATTTGGAAGAAAACATTTCAAAATTATCCTCAGAAATCGAAGA
ATTGAATGATAAGCGAGCTGAAAACCACAGAACTATTAAACAGCTGGAACATGAAAGAAG
TTCTCTTTTGAATGAAAAACGATGTTTGGAACAAGAAAAAAGTGGTTTGAAAGATGAGCT
TGTTCGATCTGAACAAGAGGCTCTTGGTTTGTCAAATGAGAAAGCCATTCAACGTCAAAG
AATCGAACAACTTGAAATTAATACAGAAAGATTAGAAGAAGAGTTATCGGAACTCAATCG
AGAAAAGCTAGATCTTACTGAACAAATAGGCTGTTTGCAGAGGCAGAAATCGGCTCTTGC
AGAAGAATTGTTGCAATGTCGTAGAGAATTAGAACGATCTAATAACAGTGTCAACAATTT
ATCAAAAGAAAAGGAATATCTTACCAAAGAGAAAGGAGAACTCGTCGTTCAAGTTACAGC
TTGCGAAAGGGAAAATCGTCAACAGTCAGAAGTTATTGCTTCTTTGAATTCCGATAGAGA
ACAACTGGAAGCTACTCTTTATGATGCTCAACAATTAATCATTCAGTTGGAAACTCGAAA
AGAGCAATTAGAAGGCGAAAACCAAGAGTTGATTGTGAAAAAAGAAAATCTAAATGGAGA
ACTAGTCAGATTACGACAAGAGTTTCAACTAGAATACGAGAAGGTTGTTAATTCACGAGA
ACAATTAAATTGCAGATATCAACAAATGGATAAAGAATATAAGATGGCAATTCAACAAGA
GCGAGATTCTCATGCTGAAGATGTAGAAAGACTAACTAAGATAAACGAAAGCAATCGTCA
TGGATCTGAAAACGAACGAGAAGAGCTTATTCATCGATTCAATATGGAGCGTGACGACAT
GATTCAAAATTACGAACAAGAGAAACAAGAAATGGCCCAGGAAATCATGACGATCCAACG
AGAACGAGATGACTCATTATTAATGGCGGAAAATGAAAAGCAGCAATCATTGAGTTTATT
AGAACAAGAAAAATGTGCAATCAATGAAAAGCTTATCAAAACGCAATTTGAACTGCAATC
GGTTGAGTCGGAATTGGATCGCATTAAAAAGGAGTCGTCCAATCGTCAGGAGCAAGACAA
ACAGAACATTGCCGGCTTGTCGAGTGAACTCAAATCATTTAGATCTCAATTTGAGGATAA
ATGCCAAAATCACGAAATGGAAGTTAAAAGCCTAAATAGTGGAATCAAGGATCTAACATT
AATGAAAGATCAAGCTCTCAAAGAAGTCCATGATTTGCATACCGGATTAAAAATAGCTGA
AGAAACCCGTGATAATTTGCGTCGGGAAATCATGGAAATGAATCGGAAATTGAAAGAAGC
TGAGGAAGCCAAAGAGCACCTAAAGCGTGAAATTAATGAATTGAAACGTGGATTATGCGA
GGAACAAAGGGAAAAAGAAAATGTTATTAACTCAAATGAGAATTTGAGAAAGAAAATTAA
AGATGTTGAAACAGAAAGAATTGATTTGCACAGACAAGTAACGGATTCCAAACAAAAGGT
TGCAGTACAAGATGAACAATTGGTCAATTCCAAACAAGAGGTCAACGAGTTAAGAAACAA
TCTTAAAGACGTAGAAAAAGCTCGATTAGATGTCAAAAGAGAGTTACAAGAACTCAGACG
CCATATCAAAGAGCTAGATACGGAAAGGGGCAAATTGACTAAAGAAGTCAATGATTTGCA
AACTCGTGTTGCTAGAGATGAAGAAAAAGAGGATGAAGCTCGTCGGGAAAATTTCGGTCT
CAAACAAAAAGTTGTTGAAACGGAAGCTTCAAGAGAAGCCGTTCGTAAAGATCTTGCTAA
TGCTCAACGACATATTGTTGATTTGGAAAATGTTCTGCAGAGCAAAGACAGAGATTTCAG
TTCCATGGTGGAATCGAGCCGCCGGGATTATAGGAAACTTGCTGATGCGAGAAATAGCCT
GCAACAAGTATATGATACGATGGTGGCCGATAATAATGAGCTGAGAATTGCTCTCAGTGG
AGCAGAAGGTCGGGTCAGTGCTCTGGAGTCACACATCGCACGAGTTGAAGGAGCTAAGAA
AGAAATTGAATTCAAATTGGCTTCTATCCATAGCTCATTGCGAAGGCTGATAGGATTCCG
ACAGGAGAATGTAGTTACTATTCGGTCGAGAAACAACTCCAAATCTCCAGTTAGAGGTCG
ATCAGTTAGTCCTCTTAGAAGTAGGCCGGTGTCGCCAACCAAAGGATTTGACAATACCTA
TGCTACTACAACTGATGGAAAAGGTAGCCCTATCCCGCGCACAGGGTCTCCGAGTTCTAA
ACGAAGGCAATTATCAAGATCTCCGTCTAATTGCGATTTCAATCCAGTCGATATAAATCC
AGAAGCAGTTCGTTTGGCCTTGCGAGAATTCGTACAGCAGTTGGTTGATGCTGAACGGGA
TAGAGATGACGCTTTTGCTCAAGCTCGCAGCCTAGAATCTCGATTGAAAGAACAAGAAGA
ACAAAATGAATATGCTGAAAACCGTTTACAACAACTACAACAAGCTTTGTGTGATGCAGA
AGAAGACAAAAAAGGCATTGATGGAAGATTGTCATCAGCCCAAACTGCCTTAATGATGCA
AGAAGAGACTATTCGGCGCAATGAGAGAGATAGAAAAGCAATGGCGGAAAAGTTGAGTAA
TTACGATAGAACATTTGCATCCATGGAATCAGAAAAACGACAATTGGAAGATCGGTTGAA
TAAATTCCGTCATCACGATGCCCGATTGGAAGAAGAACATAAGCAGAGCAAAAAAGCTAT
TGAAAATGCTGAAAATAGAATAACTCAGCTTCAGCTTGCCAAGCGATCGTTAGAAGGAGA
TCTTCAAAGAATGAAAATGGCGTTGACAGATAAAGAAACAGAAACCGAAGTTTTGGATGA
CCGCGTAAATAGTTTACTCAAACAAATACAAGATCTCGAGGGAAAATCTCAATCACTTCA
ACTAACGATTGACAGAATGAGTGTCGCCCTTGCAAAAACTGAGGAAGAAGGCAGTTTTCA
TAAGGACAAAATGCAACAGTTGAATATGAGTTTGAGCACTCATTCACAACAACTGGAACA
ATTACAGAATAAGATTTCTCAATTACAAAAAGCACTCGGCAGTTCAGAACAAGATCGTCG
GCTCTTAGAGGAACGATTAGAAAGCTCTAAAGGAGCATTGCATGAGGCAAAACATCAAAA
TAATTTGTTGATGGAAAGAATACAAATAATTCAATCCGATTTAAATGATTCGGAAAATCG
TCGATCAGAATTGGAAGGATTAAATCGACAGAGTAACACTTTGATTGTACAAAGACAAGA
AGCTGAACAAGAACTCAATCAAAAATATCAGAAATTGAACTCGGAGAAAAACACATTACA
AGAGCGAGTGAATAGCATGCAACGAAATTTGGCTTTGGCAGAAGCAGAAAAACAAGAAAT
AATAAAAAACCACGGAAAATTGGAAAAGGATAGATCTGCCTTGAAAAAGAGTCTTGGAAA
AGTTGAACGTCAGAAATTGAAAACCGAAGAAATTGCTAGCAAAACTGTTTTTGAACGTTC
AGAATTAGATCAAATTTTAAGGAGACTTGAAGATGAAAATTGTGAATTACAGAGACAAGT
TGGAATTCTTCAAAATCAATTAGCAGAAGCTGAGCAAGCTCACTGCCACCATTTGATGGA
AATCAATTCCCGCCATCGCCAGGAAATGTCCATGGAAATGGAGCATTTGAGAGCATCGAA
TGTTCAAATAGAACGAACTCTAGAAGGCAGAGAACGAGCCCACAGACAAAGAGTTAAGGG
TCTGGAAGAACAGATCTCCACCCTCAAAGACCAGCTGACTCATGAAATGCAGAGGCGGAT
GGATAGTGGATATTACGAGTCTACCAGAAAGTCTAATCAATACGATTCAACTGGTGACTT
GCGACATGTTCTGGATTCCAGTTTAACTCGAGTTGCAAAAGACCCTCAACTGGACGCAAT
GCTACTGGAAACCGAAGCCAGGCGACTCGATGAGTCGATATTCATGTGTGGCAGTCGTGA
TCAGTCTCCGACCCGGCAGAAGCGAATGGAAATGTCAAAGAAGTCCGCAGCCCCTAACAA
TTCCAATCGGCGATTAACTGCCGGCCGTCGCAAATGAACTCGGCCTGTTCCAGTCCGTCC
[truncated: 31,671,152 more chars]
